# Supplementary material for: Cell Cycle-Regulated Protein Abundance Changes in Synchronously Proliferating HeLa Cells Include Regulation of Pre-mRNA Splicing Proteins
Source: PLoS One. 2013 Mar 8;8(3):e58456. doi: 10.1371/journal.pone.0058456 (PMC3592840; doi:10.1371/journal.pone.0058456)
Supplement: Table S1 — Combined protein IDs and quantitation ratios for the G1 to S dataset. (XLS) [file pone.0058456.s005.xls]

## Sheet: Table of Contents
Supplementary Table 1. Combined protein IDs and quantitation ratios for the G1 to S dataset.
Sheet	Title	Description
1	Increase in S	List of proteins that increased in S phase compared to G1 phase (M/L ratio, irrespective of MG132 effects)
2	Decrease in S	List of proteins that decreased in S phase compared to G1 phase (M/L ratio, irrespective of MG132 effects)
3	No Change in S	List of proteins that did not change between G1 and S phase (M/L ratio, irrespective of MG132 effecrs)
4	No Change in any condition	List of proteins that do not change between G1 and S phase even with the addition of MG132
5	No Quant. Data	List of proteins identified but not quantifiable

## Sheet: 1. Increase in S
Proteins that increased in S phase compared to G1 phase, irrespective of MG132 effects
Uniprot Accession	Gene Name	Med/Light	Log2(M/L)	Heavy/Light	Log2(H/L)	Gene Description
Q04917	YWHAH	4.7814	2.25743	0.45877	-1.12416	14-3-3 protein eta OS=Homo sapiens GN=YWHAH PE=1 SV=4
P31350	RRM2	4.7655	2.25263	3.9404	1.97834	Ribonucleoside-diphosphate reductase subunit M2 OS=Homo sapiens GN=RRM2 PE=1 SV=1 - [RIR2_HUMAN]
P09923	ALPI	4.7255	2.24047	3.4868	1.8019	Intestinal-type alkaline phosphatase OS=Homo sapiens GN=ALPI PE=1 SV=2 - [PPBI_HUMAN]
P13051	UNG	4.2006	2.0706	3.7225	1.89627	Uracil-DNA glycosylase OS=Homo sapiens GN=UNG PE=1 SV=2 - [UNG_HUMAN]
A6NFA1	U632A	3.574	1.83754	0.436	-1.1976	UPF0632 protein A OS=Homo sapiens PE=3 SV=2 - [U632A_HUMAN]
Q5TEA3	C20orf194	3.377	1.75574	0.451	-1.1488	Uncharacterized protein C20orf194 OS=Homo sapiens GN=C20orf194 PE=2 SV=1 - [CT194_HUMAN]
Q9UK59	DBR1	3.3333	1.73695	3.1891	1.67315	Lariat debranching enzyme OS=Homo sapiens GN=DBR1 PE=1 SV=2
Q9NP74	PALMD	2.9742	1.5725	2.8827	1.52742	Palmdelphin OS=Homo sapiens GN=PALMD PE=1 SV=1
P23229	ITGA6	2.9439	1.55773	2.1273	1.08902	Integrin alpha-6 OS=Homo sapiens GN=ITGA6 PE=1 SV=4
Q9UHB6	LIMA1	2.8929	1.53252	2.2216	1.1516	LIM domain and actin-binding protein 1 OS=Homo sapiens GN=LIMA1 PE=1 SV=1
P49006	MARCKSL1	2.866	1.51904	2.3224	1.21562	MARCKS-related protein OS=Homo sapiens GN=MARCKSL1 PE=1 SV=2 - [MRP_HUMAN]
Q13409	DYNC1I2	2.4445	1.28954	0.81078	-0.302618	Cytoplasmic dynein 1 intermediate chain 2 OS=Homo sapiens GN=DYNC1I2 PE=1 SV=3
Q9H1E3	NUCKS1	2.378	1.24975	4.1507	2.05335	Nuclear ubiquitous casein and cyclin-dependent kinases substrate OS=Homo sapiens GN=NUCKS1 PE=1 SV=1 - [NUCKS_HUMAN]
Q9NUB1	ACSS1	2.337	1.22466	2.537	1.34312	Acetyl-coenzyme A synthetase 2-like, mitochondrial OS=Homo sapiens GN=ACSS1 PE=1 SV=2 - [ACS2L_HUMAN]
O43399	TPD52L2	2.2511	1.17063	2.1333	1.09309	Tumor protein D54 OS=Homo sapiens GN=TPD52L2 PE=1 SV=2 - [TPD54_HUMAN]
P46109	CRKL	2.1975	1.13586	1.5196	0.603692	Crk-like protein OS=Homo sapiens GN=CRKL PE=1 SV=1
Q8NCF5	NFATC2IP	2.156	1.10836	1.927	0.946357	NFATC2-interacting protein OS=Homo sapiens GN=NFATC2IP PE=1 SV=1 - [NF2IP_HUMAN]
Q9Y6G9	DYNC1LI1	2.1511	1.10507	2.2324	1.1586	Cytoplasmic dynein 1 light intermediate chain 1 OS=Homo sapiens GN=DYNC1LI1 PE=1 SV=3 - [DC1L1_HUMAN]
Q96AC1	FERMT2	2.1388	1.0968	2.1794	1.12393	Fermitin family homolog 2 OS=Homo sapiens GN=FERMT2 PE=1 SV=1 - [FERM2_HUMAN]
Q9H4M9	EHD1	2.0008	1.00058	1.8662	0.900104	EH domain-containing protein 1 OS=Homo sapiens GN=EHD1 PE=1 SV=2 - [EHD1_HUMAN]
P29966	MARCKS	1.9703	0.978415	1.7657	0.82024	Myristoylated alanine-rich C-kinase substrate OS=Homo sapiens GN=MARCKS PE=1 SV=4 - [MARCS_HUMAN]
O43237	DYNC1LI2	1.9229	0.943284	2.0012	1.00087	Cytoplasmic dynein 1 light intermediate chain 2 OS=Homo sapiens GN=DYNC1LI2 PE=1 SV=1 - [DC1L2_HUMAN]
Q16204	CCDC6	1.8695	0.902652	1.5308	0.614286	Coiled-coil domain-containing protein 6 OS=Homo sapiens GN=CCDC6 PE=1 SV=2
Q96B54	ZNF428	1.8638	0.898247	0.9405	-0.0885002	Zinc finger protein 428 OS=Homo sapiens GN=ZNF428 PE=1 SV=2
Q8IZP0	ABI1	1.8042	0.851359	1.4139	0.49968	Abl interactor 1 OS=Homo sapiens GN=ABI1 PE=1 SV=4 - [ABI1_HUMAN]
Q8NFH5	NUP35	1.7735	0.826599	1.4241	0.51005	Nucleoporin NUP53 OS=Homo sapiens GN=NUP35 PE=1 SV=1
Q9NQC3	RTN4	1.7443	0.802648	1.251	0.323082	Reticulon-4 OS=Homo sapiens GN=RTN4 PE=1 SV=2 - [RTN4_HUMAN]
Q8N6T3	ARFGAP1	1.6422	0.71563	1.9896	0.992478	ADP-ribosylation factor GTPase-activating protein 1 OS=Homo sapiens GN=ARFGAP1 PE=1 SV=2 - [ARFG1_HUMAN]
Q15942	ZYX	1.5462	0.628727	1.5244	0.608242	Zyxin OS=Homo sapiens GN=ZYX PE=1 SV=1
P04181	OAT	1.5439	0.626579	0.62824	-0.670612	Ornithine aminotransferase, mitochondrial OS=Homo sapiens GN=OAT PE=1 SV=1
Q8WWH5	TRUB1	1.5297	0.613249	1.2963	0.3744	Probable tRNA pseudouridine synthase 1 OS=Homo sapiens GN=TRUB1 PE=1 SV=1 - [TRUB1_HUMAN]

## Sheet: 2. Decrease in S
Proteins that decreased in S phase compared to G1, irrespective of MG132 effects
Uniprot Accession	Gene Name	Med/Light	Log2(M/L)	Heavy/Light	Log2(H/L)	Gene Description
P13796	LCP1	0.0012765	-9.61359	0.044351	-4.49489	Plastin-2 OS=Homo sapiens GN=LCP1 PE=1 SV=6
Q6NXT2	H3F3C	0.002	-8.96578	0.002	-8.96578	Histone H3.3C OS=Homo sapiens GN=H3F3C PE=1 SV=3 - [H3C_HUMAN]
Q8N1K5	THEMIS	0.002	-8.96578	0.009	-6.79586	Protein THEMIS OS=Homo sapiens GN=THEMIS PE=1 SV=3 - [THMS1_HUMAN]
Q9P1Z9	C9orf174	0.003	-8.38082	0.005	-7.64386	Uncharacterized protein C9orf174 OS=Homo sapiens GN=C9orf174 PE=1 SV=2 - [CI174_HUMAN]
O15438	ABCC3	0.004	-7.96578	0.008	-6.96578	Canalicular multispecific organic anion transporter 2 OS=Homo sapiens GN=ABCC3 PE=2 SV=3 - [MRP3_HUMAN]
Q9NSA0	SLC22A11	0.004	-7.96578	0.005	-7.64386	Solute carrier family 22 member 11 OS=Homo sapiens GN=SLC22A11 PE=1 SV=1 - [S22AB_HUMAN]
Q15369	TCEB1	0.006	-7.38082	0.001	-9.96578	Transcription elongation factor B polypeptide 1 OS=Homo sapiens GN=TCEB1 PE=1 SV=1 - [ELOC_HUMAN]
P05109	S100A8	0.013	-6.26534	0.035	-4.8365	Protein S100-A8 OS=Homo sapiens GN=S100A8 PE=1 SV=1 - [S10A8_HUMAN]
Q99880	HIST1H2BL	0.016	-5.96578	0.036	-4.79586	Histone H2B type 1-L OS=Homo sapiens GN=HIST1H2BL PE=1 SV=3 - [H2B1L_HUMAN]
P62807	HIST1H2BI	0.019063	-5.71308	0.02219	-5.49395	Histone H2B type 1-C/E/F/G/I OS=Homo sapiens GN=HIST1H2BC PE=1 SV=4 - [H2B1C_HUMAN]
P11532	DMD	0.022226	-5.49161	0.0050875	-7.61883	Dystrophin OS=Homo sapiens GN=DMD PE=1 SV=3
P51674	GPM6A	0.02469	-5.33993	0.015588	-6.00342	Neuronal membrane glycoprotein M6-a OS=Homo sapiens GN=GPM6A PE=1 SV=2
Q14112	NID2	0.025783	-5.27744	0.10271	-3.28335	Nidogen-2 OS=Homo sapiens GN=NID2 PE=1 SV=3
P04908	HISTI1H2AB	0.025908	-5.27046	0.03225	-4.95456	Histone H2A type 1-B/E OS=Homo sapiens GN=HIST1H2AB PE=1 SV=2;>sp|P20671|H2A1D_HUMAN Histone H2A type 1-D OS=Homo sapiens GN=HIST1H2AD PE=1 SV=2;>sp|Q7L7L0|H2A3_HUMAN Histone H2A type 3 OS=Homo sapiens GN=HIST3H2A PE=1 SV=3;>sp|P1610
P62805	HIST4H4	0.028497	-5.13305	0.065443	-3.93362	Histone H4 OS=Homo sapiens GN=HIST1H4A PE=1 SV=2 - [H4_HUMAN]
P35030	PRSS3	0.030261	-5.0464	0.11237	-3.15367	Trypsin-3 OS=Homo sapiens GN=PRSS3 PE=1 SV=2 - [TRY3_HUMAN]
P68431	HIST1H3A	0.032712	-4.93404	0.036523	-4.77505	Histone H3.1 OS=Homo sapiens GN=HIST1H3A PE=1 SV=2;>sp|P84243|H33_HUMAN Histone H3.3 OS=Homo sapiens GN=H3F3A PE=1 SV=2;>sp|Q16695|H31T_HUMAN Histone H3.1t OS=Homo sapiens GN=HIST3H3 PE=1 SV=3;>sp|Q71DI3|H32_HUMAN Histone H3.2 OS=Homo
O60812	HNRNPCL1	0.034	-4.87832	0.08	-3.64386	Heterogeneous nuclear ribonucleoprotein C-like 1 OS=Homo sapiens GN=HNRNPCL1 PE=1 SV=1 - [HNRCL_HUMAN]
P02768	ALB	0.034	-4.87832	0.062	-4.01159	Serum albumin OS=Homo sapiens GN=ALB PE=1 SV=2 - [ALBU_HUMAN]
Q9Y2I6	NINL	0.034231	-4.86855	0.00045342	-11.1069	Ninein-like protein OS=Homo sapiens GN=NINL PE=1 SV=2
P16104	H2AFX	0.035	-4.8365	0.033	-4.92139	Histone H2A.x OS=Homo sapiens GN=H2AFX PE=1 SV=2 - [H2AX_HUMAN]
P06310	KV206	0.035139	-4.83078	0.021009	-5.57285	Ig kappa chain V-II region RPMI 6410 OS=Homo sapiens PE=4 SV=1 - [KV206_HUMAN]
P04004	VTN	0.038	-4.71786	0.032	-4.96578	Vitronectin OS=Homo sapiens GN=VTN PE=1 SV=1 - [VTNC_HUMAN]
P81605	DCD	0.038842	-4.68624	0.020041	-5.6409	Dermcidin OS=Homo sapiens GN=DCD PE=1 SV=2
P06702	S100A9	0.039201	-4.67297	0.013589	-6.20142	Protein S100-A9 OS=Homo sapiens GN=S100A9 PE=1 SV=1 - [S10A9_HUMAN]
Q8IZH2	XRN1	0.048418	-4.36831	0.023583	-5.40611	5-3 exoribonuclease 1 OS=Homo sapiens GN=XRN1 PE=1 SV=1
P12259	F5	0.05	-4.32193	0.03	-5.05889	Coagulation factor V OS=Homo sapiens GN=F5 PE=1 SV=4 - [FA5_HUMAN]
O43423	ANP32C	0.0501422	-4.31783	0.0527973	-4.24339	Acidic leucine-rich nuclear phosphoprotein 32 family member C OS=Homo sapiens GN=ANP32C PE=2 SV=1 - [AN32C_HUMAN]
Q6PIV7	SLC25A34	0.054355	-4.20144	0.033097	-4.91716	Solute carrier family 25 member 34 OS=Homo sapiens GN=SLC25A34 PE=2 SV=1
Q9UGI0	ZRANB1	0.054585	-4.19535	0.0020968	-8.8976	Ubiquitin thioesterase ZRANB1 OS=Homo sapiens GN=ZRANB1 PE=1 SV=2
Q14966	ZNF638	0.0577809	-4.11326	0.0565453	-4.14445	Zinc finger protein 638 OS=Homo sapiens GN=ZNF638 PE=1 SV=2 - [ZN638_HUMAN]
P12931	SRC	0.062661	-3.99629	0.083946	-3.57439	Proto-oncogene tyrosine-protein kinase Src OS=Homo sapiens GN=SRC PE=1 SV=3
Q9UKM9	RALY	0.066555	-3.90931	0.050078	-4.31968	RNA-binding protein Raly OS=Homo sapiens GN=RALY PE=1 SV=1 - [RALY_HUMAN]
Q9NP72	RAB18	0.070173	-3.83294	0.023828	-5.3912	Ras-related protein Rab-18 OS=Homo sapiens GN=RAB18 PE=1 SV=1
Q05397	PTK2	0.071312	-3.80971	0.15974	-2.6462	Focal adhesion kinase 1 OS=Homo sapiens GN=PTK2 PE=1 SV=2
P20700	LMNB1	0.074006	-3.75621	0.061976	-4.01215	Lamin-B1 OS=Homo sapiens GN=LMNB1 PE=1 SV=2 - [LMNB1_HUMAN]
P08670	VIM	0.076809	-3.70258	0.071242	-3.81113	Vimentin OS=Homo sapiens GN=VIM PE=1 SV=4 - [VIME_HUMAN]
P38159	RBMX	0.076853	-3.70175	0.077831	-3.68351	Heterogeneous nuclear ribonucleoprotein G OS=Homo sapiens GN=RBMX PE=1 SV=3 - [HNRPG_HUMAN]
Q03252	LMNB2	0.077786	-3.68435	0.065021	-3.94295	Lamin-B2 OS=Homo sapiens GN=LMNB2 PE=1 SV=3 - [LMNB2_HUMAN]
Q6P179	ERAP2	0.07871	-3.66731	0.065748	-3.92691	Endoplasmic reticulum aminopeptidase 2 OS=Homo sapiens GN=ERAP2 PE=1 SV=2
Q5QNW6	HIST2H2BF	0.082	-3.60823	0.178	-2.49005	Histone H2B type 2-F OS=Homo sapiens GN=HIST2H2BF PE=1 SV=3 - [H2B2F_HUMAN]
P01857	IGHG1	0.089021	-3.48971	0.050066	-4.32002	Ig gamma-1 chain C region OS=Homo sapiens GN=IGHG1 PE=1 SV=1
P02649	APOE	0.092	-3.44222	0.066	-3.92139	Apolipoprotein E OS=Homo sapiens GN=APOE PE=1 SV=1 - [APOE_HUMAN]
O75494	SRSF10	0.094533	-3.40304	0.099268	-3.33253	Serine/arginine-rich splicing factor 10 OS=Homo sapiens GN=SRSF10 PE=1 SV=1
P07910	HNRNPC	0.094859	-3.39807	0.08198	-3.60858	Heterogeneous nuclear ribonucleoproteins C1/C2 OS=Homo sapiens GN=HNRNPC PE=1 SV=4 - [HNRPC_HUMAN]
P23527	HIST1H2BO	0.098026	-3.35069	0.038936	-4.68275	Histone H2B type 1-O OS=Homo sapiens GN=HIST1H2BO PE=1 SV=3 - [H2B1O_HUMAN]
P62995	TRA2B	0.10118	-3.305	0.080283	-3.63876	Transformer-2 protein homolog beta OS=Homo sapiens GN=TRA2B PE=1 SV=1
Q9BXX3	ANKRD30A	0.102145	-3.29131	0.0434301	-4.52516	Ankyrin repeat domain-containing protein 30A OS=Homo sapiens GN=ANKRD30A PE=1 SV=3 - [AN30A_HUMAN]
Q13595	TRA2A	0.10298	-3.27956	0.099278	-3.33238	Transformer-2 protein homolog alpha OS=Homo sapiens GN=TRA2A PE=1 SV=1 - [TRA2A_HUMAN]
Q92804	TAF15	0.11075	-3.17462	0.1165	-3.1016	TATA-binding protein-associated factor 2N OS=Homo sapiens GN=TAF15 PE=1 SV=1
Q14919	DRAP1	0.113	-3.14561	0.076255	-3.71302	Dr1-associated corepressor OS=Homo sapiens GN=DRAP1 PE=1 SV=3 - [NC2A_HUMAN]
Q9BXS6	NUSAP1	0.11945	-3.06552	0.14844	-2.75205	Nucleolar and spindle-associated protein 1 OS=Homo sapiens GN=NUSAP1 PE=1 SV=1 - [NUSAP_HUMAN]
P01617		0.12	-3.05889	0.155	-2.68966	Ig kappa chain V-II region TEW OS=Homo sapiens PE=1 SV=1 - [KV204_HUMAN]
O14965	AURKA	0.13052	-2.93766	0.074608	-3.74453	Serine/threonine-protein kinase 6 OS=Homo sapiens GN=AURKA PE=1 SV=2
Q5BKZ1	ZNF326	0.13218	-2.91942	0.096637	-3.37128	Zinc finger protein 326 OS=Homo sapiens GN=ZNF326 PE=1 SV=2 - [ZN326_HUMAN]
Q96KK5	HIST1H2AH	0.139	-2.84684	0.072	-3.79586	Histone H2A type 1-H OS=Homo sapiens GN=HIST1H2AH PE=1 SV=3 - [H2A1H_HUMAN]
Q96GD4	AURKB	0.14645	-2.77152	0.12176	-3.03789	Serine/threonine-protein kinase 12 OS=Homo sapiens GN=AURKB PE=1 SV=2
Q9ULW0	TPX2	0.14864	-2.75011	0.14586	-2.77734	Targeting protein for Xklp2 OS=Homo sapiens GN=TPX2 PE=1 SV=2
P51991	HNRNPA3	0.1557	-2.68316	0.16818	-2.57192	Heterogeneous nuclear ribonucleoprotein A3 OS=Homo sapiens GN=HNRNPA3 PE=1 SV=2 - [ROA3_HUMAN]
P07942	LAMB1	0.156	-2.68038	0.122	-3.03505	Laminin subunit beta-1 OS=Homo sapiens GN=LAMB1 PE=1 SV=1 - [LAMB1_HUMAN]
Q96FF9	CDCA5	0.16448	-2.60402	0.096633	-3.37134	Sororin OS=Homo sapiens GN=CDCA5 PE=1 SV=1
Q53EZ4	CEP55	0.16486	-2.60069	0.22939	-2.12413	Centrosomal protein of 55 kDa OS=Homo sapiens GN=CEP55 PE=1 SV=3
Q8WWK9	CKAP2	0.1724	-2.53617	0.1701	-2.55554	Cytoskeleton-associated protein 2 OS=Homo sapiens GN=CKAP2 PE=1 SV=1
Q9UI42	CPA4	0.17247	-2.53558	0.25812	-1.95389	Carboxypeptidase A4 OS=Homo sapiens GN=CPA4 PE=1 SV=2
Q9NVD7	PARVA	0.173	-2.53116	0.197	-2.34373	Alpha-parvin OS=Homo sapiens GN=PARVA PE=1 SV=1 - [PARVA_HUMAN]
P31942	HNRNPH3	0.1764	-2.50308	0.16326	-2.61476	Heterogeneous nuclear ribonucleoprotein H3 OS=Homo sapiens GN=HNRNPH3 PE=1 SV=2 - [HNRH3_HUMAN]
Q16629	SRSF7	0.17796	-2.49038	0.16691	-2.58286	Serine/arginine-rich splicing factor 7 OS=Homo sapiens GN=SRSF7 PE=1 SV=1 - [SRSF7_HUMAN]
O75683	SURF6	0.18464	-2.43721	0.15738	-2.66768	Surfeit locus protein 6 OS=Homo sapiens GN=SURF6 PE=1 SV=3
Q92844	TANK	0.18784	-2.41242	0.033669	-4.89244	TRAF family member-associated NF-kappa-B activator OS=Homo sapiens GN=TANK PE=1 SV=2
Q9BW19	KIFC1	0.19462	-2.36127	0.17008	-2.55571	Kinesin-like protein KIFC1 OS=Homo sapiens GN=KIFC1 PE=1 SV=2 - [KIFC1_HUMAN]
P22626	HNRNPA2B1	0.19694	-2.34417	0.16522	-2.59754	Heterogeneous nuclear ribonucleoproteins A2/B1 OS=Homo sapiens GN=HNRNPA2B1 PE=1 SV=2 - [ROA2_HUMAN]
Q96TC7	FAM82A2	0.21033	-2.24927	0.15933	-2.64991	Regulator of microtubule dynamics protein 3 OS=Homo sapiens GN=FAM82A2 PE=1 SV=2
P02545	LMNA	0.21145	-2.24161	0.1516	-2.72166	Prelamin-A/C OS=Homo sapiens GN=LMNA PE=1 SV=1 - [LMNA_HUMAN]
P28300	LOX	0.22101	-2.17782	0.14565	-2.77942	Protein-lysine 6-oxidase OS=Homo sapiens GN=LOX PE=1 SV=2
Q9H987	SYNPO2L	0.22133	-2.17573	0.14403	-2.79556	Synaptopodin 2-like protein OS=Homo sapiens GN=SYNPO2L PE=2 SV=3
P53350	PLK1	0.22234	-2.16916	0.23899	-2.06498	Serine/threonine-protein kinase PLK1 OS=Homo sapiens GN=PLK1 PE=1 SV=1 - [PLK1_HUMAN]
P53675	CLTCL1	0.23068	-2.11604	0.39829	-1.32811	Clathrin heavy chain 2 OS=Homo sapiens GN=CLTCL1 PE=1 SV=2
Q9BXY0	MAK16	0.23635	-2.081	0.17184	-2.54086	Protein MAK16 homolog OS=Homo sapiens GN=MAK16 PE=1 SV=2
O00409	FOXN3	0.23722	-2.0757	0.25281	-1.98387	Forkhead box protein N3 OS=Homo sapiens GN=FOXN3 PE=1 SV=1
O43663	PRC1	0.23759	-2.07345	0.17834	-2.4873	Protein regulator of cytokinesis 1 OS=Homo sapiens GN=PRC1 PE=1 SV=2 - [PRC1_HUMAN]
O96008	TOMM40	0.23892	-2.0654	0.23268	-2.10358	Mitochondrial import receptor subunit TOM40 homolog OS=Homo sapiens GN=TOMM40 PE=1 SV=1 - [TOM40_HUMAN]
Q6UN15	FIP1L1	0.24362	-2.0373	0.38008	-1.39562	Pre-mRNA 3-end-processing factor FIP1 OS=Homo sapiens GN=FIP1L1 PE=1 SV=1
Q5VSP4	LCN1L1	0.245	-2.02915	0.428	-1.22432	Putative lipocalin 1-like protein 1 OS=Homo sapiens GN=LCN1L1 PE=5 SV=1 - [LC1L1_HUMAN]
Q99729	HNRNPAB	0.25543	-1.969	0.25971	-1.94503	Heterogeneous nuclear ribonucleoprotein A/B OS=Homo sapiens GN=HNRNPAB PE=1 SV=2 - [ROAA_HUMAN]
Q07955	SRSF1	0.25791	-1.95506	0.22547	-2.14899	Serine/arginine-rich splicing factor 1 OS=Homo sapiens GN=SRSF1 PE=1 SV=2 - [SRSF1_HUMAN]
Q13112	CHAF1B	0.26281	-1.92791	0.25242	-1.9861	Chromatin assembly factor 1 subunit B OS=Homo sapiens GN=CHAF1B PE=1 SV=1 - [CAF1B_HUMAN]
P51532	SMARCA4	0.27735	-1.85022	0.52909	-0.918415	Transcription activator BRG1 OS=Homo sapiens GN=SMARCA4 PE=1 SV=2
P46013	MKI67	0.27739	-1.85001	0.44879	-1.15589	Antigen KI-67 OS=Homo sapiens GN=MKI67 PE=1 SV=2 - [KI67_HUMAN]
Q8N257	HIST3H2BB	0.286	-1.80591	2.021	1.01507	Histone H2B type 3-B OS=Homo sapiens GN=HIST3H2BB PE=1 SV=3 - [H2B3B_HUMAN]
Q15113	PCOLCE	0.28678	-1.80198	0.13377	-2.90217	Procollagen C-endopeptidase enhancer 1 OS=Homo sapiens GN=PCOLCE PE=1 SV=2
Q15287	RNPS1	0.28823	-1.79471	0.19055	-2.39176	RNA-binding protein with serine-rich domain 1 OS=Homo sapiens GN=RNPS1 PE=1 SV=1 - [RNPS1_HUMAN]
P29692	EEF1D	0.28956	-1.78807	0.27079	-1.88475	Elongation factor 1-delta OS=Homo sapiens GN=EEF1D PE=1 SV=5 - [EF1D_HUMAN]
Q15149	PLEC	0.29228	-1.77458	0.35556	-1.49184	Plectin OS=Homo sapiens GN=PLEC PE=1 SV=3
Q96M27	PRRC1	0.297	-1.75147	0.282	-1.82623	Protein PRRC1 OS=Homo sapiens GN=PRRC1 PE=1 SV=1 - [PRRC1_HUMAN]
Q96FX7	TRMT61A	0.30631	-1.70694	0.33245	-1.58879	tRNA (adenine-N(1)-)-methyltransferase catalytic subunit TRMT61A OS=Homo sapiens GN=TRMT61A PE=1 SV=1 - [TRM61_HUMAN]
Q15717	ELAVL1	0.30821	-1.69801	0.25295	-1.98308	ELAV-like protein 1 OS=Homo sapiens GN=ELAVL1 PE=1 SV=2 - [ELAV1_HUMAN]
Q00839	HNRNPU	0.31032	-1.68817	0.29893	-1.74212	Heterogeneous nuclear ribonucleoprotein U OS=Homo sapiens GN=HNRNPU PE=1 SV=6 - [HNRPU_HUMAN]
O00567	NOP56	0.31057	-1.68701	0.21913	-2.19014	Nucleolar protein 56 OS=Homo sapiens GN=NOP56 PE=1 SV=4 - [NOP56_HUMAN]
P52948	NUP98	0.314	-1.67116	0.37954	-1.39768	Nuclear pore complex protein Nup98-Nup96 OS=Homo sapiens GN=NUP98 PE=1 SV=4
P10909	CLU	0.31628	-1.66073	0.2067	-2.27439	Clusterin OS=Homo sapiens GN=CLU PE=1 SV=1 - [CLUS_HUMAN]
Q9NSE4	IARS	0.31818	-1.65208	0.070545	-3.82531	Isoleucyl-tRNA synthetase, mitochondrial OS=Homo sapiens GN=IARS2 PE=1 SV=2
O00622	CYR61	0.3193	-1.64702	0.13721	-2.86554	Protein CYR61 OS=Homo sapiens GN=CYR61 PE=1 SV=1
P45880	VDAC2	0.3215	-1.63711	0.2959	-1.75682	Voltage-dependent anion-selective channel protein 2 OS=Homo sapiens GN=VDAC2 PE=1 SV=2 - [VDAC2_HUMAN]
P14635	CCNB1	0.32292	-1.63075	0.36575	-1.45107	G2/mitotic-specific cyclin-B1 OS=Homo sapiens GN=CCNB1 PE=1 SV=1 - [CCNB1_HUMAN]
P56182	RRP1	0.32582	-1.61785	0.2022	-2.30615	Ribosomal RNA processing protein 1 homolog A OS=Homo sapiens GN=RRP1 PE=1 SV=1 - [RRP1_HUMAN]
Q13247	SRSF6	0.32716	-1.61193	0.34398	-1.5396	Serine/arginine-rich splicing factor 6 OS=Homo sapiens GN=SRSF6 PE=1 SV=2 - [SRSF6_HUMAN]
P09651	HNRNPA1	0.32749	-1.61048	0.26907	-1.89395	Heterogeneous nuclear ribonucleoprotein A1 OS=Homo sapiens GN=HNRNPA1 PE=1 SV=5 - [ROA1_HUMAN]
Q8N726	CDKN2A	0.3285	-1.60603	0.27006	-1.88865	Cyclin-dependent kinase inhibitor 2A, isoform 4 OS=Homo sapiens GN=CDKN2A PE=1 SV=1
P43243	MATR3	0.32913	-1.60327	0.26685	-1.9059	Matrin-3 OS=Homo sapiens GN=MATR3 PE=1 SV=2 - [MATR3_HUMAN]
Q9Y512	SAMM50	0.33133	-1.59366	0.35935	-1.47654	Sorting and assembly machinery component 50 homolog OS=Homo sapiens GN=SAMM50 PE=1 SV=3 - [SAM50_HUMAN]
Q99848	EBNA1BP2	0.33861	-1.5623	0.35172	-1.5075	Probable rRNA-processing protein EBP2 OS=Homo sapiens GN=EBNA1BP2 PE=1 SV=2 - [EBP2_HUMAN]
P21796	VDAC1	0.33946	-1.55869	0.31514	-1.66594	Voltage-dependent anion-selective channel protein 1 OS=Homo sapiens GN=VDAC1 PE=1 SV=2 - [VDAC1_HUMAN]
Q08170	SRSF4	0.341933	-1.54822	0.342593	-1.54543	Serine/arginine-rich splicing factor 4 OS=Homo sapiens GN=SRSF4 PE=1 SV=2
Q8WTV0	SCARB1	0.343	-1.54372	0.38328	-1.38353	Scavenger receptor class B member 1 OS=Homo sapiens GN=SCARB1 PE=1 SV=1 - [SCRB1_HUMAN]
Q16891	IMMT	0.34303	-1.54359	0.32346	-1.62834	Mitochondrial inner membrane protein OS=Homo sapiens GN=IMMT PE=1 SV=1 - [IMMT_HUMAN]
Q96EA4	CCDC99	0.35198	-1.50643	0.55033	-0.861631	Protein Spindly OS=Homo sapiens GN=CCDC99 PE=1 SV=2
Q9NX40	OCIAD1	0.35233	-1.505	0.33621	-1.57257	OCIA domain-containing protein 1 OS=Homo sapiens GN=OCIAD1 PE=1 SV=1 - [OCAD1_HUMAN]
Q8IXQ3	C9orf40	0.35292	-1.50259	0.42946	-1.2194	Uncharacterized protein C9orf40 OS=Homo sapiens GN=C9orf40 PE=1 SV=1
P10412	HIST1H1E	0.3575	-1.48398	0.34407	-1.53923	Histone H1.4 OS=Homo sapiens GN=HIST1H1E PE=1 SV=2 - [H14_HUMAN]
Q8NEF9	SRFBP1	0.36268	-1.46323	0.47885	-1.06235	Serum response factor-binding protein 1 OS=Homo sapiens GN=SRFBP1 PE=1 SV=1
Q9Y653	GPR56	0.3633	-1.46077	0.17498	-2.51474	G-protein coupled receptor 56 OS=Homo sapiens GN=GPR56 PE=1 SV=2 - [GPR56_HUMAN]
Q9BUP3	HTATIP2	0.36775	-1.4432	0.66203	-0.595032	Oxidoreductase HTATIP2 OS=Homo sapiens GN=HTATIP2 PE=1 SV=1
Q9NVP1	DDX18	0.36937	-1.43686	0.17678	-2.49997	ATP-dependent RNA helicase DDX18 OS=Homo sapiens GN=DDX18 PE=1 SV=2
P55081	MFAP1	0.36958	-1.43604	0.31238	-1.67863	Microfibrillar-associated protein 1 OS=Homo sapiens GN=MFAP1 PE=1 SV=2
Q14847	LASP1	0.37146	-1.42872	0.31895	-1.6486	LIM and SH3 domain protein 1 OS=Homo sapiens GN=LASP1 PE=1 SV=2 - [LASP1_HUMAN]
P49643	PRIM2	0.37262	-1.42422	0.33078	-1.59606	DNA primase large subunit OS=Homo sapiens GN=PRIM2 PE=1 SV=2 - [PRI2_HUMAN]
O76021	RSL1D1	0.37385	-1.41947	0.36149	-1.46797	Ribosomal L1 domain-containing protein 1 OS=Homo sapiens GN=RSL1D1 PE=1 SV=3 - [RL1D1_HUMAN]
Q9UKX7	NUP50	0.37408	-1.41858	0.32747	-1.61057	Nuclear pore complex protein Nup50 OS=Homo sapiens GN=NUP50 PE=1 SV=2 - [NUP50_HUMAN]
Q9BVP2	GNL3	0.3773	-1.40622	0.35408	-1.49785	Guanine nucleotide-binding protein-like 3 OS=Homo sapiens GN=GNL3 PE=1 SV=2 - [GNL3_HUMAN]
P35637	FUS	0.38273	-1.3856	0.41053	-1.28444	RNA-binding protein FUS OS=Homo sapiens GN=FUS PE=1 SV=1 - [FUS_HUMAN]
Q8TDN6	BRIX1	0.38437	-1.37943	0.335	-1.57777	Ribosome biogenesis protein BRX1 homolog OS=Homo sapiens GN=BRIX1 PE=1 SV=2 - [BRX1_HUMAN]
A6NHL2	TUBAL3	0.38552	-1.37512	0.3451	-1.53491	Tubulin alpha chain-like 3 OS=Homo sapiens GN=TUBAL3 PE=1 SV=2
P14866	HNRNPL	0.38638	-1.37191	0.39283	-1.34802	Heterogeneous nuclear ribonucleoprotein L OS=Homo sapiens GN=HNRNPL PE=1 SV=2 - [HNRPL_HUMAN]
Q96Q11	TRNT1	0.38824	-1.36498	0.70009	-0.514388	tRNA-nucleotidyltransferase 1, mitochondrial OS=Homo sapiens GN=TRNT1 PE=1 SV=2 - [TRNT1_HUMAN]
Q15014	MORF4L2	0.39078	-1.35557	0.43933	-1.18662	Mortality factor 4-like protein 2 OS=Homo sapiens GN=MORF4L2 PE=1 SV=1 - [MO4L2_HUMAN]
Q9BZE4	GTPBP4	0.39419	-1.34304	0.37236	-1.42523	Nucleolar GTP-binding protein 1 OS=Homo sapiens GN=GTPBP4 PE=1 SV=3 - [NOG1_HUMAN]
P47712	PLA2G4A	0.39608	-1.33614	0.45027	-1.15114	Cytosolic phospholipase A2 OS=Homo sapiens GN=PLA2G4A PE=1 SV=1 - [PA24A_HUMAN]
P55795	HNRNPH2	0.3994	-1.32409	0.36663	-1.4476	Heterogeneous nuclear ribonucleoprotein H2 OS=Homo sapiens GN=HNRNPH2 PE=1 SV=1 - [HNRH2_HUMAN]
Q9BV38	WDR18	0.40879	-1.29057	0.2997	-1.73841	WD repeat-containing protein 18 OS=Homo sapiens GN=WDR18 PE=1 SV=2 - [WDR18_HUMAN]
Q8IVS2	MCAT	0.4099	-1.28666	0.3714	-1.42895	Malonyl-CoA-acyl carrier protein transacylase, mitochondrial OS=Homo sapiens GN=MCAT PE=1 SV=2
P16403	HIST1H1C	0.41049	-1.28458	0.56014	-0.836141	Histone H1.2 OS=Homo sapiens GN=HIST1H1C PE=1 SV=2 - [H12_HUMAN]
Q9NXR1	NDE1	0.412	-1.27928	0.501	-0.997117	Nuclear distribution protein nudE homolog 1 OS=Homo sapiens GN=NDE1 PE=1 SV=2 - [NDE1_HUMAN]
Q9BQ75	C3orf26	0.41207	-1.27904	0.36512	-1.45356	Uncharacterized protein C3orf26 OS=Homo sapiens GN=C3orf26 PE=1 SV=2
Q13151	HNRNPA0	0.41287	-1.27624	0.37684	-1.40798	Heterogeneous nuclear ribonucleoprotein A0 OS=Homo sapiens GN=HNRNPA0 PE=1 SV=1 - [ROA0_HUMAN]
Q86V81	THOC4	0.41308	-1.27551	0.20589	-2.28005	THO complex subunit 4 OS=Homo sapiens GN=THOC4 PE=1 SV=3 - [THOC4_HUMAN]
Q8IWT1	SCN4B	0.414	-1.2723	0.825	-0.277534	Sodium channel subunit beta-4 OS=Homo sapiens GN=SCN4B PE=1 SV=1 - [SCN4B_HUMAN]
Q7Z449	CYP2U1	0.41438	-1.27097	0.36964	-1.43581	Cytochrome P450 2U1 OS=Homo sapiens GN=CYP2U1 PE=1 SV=1
Q6PID6	TTC33	0.41536	-1.26757	0.43718	-1.1937	Tetratricopeptide repeat protein 33 OS=Homo sapiens GN=TTC33 PE=1 SV=2 - [TTC33_HUMAN]
Q8N3C0	ASCC3	0.41584	-1.2659	0.47675	-1.0687	Activating signal cointegrator 1 complex subunit 3 OS=Homo sapiens GN=ASCC3 PE=1 SV=3
Q86U42	PABPN1	0.4165	-1.26361	0.36089	-1.47037	Polyadenylate-binding protein 2 OS=Homo sapiens GN=PABPN1 PE=1 SV=3
O94905	ERLIN2	0.41669	-1.26295	0.38513	-1.37658	Erlin-2 OS=Homo sapiens GN=ERLIN2 PE=1 SV=1 - [ERLN2_HUMAN]
O43390	HNRNPR	0.41752	-1.26008	0.41702	-1.26181	Heterogeneous nuclear ribonucleoprotein R OS=Homo sapiens GN=HNRNPR PE=1 SV=1 - [HNRPR_HUMAN]
Q9NUQ9	FAM49B	0.42004	-1.2514	0.4648	-1.10532	Protein FAM49B OS=Homo sapiens GN=FAM49B PE=1 SV=1 - [FA49B_HUMAN]
Q9Y2X3	NOP58	0.42156	-1.24619	0.29897	-1.74193	Nucleolar protein 58 OS=Homo sapiens GN=NOP58 PE=1 SV=1 - [NOP58_HUMAN]
Q8WUM4	PDCD6IP	0.42881	-1.22159	0.69759	-0.519549	Programmed cell death 6-interacting protein OS=Homo sapiens GN=PDCD6IP PE=1 SV=1 - [PDC6I_HUMAN]
O14818	PSMA7	0.43004	-1.21746	0.71133	-0.491409	Proteasome subunit alpha type-7 OS=Homo sapiens GN=PSMA7 PE=1 SV=1;>sp|Q8TAA3|PSA7L_HUMAN Proteasome subunit alpha type-7-like OS=Homo sapiens GN=PSMA8 PE=1 SV=3
P82673	MRPS35	0.43765	-1.19215	0.55108	-0.859666	28S ribosomal protein S35, mitochondrial OS=Homo sapiens GN=MRPS35 PE=1 SV=1
P22087	FBL	0.43842	-1.18961	0.29213	-1.77532	rRNA 2-O-methyltransferase fibrillarin OS=Homo sapiens GN=FBL PE=1 SV=2
Q70UQ0	IKBIP	0.43912	-1.18731	0.63252	-0.660817	Inhibitor of nuclear factor kappa-B kinase-interacting protein OS=Homo sapiens GN=IKBIP PE=1 SV=1 - [IKIP_HUMAN]
P08574	CYC1	0.44368	-1.17241	0.3911	-1.35439	Cytochrome c1, heme protein, mitochondrial OS=Homo sapiens GN=CYC1 PE=1 SV=3 - [CY1_HUMAN]
A4D1E9	GTPBP10	0.44682	-1.16223	0.50222	-0.993609	GTP-binding protein 10 OS=Homo sapiens GN=GTPBP10 PE=1 SV=1
O43765	SGTA	0.44833	-1.15737	0.36301	-1.46192	Small glutamine-rich tetratricopeptide repeat-containing protein alpha OS=Homo sapiens GN=SGTA PE=1 SV=1 - [SGTA_HUMAN]
Q6P2Q9	PRPF8	0.45547	-1.13457	0.37811	-1.40312	>sp|Q6P2Q9|PRP8_HUMAN Pre-mRNA-processing-splicing factor 8 OS=Homo sapiens GN=PRPF8 PE=1 SV=2
Q08211	DHX9	0.45636	-1.13176	0.39641	-1.33493	ATP-dependent RNA helicase A OS=Homo sapiens GN=DHX9 PE=1 SV=4 - [DHX9_HUMAN]
Q6NZI2	PTRF	0.45719	-1.12913	0.58383	-0.77638	Polymerase I and transcript release factor OS=Homo sapiens GN=PTRF PE=1 SV=1 - [PTRF_HUMAN]
Q9H0H5	RACGAP1	0.45953	-1.12177	0.18242	-2.45466	Rac GTPase-activating protein 1 OS=Homo sapiens GN=RACGAP1 PE=1 SV=1 - [RGAP1_HUMAN]
Q96Q83	ALKBH3	0.46112	-1.11679	0.67815	-0.560324	Alpha-ketoglutarate-dependent dioxygenase alkB homolog 3 OS=Homo sapiens GN=ALKBH3 PE=1 SV=1 - [ALKB3_HUMAN]
P31943	HNRNPH1	0.463	-1.11092	0.48351	-1.04838	Heterogeneous nuclear ribonucleoprotein H OS=Homo sapiens GN=HNRNPH1 PE=1 SV=4 - [HNRH1_HUMAN]
Q2NL82	TSR1	0.46585	-1.10206	0.49316	-1.01987	Pre-rRNA-processing protein TSR1 homolog OS=Homo sapiens GN=TSR1 PE=1 SV=1
Q9UBB4	ATXN10	0.46589	-1.10194	0.50089	-0.997434	Ataxin-10 OS=Homo sapiens GN=ATXN10 PE=1 SV=1 - [ATX10_HUMAN]
Q9Y3B9	RRP15	0.4672	-1.09789	0.43364	-1.20543	RRP15-like protein OS=Homo sapiens GN=RRP15 PE=1 SV=2
Q9NRM1	ENAM	0.46784	-1.09591	0.48304	-1.04979	Enamelin OS=Homo sapiens GN=ENAM PE=2 SV=3
O14874	BCKDK	0.46924	-1.0916	0.51873	-0.946944	[3-methyl-2-oxobutanoate dehydrogenase [lipoamide]] kinase, mitochondrial OS=Homo sapiens GN=BCKDK PE=1 SV=2
Q9NVT9	ARMC1	0.47091	-1.08648	0.4758	-1.07157	Armadillo repeat-containing protein 1 OS=Homo sapiens GN=ARMC1 PE=1 SV=1 - [ARMC1_HUMAN]
O43159	RRP8	0.4712	-1.08559	0.20569	-2.28146	Ribosomal RNA-processing protein 8 OS=Homo sapiens GN=RRP8 PE=1 SV=2
Q9UNQ2	DIMT1L	0.47196	-1.08326	0.6022	-0.731685	Probable dimethyladenosine transferase OS=Homo sapiens GN=DIMT1L PE=1 SV=1
P04792	HSPB1	0.47254	-1.08149	0.44696	-1.16178	Heat shock protein beta-1 OS=Homo sapiens GN=HSPB1 PE=1 SV=2 - [HSPB1_HUMAN]
O75477	ERLIN1	0.47284	-1.08058	0.45811	-1.12623	Erlin-1 OS=Homo sapiens GN=ERLIN1 PE=1 SV=1 - [ERLN1_HUMAN]
P46926	GNPDA1	0.47543	-1.0727	0.58205	-0.780785	Glucosamine-6-phosphate isomerase 1 OS=Homo sapiens GN=GNPDA1 PE=1 SV=1 - [GNPI1_HUMAN]
P08621	SNRNP70	0.47653	-1.06936	0.43836	-1.18981	U1 small nuclear ribonucleoprotein 70 kDa OS=Homo sapiens GN=SNRNP70 PE=1 SV=2
Q9Y6C9	MTCH2	0.47876	-1.06263	0.405	-1.30401	Mitochondrial carrier homolog 2 OS=Homo sapiens GN=MTCH2 PE=1 SV=1 - [MTCH2_HUMAN]
O14980	XPO1	0.4796	-1.0601	0.62915	-0.668524	Exportin-1 OS=Homo sapiens GN=XPO1 PE=1 SV=1 - [XPO1_HUMAN]
P54725	RAD23A	0.48	-1.05889	0.598	-0.741783	UV excision repair protein RAD23 homolog A OS=Homo sapiens GN=RAD23A PE=1 SV=1 - [RD23A_HUMAN]
Q6XQN6	NAPRT1	0.4824	-1.0517	0.47878	-1.06257	Nicotinate phosphoribosyltransferase OS=Homo sapiens GN=NAPRT1 PE=1 SV=2 - [PNCB_HUMAN]
Q92499	DDX1	0.48451	-1.0454	0.4999	-1.00029	ATP-dependent RNA helicase DDX1 OS=Homo sapiens GN=DDX1 PE=1 SV=2
O00425	IGF2BP3	0.48555	-1.04231	0.4593	-1.12249	Insulin-like growth factor 2 mRNA-binding protein 3 OS=Homo sapiens GN=IGF2BP3 PE=1 SV=2 - [IF2B3_HUMAN]
P38117	ETFB	0.48668	-1.03895	0.5783	-0.79011	Electron transfer flavoprotein subunit beta OS=Homo sapiens GN=ETFB PE=1 SV=3
Q96ER9	CCDC51	0.48669	-1.03892	0.50028	-0.999192	Coiled-coil domain-containing protein 51 OS=Homo sapiens GN=CCDC51 PE=1 SV=2
P0CB43	BRP16L	0.48771	-1.0359	0.39197	-1.35118	Brain protein 16-like OS=Homo sapiens GN=BRP16L PE=3 SV=1 - [BP16L_HUMAN]
Q8NEJ9	NGDN	0.48785	-1.03549	0.28723	-1.79972	Neuroguidin OS=Homo sapiens GN=NGDN PE=1 SV=1
Q15459	SF3A1	0.49076	-1.02691	0.53131	-0.912374	Splicing factor 3A subunit 1 OS=Homo sapiens GN=SF3A1 PE=1 SV=1 - [SF3A1_HUMAN]
Q16762	TST	0.4921	-1.02298	0.4528	-1.14305	Thiosulfate sulfurtransferase OS=Homo sapiens GN=TST PE=1 SV=4 - [THTR_HUMAN]
Q13243	SRSF5	0.49281	-1.0209	0.44102	-1.18108	Serine/arginine-rich splicing factor 5 OS=Homo sapiens GN=SRSF5 PE=1 SV=1
P08107	HSPA1A	0.49538	-1.01339	0.52542	-0.928457	Heat shock 70 kDa protein 1A/1B OS=Homo sapiens GN=HSPA1A PE=1 SV=5 - [HSP71_HUMAN]
Q16795	NDUFA9	0.4956	-1.01275	0.45544	-1.13467	NADH dehydrogenase [ubiquinone] 1 alpha subcomplex subunit 9, mitochondrial OS=Homo sapiens GN=NDUFA9 PE=1 SV=2 - [NDUA9_HUMAN]
P00387	CYB5R3	0.49629	-1.01074	0.41116	-1.28223	NADH-cytochrome b5 reductase 3 OS=Homo sapiens GN=CYB5R3 PE=1 SV=3 - [NB5R3_HUMAN]
Q13435	SF3B2	0.49681	-1.00923	0.58211	-0.780636	Splicing factor 3B subunit 2 OS=Homo sapiens GN=SF3B2 PE=1 SV=2
P52292	KPNA2	0.49765	-1.0068	0.42343	-1.2398	Importin subunit alpha-2 OS=Homo sapiens GN=KPNA2 PE=1 SV=1 - [IMA2_HUMAN]
O95373	IPO7	0.49783	-1.00627	0.53269	-0.908632	Importin-7 OS=Homo sapiens GN=IPO7 PE=1 SV=1
P30566	ADSL	0.49787	-1.00616	0.51824	-0.948308	Adenylosuccinate lyase OS=Homo sapiens GN=ADSL PE=1 SV=2 - [PUR8_HUMAN]
Q9Y5J1	UTP18	0.4986	-1.00405	0.17169	-2.54212	U3 small nucleolar RNA-associated protein 18 homolog OS=Homo sapiens GN=UTP18 PE=1 SV=3 - [UTP18_HUMAN]
P05026	ATP1B1	0.4987	-1.00376	0.90491	-0.144154	Sodium/potassium-transporting ATPase subunit beta-1 OS=Homo sapiens GN=ATP1B1 PE=1 SV=1
Q969X5	ERGIC1	0.50171	-0.995074	0.7163	-0.481364	Endoplasmic reticulum-Golgi intermediate compartment protein 1 OS=Homo sapiens GN=ERGIC1 PE=1 SV=1
Q99798	ACO2	0.50205	-0.994097	0.45451	-1.13762	Aconitate hydratase, mitochondrial OS=Homo sapiens GN=ACO2 PE=1 SV=2 - [ACON_HUMAN]
Q96PK6	RBM14	0.50209	-0.993982	0.32555	-1.61905	RNA-binding protein 14 OS=Homo sapiens GN=RBM14 PE=1 SV=2 - [RBM14_HUMAN]
Q9NVX2	NLE1	0.5026	-0.992517	0.53033	-0.915038	Notchless protein homolog 1 OS=Homo sapiens GN=NLE1 PE=1 SV=4 - [NLE1_HUMAN]
Q9BQG0	MYBBP1A	0.50292	-0.991599	0.27544	-1.86019	Myb-binding protein 1A OS=Homo sapiens GN=MYBBP1A PE=1 SV=2 - [MBB1A_HUMAN]
P47914	RPL29	0.50438	-0.987417	0.64801	-0.625912	60S ribosomal protein L29 OS=Homo sapiens GN=RPL29 PE=1 SV=2 - [RL29_HUMAN]
Q96RQ3	MCCC1	0.50475	-0.986359	0.34746	-1.52508	Methylcrotonoyl-CoA carboxylase subunit alpha, mitochondrial OS=Homo sapiens GN=MCCC1 PE=1 SV=3 - [MCCA_HUMAN]
Q02809	PLOD1	0.50652	-0.981309	0.50882	-0.974773	Procollagen-lysine,2-oxoglutarate 5-dioxygenase 1 OS=Homo sapiens GN=PLOD1 PE=1 SV=2 - [PLOD1_HUMAN]
Q9BRJ2	MRPL45	0.50762	-0.978179	0.59567	-0.747415	39S ribosomal protein L45, mitochondrial OS=Homo sapiens GN=MRPL45 PE=1 SV=2
O00571	DDX3X	0.50797	-0.977185	0.39567	-1.33763	ATP-dependent RNA helicase DDX3X OS=Homo sapiens GN=DDX3X PE=1 SV=3 - [DDX3X_HUMAN]
P48739	PITPNB	0.50868	-0.97517	0.57339	-0.802411	Phosphatidylinositol transfer protein beta isoform OS=Homo sapiens GN=PITPNB PE=1 SV=2
P51398	DAP3	0.50879	-0.974858	0.54787	-0.868094	28S ribosomal protein S29, mitochondrial OS=Homo sapiens GN=DAP3 PE=1 SV=1
Q9Y2R4	DDX52	0.50922	-0.973639	0.55965	-0.837403	Probable ATP-dependent RNA helicase DDX52 OS=Homo sapiens GN=DDX52 PE=1 SV=3
Q8NBX0	SCCPDH	0.5094	-0.973129	0.51452	-0.958701	Probable saccharopine dehydrogenase OS=Homo sapiens GN=SCCPDH PE=1 SV=1 - [SCPDH_HUMAN]
O75746	SLC25A12	0.509721	-0.972221	0.464114	-1.10745	Calcium-binding mitochondrial carrier protein Aralar1 OS=Homo sapiens GN=SLC25A12 PE=1 SV=2 - [CMC1_HUMAN]
Q15029	EFTUD2	0.5101	-0.971148	0.51335	-0.961985	116 kDa U5 small nuclear ribonucleoprotein component OS=Homo sapiens GN=EFTUD2 PE=1 SV=1 - [U5S1_HUMAN]
P09012	SNRPA	0.51029	-0.970611	0.47925	-1.06115	U1 small nuclear ribonucleoprotein A OS=Homo sapiens GN=SNRPA PE=1 SV=3 - [SNRPA_HUMAN]
O60762	DPM1	0.51078	-0.969226	0.63085	-0.664631	Dolichol-phosphate mannosyltransferase OS=Homo sapiens GN=DPM1 PE=1 SV=1 - [DPM1_HUMAN]
P80303	NUB2	0.511017	-0.968558	0.605407	-0.724024	Nucleobindin-2 OS=Homo sapiens GN=NUCB2 PE=1 SV=2
Q8NF37	LPCAT1	0.51129	-0.967786	0.16608	-2.59005	Lysophosphatidylcholine acyltransferase 1 OS=Homo sapiens GN=LPCAT1 PE=1 SV=2 - [PCAT1_HUMAN]
O95067	CCNB2	0.51288	-0.963307	0.69858	-0.517503	G2/mitotic-specific cyclin-B2 OS=Homo sapiens GN=CCNB2 PE=1 SV=1
P62280	RPS11	0.51414	-0.959767	0.59472	-0.749718	40S ribosomal protein S11 OS=Homo sapiens GN=RPS11 PE=1 SV=3
O75533	SF3B1	0.51425	-0.959458	0.6498	-0.621932	Splicing factor 3B subunit 1 OS=Homo sapiens GN=SF3B1 PE=1 SV=3
Q5SSJ5	HP1BP3	0.51511	-0.957048	0.41509	-1.2685	Heterochromatin protein 1-binding protein 3 OS=Homo sapiens GN=HP1BP3 PE=1 SV=1 - [HP1B3_HUMAN]
Q15428	SF3A2	0.51819	-0.948447	0.52424	-0.931701	Splicing factor 3A subunit 2 OS=Homo sapiens GN=SF3A2 PE=1 SV=2
Q8IZL8	PELP1	0.51858	-0.947362	0.31081	-1.6859	Proline-, glutamic acid- and leucine-rich protein 1 OS=Homo sapiens GN=PELP1 PE=1 SV=2
Q9BY77	POLDIP3	0.51993	-0.943611	0.45176	-1.14637	Polymerase delta-interacting protein 3 OS=Homo sapiens GN=POLDIP3 PE=1 SV=2
O75718	CRTAP	0.52017	-0.942945	0.51698	-0.95182	Cartilage-associated protein OS=Homo sapiens GN=CRTAP PE=1 SV=1
P28331	NDUFS1	0.52067	-0.941559	0.43309	-1.20726	NADH-ubiquinone oxidoreductase 75 kDa subunit, mitochondrial OS=Homo sapiens GN=NDUFS1 PE=1 SV=3 - [NDUS1_HUMAN]
Q9UBS4	DNAJB11	0.5217	-0.938708	0.59904	-0.739276	DnaJ homolog subfamily B member 11 OS=Homo sapiens GN=DNAJB11 PE=1 SV=1
P02786	TFRC	0.52216	-0.937436	0.50875	-0.974971	Transferrin receptor protein 1 OS=Homo sapiens GN=TFRC PE=1 SV=2 - [TFR1_HUMAN]
O60784	TOM1	0.5223	-0.937049	0.41897	-1.25508	Target of Myb protein 1 OS=Homo sapiens GN=TOM1 PE=1 SV=2 - [TOM1_HUMAN]
O14828	SCAMP3	0.52331	-0.934262	0.64788	-0.626201	Secretory carrier-associated membrane protein 3 OS=Homo sapiens GN=SCAMP3 PE=1 SV=3 - [SCAM3_HUMAN]
O75306	NDUFS2	0.52454	-0.930875	0.52933	-0.917761	NADH dehydrogenase [ubiquinone] iron-sulfur protein 2, mitochondrial OS=Homo sapiens GN=NDUFS2 PE=1 SV=2
Q15758	SLC1A5	0.52471	-0.930408	0.65027	-0.620889	Neutral amino acid transporter B(0) OS=Homo sapiens GN=SLC1A5 PE=1 SV=2 - [AAAT_HUMAN]
Q96TA1	FAM129B	0.5249	-0.929885	2.6742	1.41911	Niban-like protein 1 OS=Homo sapiens GN=FAM129B PE=1 SV=2
P51648	ALDH3A2	0.52769	-0.922237	0.66369	-0.591419	Fatty aldehyde dehydrogenase OS=Homo sapiens GN=ALDH3A2 PE=1 SV=1 - [AL3A2_HUMAN]
O43707	ACTN4	0.52852	-0.91997	0.38943	-1.36056	Alpha-actinin-4 OS=Homo sapiens GN=ACTN4 PE=1 SV=2 - [ACTN4_HUMAN]
P35579	MYH9	0.52897	-0.918742	0.51041	-0.970272	Myosin-9 OS=Homo sapiens GN=MYH9 PE=1 SV=4 - [MYH9_HUMAN]
Q13813	SPTAN1	0.52999	-0.915963	0.49344	-1.01905	Spectrin alpha chain, brain OS=Homo sapiens GN=SPTAN1 PE=1 SV=3 - [SPTA2_HUMAN]
Q8NBJ5	GLT25D1	0.53038	-0.914902	0.53285	-0.908199	Procollagen galactosyltransferase 1 OS=Homo sapiens GN=GLT25D1 PE=1 SV=1 - [GT251_HUMAN]
Q9BZD4	NUF2	0.53277	-0.908415	0.60363	-0.728264	Kinetochore protein Nuf2 OS=Homo sapiens GN=NUF2 PE=1 SV=2
Q14118	DAG1	0.53278	-0.908388	0.45635	-1.13179	Dystroglycan OS=Homo sapiens GN=DAG1 PE=1 SV=2
Q12797	ASPH	0.53296	-0.907901	0.53348	-0.906494	Aspartyl/asparaginyl beta-hydroxylase OS=Homo sapiens GN=ASPH PE=1 SV=3
P16989	CSDA	0.53497	-0.90247	0.56075	-0.83457	DNA-binding protein A OS=Homo sapiens GN=CSDA PE=1 SV=4 - [DBPA_HUMAN]
Q52LJ0	FAM98B	0.53722	-0.896415	0.68431	-0.547278	Protein FAM98B OS=Homo sapiens GN=FAM98B PE=1 SV=1
Q07065	CKAP4	0.53793	-0.89451	0.49379	-1.01803	Cytoskeleton-associated protein 4 OS=Homo sapiens GN=CKAP4 PE=1 SV=2 - [CKAP4_HUMAN]
P99999	CYCS	0.53928	-0.890894	0.68556	-0.544645	Cytochrome c OS=Homo sapiens GN=CYCS PE=1 SV=2
Q9UKD2	MRTO4	0.5394	-0.890573	0.44912	-1.15483	mRNA turnover protein 4 homolog OS=Homo sapiens GN=MRTO4 PE=1 SV=2 - [MRT4_HUMAN]
Q9NZI8	IGF2BP1	0.53957	-0.890118	0.46364	-1.10892	Insulin-like growth factor 2 mRNA-binding protein 1 OS=Homo sapiens GN=IGF2BP1 PE=1 SV=2
P62906	RPL10A	0.5397	-0.88977	0.62272	-0.683344	60S ribosomal protein L10a OS=Homo sapiens GN=RPL10A PE=1 SV=2 - [RL10A_HUMAN]
P25685	DNAJB1	0.54129	-0.885526	0.5436	-0.879383	DnaJ homolog subfamily B member 1 OS=Homo sapiens GN=DNAJB1 PE=1 SV=4 - [DNJB1_HUMAN]
Q16270	IGFBP7	0.54225	-0.88297	0.19935	-2.32662	Insulin-like growth factor-binding protein 7 OS=Homo sapiens GN=IGFBP7 PE=1 SV=1
Q13123	IK	0.54287	-0.881321	0.59306	-0.75375	Protein Red OS=Homo sapiens GN=IK PE=1 SV=3
Q96DI7	SNRNP40	0.54378	-0.878905	0.48803	-1.03496	U5 small nuclear ribonucleoprotein 40 kDa protein OS=Homo sapiens GN=SNRNP40 PE=1 SV=1
Q92900	UPF1	0.5443	-0.877526	0.53957	-0.890118	Regulator of nonsense transcripts 1 OS=Homo sapiens GN=UPF1 PE=1 SV=2
P40429	RPL13A	0.54598	-0.87308	0.65537	-0.609618	60S ribosomal protein L13a OS=Homo sapiens GN=RPL13A PE=1 SV=2
P05388	RPLP0	0.54781	-0.868252	0.54228	-0.88289	60S acidic ribosomal protein P0 OS=Homo sapiens GN=RPLP0 PE=1 SV=1 - [RLA0_HUMAN]
Q9UJS0	SLC25A13	0.54917	-0.864675	0.4771	-1.06764	Calcium-binding mitochondrial carrier protein Aralar2 OS=Homo sapiens GN=SLC25A13 PE=1 SV=2 - [CMC2_HUMAN]
Q92526	CCT6B	0.54932	-0.864281	0.57054	-0.8096	T-complex protein 1 subunit zeta-2 OS=Homo sapiens GN=CCT6B PE=1 SV=4
Q9H845	ACAD9	0.54958	-0.863599	0.34805	-1.52263	Acyl-CoA dehydrogenase family member 9, mitochondrial OS=Homo sapiens GN=ACAD9 PE=1 SV=1
Q9GZM8	NDEL1	0.550456	-0.861301	0.487208	-1.03739	Nuclear distribution protein nudE-like 1 OS=Homo sapiens GN=NDEL1 PE=1 SV=1 - [NDEL1_HUMAN]
Q9Y3I1	FBXO7	0.55093	-0.860059	0.50597	-0.982876	F-box only protein 7 OS=Homo sapiens GN=FBXO7 PE=1 SV=1
Q14444	CAPRIN1	0.55239	-0.856241	0.47042	-1.08798	Caprin-1 OS=Homo sapiens GN=CAPRIN1 PE=1 SV=2 - [CAPR1_HUMAN]
Q14651	PLS1	0.5532	-0.854127	0.90284	-0.147458	Plastin-1 OS=Homo sapiens GN=PLS1 PE=1 SV=2
Q7KZ85	SUPT6H	0.55457	-0.850559	0.68032	-0.555715	Transcription elongation factor SPT6 OS=Homo sapiens GN=SUPT6H PE=1 SV=2
Q8IYI6	EXOC8	0.55554	-0.848037	0.80253	-0.317373	Exocyst complex component 8 OS=Homo sapiens GN=EXOC8 PE=1 SV=2
Q9BYD6	MRPL1	0.55603	-0.846765	0.64933	-0.622976	39S ribosomal protein L1, mitochondrial OS=Homo sapiens GN=MRPL1 PE=1 SV=2 - [RM01_HUMAN]
O14734	ACOT8	0.55632	-0.846013	0.57686	-0.793707	Acyl-coenzyme A thioesterase 8 OS=Homo sapiens GN=ACOT8 PE=1 SV=1 - [ACOT8_HUMAN]
P14923	JUP	0.55696	-0.844354	0.84402	-0.244651	Junction plakoglobin OS=Homo sapiens GN=JUP PE=1 SV=3 - [PLAK_HUMAN]
Q4G176	ACSF3	0.55747	-0.843034	0.6341	-0.657218	Acyl-CoA synthetase family member 3, mitochondrial OS=Homo sapiens GN=ACSF3 PE=1 SV=3 - [ACSF3_HUMAN]
P50416	CPT1A	0.55846	-0.840474	0.48961	-1.0303	Carnitine O-palmitoyltransferase 1, liver isoform OS=Homo sapiens GN=CPT1A PE=1 SV=2 - [CPT1A_HUMAN]
Q8NB16	MLKL	0.55898	-0.839131	0.72358	-0.466776	Mixed lineage kinase domain-like protein OS=Homo sapiens GN=MLKL PE=1 SV=1
Q92598	HSPH1	0.55984	-0.836914	0.53253	-0.909065	Heat shock protein 105 kDa OS=Homo sapiens GN=HSPH1 PE=1 SV=1 - [HS105_HUMAN]
Q02127	DHODH	0.56219	-0.83087	0.45754	-1.12803	Dihydroorotate dehydrogenase, mitochondrial OS=Homo sapiens GN=DHODH PE=1 SV=3
P51553	IDH3G	0.56245	-0.830203	0.50907	-0.974064	Isocitrate dehydrogenase [NAD] subunit gamma, mitochondrial OS=Homo sapiens GN=IDH3G PE=1 SV=1
Q99661	KIF2C	0.5626	-0.829819	0.5156	-0.955676	Kinesin-like protein KIF2C OS=Homo sapiens GN=KIF2C PE=1 SV=2 - [KIF2C_HUMAN]
P25205	MCM3	0.563	-0.828793	0.55	-0.862496	DNA replication licensing factor MCM3 OS=Homo sapiens GN=MCM3 PE=1 SV=3 - [MCM3_HUMAN]
Q13630	TSTA3	0.56656	-0.819699	0.55049	-0.861212	GDP-L-fucose synthase OS=Homo sapiens GN=TSTA3 PE=1 SV=1 - [FCL_HUMAN]
P62081	RPS7	0.56709	-0.81835	0.68313	-0.549768	40S ribosomal protein S7 OS=Homo sapiens GN=RPS7 PE=1 SV=1 - [RS7_HUMAN]
Q99442	SEC62	0.56796	-0.816139	0.69637	-0.522074	Translocation protein SEC62 OS=Homo sapiens GN=SEC62 PE=1 SV=1
Q02878	RPL6	0.56954	-0.812131	0.62267	-0.68346	60S ribosomal protein L6 OS=Homo sapiens GN=RPL6 PE=1 SV=3 - [RL6_HUMAN]
Q01130	SRSF2	0.56956	-0.81208	0.49328	-1.01952	Serine/arginine-rich splicing factor 2 OS=Homo sapiens GN=SRSF2 PE=1 SV=4 - [SRSF2_HUMAN]
Q13573	SNW1	0.57017	-0.810536	0.45564	-1.13403	SNW domain-containing protein 1 OS=Homo sapiens GN=SNW1 PE=1 SV=1 - [SNW1_HUMAN]
O95232	LUC7L3	0.57018	-0.810511	0.52098	-0.9407	Luc7-like protein 3 OS=Homo sapiens GN=LUC7L3 PE=1 SV=2
P19338	NCL	0.57091	-0.808665	0.52065	-0.941614	Nucleolin OS=Homo sapiens GN=NCL PE=1 SV=3 - [NUCL_HUMAN]
P52597	HNRNPF	0.57161	-0.806897	0.50464	-0.986674	Heterogeneous nuclear ribonucleoprotein F OS=Homo sapiens GN=HNRNPF PE=1 SV=3 - [HNRPF_HUMAN]
Q96HE7	ERO1L	0.57223	-0.805333	0.67743	-0.561856	ERO1-like protein alpha OS=Homo sapiens GN=ERO1L PE=1 SV=2
Q6NVY1	HIBCH	0.57336	-0.802487	0.56656	-0.819699	3-hydroxyisobutyryl-CoA hydrolase, mitochondrial OS=Homo sapiens GN=HIBCH PE=1 SV=2 - [HIBCH_HUMAN]
Q86W50	METT10D	0.57372	-0.801581	0.5399	-0.889236	Putative methyltransferase METT10D OS=Homo sapiens GN=METT10D PE=1 SV=2
P50502	ST13	0.57374	-0.801531	0.56909	-0.813271	Hsc70-interacting protein OS=Homo sapiens GN=ST13 PE=1 SV=2 - [F10A1_HUMAN]
Q9Y2Z2	MTO1	0.57393	-0.801053	0.54	-0.888969	Protein MTO1 homolog, mitochondrial OS=Homo sapiens GN=MTO1 PE=1 SV=2 - [MTO1_HUMAN]
Q9Y383	LUC7L2	0.57426	-0.800224	0.54251	-0.882278	Putative RNA-binding protein Luc7-like 2 OS=Homo sapiens GN=LUC7L2 PE=1 SV=2 - [LC7L2_HUMAN]
Q969G5	PRKCDBP	0.57449	-0.799646	0.48724	-1.0373	Protein kinase C delta-binding protein OS=Homo sapiens GN=PRKCDBP PE=1 SV=2 - [PRDBP_HUMAN]
Q9BRK5	SDF4	0.57474	-0.799019	0.57507	-0.798191	45 kDa calcium-binding protein OS=Homo sapiens GN=SDF4 PE=1 SV=1
Q14980	NUMA1	0.57492	-0.798567	0.35939	-1.47638	Nuclear mitotic apparatus protein 1 OS=Homo sapiens GN=NUMA1 PE=1 SV=2 - [NUMA1_HUMAN]
Q96DZ1	ERLEC1	0.5769	-0.793607	0.62261	-0.683599	Endoplasmic reticulum lectin 1 OS=Homo sapiens GN=ERLEC1 PE=1 SV=1
Q96FN4	CPNE2	0.57706	-0.793207	0.52593	-0.927057	Copine-2 OS=Homo sapiens GN=CPNE2 PE=1 SV=3 - [CPNE2_HUMAN]
Q01082	SPTBN1	0.5778	-0.791358	0.40537	-1.30269	Spectrin beta chain, brain 1 OS=Homo sapiens GN=SPTBN1 PE=1 SV=2 - [SPTB2_HUMAN]
Q5F1R6	DNAJC21	0.57804	-0.790759	0.65584	-0.608584	DnaJ homolog subfamily C member 21 OS=Homo sapiens GN=DNAJC21 PE=1 SV=2 - [DJC21_HUMAN]
Q86XP3	DDX42	0.57814	-0.790509	0.58495	-0.773615	ATP-dependent RNA helicase DDX42 OS=Homo sapiens GN=DDX42 PE=1 SV=1 - [DDX42_HUMAN]
P50454	SERPINH1	0.57861	-0.789337	0.60128	-0.733891	Serpin H1 OS=Homo sapiens GN=SERPINH1 PE=1 SV=2 - [SERPH_HUMAN]
Q14240	EIF4A2	0.57896	-0.788464	0.6217	-0.68571	Eukaryotic initiation factor 4A-II OS=Homo sapiens GN=EIF4A2 PE=1 SV=2 - [IF4A2_HUMAN]
Q6S8J3	POTEE	0.57939	-0.787393	0.55499	-0.849466	POTE ankyrin domain family member E OS=Homo sapiens GN=POTEE PE=1 SV=3 - [POTEE_HUMAN]
P36873	PPP1CC	0.57987	-0.786199	0.59603	-0.746543	Serine/threonine-protein phosphatase PP1-gamma catalytic subunit OS=Homo sapiens GN=PPP1CC PE=1 SV=1
P56537	EIF6	0.57993	-0.786049	0.44778	-1.15914	Eukaryotic translation initiation factor 6 OS=Homo sapiens GN=EIF6 PE=1 SV=1 - [IF6_HUMAN]
Q8NC51	SERBP1	0.58007	-0.785701	0.64014	-0.643541	Plasminogen activator inhibitor 1 RNA-binding protein OS=Homo sapiens GN=SERBP1 PE=1 SV=2 - [PAIRB_HUMAN]
Q14103	HNRNPD	0.58011	-0.785602	0.52782	-0.921882	Heterogeneous nuclear ribonucleoprotein D0 OS=Homo sapiens GN=HNRNPD PE=1 SV=1 - [HNRPD_HUMAN]
P35268	RPL22	0.58056	-0.784483	0.6127	-0.706747	60S ribosomal protein L22 OS=Homo sapiens GN=RPL22 PE=1 SV=2
P18124	RPL7	0.58239	-0.779943	0.64409	-0.634666	60S ribosomal protein L7 OS=Homo sapiens GN=RPL7 PE=1 SV=1 - [RL7_HUMAN]
P62241	RPS8	0.58282	-0.778878	0.64464	-0.633434	40S ribosomal protein S8 OS=Homo sapiens GN=RPS8 PE=1 SV=2 - [RS8_HUMAN]
Q9BY44	EIF2A	0.58319	-0.777962	0.56497	-0.823754	Eukaryotic translation initiation factor 2A OS=Homo sapiens GN=EIF2A PE=1 SV=3 - [EIF2A_HUMAN]
P36578	RPL4	0.58381	-0.776429	0.6392	-0.645661	60S ribosomal protein L4 OS=Homo sapiens GN=RPL4 PE=1 SV=5 - [RL4_HUMAN]
Q93052	LPP	0.58408	-0.775762	0.68467	-0.546519	Lipoma-preferred partner OS=Homo sapiens GN=LPP PE=1 SV=1 - [LPP_HUMAN]
Q9NVI7	ATAD3A	0.58473	-0.774157	0.49085	-1.02665	ATPase family AAA domain-containing protein 3A OS=Homo sapiens GN=ATAD3A PE=1 SV=2 - [ATD3A_HUMAN]
Q8TED0	UTP15	0.58512	-0.773196	0.27772	-1.8483	U3 small nucleolar RNA-associated protein 15 homolog OS=Homo sapiens GN=UTP15 PE=1 SV=3 - [UTP15_HUMAN]
Q9ULV4	CORO1C	0.58516	-0.773097	0.71082	-0.492444	Coronin-1C OS=Homo sapiens GN=CORO1C PE=1 SV=1 - [COR1C_HUMAN]
Q9NW64	RBM22	0.58631	-0.770264	0.46152	-1.11553	Pre-mRNA-splicing factor RBM22 OS=Homo sapiens GN=RBM22 PE=1 SV=1
Q12874	SF3A3	0.58699	-0.768592	0.58014	-0.785527	Splicing factor 3A subunit 3 OS=Homo sapiens GN=SF3A3 PE=1 SV=1 - [SF3A3_HUMAN]
P27361	MAPK3	0.58709	-0.768346	0.75541	-0.404668	Mitogen-activated protein kinase 3 OS=Homo sapiens GN=MAPK3 PE=1 SV=4
Q13162	PRDX4	0.587278	-0.767884	0.559852	-0.836883	Peroxiredoxin-4 OS=Homo sapiens GN=PRDX4 PE=1 SV=1 - [PRDX4_HUMAN]
P46777	RPL5	0.58779	-0.766627	0.6495	-0.622599	60S ribosomal protein L5 OS=Homo sapiens GN=RPL5 PE=1 SV=3 - [RL5_HUMAN]
Q96QR8	PURB	0.58859	-0.764665	0.54936	-0.864176	Transcriptional activator protein Pur-beta OS=Homo sapiens GN=PURB PE=1 SV=3 - [PURB_HUMAN]
Q96JJ7	TMX3	0.58888	-0.763954	0.61402	-0.703642	Protein disulfide-isomerase TMX3 OS=Homo sapiens GN=TMX3 PE=1 SV=2 - [TMX3_HUMAN]
P36952	SERPINB5	0.58955	-0.762314	0.66184	-0.595446	Serpin B5 OS=Homo sapiens GN=SERPINB5 PE=1 SV=2 - [SPB5_HUMAN]
Q9NZN4	EHD2	0.58955	-0.762314	0.60175	-0.732764	EH domain-containing protein 2 OS=Homo sapiens GN=EHD2 PE=1 SV=2 - [EHD2_HUMAN]
P12814	ACTN1	0.59004	-0.761115	0.43225	-1.21006	Alpha-actinin-1 OS=Homo sapiens GN=ACTN1 PE=1 SV=2 - [ACTN1_HUMAN]
O14656	TOR1A	0.59082	-0.759209	0.4891	-1.0318	Torsin-1A OS=Homo sapiens GN=TOR1A PE=1 SV=1
O75616	ERAL1	0.59172	-0.757013	0.59428	-0.750785	GTP-binding protein era homolog OS=Homo sapiens GN=ERAL1 PE=1 SV=2
O15143	ARPC1B	0.59215	-0.755965	0.64058	-0.642549	Actin-related protein 2/3 complex subunit 1B OS=Homo sapiens GN=ARPC1B PE=1 SV=3
P33992	MCM5	0.59222	-0.755795	0.56398	-0.826284	DNA replication licensing factor MCM5 OS=Homo sapiens GN=MCM5 PE=1 SV=5 - [MCM5_HUMAN]
Q6UX04	CWC27	0.59328	-0.753215	0.7121	-0.489848	Peptidyl-prolyl cis-trans isomerase CWC27 homolog OS=Homo sapiens GN=CWC27 PE=1 SV=1
Q14254	FLOT2	0.59356	-0.752534	0.65826	-0.603271	Flotillin-2 OS=Homo sapiens GN=FLOT2 PE=1 SV=2
P04818	TYMS	0.59401	-0.751441	0.56008	-0.836295	Thymidylate synthase OS=Homo sapiens GN=TYMS PE=1 SV=3 - [TYSY_HUMAN]
P61313	RPL15	0.5943	-0.750737	0.62129	-0.686661	60S ribosomal protein L15 OS=Homo sapiens GN=RPL15 PE=1 SV=2
Q8WX92	COBRA1	0.59437	-0.750567	0.74115	-0.432163	Negative elongation factor B OS=Homo sapiens GN=COBRA1 PE=1 SV=1
Q9H488	POFUT1	0.59451	-0.750227	0.55661	-0.845261	GDP-fucose protein O-fucosyltransferase 1 OS=Homo sapiens GN=POFUT1 PE=1 SV=1 - [OFUT1_HUMAN]
Q8TD30	GPT2	0.59529	-0.748335	0.62643	-0.674775	Alanine aminotransferase 2 OS=Homo sapiens GN=GPT2 PE=1 SV=1
Q01844	EWSR1	0.59557	-0.747657	0.60078	-0.735091	RNA-binding protein EWS OS=Homo sapiens GN=EWSR1 PE=1 SV=1 - [EWS_HUMAN]
Q9H9J2	MRPL44	0.59573	-0.747269	0.6557	-0.608892	39S ribosomal protein L44, mitochondrial OS=Homo sapiens GN=MRPL44 PE=1 SV=1 - [RM44_HUMAN]
Q9BW27	NUP85	0.59602	-0.746567	0.37835	-1.40221	Nuclear pore complex protein Nup85 OS=Homo sapiens GN=NUP85 PE=1 SV=1 - [NUP85_HUMAN]
Q5T9A4	ATAD3B	0.596161	-0.746226	0.49214	-1.02286	ATPase family AAA domain-containing protein 3B OS=Homo sapiens GN=ATAD3B PE=1 SV=1
P11279	LAMP1	0.59694	-0.744342	0.49707	-1.00848	Lysosome-associated membrane glycoprotein 1 OS=Homo sapiens GN=LAMP1 PE=1 SV=3 - [LAMP1_HUMAN]
Q12905	ILF2	0.59712	-0.743907	0.54061	-0.88734	Interleukin enhancer-binding factor 2 OS=Homo sapiens GN=ILF2 PE=1 SV=2 - [ILF2_HUMAN]
P42704	LRPPRC	0.59865	-0.740215	0.56036	-0.835574	Leucine-rich PPR motif-containing protein, mitochondrial OS=Homo sapiens GN=LRPPRC PE=1 SV=3 - [LPPRC_HUMAN]
P39023	RPL3	0.59968	-0.737735	0.63002	-0.66653	60S ribosomal protein L3 OS=Homo sapiens GN=RPL3 PE=1 SV=2 - [RL3_HUMAN]
O43823	AKAP8	0.60016	-0.736581	0.50772	-0.977895	A-kinase anchor protein 8 OS=Homo sapiens GN=AKAP8 PE=1 SV=1 - [AKAP8_HUMAN]
Q96RP9	GFM1	0.60052	-0.735716	0.57121	-0.807907	Elongation factor G, mitochondrial OS=Homo sapiens GN=GFM1 PE=1 SV=2
O75792	RNASEH2A	0.60055	-0.735644	1.0112	0.0160684	Ribonuclease H2 subunit A OS=Homo sapiens GN=RNASEH2A PE=1 SV=2 - [RNH2A_HUMAN]
Q9BQ67	GRWD1	0.60294	-0.729914	0.48247	-1.05149	Glutamate-rich WD repeat-containing protein 1 OS=Homo sapiens GN=GRWD1 PE=1 SV=1 - [GRWD1_HUMAN]
Q9H788	SH2D4A	0.60305	-0.72965	0.68295	-0.550148	SH2 domain-containing protein 4A OS=Homo sapiens GN=SH2D4A PE=1 SV=1 - [SH24A_HUMAN]
O14777	NDC80	0.60329	-0.729076	0.61196	-0.708491	Kinetochore protein NDC80 homolog OS=Homo sapiens GN=NDC80 PE=1 SV=1 - [NDC80_HUMAN]
Q96DU9	PABPC5	0.60371	-0.728072	0.61784	-0.694695	Polyadenylate-binding protein 5 OS=Homo sapiens GN=PABPC5 PE=1 SV=1
P26373	RPL13	0.60463	-0.725876	0.6207	-0.688032	60S ribosomal protein L13 OS=Homo sapiens GN=RPL13 PE=1 SV=4 - [RL13_HUMAN]
P12270	TPR	0.60467	-0.72578	0.52783	-0.921855	Nucleoprotein TPR OS=Homo sapiens GN=TPR PE=1 SV=3 - [TPR_HUMAN]
P12236	SLC25A6	0.60522	-0.724468	0.37126	-1.4295	ADP/ATP translocase 3 OS=Homo sapiens GN=SLC25A6 PE=1 SV=4 - [ADT3_HUMAN]
Q9HCE5	METTL14	0.60531	-0.724254	0.58803	-0.766038	Methyltransferase-like protein 14 OS=Homo sapiens GN=METTL14 PE=1 SV=2
Q4G0N4	C5orf33	0.60593	-0.722777	0.46253	-1.11238	UPF0465 protein C5orf33 OS=Homo sapiens GN=C5orf33 PE=1 SV=2 - [CE033_HUMAN]
Q8IZP2	ST13P4	0.60743	-0.719211	0.569497	-0.812239	Putative protein FAM10A4 OS=Homo sapiens GN=FAM10A4 PE=5 SV=1 - [F10A4_HUMAN]
Q9BQE5	APOL2	0.60866	-0.716292	0.83787	-0.255202	Apolipoprotein L2 OS=Homo sapiens GN=APOL2 PE=1 SV=1
Q9Y282	ERGIC3	0.60879	-0.715983	0.7543	-0.40679	Endoplasmic reticulum-Golgi intermediate compartment protein 3 OS=Homo sapiens GN=ERGIC3 PE=1 SV=1
Q9Y2Z4	YARS2	0.60976	-0.713687	0.57272	-0.804098	Tyrosyl-tRNA synthetase, mitochondrial OS=Homo sapiens GN=YARS2 PE=1 SV=2 - [SYYM_HUMAN]
Q14181	POLA2	0.61065	-0.711582	0.51322	-0.962351	DNA polymerase alpha subunit B OS=Homo sapiens GN=POLA2 PE=1 SV=2 - [DPOA2_HUMAN]
Q9BYD3	MRPL4	0.61153	-0.709505	0.49615	-1.01115	39S ribosomal protein L4, mitochondrial OS=Homo sapiens GN=MRPL4 PE=1 SV=1 - [RM04_HUMAN]
P62424	RPL7A	0.61167	-0.709175	0.66931	-0.579254	60S ribosomal protein L7a OS=Homo sapiens GN=RPL7A PE=1 SV=2 - [RL7A_HUMAN]
P49585	PCYT1A	0.61189	-0.708656	0.58706	-0.76842	Choline-phosphate cytidylyltransferase A OS=Homo sapiens GN=PCYT1A PE=1 SV=2;>sp|Q9Y5K3|PCY1B_HUMAN Choline-phosphate cytidylyltransferase B OS=Homo sapiens GN=PCYT1B PE=1 SV=1
Q9Y3I0	C22orf28	0.61189	-0.708656	0.60458	-0.725995	UPF0027 protein C22orf28 OS=Homo sapiens GN=C22orf28 PE=1 SV=1 - [CV028_HUMAN]
P28332	ADH6	0.61211	-0.708137	0.61281	-0.706488	Alcohol dehydrogenase 6 OS=Homo sapiens GN=ADH6 PE=2 SV=2
Q9H9P8	L2HGDH	0.61211	-0.708137	0.61281	-0.706488	L-2-hydroxyglutarate dehydrogenase, mitochondrial OS=Homo sapiens GN=L2HGDH PE=1 SV=2
P78347	GTF2I	0.61323	-0.7055	0.51415	-0.959739	General transcription factor II-I OS=Homo sapiens GN=GTF2I PE=1 SV=2
Q92841	DDX17	0.61376	-0.704253	0.52139	-0.939565	Probable ATP-dependent RNA helicase DDX17 OS=Homo sapiens GN=DDX17 PE=1 SV=1 - [DDX17_HUMAN]
Q7L592	C2orf56	0.61396	-0.703783	0.61649	-0.697851	Protein midA homolog, mitochondrial OS=Homo sapiens GN=C2orf56 PE=1 SV=1 - [MIDA_HUMAN]
P19784	CSNK2A2	0.61457	-0.702351	0.69322	-0.528615	Casein kinase II subunit alpha' OS=Homo sapiens GN=CSNK2A2 PE=1 SV=1 - [CSK22_HUMAN]
Q9BV79	MECR	0.61551	-0.700146	0.67785	-0.560962	Trans-2-enoyl-CoA reductase, mitochondrial OS=Homo sapiens GN=MECR PE=1 SV=1
Q9HDC9	APMAP	0.61552	-0.700122	0.58595	-0.771151	Adipocyte plasma membrane-associated protein OS=Homo sapiens GN=APMAP PE=1 SV=2 - [APMAP_HUMAN]
P09429	HMGB1	0.61582	-0.699419	0.54147	-0.885047	High mobility group protein B1 OS=Homo sapiens GN=HMGB1 PE=1 SV=3
Q9NX58	LYAR	0.61745	-0.695606	0.66668	-0.584934	Cell growth-regulating nucleolar protein OS=Homo sapiens GN=LYAR PE=1 SV=2 - [LYAR_HUMAN]
P62917	RPL8	0.61814	-0.693994	0.66421	-0.590289	60S ribosomal protein L8 OS=Homo sapiens GN=RPL8 PE=1 SV=2 - [RL8_HUMAN]
P82933	MRPS9	0.6182	-0.693854	0.54413	-0.877977	28S ribosomal protein S9, mitochondrial OS=Homo sapiens GN=MRPS9 PE=1 SV=2 - [RT09_HUMAN]
Q9UBU9	NXF1	0.61871	-0.692665	0.34864	-1.52019	Nuclear RNA export factor 1 OS=Homo sapiens GN=NXF1 PE=1 SV=1 - [NXF1_HUMAN]
Q99614	TTC1	0.61876	-0.692548	0.67841	-0.559771	Tetratricopeptide repeat protein 1 OS=Homo sapiens GN=TTC1 PE=1 SV=1 - [TTC1_HUMAN]
P61964	WDR5	0.61891	-0.692198	0.60755	-0.718925	WD repeat-containing protein 5 OS=Homo sapiens GN=WDR5 PE=1 SV=1
P54886	ALDH18A1	0.61893	-0.692152	0.61129	-0.710071	Delta-1-pyrroline-5-carboxylate synthase OS=Homo sapiens GN=ALDH18A1 PE=1 SV=2 - [P5CS_HUMAN]
Q10589	BST2	0.619	-0.691989	0.37044	-1.43269	Bone marrow stromal antigen 2 OS=Homo sapiens GN=BST2 PE=1 SV=1 - [BST2_HUMAN]
Q9H0C8	ILKAP	0.61998	-0.689706	1.1695	0.225892	Integrin-linked kinase-associated serine/threonine phosphatase 2C OS=Homo sapiens GN=ILKAP PE=1 SV=1
Q8WVY7	UBLCP1	0.62119	-0.686893	0.73552	-0.443164	Ubiquitin-like domain-containing CTD phosphatase 1 OS=Homo sapiens GN=UBLCP1 PE=1 SV=2
O94826	TOMM70A	0.6216	-0.685942	0.59513	-0.748723	Mitochondrial import receptor subunit TOM70 OS=Homo sapiens GN=TOMM70A PE=1 SV=1 - [TOM70_HUMAN]
P27824	CANX	0.6216	-0.685942	0.54666	-0.871284	Calnexin OS=Homo sapiens GN=CANX PE=1 SV=2 - [CALX_HUMAN]
Q92979	EMG1	0.62174	-0.685617	0.67106	-0.575486	Probable ribosome biogenesis protein NEP1 OS=Homo sapiens GN=EMG1 PE=1 SV=4
Q02978	SLC25A11	0.62225	-0.684434	0.57513	-0.79804	Mitochondrial 2-oxoglutarate/malate carrier protein OS=Homo sapiens GN=SLC25A11 PE=1 SV=3
P13010	XRCC5	0.62242	-0.68404	0.66274	-0.593485	X-ray repair cross-complementing protein 5 OS=Homo sapiens GN=XRCC5 PE=1 SV=3 - [XRCC5_HUMAN]
Q92552	MRPS27	0.62306	-0.682557	0.57366	-0.801732	28S ribosomal protein S27, mitochondrial OS=Homo sapiens GN=MRPS27 PE=1 SV=3
P22695	UQCRC2	0.62309	-0.682488	0.51593	-0.954753	Cytochrome b-c1 complex subunit 2, mitochondrial OS=Homo sapiens GN=UQCRC2 PE=1 SV=3 - [QCR2_HUMAN]
P46783	RPS10	0.62342	-0.681724	0.7748	-0.368104	40S ribosomal protein S10 OS=Homo sapiens GN=RPS10 PE=1 SV=1
O95299	NDUFA10	0.623727	-0.681013	0.451099	-1.14848	NADH dehydrogenase [ubiquinone] 1 alpha subcomplex subunit 10, mitochondrial OS=Homo sapiens GN=NDUFA10 PE=1 SV=1 - [NDUAA_HUMAN]
Q9HB71	CACYBP	0.62392	-0.680567	0.67092	-0.575787	Calcyclin-binding protein OS=Homo sapiens GN=CACYBP PE=1 SV=2
Q2TAY7	SMU1	0.62398	-0.680428	0.58359	-0.776973	WD40 repeat-containing protein SMU1 OS=Homo sapiens GN=SMU1 PE=1 SV=2 - [SMU1_HUMAN]
P42285	SKIV2L2	0.62449	-0.67925	0.58812	-0.765818	Superkiller viralicidic activity 2-like 2 OS=Homo sapiens GN=SKIV2L2 PE=1 SV=3
P01891	HLA-A	0.6254	-0.677149	0.70069	-0.513152	HLA class I histocompatibility antigen, A-68 alpha chain OS=Homo sapiens GN=HLA-A PE=1 SV=4 - [1A68_HUMAN]
Q13765	NACA	0.62548	-0.676964	0.63203	-0.661935	Nascent polypeptide-associated complex subunit alpha OS=Homo sapiens GN=NACA PE=1 SV=1 - [NACA_HUMAN]
Q9Y263	PLAA	0.62556	-0.67678	0.86666	-0.206462	Phospholipase A-2-activating protein OS=Homo sapiens GN=PLAA PE=1 SV=2
P10809	HSPD1	0.62582	-0.67618	0.61766	-0.695115	60 kDa heat shock protein, mitochondrial OS=Homo sapiens GN=HSPD1 PE=1 SV=2 - [CH60_HUMAN]
Q8NCA5	FAM98A	0.62623	-0.675235	0.60919	-0.715036	Protein FAM98A OS=Homo sapiens GN=FAM98A PE=1 SV=1 - [FA98A_HUMAN]
Q8TAT6	NPLOC4	0.62792	-0.671347	0.69688	-0.521018	Nuclear protein localization protein 4 homolog OS=Homo sapiens GN=NPLOC4 PE=1 SV=3
P62987	UBA52	0.6283	-0.670474	1.14986	0.20146	Ubiquitin-60S ribosomal protein L40 OS=Homo sapiens GN=UBA52 PE=1 SV=2 - [RL40_HUMAN]
P0CG48	UBC	0.6284	-0.670245	1.1453	0.195726	Polyubiquitin-C OS=Homo sapiens GN=UBC PE=1 SV=2 - [UBC_HUMAN]
Q07817	BCL2L1	0.62927	-0.668249	0.66906	-0.579793	Bcl-2-like protein 1 OS=Homo sapiens GN=BCL2L1 PE=1 SV=1
O60506	SYNCRIP	0.62979	-0.667057	0.59428	-0.750785	Heterogeneous nuclear ribonucleoprotein Q OS=Homo sapiens GN=SYNCRIP PE=1 SV=2 - [HNRPQ_HUMAN]
P49590	HARS2	0.62987	-0.666874	0.64294	-0.637244	Probable histidyl-tRNA synthetase, mitochondrial OS=Homo sapiens GN=HARS2 PE=1 SV=1
P25325	MPST	0.63052	-0.665386	0.53106	-0.913053	3-mercaptopyruvate sulfurtransferase OS=Homo sapiens GN=MPST PE=1 SV=3 - [THTM_HUMAN]
Q9H0S4	DDX47	0.63085	-0.664631	0.42327	-1.24035	Probable ATP-dependent RNA helicase DDX47 OS=Homo sapiens GN=DDX47 PE=1 SV=1 - [DDX47_HUMAN]
O76071	CIAO1	0.63145	-0.66326	0.58439	-0.774997	Probable cytosolic iron-sulfur protein assembly protein CIAO1 OS=Homo sapiens GN=CIAO1 PE=1 SV=1
P49821	NDUFV1	0.63174	-0.662597	0.38151	-1.39021	NADH dehydrogenase [ubiquinone] flavoprotein 1, mitochondrial OS=Homo sapiens GN=NDUFV1 PE=1 SV=4
Q9Y2P8	RCL1	0.6321	-0.661775	0.40022	-1.32113	RNA 3-terminal phosphate cyclase-like protein OS=Homo sapiens GN=RCL1 PE=1 SV=3
P12956	XRCC6	0.63245	-0.660977	0.65442	-0.611711	X-ray repair cross-complementing protein 6 OS=Homo sapiens GN=XRCC6 PE=1 SV=2 - [XRCC6_HUMAN]
P54819	AK2	0.63271	-0.660384	0.63447	-0.656376	Adenylate kinase 2, mitochondrial OS=Homo sapiens GN=AK2 PE=1 SV=2
P62701	RPS4X	0.63278	-0.660224	0.63744	-0.649639	40S ribosomal protein S4, X isoform OS=Homo sapiens GN=RPS4X PE=1 SV=2 - [RS4X_HUMAN]
P14678	SNRPB	0.63282	-0.660133	0.52919	-0.918142	Small nuclear ribonucleoprotein-associated proteins B and B OS=Homo sapiens GN=SNRPB PE=1 SV=2
P29083	GTF2E1	0.634	-0.657445	0.931	-0.103147	General transcription factor IIE subunit 1 OS=Homo sapiens GN=GTF2E1 PE=1 SV=2 - [T2EA_HUMAN]
P41214	LGTN	0.63459	-0.656103	0.48602	-1.04091	Ligatin OS=Homo sapiens GN=LGTN PE=1 SV=3 - [LIGA_HUMAN]
P55010	EIF5	0.63473	-0.655785	0.66758	-0.582987	Eukaryotic translation initiation factor 5 OS=Homo sapiens GN=EIF5 PE=1 SV=2
P14314	PRKCSH	0.63474	-0.655762	0.61175	-0.708986	Glucosidase 2 subunit beta OS=Homo sapiens GN=PRKCSH PE=1 SV=2 - [GLU2B_HUMAN]
Q3LXA3	DAK	0.635	-0.655172	0.75563	-0.404248	Bifunctional ATP-dependent dihydroxyacetone kinase/FAD-AMP lyase (cyclizing) OS=Homo sapiens GN=DAK PE=1 SV=2 - [DHAK_HUMAN]
P17844	DDX5	0.6351	-0.654944	0.50359	-0.989678	Probable ATP-dependent RNA helicase DDX5 OS=Homo sapiens GN=DDX5 PE=1 SV=1 - [DDX5_HUMAN]
O43615	TIMM44	0.63612	-0.652629	0.5935	-0.75268	Mitochondrial import inner membrane translocase subunit TIM44 OS=Homo sapiens GN=TIMM44 PE=1 SV=2 - [TIM44_HUMAN]
Q8WW22	DNAJA4	0.63612	-0.652629	0.73098	-0.452096	DnaJ homolog subfamily A member 4 OS=Homo sapiens GN=DNAJA4 PE=1 SV=1
O00148	DDX39	0.63628	-0.652266	0.54606	-0.872869	ATP-dependent RNA helicase DDX39 OS=Homo sapiens GN=DDX39 PE=1 SV=2 - [DDX39_HUMAN]
Q15027	ACAP1	0.63682	-0.651042	0.69037	-0.534558	Arf-GAP with coiled-coil, ANK repeat and PH domain-containing protein 1 OS=Homo sapiens GN=ACAP1 PE=1 SV=1
Q00341	HDLBP	0.63762	-0.649231	0.80333	-0.315935	Vigilin OS=Homo sapiens GN=HDLBP PE=1 SV=2
A6NKF1	SAC3D1	0.63816	-0.64801	0.52807	-0.921199	SAC3 domain-containing protein 1 OS=Homo sapiens GN=SAC3D1 PE=1 SV=2
Q99623	PHB2	0.63818	-0.647965	0.59204	-0.756233	Prohibitin-2 OS=Homo sapiens GN=PHB2 PE=1 SV=2 - [PHB2_HUMAN]
P41743	PRKCI	0.63829	-0.647716	0.56635	-0.820234	Protein kinase C iota type OS=Homo sapiens GN=PRKCI PE=1 SV=2 - [KPCI_HUMAN]
Q96D46	NMD3	0.63851	-0.647219	0.59231	-0.755576	60S ribosomal export protein NMD3 OS=Homo sapiens GN=NMD3 PE=1 SV=1 - [NMD3_HUMAN]
Q15393	SF3B3	0.63869	-0.646812	0.53422	-0.904494	Splicing factor 3B subunit 3 OS=Homo sapiens GN=SF3B3 PE=1 SV=4 - [SF3B3_HUMAN]
Q9NR12	PDLIM7	0.63874	-0.646699	0.59573	-0.747269	PDZ and LIM domain protein 7 OS=Homo sapiens GN=PDLIM7 PE=1 SV=1
Q6YN16	HSDL2	0.63886	-0.646428	0.70095	-0.512617	Hydroxysteroid dehydrogenase-like protein 2 OS=Homo sapiens GN=HSDL2 PE=1 SV=1 - [HSDL2_HUMAN]
P62913	RPL11	0.64008	-0.643676	0.6881	-0.53931	60S ribosomal protein L11 OS=Homo sapiens GN=RPL11 PE=1 SV=2 - [RL11_HUMAN]
Q14498	RBM39	0.64035	-0.643067	0.49682	-1.0092	RNA-binding protein 39 OS=Homo sapiens GN=RBM39 PE=1 SV=2 - [RBM39_HUMAN]
Q9UBR2	CTSZ	0.64057	-0.642572	0.53417	-0.904629	Cathepsin Z OS=Homo sapiens GN=CTSZ PE=1 SV=1
Q14568	HSP90AA2	0.64127	-0.640997	0.561917	-0.831571	Putative heat shock protein HSP 90-alpha A2 OS=Homo sapiens GN=HSP90AA2 PE=1 SV=2 - [HS902_HUMAN]
P15880	RPS2	0.64127	-0.640996	0.67946	-0.557539	40S ribosomal protein S2 OS=Homo sapiens GN=RPS2 PE=1 SV=2 - [RS2_HUMAN]
Q13838	BAT1	0.64129	-0.640951	0.48783	-1.03555	Spliceosome RNA helicase BAT1 OS=Homo sapiens GN=BAT1 PE=1 SV=1 - [UAP56_HUMAN]
Q9BZE1	MRPL37	0.64187	-0.639647	0.57838	-0.78991	39S ribosomal protein L37, mitochondrial OS=Homo sapiens GN=MRPL37 PE=1 SV=2 - [RM37_HUMAN]
O75521	PECI	0.6421	-0.63913	0.66548	-0.587533	Peroxisomal 3,2-trans-enoyl-CoA isomerase OS=Homo sapiens GN=PECI PE=1 SV=4 - [PECI_HUMAN]
O75127	PTCD1	0.64235	-0.638568	0.61715	-0.696307	Pentatricopeptide repeat-containing protein 1 OS=Homo sapiens GN=PTCD1 PE=1 SV=2 - [PTCD1_HUMAN]
Q68CQ7	GLT8D1	0.64338	-0.636257	0.45171	-1.14653	Glycosyltransferase 8 domain-containing protein 1 OS=Homo sapiens GN=GLT8D1 PE=1 SV=2
P20810	CAST	0.64344	-0.636122	0.61529	-0.700662	Calpastatin OS=Homo sapiens GN=CAST PE=1 SV=4
P49748	ACADVL	0.64349	-0.63601	0.66423	-0.590245	Very long-chain specific acyl-CoA dehydrogenase, mitochondrial OS=Homo sapiens GN=ACADVL PE=1 SV=1 - [ACADV_HUMAN]
Q15293	RCN1	0.64354	-0.635898	0.54599	-0.873054	Reticulocalbin-1 OS=Homo sapiens GN=RCN1 PE=1 SV=1 - [RCN1_HUMAN]
O43852	CALU	0.64425	-0.634307	0.61148	-0.709623	Calumenin OS=Homo sapiens GN=CALU PE=1 SV=2
O60832	DKC1	0.64568	-0.631109	0.49915	-1.00245	H/ACA ribonucleoprotein complex subunit 4 OS=Homo sapiens GN=DKC1 PE=1 SV=3 - [DKC1_HUMAN]
Q68D91	MBLAC2	0.64574	-0.630975	0.4534	-1.14114	Metallo-beta-lactamase domain-containing protein 2 OS=Homo sapiens GN=MBLAC2 PE=1 SV=3 - [MBLC2_HUMAN]
P36957	DLST	0.64683	-0.628542	0.64511	-0.632383	Dihydrolipoyllysine-residue succinyltransferase component of 2-oxoglutarate dehydrogenase complex, mitochondrial OS=Homo sapiens GN=DLST PE=1 SV=3 - [ODO2_HUMAN]
Q16531	DDB1	0.64687	-0.628452	0.76714	-0.382438	DNA damage-binding protein 1 OS=Homo sapiens GN=DDB1 PE=1 SV=1
Q9UH62	ARMCX3	0.64821	-0.625467	0.59278	-0.754431	Armadillo repeat-containing X-linked protein 3 OS=Homo sapiens GN=ARMCX3 PE=1 SV=1
P82979	SARNP	0.64843	-0.624977	0.56094	-0.834082	SAP domain-containing ribonucleoprotein OS=Homo sapiens GN=SARNP PE=1 SV=3 - [SARNP_HUMAN]
Q8TCS8	PNPT1	0.64882	-0.62411	0.56458	-0.82475	Polyribonucleotide nucleotidyltransferase 1, mitochondrial OS=Homo sapiens GN=PNPT1 PE=1 SV=2 - [PNPT1_HUMAN]
Q7L2H7	EIF3M	0.65022	-0.621	0.76869	-0.379526	Eukaryotic translation initiation factor 3 subunit M OS=Homo sapiens GN=EIF3M PE=1 SV=1 - [EIF3M_HUMAN]
P14625	HSP90B1	0.65062	-0.620113	0.58037	-0.784955	Endoplasmin OS=Homo sapiens GN=HSP90B1 PE=1 SV=1 - [ENPL_HUMAN]
P61247	RPS3A	0.65084	-0.619625	0.65994	-0.599593	40S ribosomal protein S3a OS=Homo sapiens GN=RPS3A PE=1 SV=2 - [RS3A_HUMAN]
P34931	HSPA1L	0.651	-0.619271	0.624	-0.680382	Heat shock 70 kDa protein 1-like OS=Homo sapiens GN=HSPA1L PE=1 SV=2 - [HS71L_HUMAN]
P23193	TCEA1	0.65144	-0.618296	0.62382	-0.680798	Transcription elongation factor A protein 1 OS=Homo sapiens GN=TCEA1 PE=1 SV=2 - [TCEA1_HUMAN]
Q92896	GLG1	0.65163	-0.617875	0.49813	-1.00541	Golgi apparatus protein 1 OS=Homo sapiens GN=GLG1 PE=1 SV=2
Q13310	PABPC4	0.65174	-0.617632	0.64487	-0.63292	Polyadenylate-binding protein 4 OS=Homo sapiens GN=PABPC4 PE=1 SV=1 - [PABP4_HUMAN]
Q14566	MCM6	0.65178	-0.617543	0.56256	-0.829921	DNA replication licensing factor MCM6 OS=Homo sapiens GN=MCM6 PE=1 SV=1
Q6DD88	ATL3	0.65195	-0.617167	0.67486	-0.56734	Atlastin-3 OS=Homo sapiens GN=ATL3 PE=1 SV=1 - [ATLA3_HUMAN]
Q99816	TSG101	0.6521	-0.616835	0.80631	-0.310593	Tumor susceptibility gene 101 protein OS=Homo sapiens GN=TSG101 PE=1 SV=2
Q96DV4	MRPL38	0.65222	-0.616569	0.59644	-0.745551	39S ribosomal protein L38, mitochondrial OS=Homo sapiens GN=MRPL38 PE=1 SV=2 - [RM38_HUMAN]
Q9H7Z7	PTGES2	0.65258	-0.615773	0.65677	-0.60654	Prostaglandin E synthase 2 OS=Homo sapiens GN=PTGES2 PE=1 SV=1 - [PGES2_HUMAN]
Q9HC21	SLC25A19	0.65258	-0.615773	0.5586	-0.840113	Mitochondrial thiamine pyrophosphate carrier OS=Homo sapiens GN=SLC25A19 PE=1 SV=1
P15586	GNS	0.65329	-0.614205	0.56197	-0.831435	N-acetylglucosamine-6-sulfatase OS=Homo sapiens GN=GNS PE=1 SV=3 - [GNS_HUMAN]
P18031	PTPN1	0.65499	-0.610455	0.62277	-0.683229	Tyrosine-protein phosphatase non-receptor type 1 OS=Homo sapiens GN=PTPN1 PE=1 SV=1 - [PTN1_HUMAN]
P49915	GMPS	0.65533	-0.609707	0.67052	-0.576648	GMP synthase [glutamine-hydrolyzing] OS=Homo sapiens GN=GMPS PE=1 SV=1 - [GUAA_HUMAN]
Q9BYC2	OXCT2	0.655727	-0.608834	0.77817	-0.361843	Succinyl-CoA:3-ketoacid-coenzyme A transferase 2, mitochondrial OS=Homo sapiens GN=OXCT2 PE=2 SV=2
Q14166	TTLL12	0.65655	-0.607023	0.55945	-0.837919	Tubulin--tyrosine ligase-like protein 12 OS=Homo sapiens GN=TTLL12 PE=1 SV=2 - [TTL12_HUMAN]
O00629	KPNA4	0.65805	-0.603731	0.64582	-0.630796	Importin subunit alpha-4 OS=Homo sapiens GN=KPNA4 PE=1 SV=1 - [IMA4_HUMAN]
Q96EP5	DAZAP1	0.65929	-0.601015	0.53819	-0.893813	DAZ-associated protein 1 OS=Homo sapiens GN=DAZAP1 PE=1 SV=1 - [DAZP1_HUMAN]
Q07020	RPL18	0.65932	-0.600949	0.61114	-0.710425	60S ribosomal protein L18 OS=Homo sapiens GN=RPL18 PE=1 SV=2 - [RL18_HUMAN]
Q9BZK7	TBL1XR1	0.66012	-0.5992	0.43543	-1.19949	F-box-like/WD repeat-containing protein TBL1XR1 OS=Homo sapiens GN=TBL1XR1 PE=1 SV=1
P11766	ADH5	0.66075	-0.597824	0.81235	-0.299827	Alcohol dehydrogenase class-3 OS=Homo sapiens GN=ADH5 PE=1 SV=4
Q16539	MAPK14	0.66083	-0.597649	0.75132	-0.412501	Mitogen-activated protein kinase 14 OS=Homo sapiens GN=MAPK14 PE=1 SV=3
Q9H0D6	XRN2	0.66118	-0.596885	0.65631	-0.607551	5-3 exoribonuclease 2 OS=Homo sapiens GN=XRN2 PE=1 SV=1
Q92522	H1FX	0.66123	-0.596776	0.69734	-0.520066	Histone H1x OS=Homo sapiens GN=H1FX PE=1 SV=1 - [H1X_HUMAN]
P11413	G6PD	0.66172	-0.595707	0.68198	-0.552199	Glucose-6-phosphate 1-dehydrogenase OS=Homo sapiens GN=G6PD PE=1 SV=4 - [G6PD_HUMAN]
O60499	STX10	0.66355	-0.591723	0.71168	-0.490699	Syntaxin-10 OS=Homo sapiens GN=STX10 PE=1 SV=1
Q9GZU8	FAM192A	0.66408	-0.590571	0.76392	-0.388507	Protein FAM192A OS=Homo sapiens GN=FAM192A PE=1 SV=1
Q9H1E5	TMX4	0.66412	-0.590484	0.50229	-0.993408	Thioredoxin-related transmembrane protein 4 OS=Homo sapiens GN=TMX4 PE=1 SV=1 - [TMX4_HUMAN]
P55060	CSE1L	0.66463	-0.589377	0.60821	-0.717359	Exportin-2 OS=Homo sapiens GN=CSE1L PE=1 SV=3
P55809	OXCT1	0.66466	-0.589312	0.6801	-0.556181	Succinyl-CoA:3-ketoacid-coenzyme A transferase 1, mitochondrial OS=Homo sapiens GN=OXCT1 PE=1 SV=1 - [SCOT1_HUMAN]
Q15233	NONO	0.6647	-0.589225	0.55963	-0.837455	Non-POU domain-containing octamer-binding protein OS=Homo sapiens GN=NONO PE=1 SV=4 - [NONO_HUMAN]
Q9H814	PHAX	0.6648	-0.589008	0.81463	-0.295783	Phosphorylated adapter RNA export protein OS=Homo sapiens GN=PHAX PE=1 SV=1 - [PHAX_HUMAN]
Q8IWA4	MFN1	0.66507	-0.588422	0.68285	-0.550359	Mitofusin-1 OS=Homo sapiens GN=MFN1 PE=1 SV=2 - [MFN1_HUMAN]
P23396	RPS3	0.66622	-0.585929	0.49314	-1.01993	40S ribosomal protein S3 OS=Homo sapiens GN=RPS3 PE=1 SV=2 - [RS3_HUMAN]
O95391	SLU7	0.66644	-0.585453	0.49314	-1.01993	Pre-mRNA-splicing factor SLU7 OS=Homo sapiens GN=SLU7 PE=1 SV=2

## Sheet: 3. No Change in S
Proteins that did not change between G1 and S phase, irrespective of MG132 effects
Uniprot Accesion	Gene Name	Med/Light	Log2(M/L)	Heavy/Light	Log2(H/L)	Gene Description
Q9Y3Z3	SAMHD1	0.89734	-0.156273	0.1443	-2.79286	SAM domain and HD domain-containing protein 1 OS=Homo sapiens GN=SAMHD1 PE=1 SV=2 - [SAMH1_HUMAN]
Q9NV88	INTS9	0.82287	-0.281264	0.17778	-2.49184	Integrator complex subunit 9 OS=Homo sapiens GN=INTS9 PE=1 SV=2 - [INT9_HUMAN]
Q9P2P6	STARD9	1.398	0.483364	0.298	-1.74662	StAR-related lipid transfer protein 9 OS=Homo sapiens GN=STARD9 PE=2 SV=2 - [STAR9_HUMAN]
P52272	HNRNPM	0.72753	-0.458921	0.29838	-1.74478	Heterogeneous nuclear ribonucleoprotein M OS=Homo sapiens GN=HNRNPM PE=1 SV=3 - [HNRPM_HUMAN]
Q86YH6	PDSS2	0.73376	-0.44662	0.29911	-1.74125	Decaprenyl-diphosphate synthase subunit 2 OS=Homo sapiens GN=PDSS2 PE=1 SV=2 - [DLP1_HUMAN]
O00330	PDHX	0.68839	-0.538702	0.31635	-1.66041	Pyruvate dehydrogenase protein X component, mitochondrial OS=Homo sapiens GN=PDHX PE=1 SV=3
O15550	KDM6A	0.68916	-0.537089	0.35803	-1.48185	Lysine-specific demethylase 6A OS=Homo sapiens GN=KDM6A PE=1 SV=2
Q92820	GGH	0.78878	-0.342305	0.36461	-1.45557	Gamma-glutamyl hydrolase OS=Homo sapiens GN=GGH PE=1 SV=2 - [GGH_HUMAN]
Q92597	NDRG1	0.79486	-0.331227	0.37539	-1.41354	Protein NDRG1 OS=Homo sapiens GN=NDRG1 PE=1 SV=1
Q96CB9	NSUN4	0.67327	-0.570743	0.41783	-1.25901	Putative methyltransferase NSUN4 OS=Homo sapiens GN=NSUN4 PE=1 SV=2
Q96RE7	NACC1	0.74097	-0.432513	0.41867	-1.25611	Nucleus accumbens-associated protein 1 OS=Homo sapiens GN=NACC1 PE=1 SV=1 - [NACC1_HUMAN]
Q86U38	C14orf21	0.73703	-0.440205	0.43713	-1.19387	Pumilio domain-containing protein C14orf21 OS=Homo sapiens GN=C14orf21 PE=1 SV=1 - [CN021_HUMAN]
Q08380	LGALS3BP	0.70048	-0.513584	0.44686	-1.16211	Galectin-3-binding protein OS=Homo sapiens GN=LGALS3BP PE=1 SV=1 - [LG3BP_HUMAN]
O15091	KIAA0391	0.71214	-0.489767	0.44983	-1.15255	Mitochondrial ribonuclease P protein 3 OS=Homo sapiens GN=KIAA0391 PE=1 SV=2 - [MRRP3_HUMAN]
Q7Z5L9	IRF2BP2	0.69142	-0.532366	0.45608	-1.13264	Interferon regulatory factor 2-binding protein 2 OS=Homo sapiens GN=IRF2BP2 PE=1 SV=2
P18462	HLA-A	0.739219	-0.435926	0.463732	-1.10864	HLA class I histocompatibility antigen, A-25 alpha chain OS=Homo sapiens GN=HLA-A PE=2 SV=1 - [1A25_HUMAN]
Q7Z6M4	MTERFD2	0.75345	-0.408416	0.46989	-1.08961	mTERF domain-containing protein 2 OS=Homo sapiens GN=MTERFD2 PE=1 SV=3
P30453	HLA-A	0.68117	-0.553913	0.47058	-1.08749	HLA class I histocompatibility antigen, A-34 alpha chain OS=Homo sapiens GN=HLA-A PE=1 SV=1;>sp|P18462|1A25_HUMAN HLA class I histocompatibility antigen, A-25 alpha chain OS=Homo sapiens GN=HLA-A PE=2 SV=1;>sp|P30450|1A26_HUMAN HLA cl
P07339	CTSD	0.89824	-0.154827	0.47321	-1.07945	Cathepsin D OS=Homo sapiens GN=CTSD PE=1 SV=1 - [CATD_HUMAN]
Q9H089	LSG1	0.7256	-0.462754	0.48642	-1.03973	Large subunit GTPase 1 homolog OS=Homo sapiens GN=LSG1 PE=1 SV=2
O43143	DHX15	0.71843	-0.47708	0.48979	-1.02976	Putative pre-mRNA-splicing factor ATP-dependent RNA helicase DHX15 OS=Homo sapiens GN=DHX15 PE=1 SV=2 - [DHX15_HUMAN]
Q9NY93	DDX56	0.71896	-0.476017	0.5036	-0.98965	Probable ATP-dependent RNA helicase DDX56 OS=Homo sapiens GN=DDX56 PE=1 SV=1 - [DDX56_HUMAN]
P42167	TMPO	0.69799	-0.518722	0.50701	-0.979914	Lamina-associated polypeptide 2, isoforms beta/gamma OS=Homo sapiens GN=TMPO PE=1 SV=2 - [LAP2B_HUMAN]
P31930	UQCRC1	0.66942	-0.579016	0.50775	-0.97781	Cytochrome b-c1 complex subunit 1, mitochondrial OS=Homo sapiens GN=UQCRC1 PE=1 SV=3 - [QCR1_HUMAN]
Q9NVN8	GNL3L	0.71053	-0.493033	0.50866	-0.975226	Guanine nucleotide-binding protein-like 3-like protein OS=Homo sapiens GN=GNL3L PE=1 SV=1 - [GNL3L_HUMAN]
P82650	MRPS22	0.69104	-0.533159	0.50899	-0.974291	28S ribosomal protein S22, mitochondrial OS=Homo sapiens GN=MRPS22 PE=1 SV=1 - [RT22_HUMAN]
Q9BVI4	NOC4L	0.82114	-0.2843	0.51727	-0.951011	Nucleolar complex protein 4 homolog OS=Homo sapiens GN=NOC4L PE=1 SV=1
Q9BXP2	SLC12A9	0.84868	-0.236707	0.51924	-0.945527	Solute carrier family 12 member 9 OS=Homo sapiens GN=SLC12A9 PE=1 SV=1
Q9BSJ8	ESYT1	0.7681	-0.380634	0.52019	-0.942889	Extended synaptotagmin-1 OS=Homo sapiens GN=ESYT1 PE=1 SV=1
Q9NYK5	MRPL39	0.69447	-0.526016	0.52048	-0.942085	39S ribosomal protein L39, mitochondrial OS=Homo sapiens GN=MRPL39 PE=1 SV=3 - [RM39_HUMAN]
Q5TDH0	DDI2	0.72215	-0.46963	0.52272	-0.93589	Protein DDI1 homolog 2 OS=Homo sapiens GN=DDI2 PE=1 SV=1
Q9Y276	BCS1L	0.70012	-0.514326	0.52435	-0.931398	Mitochondrial chaperone BCS1 OS=Homo sapiens GN=BCS1L PE=1 SV=1 - [BCS1_HUMAN]
Q96EN8	MOCOS	1.0697	0.0972062	0.52571	-0.927661	Molybdenum cofactor sulfurase OS=Homo sapiens GN=MOCOS PE=1 SV=2
Q5T440	C1orf69	0.71472	-0.48455	0.52716	-0.923687	Putative transferase C1orf69, mitochondrial OS=Homo sapiens GN=C1orf69 PE=1 SV=1 - [CA069_HUMAN]
Q8IZ83	ALDH16A1	0.74499	-0.424707	0.52795	-0.921527	Aldehyde dehydrogenase family 16 member A1 OS=Homo sapiens GN=ALDH16A1 PE=1 SV=2 - [A16A1_HUMAN]
P48960	CD97	1.0418	0.0590783	0.52991	-0.916181	CD97 antigen OS=Homo sapiens GN=CD97 PE=1 SV=4 - [CD97_HUMAN]
P61026	RAB10	0.8517	-0.231583	0.53203	-0.91042	Ras-related protein Rab-10 OS=Homo sapiens GN=RAB10 PE=1 SV=1 - [RAB10_HUMAN]
P23921	RRM1	0.8517	-0.231583	0.53203	-0.91042	Ribonucleoside-diphosphate reductase large subunit OS=Homo sapiens GN=RRM1 PE=1 SV=1 - [RIR1_HUMAN]
O75643	SNRNP200	0.79114	-0.337995	0.53214	-0.910122	U5 small nuclear ribonucleoprotein 200 kDa helicase OS=Homo sapiens GN=SNRNP200 PE=1 SV=2
Q96HS1	PGAM5	0.75159	-0.411982	0.53452	-0.903684	Serine/threonine-protein phosphatase PGAM5, mitochondrial OS=Homo sapiens GN=PGAM5 PE=1 SV=2
Q13972	RASGRF1	0.70363	-0.507111	0.53505	-0.902254	Ras-specific guanine nucleotide-releasing factor 1 OS=Homo sapiens GN=RASGRF1 PE=1 SV=1
P23246	SFPQ	0.69994	-0.514697	0.53731	-0.896173	Splicing factor, proline- and glutamine-rich OS=Homo sapiens GN=SFPQ PE=1 SV=2 - [SFPQ_HUMAN]
P28072	PSMB6	0.72868	-0.456643	0.53751	-0.895636	Proteasome subunit beta type-6 OS=Homo sapiens GN=PSMB6 PE=1 SV=4
Q15165	PON2	0.76506	-0.386355	0.54091	-0.88654	Serum paraoxonase/arylesterase 2 OS=Homo sapiens GN=PON2 PE=1 SV=2 - [PON2_HUMAN]
P47755	CAPZA2	0.78529	-0.348703	0.54167	-0.884514	F-actin-capping protein subunit alpha-2 OS=Homo sapiens GN=CAPZA2 PE=1 SV=3 - [CAZA2_HUMAN]
Q13428	TCOF1	0.68289	-0.550275	0.54723	-0.869781	Treacle protein OS=Homo sapiens GN=TCOF1 PE=1 SV=3
P29372	MPG	0.83598	-0.25846	0.54737	-0.869412	DNA-3-methyladenine glycosylase OS=Homo sapiens GN=MPG PE=1 SV=3
P63096	GNAI1	0.71081	-0.492464	0.54914	-0.864754	Guanine nucleotide-binding protein G(i) subunit alpha-1 OS=Homo sapiens GN=GNAI1 PE=1 SV=2
O95757	HSPA4L	0.74091	-0.43263	0.5534	-0.853605	Heat shock 70 kDa protein 4L OS=Homo sapiens GN=HSPA4L PE=1 SV=3
Q9H936	SLC25A22	0.70389	-0.506578	0.55809	-0.84143	Mitochondrial glutamate carrier 1 OS=Homo sapiens GN=SLC25A22 PE=1 SV=1 - [GHC1_HUMAN]
Q5TEU4	C20orf7	0.68337	-0.549261	0.55848	-0.840422	Probable methyltransferase C20orf7, mitochondrial OS=Homo sapiens GN=C20orf7 PE=1 SV=1
P07205	PGK2	0.84718	-0.23926	0.56523	-0.82309	Phosphoglycerate kinase 2 OS=Homo sapiens GN=PGK2 PE=1 SV=3
Q92506	HSD17B8	0.6869	-0.541828	0.56549	-0.822427	Estradiol 17-beta-dehydrogenase 8 OS=Homo sapiens GN=HSD17B8 PE=1 SV=2 - [DHB8_HUMAN]
Q8NI60	CABC1	0.74303	-0.428508	0.56567	-0.821967	Chaperone activity of bc1 complex-like, mitochondrial OS=Homo sapiens GN=CABC1 PE=1 SV=1
Q9Y4L1	HYOU1	0.69656	-0.52168	0.56796	-0.816139	Hypoxia up-regulated protein 1 OS=Homo sapiens GN=HYOU1 PE=1 SV=1 - [HYOU1_HUMAN]
Q07021	C1QBP	0.67775	-0.561175	0.56803	-0.815961	Complement component 1 Q subcomponent-binding protein, mitochondrial OS=Homo sapiens GN=C1QBP PE=1 SV=1 - [C1QBP_HUMAN]
P43304	GPD2	0.72438	-0.465181	0.56999	-0.810991	Glycerol-3-phosphate dehydrogenase, mitochondrial OS=Homo sapiens GN=GPD2 PE=1 SV=3 - [GPDM_HUMAN]
Q9P2T1	GMPR2	0.91424	-0.129355	0.57053	-0.809625	GMP reductase 2 OS=Homo sapiens GN=GMPR2 PE=1 SV=1
O75475	PSIP1	0.66722	-0.583766	0.57225	-0.805283	PC4 and SFRS1-interacting protein OS=Homo sapiens GN=PSIP1 PE=1 SV=1 - [PSIP1_HUMAN]
Q3ZCQ8	TIMM50	0.71712	-0.479714	0.5727	-0.804148	Mitochondrial import inner membrane translocase subunit TIM50 OS=Homo sapiens GN=TIMM50 PE=1 SV=2 - [TIM50_HUMAN]
O76031	CLPX	0.77146	-0.374337	0.57588	-0.79616	ATP-dependent Clp protease ATP-binding subunit clpX-like, mitochondrial OS=Homo sapiens GN=CLPX PE=1 SV=2 - [CLPX_HUMAN]
Q6ZMI0	PPP1R21	0.699843	-0.514898	0.579047	-0.788247	KLRAQ motif-containing protein 1 OS=Homo sapiens GN=KLRAQ1 PE=1 SV=1 - [KLRAQ_HUMAN]
Q53H82	LACTB2	0.766999	-0.382704	0.58055	-0.784507	Beta-lactamase-like protein 2 OS=Homo sapiens GN=LACTB2 PE=1 SV=2 - [LACB2_HUMAN]
P49327	FASN	0.70171	-0.511053	0.5823	-0.780165	Fatty acid synthase OS=Homo sapiens GN=FASN PE=1 SV=3 - [FAS_HUMAN]
P60891	PRPS1	0.68348	-0.549029	0.58336	-0.777542	Ribose-phosphate pyrophosphokinase 1 OS=Homo sapiens GN=PRPS1 PE=1 SV=2 - [PRPS1_HUMAN]
Q13148	TARDBP	0.68578	-0.544182	0.58378	-0.776503	TAR DNA-binding protein 43 OS=Homo sapiens GN=TARDBP PE=1 SV=1 - [TADBP_HUMAN]
O95801	TTC4	0.79874	-0.324202	0.58419	-0.77549	Tetratricopeptide repeat protein 4 OS=Homo sapiens GN=TTC4 PE=1 SV=3 - [TTC4_HUMAN]
P49642	PRIM1	0.71497	-0.484045	0.58435	-0.775095	DNA primase small subunit OS=Homo sapiens GN=PRIM1 PE=1 SV=1 - [PRI1_HUMAN]
P26368	U2AF2	0.66909	-0.579728	0.58553	-0.772185	Splicing factor U2AF 65 kDa subunit OS=Homo sapiens GN=U2AF2 PE=1 SV=4 - [U2AF2_HUMAN]
P06865	HEXA	0.82504	-0.277464	0.586	-0.771027	Beta-hexosaminidase subunit alpha OS=Homo sapiens GN=HEXA PE=1 SV=2
Q96GD0	PDXP	0.67933	-0.557816	0.5864	-0.770043	Pyridoxal phosphate phosphatase OS=Homo sapiens GN=PDXP PE=1 SV=2 - [PLPP_HUMAN]
Q02818	NUCB1	0.71358	-0.486853	0.58871	-0.764371	Nucleobindin-1 OS=Homo sapiens GN=NUCB1 PE=1 SV=4 - [NUCB1_HUMAN]
Q14697	GANAB	0.73928	-0.435807	0.58976	-0.7618	Neutral alpha-glucosidase AB OS=Homo sapiens GN=GANAB PE=1 SV=3 - [GANAB_HUMAN]
Q9NR30	DDX21	0.6668	-0.584674	0.58997	-0.761286	Nucleolar RNA helicase 2 OS=Homo sapiens GN=DDX21 PE=1 SV=5 - [DDX21_HUMAN]
O75694	NUP155	0.67992	-0.556563	0.59074	-0.759405	Nuclear pore complex protein Nup155 OS=Homo sapiens GN=NUP155 PE=1 SV=1 - [NU155_HUMAN]
P78406	RAE1	0.66838	-0.58126	0.59075	-0.75938	mRNA export factor OS=Homo sapiens GN=RAE1 PE=1 SV=1 - [RAE1L_HUMAN]
P18206	VCL	0.73136	-0.451346	0.59096	-0.758868	Vinculin OS=Homo sapiens GN=VCL PE=1 SV=4 - [VINC_HUMAN]
Q9BTV4	TMEM43	0.73136	-0.451346	0.59096	-0.758868	Transmembrane protein 43 OS=Homo sapiens GN=TMEM43 PE=1 SV=1 - [TMM43_HUMAN]
Q12846	STX4	0.70133	-0.511835	0.59126	-0.758135	Syntaxin-4 OS=Homo sapiens GN=STX4 PE=1 SV=2 - [STX4_HUMAN]
Q8NBS9	TXNDC5	0.70815	-0.497873	0.59238	-0.755405	Thioredoxin domain-containing protein 5 OS=Homo sapiens GN=TXNDC5 PE=1 SV=2 - [TXND5_HUMAN]
P55039	DRG2	0.90345	-0.146483	0.59393	-0.751635	Developmentally-regulated GTP-binding protein 2 OS=Homo sapiens GN=DRG2 PE=1 SV=1
P35232	PHB	0.68881	-0.537822	0.59416	-0.751077	Prohibitin OS=Homo sapiens GN=PHB PE=1 SV=1 - [PHB_HUMAN]
Q9UBK8	MTRR	0.68344	-0.549113	0.59597	-0.746688	Methionine synthase reductase OS=Homo sapiens GN=MTRR PE=1 SV=3 - [MTRR_HUMAN]
Q9H306	MMP27	1.252	0.324235	0.596	-0.746616	Matrix metalloproteinase-27 OS=Homo sapiens GN=MMP27 PE=2 SV=2 - [MMP27_HUMAN]
O75208	COQ9	0.67947	-0.557518	0.59605	-0.746495	Ubiquinone biosynthesis protein COQ9, mitochondrial OS=Homo sapiens GN=COQ9 PE=1 SV=1 - [COQ9_HUMAN]
O00401	WASL	0.80246	-0.317499	0.59679	-0.744705	Neural Wiskott-Aldrich syndrome protein OS=Homo sapiens GN=WASL PE=1 SV=2
P19525	EIF2AK2	0.66762	-0.582901	0.59949	-0.738192	Interferon-induced, double-stranded RNA-activated protein kinase OS=Homo sapiens GN=EIF2AK2 PE=1 SV=2
Q96P16	RPRD1A	0.70592	-0.502423	0.59954	-0.738072	Regulation of nuclear pre-mRNA domain-containing protein 1A OS=Homo sapiens GN=RPRD1A PE=1 SV=1
Q96MG7	NDNL2	0.78718	-0.345235	0.60126	-0.733939	Melanoma-associated antigen G1 OS=Homo sapiens GN=NDNL2 PE=1 SV=1
Q12931	TRAP1	0.70306	-0.50828	0.60175	-0.732764	Heat shock protein 75 kDa, mitochondrial OS=Homo sapiens GN=TRAP1 PE=1 SV=3 - [TRAP1_HUMAN]
P04844	RPN2	0.70306	-0.50828	0.60175	-0.732764	Dolichyl-diphosphooligosaccharide--protein glycosyltransferase subunit 2 OS=Homo sapiens GN=RPN2 PE=1 SV=3 - [RPN2_HUMAN]
O00170	AIP	0.74577	-0.423197	0.60199	-0.732189	AH receptor-interacting protein OS=Homo sapiens GN=AIP PE=1 SV=2 - [AIP_HUMAN]
Q9Y2Z0	SUGT1	0.67913	-0.55824	0.60203	-0.732093	Suppressor of G2 allele of SKP1 homolog OS=Homo sapiens GN=SUGT1 PE=1 SV=3 - [SUGT1_HUMAN]
Q12906	ILF3	0.67913	-0.55824	0.60203	-0.732093	Interleukin enhancer-binding factor 3 OS=Homo sapiens GN=ILF3 PE=1 SV=3 - [ILF3_HUMAN]
Q96C36	PYCR2	0.69392	-0.527159	0.60246	-0.731063	Pyrroline-5-carboxylate reductase 2 OS=Homo sapiens GN=PYCR2 PE=1 SV=1 - [P5CR2_HUMAN]
P33991	MCM4	0.901	-0.150401	0.60292	-0.729962	DNA replication licensing factor MCM4 OS=Homo sapiens GN=MCM4 PE=1 SV=5 - [MCM4_HUMAN]
P38646	HSPA9	0.70352	-0.507337	0.60374	-0.728001	Stress-70 protein, mitochondrial OS=Homo sapiens GN=HSPA9 PE=1 SV=2 - [GRP75_HUMAN]
Q13200	PSMD2	0.70352	-0.507337	0.60374	-0.728001	26S proteasome non-ATPase regulatory subunit 2 OS=Homo sapiens GN=PSMD2 PE=1 SV=3 - [PSMD2_HUMAN]
Q10713	PMPCA	0.72554	-0.462873	0.60562	-0.723515	Mitochondrial-processing peptidase subunit alpha OS=Homo sapiens GN=PMPCA PE=1 SV=2 - [MPPA_HUMAN]
Q6PJG6	BAAT1	0.844393	-0.244014	0.606065	-0.722455	BRCA1-associated protein required for ATM activation protein 1 OS=Homo sapiens GN=BAAT1 PE=1 SV=2 - [BAAT1_HUMAN]
P51659	HSD17B4	0.70566	-0.502955	0.60617	-0.722206	Peroxisomal multifunctional enzyme type 2 OS=Homo sapiens GN=HSD17B4 PE=1 SV=3 - [DHB4_HUMAN]
Q01970	PLCB3	0.90927	-0.137219	0.60643	-0.721587	1-phosphatidylinositol-4,5-bisphosphate phosphodiesterase beta-3 OS=Homo sapiens GN=PLCB3 PE=1 SV=2
P49959	MRE11A	0.70181	-0.510848	0.60732	-0.719471	Double-strand break repair protein MRE11A OS=Homo sapiens GN=MRE11A PE=1 SV=3 - [MRE11_HUMAN]
Q9UHX1	PUF60	0.70483	-0.504653	0.6075	-0.719044	Poly(U)-binding-splicing factor PUF60 OS=Homo sapiens GN=PUF60 PE=1 SV=1 - [PUF60_HUMAN]
P10515	DLAT	0.69838	-0.517916	0.6078	-0.718331	Dihydrolipoyllysine-residue acetyltransferase component of pyruvate dehydrogenase complex, mitochondrial OS=Homo sapiens GN=DLAT PE=1 SV=3 - [ODP2_HUMAN]
Q9Y606	PUS1	0.69838	-0.517916	0.6078	-0.718331	tRNA pseudouridine synthase A, mitochondrial OS=Homo sapiens GN=PUS1 PE=1 SV=3 - [TRUA_HUMAN]
Q8N1F7	NUP93	0.7	-0.514573	0.608	-0.717857	Nuclear pore complex protein Nup93 OS=Homo sapiens GN=NUP93 PE=1 SV=2 - [NUP93_HUMAN]
Q9GZT8	NIF3L1	0.68624	-0.543215	0.60821	-0.717359	NIF3-like protein 1 OS=Homo sapiens GN=NIF3L1 PE=1 SV=2 - [NIF3L_HUMAN]
P82675	MRPS5	0.74167	-0.431151	0.60885	-0.715841	28S ribosomal protein S5, mitochondrial OS=Homo sapiens GN=MRPS5 PE=1 SV=2 - [RT05_HUMAN]
P06748	NPM1	0.70748	-0.499239	0.60919	-0.715036	Nucleophosmin OS=Homo sapiens GN=NPM1 PE=1 SV=2 - [NPM_HUMAN]
Q9UHD1	CHORDC1	0.74272	-0.42911	0.61045	-0.712055	Cysteine and histidine-rich domain-containing protein 1 OS=Homo sapiens GN=CHORDC1 PE=1 SV=2 - [CHRD1_HUMAN]
Q15637	SF1	0.66723	-0.583744	0.61111	-0.710496	Splicing factor 1 OS=Homo sapiens GN=SF1 PE=1 SV=4 - [SF01_HUMAN]
Q9NP92	MRPS30	0.767244	-0.382242	0.612354	-0.707563	28S ribosomal protein S30, mitochondrial OS=Homo sapiens GN=MRPS30 PE=1 SV=2 - [RT30_HUMAN]
Q14257	RCN2	0.89354	-0.162396	0.61265	-0.706865	Reticulocalbin-2 OS=Homo sapiens GN=RCN2 PE=1 SV=1 - [RCN2_HUMAN]
P04843	RPN1	0.72329	-0.467354	0.61268	-0.706794	Dolichyl-diphosphooligosaccharide--protein glycosyltransferase subunit 1 OS=Homo sapiens GN=RPN1 PE=1 SV=1 - [RPN1_HUMAN]
Q9HCC0	MCCC2	0.7374	-0.439481	0.61306	-0.7059	Methylcrotonoyl-CoA carboxylase beta chain, mitochondrial OS=Homo sapiens GN=MCCC2 PE=1 SV=1 - [MCCB_HUMAN]
Q9NV56	MRGBP	0.83	-0.268817	0.61322	-0.705523	MRG-binding protein OS=Homo sapiens GN=MRGBP PE=1 SV=1
P11586	MTHFD1	0.77748	-0.363123	0.61349	-0.704888	C-1-tetrahydrofolate synthase, cytoplasmic OS=Homo sapiens GN=MTHFD1 PE=1 SV=3 - [C1TC_HUMAN]
P33993	MCM7	0.70718	-0.499851	0.61362	-0.704583	DNA replication licensing factor MCM7 OS=Homo sapiens GN=MCM7 PE=1 SV=4 - [MCM7_HUMAN]
Q5JTV8	TOR1AIP1	0.73093	-0.452195	0.61399	-0.703713	Torsin-1A-interacting protein 1 OS=Homo sapiens GN=TOR1AIP1 PE=1 SV=2 - [TOIP1_HUMAN]
Q92990	GLMN	0.75571	-0.404095	0.61624	-0.698436	Glomulin OS=Homo sapiens GN=GLMN PE=1 SV=2 - [GLMN_HUMAN]
Q9UJX3	ANAPC7	0.82363	-0.279932	0.61645	-0.697944	Anaphase-promoting complex subunit 7 OS=Homo sapiens GN=ANAPC7 PE=1 SV=4 - [APC7_HUMAN]
O43684	BUB3	0.73877	-0.436803	0.61691	-0.696868	Mitotic checkpoint protein BUB3 OS=Homo sapiens GN=BUB3 PE=1 SV=1 - [BUB3_HUMAN]
Q00577	PURA	0.68799	-0.53954	0.61731	-0.695933	Transcriptional activator protein Pur-alpha OS=Homo sapiens GN=PURA PE=1 SV=2
Q9ULR0	ISY1	0.8332	-0.263265	0.618	-0.694321	Pre-mRNA-splicing factor ISY1 homolog OS=Homo sapiens GN=ISY1 PE=1 SV=3 - [ISY1_HUMAN]
O43837	IDH3B	0.68842	-0.538639	0.61806	-0.694181	Isocitrate dehydrogenase [NAD] subunit beta, mitochondrial OS=Homo sapiens GN=IDH3B PE=1 SV=2 - [IDH3B_HUMAN]
Q9H568	ACTL8	0.82673	-0.274512	0.6182	-0.693854	Actin-like protein 8 OS=Homo sapiens GN=ACTL8 PE=2 SV=1 - [ACTL8_HUMAN]
Q00610	CLTC	0.73019	-0.453656	0.61822	-0.693808	Clathrin heavy chain 1 OS=Homo sapiens GN=CLTC PE=1 SV=5 - [CLH1_HUMAN]
Q9NQG5	RPRD1B	0.76615	-0.384301	0.61864	-0.692828	Regulation of nuclear pre-mRNA domain-containing protein 1B OS=Homo sapiens GN=RPRD1B PE=1 SV=1 - [RPR1B_HUMAN]
P39656	DDOST	0.67029	-0.577143	0.61992	-0.689846	Dolichyl-diphosphooligosaccharide--protein glycosyltransferase 48 kDa subunit OS=Homo sapiens GN=DDOST PE=1 SV=4 - [OST48_HUMAN]
Q00325	SLC25A3	0.7473	-0.420241	0.62045	-0.688613	Phosphate carrier protein, mitochondrial OS=Homo sapiens GN=SLC25A3 PE=1 SV=2 - [MPCP_HUMAN]
P30519	HMOX2	0.77403	-0.369539	0.62049	-0.68852	Heme oxygenase 2 OS=Homo sapiens GN=HMOX2 PE=1 SV=2 - [HMOX2_HUMAN]
Q9UNF0	PACSIN2	0.72998	-0.454071	0.62123	-0.686801	Protein kinase C and casein kinase substrate in neurons protein 2 OS=Homo sapiens GN=PACSIN2 PE=1 SV=2
Q9Y4W6	AFG3L2	0.72998	-0.454071	0.62123	-0.686801	AFG3-like protein 2 OS=Homo sapiens GN=AFG3L2 PE=1 SV=2 - [AFG32_HUMAN]
Q8N3J3	C17orf53	0.75815	-0.399445	0.62227	-0.684387	Uncharacterized protein C17orf53 OS=Homo sapiens GN=C17orf53 PE=2 SV=1
Q9BXW7	CECR5	0.85109	-0.232616	0.62276	-0.683252	Cat eye syndrome critical region protein 5 OS=Homo sapiens GN=CECR5 PE=1 SV=1 - [CECR5_HUMAN]
Q7L0Y3	RG9MTD1	0.66774	-0.582642	0.62302	-0.68265	Mitochondrial ribonuclease P protein 1 OS=Homo sapiens GN=RG9MTD1 PE=1 SV=2
P05141	SLC25A5	0.70601	-0.502239	0.62341	-0.681747	ADP/ATP translocase 2 OS=Homo sapiens GN=SLC25A5 PE=1 SV=6 - [ADT2_HUMAN]
Q96IZ0	PAWR	0.70249	-0.50945	0.62455	-0.679111	PRKC apoptosis WT1 regulator protein OS=Homo sapiens GN=PAWR PE=1 SV=1 - [PAWR_HUMAN]
Q04637	EIF4G1	0.70249	-0.50945	0.62455	-0.679111	Eukaryotic translation initiation factor 4 gamma 1 OS=Homo sapiens GN=EIF4G1 PE=1 SV=4 - [IF4G1_HUMAN]
P07900	HSP90AA1	0.74529	-0.424126	0.62521	-0.677587	Heat shock protein HSP 90-alpha OS=Homo sapiens GN=HSP90AA1 PE=1 SV=5 - [HS90A_HUMAN]
P23025	XPA	0.74591	-0.422927	0.62572	-0.676411	DNA repair protein complementing XP-A cells OS=Homo sapiens GN=XPA PE=1 SV=1
P43307	SSR1	0.6961	-0.522634	0.62598	-0.675812	Translocon-associated protein subunit alpha OS=Homo sapiens GN=SSR1 PE=1 SV=3
O94925	GLS	0.72028	-0.47337	0.62646	-0.674706	Glutaminase kidney isoform, mitochondrial OS=Homo sapiens GN=GLS PE=1 SV=1
Q9Y2T2	AP3M1	1.0637	0.0890913	0.62651	-0.674591	AP-3 complex subunit mu-1 OS=Homo sapiens GN=AP3M1 PE=1 SV=1
Q01813	PFKP	0.67678	-0.563241	0.62725	-0.672888	6-phosphofructokinase type C OS=Homo sapiens GN=PFKP PE=1 SV=2 - [K6PP_HUMAN]
Q14974	KPNB1	0.67678	-0.563241	0.62725	-0.672888	Importin subunit beta-1 OS=Homo sapiens GN=KPNB1 PE=1 SV=2 - [IMB1_HUMAN]
Q96KA5	CLPTM1L	0.74462	-0.425424	0.62739	-0.672566	Cleft lip and palate transmembrane protein 1-like protein OS=Homo sapiens GN=CLPTM1L PE=1 SV=1 - [CLP1L_HUMAN]
P27694	RPA1	0.73129	-0.451484	0.62743	-0.672474	Replication protein A 70 kDa DNA-binding subunit OS=Homo sapiens GN=RPA1 PE=1 SV=2 - [RFA1_HUMAN]
P49903	SEPHS1	0.73129	-0.451484	0.62743	-0.672474	Selenide, water dikinase 1 OS=Homo sapiens GN=SEPHS1 PE=1 SV=2 - [SPS1_HUMAN]
P13667	PDIA4	0.66842	-0.581173	0.62851	-0.669992	Protein disulfide-isomerase A4 OS=Homo sapiens GN=PDIA4 PE=1 SV=2 - [PDIA4_HUMAN]
P67809	YBX1	0.7437	-0.427207	0.62924	-0.668318	Nuclease-sensitive element-binding protein 1 OS=Homo sapiens GN=YBX1 PE=1 SV=3 - [YBOX1_HUMAN]
Q9NZM1	MYOF	0.7437	-0.427207	0.62924	-0.668318	Myoferlin OS=Homo sapiens GN=MYOF PE=1 SV=1 - [MYOF_HUMAN]
Q15006	TTC35	0.71852	-0.4769	0.62929	-0.668203	Tetratricopeptide repeat protein 35 OS=Homo sapiens GN=TTC35 PE=1 SV=1 - [TTC35_HUMAN]
Q9BW91	NUDT9	0.69732	-0.520107	0.63101	-0.664265	ADP-ribose pyrophosphatase, mitochondrial OS=Homo sapiens GN=NUDT9 PE=1 SV=1 - [NUDT9_HUMAN]
Q9Y5A9	YTHDF2	0.69732	-0.520107	0.63101	-0.664265	YTH domain family protein 2 OS=Homo sapiens GN=YTHDF2 PE=1 SV=2 - [YTHD2_HUMAN]
O95400	CD2BP2	0.88162	-0.181771	0.63152	-0.6631	CD2 antigen cytoplasmic tail-binding protein 2 OS=Homo sapiens GN=CD2BP2 PE=1 SV=1
O60488	ACSL4	0.88162	-0.181771	0.63152	-0.6631	Long-chain-fatty-acid--CoA ligase 4 OS=Homo sapiens GN=ACSL4 PE=1 SV=2 - [ACSL4_HUMAN]
Q92643	PIGK	0.775148	-0.367457	0.632928	-0.659887	GPI-anchor transamidase OS=Homo sapiens GN=PIGK PE=1 SV=2 - [GPI8_HUMAN]
P16070	CD44	0.69064	-0.533994	0.63301	-0.6597	CD44 antigen OS=Homo sapiens GN=CD44 PE=1 SV=3 - [CD44_HUMAN]
Q8WWWY3	PRPF31	0.67207	-0.573317	0.63325	-0.659153	U4/U6 small nuclear ribonucleoprotein Prp31 OS=Homo sapiens GN=PRPF31 PE=1 SV=2
Q9BUR4	WRAP53	0.77289	-0.371665	0.63467	-0.655921	Telomerase Cajal body protein 1 OS=Homo sapiens GN=WRAP53 PE=1 SV=1
P11142	HSPA8	0.8564	-0.223643	0.63487	-0.655467	Heat shock cognate 71 kDa protein OS=Homo sapiens GN=HSPA8 PE=1 SV=1 - [HSP7C_HUMAN]
O94776	MTA2	0.8564	-0.223643	0.63487	-0.655467	Metastasis-associated protein MTA2 OS=Homo sapiens GN=MTA2 PE=1 SV=1 - [MTA2_HUMAN]
Q9Y371	SH3GLB1	0.8476	-0.238545	0.6355	-0.654036	Endophilin-B1 OS=Homo sapiens GN=SH3GLB1 PE=1 SV=1 - [SHLB1_HUMAN]
Q86VP6	CAND1	0.84308	-0.246259	0.63707	-0.650476	Cullin-associated NEDD8-dissociated protein 1 OS=Homo sapiens GN=CAND1 PE=1 SV=2 - [CAND1_HUMAN]
P21695	GPD1	0.74634	-0.422095	0.63765	-0.649163	Glycerol-3-phosphate dehydrogenase [NAD+], cytoplasmic OS=Homo sapiens GN=GPD1 PE=1 SV=4
Q16222	UAP1	0.74634	-0.422095	0.63765	-0.649163	UDP-N-acetylhexosamine pyrophosphorylase OS=Homo sapiens GN=UAP1 PE=1 SV=3 - [UAP1_HUMAN]
P27708	CAD	0.73315	-0.44782	0.63777	-0.648892	CAD protein OS=Homo sapiens GN=CAD PE=1 SV=3 - [PYR1_HUMAN]
Q96PZ0	PUS7	0.80041	-0.321189	0.63789	-0.64862	Pseudouridylate synthase 7 homolog OS=Homo sapiens GN=PUS7 PE=1 SV=2 - [PUS7_HUMAN]
Q9H2P9	DPH5	0.79121	-0.337867	0.63805	-0.648259	Diphthine synthase OS=Homo sapiens GN=DPH5 PE=1 SV=2
P06493	CDK1	0.79323	-0.334189	0.63818	-0.647965	Cell division protein kinase 1 OS=Homo sapiens GN=CDK1 PE=1 SV=2 - [CDK1_HUMAN]
P40926	MDH2	0.68149	-0.553236	0.63911	-0.645864	Malate dehydrogenase, mitochondrial OS=Homo sapiens GN=MDH2 PE=1 SV=3 - [MDHM_HUMAN]
Q9UG63	ABCF2	0.72988	-0.454269	0.63918	-0.645706	ATP-binding cassette sub-family F member 2 OS=Homo sapiens GN=ABCF2 PE=1 SV=2 - [ABCF2_HUMAN]
Q12849	GRSF1	0.7432	-0.428178	0.6393	-0.645435	G-rich sequence factor 1 OS=Homo sapiens GN=GRSF1 PE=1 SV=3 - [GRSF1_HUMAN]
P11177	PDHB	0.7432	-0.428178	0.6393	-0.645435	Pyruvate dehydrogenase E1 component subunit beta, mitochondrial OS=Homo sapiens GN=PDHB PE=1 SV=3 - [ODPB_HUMAN]
Q96I59	NARS2	0.88157	-0.181853	0.63941	-0.645187	Probable asparaginyl-tRNA synthetase, mitochondrial OS=Homo sapiens GN=NARS2 PE=1 SV=3 - [SYNM_HUMAN]
P31040	SDHA	0.72753	-0.458921	0.63948	-0.645029	Succinate dehydrogenase [ubiquinone] flavoprotein subunit, mitochondrial OS=Homo sapiens GN=SDHA PE=1 SV=2 - [DHSA_HUMAN]
Q02218	OGDH	0.71797	-0.478005	0.63985	-0.644194	2-oxoglutarate dehydrogenase, mitochondrial OS=Homo sapiens GN=OGDH PE=1 SV=3
O00410	IPO5	0.71797	-0.478005	0.63985	-0.644194	Importin-5 OS=Homo sapiens GN=IPO5 PE=1 SV=4 - [IPO5_HUMAN]
P50224	SULT1A3	0.95834	-0.0613905	0.64014	-0.643541	Sulfotransferase 1A3/1A4 OS=Homo sapiens GN=SULT1A3 PE=1 SV=1;>sp|P50225|ST1A1_HUMAN Sulfotransferase 1A1 OS=Homo sapiens GN=SULT1A1 PE=1 SV=3
P11940	PABPC1	0.69458	-0.525787	0.64017	-0.643473	Polyadenylate-binding protein 1 OS=Homo sapiens GN=PABPC1 PE=1 SV=2 - [PABP1_HUMAN]
P08133	ANXA6	0.8265	-0.274913	0.64076	-0.642144	Annexin A6 OS=Homo sapiens GN=ANXA6 PE=1 SV=3 - [ANXA6_HUMAN]
Q9Y697	NFS1	0.8265	-0.274913	0.64076	-0.642144	Cysteine desulfurase, mitochondrial OS=Homo sapiens GN=NFS1 PE=1 SV=3 - [NFS1_HUMAN]
P38919	EIF4A3	0.74185	-0.430801	0.64121	-0.641131	Eukaryotic initiation factor 4A-III OS=Homo sapiens GN=EIF4A3 PE=1 SV=4 - [IF4A3_HUMAN]
P32119	PRDX2	0.70462	-0.505083	0.64122	-0.641109	Peroxiredoxin-2 OS=Homo sapiens GN=PRDX2 PE=1 SV=5 - [PRDX2_HUMAN]
O75439	PMPCB	0.69314	-0.528781	0.64293	-0.637266	Mitochondrial-processing peptidase subunit beta OS=Homo sapiens GN=PMPCB PE=1 SV=2 - [MPPB_HUMAN]
Q9HAV0	GNB4	0.67882	-0.558899	0.64307	-0.636952	Guanine nucleotide-binding protein subunit beta-4 OS=Homo sapiens GN=GNB4 PE=1 SV=3
O95433	AHSA1	0.70193	-0.510601	0.64334	-0.636347	Activator of 90 kDa heat shock protein ATPase homolog 1 OS=Homo sapiens GN=AHSA1 PE=1 SV=1 - [AHSA1_HUMAN]
Q9UN86	G3BP2	0.76946	-0.378082	0.64488	-0.632897	Ras GTPase-activating protein-binding protein 2 OS=Homo sapiens GN=G3BP2 PE=1 SV=2 - [G3BP2_HUMAN]
O94760	DDAH1	0.97818	-0.0318281	0.64494	-0.632763	N(G),N(G)-dimethylarginine dimethylaminohydrolase 1 OS=Homo sapiens GN=DDAH1 PE=1 SV=3
Q4VXU2	PABPC1L	0.674733	-0.567611	0.645128	-0.632343	Polyadenylate-binding protein 1-like OS=Homo sapiens GN=PABPC1L PE=2 SV=1
O60841	EIF5B	0.69852	-0.517627	0.64537	-0.631802	Eukaryotic translation initiation factor 5B OS=Homo sapiens GN=EIF5B PE=1 SV=4 - [IF2P_HUMAN]
Q9BYT8	NLN	0.95188	-0.0711484	0.64597	-0.630461	Neurolysin, mitochondrial OS=Homo sapiens GN=NLN PE=1 SV=1 - [NEUL_HUMAN]
Q9BTE6	AARSD1	0.95188	-0.0711484	0.64597	-0.630461	Alanyl-tRNA editing protein Aarsd1 OS=Homo sapiens GN=AARSD1 PE=1 SV=2 - [AASD1_HUMAN]
Q9UBD5	ORC3L	0.74522	-0.424262	0.64597	-0.630461	Origin recognition complex subunit 3 OS=Homo sapiens GN=ORC3L PE=1 SV=1
Q9NWZ8	GEMIN8	0.88169	-0.181657	0.64688	-0.62843	Gem-associated protein 8 OS=Homo sapiens GN=GEMIN8 PE=1 SV=1
Q02790	FKBP4	0.80516	-0.312653	0.64794	-0.626068	Peptidyl-prolyl cis-trans isomerase FKBP4 OS=Homo sapiens GN=FKBP4 PE=1 SV=3 - [FKBP4_HUMAN]
P34896	SHMT1	0.80516	-0.312653	0.64794	-0.626068	Serine hydroxymethyltransferase, cytosolic OS=Homo sapiens GN=SHMT1 PE=1 SV=1 - [GLYC_HUMAN]
P49257	LMAN1	0.84105	-0.249737	0.64852	-0.624777	Protein ERGIC-53 OS=Homo sapiens GN=LMAN1 PE=1 SV=2
Q86TX2	ACOT1	0.818199	-0.289476	0.648936	-0.623852	Acyl-coenzyme A thioesterase 1 OS=Homo sapiens GN=ACOT1 PE=1 SV=1 - [ACOT1_HUMAN]
Q15084	PDIA6	0.745	-0.424688	0.64908	-0.623532	Protein disulfide-isomerase A6 OS=Homo sapiens GN=PDIA6 PE=1 SV=1 - [PDIA6_HUMAN]
P52907	CAPZA1	0.67344	-0.570379	0.6495	-0.622599	F-actin-capping protein subunit alpha-1 OS=Homo sapiens GN=CAPZA1 PE=1 SV=3
Q8NHH9	ATL2	0.94408	-0.083019	0.64959	-0.622399	Atlastin-2 OS=Homo sapiens GN=ATL2 PE=1 SV=2
P30419	NMT1	0.68367	-0.548628	0.64986	-0.621799	Glycylpeptide N-tetradecanoyltransferase 1 OS=Homo sapiens GN=NMT1 PE=1 SV=2 - [NMT1_HUMAN]
Q8NBN7	RDH13	0.95866	-0.0609089	0.65019	-0.621067	Retinol dehydrogenase 13 OS=Homo sapiens GN=RDH13 PE=1 SV=2 - [RDH13_HUMAN]
P62140	PPP1CB	0.83927	-0.252793	0.65055	-0.620268	Serine/threonine-protein phosphatase PP1-beta catalytic subunit OS=Homo sapiens GN=PPP1CB PE=1 SV=3 - [PP1B_HUMAN]
O00505	KPNA3	0.74585	-0.423043	0.65109	-0.619071	Importin subunit alpha-3 OS=Homo sapiens GN=KPNA3 PE=1 SV=2
P50897	PPT1	0.89109	-0.166357	0.6513	-0.618606	Palmitoyl-protein thioesterase 1 OS=Homo sapiens GN=PPT1 PE=1 SV=1 - [PPT1_HUMAN]
O60884	DNAJA2	0.89109	-0.166357	0.6513	-0.618606	DnaJ homolog subfamily A member 2 OS=Homo sapiens GN=DNAJA2 PE=1 SV=1 - [DNJA2_HUMAN]
P31689	DNAJA1	0.78371	-0.351608	0.65175	-0.617609	DnaJ homolog subfamily A member 1 OS=Homo sapiens GN=DNAJA1 PE=1 SV=2 - [DNJA1_HUMAN]
Q9BS26	ERP44	0.78371	-0.351608	0.65175	-0.617609	Endoplasmic reticulum resident protein 44 OS=Homo sapiens GN=ERP44 PE=1 SV=1 - [ERP44_HUMAN]
Q9BWD1	ACAT2	0.73113	-0.4518	0.65233	-0.616326	Acetyl-CoA acetyltransferase, cytosolic OS=Homo sapiens GN=ACAT2 PE=1 SV=2
O60684	KPNA6	0.88538	-0.175631	0.65283	-0.615221	Importin subunit alpha-7 OS=Homo sapiens GN=KPNA6 PE=1 SV=1 - [IMA7_HUMAN]
O15504	NUPL2	0.67386	-0.569479	0.65287	-0.615132	Nucleoporin-like protein 2 OS=Homo sapiens GN=NUPL2 PE=1 SV=1
P04899	GNAI2	0.78878	-0.342305	0.65313	-0.614558	Guanine nucleotide-binding protein G(i) subunit alpha-2 OS=Homo sapiens GN=GNAI2 PE=1 SV=3 - [GNAI2_HUMAN]
O75390	CS	0.78878	-0.342305	0.65313	-0.614558	Citrate synthase, mitochondrial OS=Homo sapiens GN=CS PE=1 SV=2 - [CISY_HUMAN]
Q9Y262	EIF3L	0.8151	-0.294951	0.65344	-0.613873	Eukaryotic translation initiation factor 3 subunit L OS=Homo sapiens GN=EIF3L PE=1 SV=1 - [EIF3L_HUMAN]
Q9NZL4	HSPBP1	0.85746	-0.221859	0.6535	-0.613741	Hsp70-binding protein 1 OS=Homo sapiens GN=HSPBP1 PE=1 SV=1
Q9P015	MRPL15	0.69402	-0.526951	0.65452	-0.611491	39S ribosomal protein L15, mitochondrial OS=Homo sapiens GN=MRPL15 PE=1 SV=1 - [RM15_HUMAN]
O00764	PDXK	0.91495	-0.128235	0.65486	-0.610742	Pyridoxal kinase OS=Homo sapiens GN=PDXK PE=1 SV=1 - [PDXK_HUMAN]
Q16181	SEPT7	0.71769	-0.478567	0.65576	-0.60876	Septin-7 OS=Homo sapiens GN=SEPT7 PE=1 SV=2 - [SEPT7_HUMAN]
P00505	GOT2	0.71769	-0.478567	0.65576	-0.60876	Aspartate aminotransferase, mitochondrial OS=Homo sapiens GN=GOT2 PE=1 SV=3 - [AATM_HUMAN]
P55072	VCP	0.73977	-0.434851	0.6558	-0.608672	Transitional endoplasmic reticulum ATPase OS=Homo sapiens GN=VCP PE=1 SV=4 - [TERA_HUMAN]
Q9UMS4	PRPF19	0.73977	-0.434851	0.6558	-0.608672	Pre-mRNA-processing factor 19 OS=Homo sapiens GN=PRPF19 PE=1 SV=1 - [PRP19_HUMAN]
Q9NP81	SARS2	0.78058	-0.357382	0.65582	-0.608628	Seryl-tRNA synthetase, mitochondrial OS=Homo sapiens GN=SARS2 PE=1 SV=1
P07099	EPHX1	0.74313	-0.428313	0.65597	-0.608298	Epoxide hydrolase 1 OS=Homo sapiens GN=EPHX1 PE=1 SV=1 - [HYEP_HUMAN]
Q562R1	ACTBL2	0.75033	-0.414403	0.65616	-0.60788	Beta-actin-like protein 2 OS=Homo sapiens GN=ACTBL2 PE=1 SV=2 - [ACTBL_HUMAN]
Q9BXS5	AP1M1	0.68378	-0.548396	0.65655	-0.607023	AP-1 complex subunit mu-1 OS=Homo sapiens GN=AP1M1 PE=1 SV=3 - [AP1M1_HUMAN]
Q16630	CPSF6	0.68378	-0.548396	0.65655	-0.607023	Cleavage and polyadenylation specificity factor subunit 6 OS=Homo sapiens GN=CPSF6 PE=1 SV=2 - [CPSF6_HUMAN]
Q12907	LMAN2	0.67285	-0.571643	0.65657	-0.606979	Vesicular integral-membrane protein VIP36 OS=Homo sapiens GN=LMAN2 PE=1 SV=1 - [LMAN2_HUMAN]
P30101	PDIA3	0.74817	-0.418562	0.65683	-0.606408	Protein disulfide-isomerase A3 OS=Homo sapiens GN=PDIA3 PE=1 SV=4 - [PDIA3_HUMAN]
Q14558	PRPSAP1	0.74817	-0.418562	0.65683	-0.606408	Phosphoribosyl pyrophosphate synthase-associated protein 1 OS=Homo sapiens GN=PRPSAP1 PE=1 SV=2 - [KPRA_HUMAN]
P13674	P4HA1	0.73378	-0.446581	0.65708	-0.605859	Prolyl 4-hydroxylase subunit alpha-1 OS=Homo sapiens GN=P4HA1 PE=1 SV=2 - [P4HA1_HUMAN]
P11310	ACADM	0.73378	-0.446581	0.65708	-0.605859	Medium-chain specific acyl-CoA dehydrogenase, mitochondrial OS=Homo sapiens GN=ACADM PE=1 SV=1 - [ACADM_HUMAN]
Q9UJZ1	STOML2	0.74581	-0.42312	0.65741	-0.605135	Stomatin-like protein 2 OS=Homo sapiens GN=STOML2 PE=1 SV=1 - [STML2_HUMAN]
Q6QNY0	BLOC1S3	0.74277	-0.429013	0.65767	-0.604564	Biogenesis of lysosome-related organelles complex 1 subunit 3 OS=Homo sapiens GN=BLOC1S3 PE=1 SV=1
Q9BRP1	PDCD2L	0.71971	-0.474512	0.65781	-0.604257	Programmed cell death protein 2-like OS=Homo sapiens GN=PDCD2L PE=1 SV=1
P09622	DLD	0.71727	-0.479412	0.65835	-0.603073	Dihydrolipoyl dehydrogenase, mitochondrial OS=Homo sapiens GN=DLD PE=1 SV=2 - [DLDH_HUMAN]
P22570	FDXR	0.73324	-0.447643	0.65893	-0.601803	NADPH:adrenodoxin oxidoreductase, mitochondrial OS=Homo sapiens GN=FDXR PE=1 SV=3
P00367	GLUD1	0.77605	-0.365778	0.65915	-0.601321	Glutamate dehydrogenase 1, mitochondrial OS=Homo sapiens GN=GLUD1 PE=1 SV=2 - [DHE3_HUMAN]
Q6DKJ4	NXN	0.6673	-0.583593	0.65947	-0.600621	Nucleoredoxin OS=Homo sapiens GN=NXN PE=1 SV=2 - [NXN_HUMAN]
P46782	RPS5	0.6673	-0.583593	0.65947	-0.600621	40S ribosomal protein S5 OS=Homo sapiens GN=RPS5 PE=1 SV=4 - [RS5_HUMAN]
Q9UNP9	PPIE	0.71397	-0.486065	0.65963	-0.600271	Peptidyl-prolyl cis-trans isomerase E OS=Homo sapiens GN=PPIE PE=1 SV=1
P02794	FTH1	0.93831	-0.0918635	0.65982	-0.599856	Ferritin heavy chain OS=Homo sapiens GN=FTH1 PE=1 SV=2
P46940	IQGAP1	0.93831	-0.0918635	0.65982	-0.599856	Ras GTPase-activating-like protein IQGAP1 OS=Homo sapiens GN=IQGAP1 PE=1 SV=1 - [IQGA1_HUMAN]
Q969V3	NCLN	0.73728	-0.439715	0.66007	-0.599309	Nicalin OS=Homo sapiens GN=NCLN PE=1 SV=2 - [NCLN_HUMAN]
P07355	ANXA2	0.73728	-0.439715	0.66007	-0.599309	Annexin A2 OS=Homo sapiens GN=ANXA2 PE=1 SV=2 - [ANXA2_HUMAN]
Q5JVF3	PCID2	0.7338	-0.446541	0.66076	-0.597802	PCI domain-containing protein 2 OS=Homo sapiens GN=PCID2 PE=1 SV=2
P33121	ACSL1	0.7879	-0.343916	0.66157	-0.596034	Long-chain-fatty-acid--CoA ligase 1 OS=Homo sapiens GN=ACSL1 PE=1 SV=1
Q9P287	BCCIP	0.77935	-0.359657	0.66176	-0.59562	BRCA2 and CDKN1A-interacting protein OS=Homo sapiens GN=BCCIP PE=1 SV=1
Q15785	TOMM34	0.76132	-0.393425	0.66215	-0.59477	Mitochondrial import receptor subunit TOM34 OS=Homo sapiens GN=TOMM34 PE=1 SV=2 - [TOM34_HUMAN]
P31948	STIP1	0.6726	-0.572179	0.66256	-0.593877	Stress-induced-phosphoprotein 1 OS=Homo sapiens GN=STIP1 PE=1 SV=1 - [STIP1_HUMAN]
P26440	IVD	0.75627	-0.403027	0.66279	-0.593376	Isovaleryl-CoA dehydrogenase, mitochondrial OS=Homo sapiens GN=IVD PE=1 SV=1
Q92797	SYMPK	0.82729	-0.273535	0.66285	-0.593246	Symplekin OS=Homo sapiens GN=SYMPK PE=1 SV=2
P50995	ANXA11	0.75004	-0.414961	0.66309	-0.592723	Annexin A11 OS=Homo sapiens GN=ANXA11 PE=1 SV=1 - [ANX11_HUMAN]
O75369	FLNB	0.70645	-0.501341	0.66425	-0.590202	Filamin-B OS=Homo sapiens GN=FLNB PE=1 SV=2 - [FLNB_HUMAN]
P49736	MCM2	0.70645	-0.501341	0.66425	-0.590202	DNA replication licensing factor MCM2 OS=Homo sapiens GN=MCM2 PE=1 SV=4 - [MCM2_HUMAN]
Q8WXF1	PSPC1	0.69704	-0.520687	0.66433	-0.590028	Paraspeckle component 1 OS=Homo sapiens GN=PSPC1 PE=1 SV=1 - [PSPC1_HUMAN]
Q9UBZ4	APEX2	0.87252	-0.19674	0.66482	-0.588964	DNA-(apurinic or apyrimidinic site) lyase 2 OS=Homo sapiens GN=APEX2 PE=1 SV=1
Q14247	CTTN	0.74601	-0.422733	0.66492	-0.588747	Src substrate cortactin OS=Homo sapiens GN=CTTN PE=1 SV=2 - [SRC8_HUMAN]
P34932	HSPA4	0.74601	-0.422733	0.66492	-0.588747	Heat shock 70 kDa protein 4 OS=Homo sapiens GN=HSPA4 PE=1 SV=4 - [HSP74_HUMAN]
Q9NUQ3	TXLNG	0.9751	-0.0363779	0.66667	-0.584955	Gamma-taxilin OS=Homo sapiens GN=TXLNG PE=1 SV=2 - [TXLNG_HUMAN]
P36507	MAP2K2	0.80913	-0.305557	0.66681	-0.584652	Dual specificity mitogen-activated protein kinase kinase 2 OS=Homo sapiens GN=MAP2K2 PE=1 SV=1 - [MP2K2_HUMAN]
Q8TC12	RDH11	0.96188	-0.0560712	0.66707	-0.58409	Retinol dehydrogenase 11 OS=Homo sapiens GN=RDH11 PE=1 SV=2
Q99439	CNN2	0.73499	-0.444203	0.66752	-0.583117	Calponin-2 OS=Homo sapiens GN=CNN2 PE=1 SV=4
P27797	CALR	0.68127	-0.553701	0.66757	-0.583009	Calreticulin OS=Homo sapiens GN=CALR PE=1 SV=1 - [CALR_HUMAN]
O15067	PFAS	0.87292	-0.196079	0.66841	-0.581195	Phosphoribosylformylglycinamidine synthase OS=Homo sapiens GN=PFAS PE=1 SV=3 - [PUR4_HUMAN]
Q6PKG0	LARP1	0.69555	-0.523774	0.66843	-0.581152	La-related protein 1 OS=Homo sapiens GN=LARP1 PE=1 SV=2
Q8WZA9	IRGQ	0.88895	-0.169826	0.66931	-0.579254	Immunity-related GTPase family Q protein OS=Homo sapiens GN=IRGQ PE=1 SV=1 - [IRGQ_HUMAN]
P50336	PPOX	0.85358	-0.228402	0.66955	-0.578736	Protoporphyrinogen oxidase OS=Homo sapiens GN=PPOX PE=1 SV=1 - [PPOX_HUMAN]
P49238	CX3CR1	0.93081	-0.103441	0.66962	-0.578585	CX3C chemokine receptor 1 OS=Homo sapiens GN=CX3CR1 PE=1 SV=1
P17066	HSPA6	0.684	-0.547932	0.67	-0.577767	Heat shock 70 kDa protein 6 OS=Homo sapiens GN=HSPA6 PE=1 SV=2 - [HSP76_HUMAN]
Q9Y6E2	BZW2	0.77539	-0.367006	0.67056	-0.576562	Basic leucine zipper and W2 domain-containing protein 2 OS=Homo sapiens GN=BZW2 PE=1 SV=1 - [BZW2_HUMAN]
P08865	RPSA	0.71825	-0.477442	0.67062	-0.576433	40S ribosomal protein SA OS=Homo sapiens GN=RPSA PE=1 SV=4 - [RSSA_HUMAN]
P42765	ACAA2	0.74494	-0.424804	0.67124	-0.575099	3-ketoacyl-CoA thiolase, mitochondrial OS=Homo sapiens GN=ACAA2 PE=1 SV=2 - [THIM_HUMAN]
Q9H078	CLPB	0.84976	-0.234873	0.67185	-0.573789	Caseinolytic peptidase B protein homolog OS=Homo sapiens GN=CLPB PE=1 SV=1 - [CLPB_HUMAN]
P33176	KIF5B	0.68703	-0.541555	0.67186	-0.573767	Kinesin-1 heavy chain OS=Homo sapiens GN=KIF5B PE=1 SV=1 - [KINH_HUMAN]
Q99598	TSNAX	0.91232	-0.132388	0.67335	-0.570571	Translin-associated protein X OS=Homo sapiens GN=TSNAX PE=1 SV=1
P09417	QDPR	0.97388	-0.0381841	0.67354	-0.570164	Dihydropteridine reductase OS=Homo sapiens GN=QDPR PE=1 SV=2
P08238	HSP90AB1	0.75279	-0.409681	0.67442	-0.568281	Heat shock protein HSP 90-beta OS=Homo sapiens GN=HSP90AB1 PE=1 SV=4 - [HS90B_HUMAN]
O95202	LETM1	0.72218	-0.46957	0.67452	-0.568067	LETM1 and EF-hand domain-containing protein 1, mitochondrial OS=Homo sapiens GN=LETM1 PE=1 SV=1 - [LETM1_HUMAN]
P34897	SHMT2	0.74839	-0.418138	0.6756	-0.565759	Serine hydroxymethyltransferase, mitochondrial OS=Homo sapiens GN=SHMT2 PE=1 SV=3 - [GLYM_HUMAN]
Q7Z739	YTHDF3	0.76369	-0.388941	0.67596	-0.56499	YTH domain family protein 3 OS=Homo sapiens GN=YTHDF3 PE=1 SV=1;>sp|Q9BYJ9|YTHD1_HUMAN YTH domain family protein 1 OS=Homo sapiens GN=YTHDF1 PE=1 SV=1
O14773	TPP1	0.7495	-0.416	0.67617	-0.564542	Tripeptidyl-peptidase 1 OS=Homo sapiens GN=TPP1 PE=1 SV=2 - [TPP1_HUMAN]
P49753	ACOT2	0.76093	-0.394164	0.67631	-0.564243	Acyl-coenzyme A thioesterase 2, mitochondrial OS=Homo sapiens GN=ACOT2 PE=1 SV=6;>sp|Q86TX2|ACOT1_HUMAN Acyl-coenzyme A thioesterase 1 OS=Homo sapiens GN=ACOT1 PE=1 SV=1
Q96CT7	CCDC124	1.0273	0.0388576	0.67673	-0.563348	Coiled-coil domain-containing protein 124 OS=Homo sapiens GN=CCDC124 PE=1 SV=1
P37198	NUP62	0.69369	-0.527637	0.67675	-0.563305	Nuclear pore glycoprotein p62 OS=Homo sapiens GN=NUP62 PE=1 SV=3 - [NUP62_HUMAN]
P08559	PDHA1	0.89153	-0.165645	0.67717	-0.56241	Pyruvate dehydrogenase E1 component subunit alpha, somatic form, mitochondrial OS=Homo sapiens GN=PDHA1 PE=1 SV=3 - [ODPA_HUMAN]
Q96IJ6	GMPPA	0.69386	-0.527283	0.6777	-0.561281	Mannose-1-phosphate guanyltransferase alpha OS=Homo sapiens GN=GMPPA PE=1 SV=1 - [GMPPA_HUMAN]
P46459	NSF	0.85194	-0.231176	0.6779	-0.560856	Vesicle-fusing ATPase OS=Homo sapiens GN=NSF PE=1 SV=3 - [NSF_HUMAN]
P24941	CDK2	0.88231	-0.180642	0.67815	-0.560324	Cell division protein kinase 2 OS=Homo sapiens GN=CDK2 PE=1 SV=2 - [CDK2_HUMAN]
Q9Y6N5	SQRDL	0.76634	-0.383943	0.67865	-0.55926	Sulfide:quinone oxidoreductase, mitochondrial OS=Homo sapiens GN=SQRDL PE=1 SV=1 - [SQRD_HUMAN]
P50213	IDH3A	0.77662	-0.364719	0.6788	-0.558942	Isocitrate dehydrogenase [NAD] subunit alpha, mitochondrial OS=Homo sapiens GN=IDH3A PE=1 SV=1 - [IDH3A_HUMAN]
Q14738	PPP2R5D	1.0259	0.0368901	0.67921	-0.55807	Serine/threonine-protein phosphatase 2A 56 kDa regulatory subunit delta isoform OS=Homo sapiens GN=PPP2R5D PE=1 SV=1 - [2A5D_HUMAN]
P04040	CAT	0.78684	-0.345858	0.67968	-0.557072	Catalase OS=Homo sapiens GN=CAT PE=1 SV=3 - [CATA_HUMAN]
P06576	ATP5B	0.79428	-0.33228	0.67973	-0.556966	ATP synthase subunit beta, mitochondrial OS=Homo sapiens GN=ATP5B PE=1 SV=3 - [ATPB_HUMAN]
P63261	ACTG1	0.76389	-0.388563	0.67985	-0.556712	Actin, cytoplasmic 2 OS=Homo sapiens GN=ACTG1 PE=1 SV=1
P02792	FTL	0.91706	-0.124912	0.6809	-0.554485	Ferritin light chain OS=Homo sapiens GN=FTL PE=1 SV=2 - [FRIL_HUMAN]
Q9BXR0	QTRT1	0.68933	-0.536733	0.681	-0.554273	Queuine tRNA-ribosyltransferase OS=Homo sapiens GN=QTRT1 PE=1 SV=3
Q6IN84	MRM1	0.76617	-0.384264	0.68101	-0.554252	rRNA methyltransferase 1, mitochondrial OS=Homo sapiens GN=MRM1 PE=1 SV=1
P30533	LRPAP1	0.72703	-0.459913	0.68112	-0.554019	Alpha-2-macroglobulin receptor-associated protein OS=Homo sapiens GN=LRPAP1 PE=1 SV=1
Q9H9B4	SFXN1	0.81024	-0.303579	0.68121	-0.553828	Sideroflexin-1 OS=Homo sapiens GN=SFXN1 PE=1 SV=4 - [SFXN1_HUMAN]
P62750	RPL23A	0.81427	-0.296421	0.68152	-0.553172	60S ribosomal protein L23a OS=Homo sapiens GN=RPL23A PE=1 SV=1 - [RL23A_HUMAN]
P05091	ALDH2	0.9227	-0.116066	0.68218	-0.551776	Aldehyde dehydrogenase, mitochondrial OS=Homo sapiens GN=ALDH2 PE=1 SV=2 - [ALDH2_HUMAN]
O95302	FKBP9	0.80923	-0.305378	0.68267	-0.55074	Peptidyl-prolyl cis-trans isomerase FKBP9 OS=Homo sapiens GN=FKBP9 PE=1 SV=2 - [FKBP9_HUMAN]
Q9UN37	VPS4A	0.75626	-0.403046	0.68279	-0.550486	Vacuolar protein sorting-associated protein 4A OS=Homo sapiens GN=VPS4A PE=1 SV=1
P43897	TSFM	0.81359	-0.297626	0.68288	-0.550296	Elongation factor Ts, mitochondrial OS=Homo sapiens GN=TSFM PE=1 SV=2 - [EFTS_HUMAN]
Q969Z0	TBRG4	0.72441	-0.465122	0.68292	-0.550212	Protein TBRG4 OS=Homo sapiens GN=TBRG4 PE=1 SV=1 - [TBRG4_HUMAN]
P60709	ACTB	0.855	-0.226004	0.683	-0.550043	Actin, cytoplasmic 1 OS=Homo sapiens GN=ACTB PE=1 SV=1 - [ACTB_HUMAN]
P25705	ATP5A1	0.77119	-0.374842	0.68345	-0.549092	ATP synthase subunit alpha, mitochondrial OS=Homo sapiens GN=ATP5A1 PE=1 SV=1 - [ATPA_HUMAN]
P49411	TUFM	0.75048	-0.414114	0.68362	-0.548733	Elongation factor Tu, mitochondrial OS=Homo sapiens GN=TUFM PE=1 SV=2 - [EFTU_HUMAN]
Q9UI10	EIF2B4	0.8711	-0.19909	0.684	-0.547932	Translation initiation factor eIF-2B subunit delta OS=Homo sapiens GN=EIF2B4 PE=1 SV=2 - [EI2BD_HUMAN]
O75821	EIF3G	0.86545	-0.208478	0.68475	-0.546351	Eukaryotic translation initiation factor 3 subunit G OS=Homo sapiens GN=EIF3G PE=1 SV=2 - [EIF3G_HUMAN]
P15170	GSPT1	0.75195	-0.411291	0.6851	-0.545614	Eukaryotic peptide chain release factor GTP-binding subunit ERF3A OS=Homo sapiens GN=GSPT1 PE=1 SV=1 - [ERF3A_HUMAN]
Q96GK7	FAHD2A	0.87195	-0.197683	0.68565	-0.544456	Fumarylacetoacetate hydrolase domain-containing protein 2A OS=Homo sapiens GN=FAHD2A PE=1 SV=1 - [FAH2A_HUMAN]
P56192	MARS	0.72061	-0.472709	0.68568	-0.544393	Methionyl-tRNA synthetase, cytoplasmic OS=Homo sapiens GN=MARS PE=1 SV=2
P07237	P4HB	0.7295	-0.45502	0.68581	-0.544119	Protein disulfide-isomerase OS=Homo sapiens GN=P4HB PE=1 SV=3 - [PDIA1_HUMAN]
Q8NI08	NCOA7	0.757	-0.401635	0.686	-0.54372	Nuclear receptor coactivator 7 OS=Homo sapiens GN=NCOA7 PE=1 SV=2 - [NCOA7_HUMAN]
Q9H5Q4	TFB2N	0.68034	-0.555672	0.68601	-0.543698	Dimethyladenosine transferase 2, mitochondrial OS=Homo sapiens GN=TFB2M PE=1 SV=1 - [TFB2M_HUMAN]
Q08752	PPID	0.75487	-0.4057	0.68609	-0.54353	Peptidyl-prolyl cis-trans isomerase D OS=Homo sapiens GN=PPID PE=1 SV=3
Q13283	G3BP1	0.80162	-0.31901	0.68644	-0.542794	Ras GTPase-activating protein-binding protein 1 OS=Homo sapiens GN=G3BP1 PE=1 SV=1 - [G3BP1_HUMAN]
P55084	HADHB	0.79245	-0.335608	0.68669	-0.542269	Trifunctional enzyme subunit beta, mitochondrial OS=Homo sapiens GN=HADHB PE=1 SV=3 - [ECHB_HUMAN]
Q9UHD9	UBQLN2	0.78536	-0.348574	0.68782	-0.539897	Ubiquilin-2 OS=Homo sapiens GN=UBQLN2 PE=1 SV=2 - [UBQL2_HUMAN]
P11182	DBT	0.7503	-0.414461	0.68787	-0.539792	Lipoamide acyltransferase component of branched-chain alpha-keto acid dehydrogenase complex, mitochondrial OS=Homo sapiens GN=DBT PE=1 SV=3 - [ODB2_HUMAN]
P11021	HSPA5	0.7022	-0.510046	0.68808	-0.539352	78 kDa glucose-regulated protein OS=Homo sapiens GN=HSPA5 PE=1 SV=2 - [GRP78_HUMAN]
Q9BSE5	AGMAT	0.93045	-0.103999	0.68842	-0.538639	Agmatinase, mitochondrial OS=Homo sapiens GN=AGMAT PE=1 SV=2 - [SPEB_HUMAN]
Q32MZ4	LRRFIP1	0.78669	-0.346133	0.68931	-0.536775	Leucine-rich repeat flightless-interacting protein 1 OS=Homo sapiens GN=LRRFIP1 PE=1 SV=2
P54105	CLNS1A	0.77252	-0.372356	0.69002	-0.53529	Methylosome subunit pICln OS=Homo sapiens GN=CLNS1A PE=1 SV=1 - [ICLN_HUMAN]
P53597	SUCLG1	0.84757	-0.238596	0.69023	-0.534851	Succinyl-CoA ligase [GDP-forming] subunit alpha, mitochondrial OS=Homo sapiens GN=SUCLG1 PE=1 SV=4 - [SUCA_HUMAN]
Q14694	USP10	1.1714	0.228234	0.69062	-0.534036	Ubiquitin carboxyl-terminal hydrolase 10 OS=Homo sapiens GN=USP10 PE=1 SV=2 - [UBP10_HUMAN]
Q9H2A2	ALDH8A1	0.76614	-0.38432	0.69224	-0.530656	Aldehyde dehydrogenase family 8 member A1 OS=Homo sapiens GN=ALDH8A1 PE=1 SV=1
P52888	THOP1	0.83433	-0.26131	0.69265	-0.529802	Thimet oligopeptidase OS=Homo sapiens GN=THOP1 PE=1 SV=2 - [THOP1_HUMAN]
Q96B26	EXOSC8	0.73829	-0.43774	0.69308	-0.528906	Exosome complex exonuclease RRP43 OS=Homo sapiens GN=EXOSC8 PE=1 SV=1 - [EXOS8_HUMAN]
Q9HBL8	NMRAL1	0.82111	-0.284353	0.69315	-0.528761	NmrA-like family domain-containing protein 1 OS=Homo sapiens GN=NMRAL1 PE=1 SV=1
Q9H361	PABPC3	0.713	-0.488026	0.694	-0.526992	Polyadenylate-binding protein 3 OS=Homo sapiens GN=PABPC3 PE=1 SV=2 - [PABP3_HUMAN]
O43172	PRPF4	0.75539	-0.404706	0.69484	-0.525247	U4/U6 small nuclear ribonucleoprotein Prp4 OS=Homo sapiens GN=PRPF4 PE=1 SV=2 - [PRP4_HUMAN]
Q9UKF6	CPSF3	0.78697	-0.345619	0.69522	-0.524459	Cleavage and polyadenylation specificity factor subunit 3 OS=Homo sapiens GN=CPSF3 PE=1 SV=1
P53396	ACLY	0.79526	-0.330501	0.69529	-0.524313	ATP-citrate synthase OS=Homo sapiens GN=ACLY PE=1 SV=3 - [ACLY_HUMAN]
P08754	GNAI3	0.73686	-0.440538	0.69595	-0.522944	Guanine nucleotide-binding protein G(k) subunit alpha OS=Homo sapiens GN=GNAI3 PE=1 SV=3 - [GNAI3_HUMAN]
P35659	DEK	0.77249	-0.372412	0.69614	-0.522551	Protein DEK OS=Homo sapiens GN=DEK PE=1 SV=1 - [DEK_HUMAN]
Q8N954	CCDC75	0.755	-0.405451	0.69628	-0.522261	Coiled-coil domain-containing protein 75 OS=Homo sapiens GN=CCDC75 PE=1 SV=3 - [CCD75_HUMAN]
P09543	CNP	0.74393	-0.426761	0.69643	-0.52195	2,3-cyclic-nucleotide 3-phosphodiesterase OS=Homo sapiens GN=CNP PE=1 SV=2
P21281	ATP6V1B2	0.92161	-0.117772	0.69699	-0.52079	V-type proton ATPase subunit B, brain isoform OS=Homo sapiens GN=ATP6V1B2 PE=1 SV=3 - [VATB2_HUMAN]
P52306	RAP1GDS1	0.85926	-0.218833	0.69729	-0.520169	Rap1 GTPase-GDP dissociation stimulator 1 OS=Homo sapiens GN=RAP1GDS1 PE=1 SV=3
P07814	EPRS	0.7811	-0.356421	0.69794	-0.518825	Bifunctional aminoacyl-tRNA synthetase OS=Homo sapiens GN=EPRS PE=1 SV=5 - [SYEP_HUMAN]
O00506	STK25	0.747505	-0.419845	0.69806	-0.518577	Serine/threonine-protein kinase 25 OS=Homo sapiens GN=STK25 PE=1 SV=1;>sp|Q9P289|MST4_HUMAN Serine/threonine-protein kinase MST4 OS=Homo sapiens GN=MST4 PE=1 SV=2
Q16537	PPP2R5E	1.1209	0.164658	0.6992	-0.516223	Serine/threonine-protein phosphatase 2A 56 kDa regulatory subunit epsilon isoform OS=Homo sapiens GN=PPP2R5E PE=1 SV=1 - [2A5E_HUMAN]
Q8NC56	LEMD2	0.90472	-0.144457	0.69939	-0.515831	LEM domain-containing protein 2 OS=Homo sapiens GN=LEMD2 PE=1 SV=1
P09874	PARP1	0.76943	-0.378138	0.69956	-0.51548	Poly [ADP-ribose] polymerase 1 OS=Homo sapiens GN=PARP1 PE=1 SV=4 - [PARP1_HUMAN]
Q32P41	TRMT5	0.70398	-0.506394	0.70012	-0.514326	tRNA (guanine-N(1)-)-methyltransferase OS=Homo sapiens GN=TRMT5 PE=1 SV=2
Q09028	RBBP4	0.76662	-0.383416	0.70051	-0.513522	Histone-binding protein RBBP4 OS=Homo sapiens GN=RBBP4 PE=1 SV=3 - [RBBP4_HUMAN]
Q8IZ73	RPUSD2	0.951008	-0.0724703	0.700593	-0.513351	RNA pseudouridylate synthase domain-containing protein 2 OS=Homo sapiens GN=RPUSD2 PE=1 SV=2 - [RUSD2_HUMAN]
Q9P013	CWC15	0.9457	-0.0805455	0.70076	-0.513008	Protein CWC15 homolog OS=Homo sapiens GN=CWC15 PE=1 SV=2
Q96AY3	FKBP10	0.81999	-0.286322	0.70096	-0.512596	Peptidyl-prolyl cis-trans isomerase FKBP10 OS=Homo sapiens GN=FKBP10 PE=1 SV=1
Q9NVM4	PRMT7	0.88585	-0.174866	0.70132	-0.511855	Protein arginine N-methyltransferase 7 OS=Homo sapiens GN=PRMT7 PE=1 SV=1
Q92530	PSMF1	0.71772	-0.478507	0.70148	-0.511526	Proteasome inhibitor PI31 subunit OS=Homo sapiens GN=PSMF1 PE=1 SV=2
P23786	CPT2	0.76457	-0.38728	0.70157	-0.511341	Carnitine O-palmitoyltransferase 2, mitochondrial OS=Homo sapiens GN=CPT2 PE=1 SV=2
Q9NZ63	C9orf78	0.77089	-0.375403	0.7018	-0.510868	Uncharacterized protein C9orf78 OS=Homo sapiens GN=C9orf78 PE=1 SV=1 - [CI078_HUMAN]
Q96GM8	TOE1	0.92705	-0.109281	0.70206	-0.510334	Target of EGR1 protein 1 OS=Homo sapiens GN=TOE1 PE=1 SV=1
P35249	RFC4	0.77196	-0.373402	0.70215	-0.510149	Replication factor C subunit 4 OS=Homo sapiens GN=RFC4 PE=1 SV=2 - [RFC4_HUMAN]
Q96AE4	FUBP1	0.75833	-0.399102	0.70234	-0.509758	Far upstream element-binding protein 1 OS=Homo sapiens GN=FUBP1 PE=1 SV=3 - [FUBP1_HUMAN]
Q8NF91	SYNE1	0.69179	-0.531594	0.70341	-0.507562	Nesprin-1 OS=Homo sapiens GN=SYNE1 PE=1 SV=3
P55786	NPEPPS	0.93748	-0.0931402	0.70384	-0.506681	Puromycin-sensitive aminopeptidase OS=Homo sapiens GN=NPEPPS PE=1 SV=2
Q9BWF3	RBM4	0.74778	-0.419314	0.7043	-0.505738	RNA-binding protein 4 OS=Homo sapiens GN=RBM4 PE=1 SV=1 - [RBM4_HUMAN]
Q96EY1	DNAJA3	0.76956	-0.377894	0.70449	-0.505349	DnaJ homolog subfamily A member 3, mitochondrial OS=Homo sapiens GN=DNAJA3 PE=1 SV=2
P46736	BRCC3	0.91584	-0.126833	0.70492	-0.504469	Lys-63-specific deubiquitinase BRCC36 OS=Homo sapiens GN=BRCC3 PE=1 SV=2
P30685	HLA-B	0.901532	-0.149549	0.705565	-0.503148	HLA class I histocompatibility antigen, B-35 alpha chain OS=Homo sapiens GN=HLA-B PE=1 SV=1
Q92769	HDAC2	0.85998	-0.217625	0.70557	-0.503139	Histone deacetylase 2 OS=Homo sapiens GN=HDAC2 PE=1 SV=2 - [HDAC2_HUMAN]
Q99873	PRMT1	0.78973	-0.340569	0.70582	-0.502628	Protein arginine N-methyltransferase 1 OS=Homo sapiens GN=PRMT1 PE=1 SV=2 - [ANM1_HUMAN]
P30154	PPP2R1B	0.9226	-0.116223	0.70587	-0.502526	Serine/threonine-protein phosphatase 2A 65 kDa regulatory subunit A beta isoform OS=Homo sapiens GN=PPP2R1B PE=1 SV=3
O00764	PDXK	0.855652	-0.224903	0.706473	-0.501294	Pyridoxal kinase OS=Homo sapiens GN=PDXK PE=1 SV=1 - [PDXK_HUMAN]
Q07283	TCHH	0.74641	-0.42196	0.70657	-0.501096	Trichohyalin OS=Homo sapiens GN=TCHH PE=1 SV=2
O95831	AIFM1	0.78901	-0.341885	0.70665	-0.500932	Apoptosis-inducing factor 1, mitochondrial OS=Homo sapiens GN=AIFM1 PE=1 SV=1 - [AIFM1_HUMAN]
Q7KZF4	SND1	0.82278	-0.281421	0.70729	-0.499626	Staphylococcal nuclease domain-containing protein 1 OS=Homo sapiens GN=SND1 PE=1 SV=1 - [SND1_HUMAN]
Q9NRR5	UBQLN4	0.88432	-0.17736	0.70882	-0.496509	Ubiquilin-4 OS=Homo sapiens GN=UBQLN4 PE=1 SV=2;>sp|Q9UMX0|UBQL1_HUMAN Ubiquilin-1 OS=Homo sapiens GN=UBQLN1 PE=1 SV=2
Q9ULX3	NOB1	0.7769	-0.364199	0.70911	-0.495919	RNA-binding protein NOB1 OS=Homo sapiens GN=NOB1 PE=1 SV=1 - [NOB1_HUMAN]
P49005	POLD2	0.82001	-0.286287	0.70977	-0.494576	DNA polymerase delta subunit 2 OS=Homo sapiens GN=POLD2 PE=1 SV=1 - [DPOD2_HUMAN]
Q96IR7	HPDL	0.89997	-0.152051	0.7098	-0.494516	4-hydroxyphenylpyruvate dioxygenase-like protein OS=Homo sapiens GN=HPDL PE=1 SV=1 - [HPDL_HUMAN]
Q96I24	FUBP3	0.89102	-0.16647	0.70991	-0.494292	Far upstream element-binding protein 3 OS=Homo sapiens GN=FUBP3 PE=1 SV=2 - [FUBP3_HUMAN]
P26640	VARS	0.91635	-0.126029	0.71116	-0.491754	Valyl-tRNA synthetase OS=Homo sapiens GN=VARS PE=1 SV=4 - [SYVC_HUMAN]
O15460	P4HA2	0.94706	-0.0784723	0.71135	-0.491369	Prolyl 4-hydroxylase subunit alpha-2 OS=Homo sapiens GN=P4HA2 PE=1 SV=1 - [P4HA2_HUMAN]
P40939	HADHA	0.78871	-0.342433	0.71191	-0.490233	Trifunctional enzyme subunit alpha, mitochondrial OS=Homo sapiens GN=HADHA PE=1 SV=2 - [ECHA_HUMAN]
Q9H3N1	TMX1	0.81735	-0.290974	0.71222	-0.489605	Thioredoxin-related transmembrane protein 1 OS=Homo sapiens GN=TMX1 PE=1 SV=1 - [TMX1_HUMAN]
Q9NR56	MBNL1	0.81963	-0.286955	0.71234	-0.489362	Muscleblind-like protein 1 OS=Homo sapiens GN=MBNL1 PE=1 SV=2
P25787	PSMA2	0.93557	-0.0960825	0.71238	-0.489281	Proteasome subunit alpha type-2 OS=Homo sapiens GN=PSMA2 PE=1 SV=2 - [PSA2_HUMAN]
P00390	GSR	0.73852	-0.437291	0.71246	-0.489119	Glutathione reductase, mitochondrial OS=Homo sapiens GN=GSR PE=1 SV=2 - [GSHR_HUMAN]
Q9Y6M0	PRSS21	0.89016	-0.167863	0.71261	-0.488815	Testisin OS=Homo sapiens GN=PRSS21 PE=2 SV=1 - [TEST_HUMAN]
Q8TAV0	FAM76A	0.67008	-0.577595	0.7135	-0.487015	Protein FAM76A OS=Homo sapiens GN=FAM76A PE=2 SV=1
Q9UQ80	PA2G4	0.82807	-0.272175	0.71383	-0.486348	Proliferation-associated protein 2G4 OS=Homo sapiens GN=PA2G4 PE=1 SV=3 - [PA2G4_HUMAN]
O15382	BCAT2	0.72811	-0.457772	0.71406	-0.485883	Branched-chain-amino-acid aminotransferase, mitochondrial OS=Homo sapiens GN=BCAT2 PE=1 SV=2
P30464	HLA-B	0.93025	-0.10431	0.71436	-0.485277	HLA class I histocompatibility antigen, B-15 alpha chain OS=Homo sapiens GN=HLA-B PE=1 SV=2;>sp|Q04826|1B40_HUMAN HLA class I histocompatibility antigen, B-40 alpha chain OS=Homo sapiens GN=HLA-B PE=1 SV=1;>sp|P18465|1B57_HUMAN HLA cl
Q96CS3	FAF2	0.8448	-0.243318	0.71528	-0.48342	FAS-associated factor 2 OS=Homo sapiens GN=FAF2 PE=1 SV=2 - [FAF2_HUMAN]
P08240	SRPR	0.79845	-0.324726	0.71535	-0.483279	Signal recognition particle receptor subunit alpha OS=Homo sapiens GN=SRPR PE=1 SV=2
O00625	PIR	0.79322	-0.334207	0.71586	-0.482251	Pirin OS=Homo sapiens GN=PIR PE=1 SV=1
Q9BYX7	POTEKP	0.7	-0.514573	0.716	-0.481969	Putative beta-actin-like protein 3 OS=Homo sapiens GN=POTEKP PE=5 SV=1 - [ACTBM_HUMAN]
O95696	BRD1	0.773	-0.37146	0.716	-0.481969	Bromodomain-containing protein 1 OS=Homo sapiens GN=BRD1 PE=1 SV=1 - [BRD1_HUMAN]
P36542	ATP5C1	0.82325	-0.280597	0.71627	-0.481425	ATP synthase subunit gamma, mitochondrial OS=Homo sapiens GN=ATP5C1 PE=1 SV=1 - [ATPG_HUMAN]
P48735	IDH2	0.81265	-0.299294	0.7164	-0.481163	Isocitrate dehydrogenase [NADP], mitochondrial OS=Homo sapiens GN=IDH2 PE=1 SV=2 - [IDHP_HUMAN]
P63244	GNB2L1	0.73814	-0.438034	0.71784	-0.478266	Guanine nucleotide-binding protein subunit beta-2-like 1 OS=Homo sapiens GN=GNB2L1 PE=1 SV=3 - [GBLP_HUMAN]
P24752	ACAT1	0.85153	-0.231871	0.71788	-0.478185	Acetyl-CoA acetyltransferase, mitochondrial OS=Homo sapiens GN=ACAT1 PE=1 SV=1 - [THIL_HUMAN]
P23588	EIF4B	0.86428	-0.210429	0.71796	-0.478025	Eukaryotic translation initiation factor 4B OS=Homo sapiens GN=EIF4B PE=1 SV=2 - [IF4B_HUMAN]
Q8WTS1	ABHD5	0.79585	-0.329432	0.71801	-0.477924	1-acylglycerol-3-phosphate O-acyltransferase ABHD5 OS=Homo sapiens GN=ABHD5 PE=1 SV=1 - [ABHD5_HUMAN]
P12268	IMPDH2	0.79506	-0.330864	0.71839	-0.477161	Inosine-5'-monophosphate dehydrogenase 2 OS=Homo sapiens GN=IMPDH2 PE=1 SV=2 - [IMDH2_HUMAN]
Q13895	BYSL	0.86723	-0.205513	0.71887	-0.476197	Bystin OS=Homo sapiens GN=BYSL PE=1 SV=3 - [BYST_HUMAN]
Q00796	SORD	0.83691	-0.256856	0.72042	-0.47309	Sorbitol dehydrogenase OS=Homo sapiens GN=SORD PE=1 SV=4 - [DHSO_HUMAN]
Q96I99	SUCLG2	0.756	-0.403542	0.72102	-0.471889	Succinyl-CoA ligase [GDP-forming] subunit beta, mitochondrial OS=Homo sapiens GN=SUCLG2 PE=1 SV=2 - [SUCB2_HUMAN]
Q8IY67	RAVER1	0.85822	-0.220581	0.72115	-0.471629	Ribonucleoprotein PTB-binding 1 OS=Homo sapiens GN=RAVER1 PE=1 SV=1 - [RAVR1_HUMAN]
Q01518	CAP1	0.72338	-0.467174	0.72117	-0.471589	Adenylyl cyclase-associated protein 1 OS=Homo sapiens GN=CAP1 PE=1 SV=5 - [CAP1_HUMAN]
Q6NUK1	SLC25A24	0.80604	-0.311077	0.72142	-0.471089	Calcium-binding mitochondrial carrier protein SCaMC-1 OS=Homo sapiens GN=SLC25A24 PE=1 SV=2 - [SCMC1_HUMAN]
O43242	PSMD3	0.77703	-0.363958	0.72146	-0.471009	26S proteasome non-ATPase regulatory subunit 3 OS=Homo sapiens GN=PSMD3 PE=1 SV=2 - [PSMD3_HUMAN]
P63267	ACTG2	0.916	-0.12658	0.722	-0.469929	Actin, gamma-enteric smooth muscle OS=Homo sapiens GN=ACTG2 PE=1 SV=1 - [ACTH_HUMAN]
P27695	APEX1	0.89479	-0.160379	0.72263	-0.468671	DNA-(apurinic or apyrimidinic site) lyase OS=Homo sapiens GN=APEX1 PE=1 SV=2
P26599	PTBP1	0.83676	-0.257114	0.7227	-0.468531	Polypyrimidine tract-binding protein 1 OS=Homo sapiens GN=PTBP1 PE=1 SV=1 - [PTBP1_HUMAN]
Q96ER3	SAAL1	1.1252	0.170181	0.72277	-0.468391	Protein SAAL1 OS=Homo sapiens GN=SAAL1 PE=1 SV=2 - [SAAL1_HUMAN]
Q96EY5	FAM125A	0.92124	-0.118351	0.72293	-0.468072	Multivesicular body subunit 12A OS=Homo sapiens GN=FAM125A PE=1 SV=1 - [F125A_HUMAN]
Q9Y678	COPG	0.73388	-0.446384	0.72311	-0.467713	Coatomer subunit gamma OS=Homo sapiens GN=COPG PE=1 SV=1 - [COPG_HUMAN]
O00116	AGPS	0.69389	-0.527221	0.72312	-0.467693	Alkyldihydroxyacetonephosphate synthase, peroxisomal OS=Homo sapiens GN=AGPS PE=1 SV=1 - [ADAS_HUMAN]
Q15006	TTC35	0.749724	-0.415568	0.723333	-0.467267	Tetratricopeptide repeat protein 35 OS=Homo sapiens GN=TTC35 PE=1 SV=1 - [TTC35_HUMAN]
P26006	ITGA3	0.82771	-0.272803	0.72342	-0.467095	Integrin alpha-3 OS=Homo sapiens GN=ITGA3 PE=1 SV=4 - [ITA3_HUMAN]
P62753	RPS6	0.68212	-0.551903	0.7238	-0.466337	40S ribosomal protein S6 OS=Homo sapiens GN=RPS6 PE=1 SV=1 - [RS6_HUMAN]
Q86X55	CARM1	0.96156	-0.0565512	0.72414	-0.465659	Histone-arginine methyltransferase CARM1 OS=Homo sapiens GN=CARM1 PE=1 SV=3 - [CARM1_HUMAN]
P48163	ME1	0.72122	-0.471489	0.72417	-0.4656	NADP-dependent malic enzyme OS=Homo sapiens GN=ME1 PE=1 SV=1
O75153	KIAA0664	0.6773	-0.562133	0.72448	-0.464982	Protein KIAA0664 OS=Homo sapiens GN=KIAA0664 PE=1 SV=2
P23258	TUBG1	0.863	-0.212568	0.72463	-0.464684	Tubulin gamma-1 chain OS=Homo sapiens GN=TUBG1 PE=1 SV=2 - [TBG1_HUMAN]
O43865	AHCYL1	0.80513	-0.312706	0.72464	-0.464664	Putative adenosylhomocysteinase 2 OS=Homo sapiens GN=AHCYL1 PE=1 SV=2 - [SAHH2_HUMAN]
P11908	PRPS2	0.91213	-0.132689	0.7248	-0.464345	Ribose-phosphate pyrophosphokinase 2 OS=Homo sapiens GN=PRPS2 PE=1 SV=2 - [PRPS2_HUMAN]
P20839	IMPDH1	0.70347	-0.507439	0.72497	-0.464007	Inosine-5-monophosphate dehydrogenase 1 OS=Homo sapiens GN=IMPDH1 PE=1 SV=2
Q9UNS2	COPS3	0.90551	-0.143198	0.72571	-0.462535	COP9 signalosome complex subunit 3 OS=Homo sapiens GN=COPS3 PE=1 SV=3
Q9NUQ8	ABCF3	0.79858	-0.324491	0.72584	-0.462277	ATP-binding cassette sub-family F member 3 OS=Homo sapiens GN=ABCF3 PE=1 SV=2 - [ABCF3_HUMAN]
P28838	LAP3	0.8112	-0.30187	0.72588	-0.462197	Cytosol aminopeptidase OS=Homo sapiens GN=LAP3 PE=1 SV=3 - [AMPL_HUMAN]
P40938	RFC3	0.79849	-0.324654	0.72615	-0.46166	Replication factor C subunit 3 OS=Homo sapiens GN=RFC3 PE=1 SV=2 - [RFC3_HUMAN]
P55884	EIF3B	0.92034	-0.119761	0.72651	-0.460945	Eukaryotic translation initiation factor 3 subunit B OS=Homo sapiens GN=EIF3B PE=1 SV=3 - [EIF3B_HUMAN]
Q14152	EIF3A	0.9127	-0.131787	0.72673	-0.460509	Eukaryotic translation initiation factor 3 subunit A OS=Homo sapiens GN=EIF3A PE=1 SV=1 - [EIF3A_HUMAN]
P32322	PYCR1	0.76582	-0.384923	0.72733	-0.459318	Pyrroline-5-carboxylate reductase 1, mitochondrial OS=Homo sapiens GN=PYCR1 PE=1 SV=2 - [P5CR1_HUMAN]
Q99460	PSMD1	0.81251	-0.299543	0.72755	-0.458882	26S proteasome non-ATPase regulatory subunit 1 OS=Homo sapiens GN=PSMD1 PE=1 SV=2
P42166	TMPO	0.83564	-0.259047	0.72833	-0.457336	Lamina-associated polypeptide 2, isoform alpha OS=Homo sapiens GN=TMPO PE=1 SV=2 - [LAP2A_HUMAN]
Q9Y305	ACOT9	0.74337	-0.427848	0.72897	-0.456069	Acyl-coenzyme A thioesterase 9, mitochondrial OS=Homo sapiens GN=ACOT9 PE=1 SV=2
Q13867	BLMH	0.7998	-0.322289	0.7295	-0.45502	Bleomycin hydrolase OS=Homo sapiens GN=BLMH PE=1 SV=1 - [BLMH_HUMAN]
Q13011	ECH1	0.78052	-0.357492	0.7296	-0.454822	Delta(3,5)-Delta(2,4)-dienoyl-CoA isomerase, mitochondrial OS=Homo sapiens GN=ECH1 PE=1 SV=2 - [ECH1_HUMAN]
P17813	ENG	0.90513	-0.143803	0.72967	-0.454684	Endoglin OS=Homo sapiens GN=ENG PE=1 SV=2
Q15435	PPP1R7	0.82634	-0.275193	0.73016	-0.453715	Protein phosphatase 1 regulatory subunit 7 OS=Homo sapiens GN=PPP1R7 PE=1 SV=1
Q13547	HDAC1	0.66775	-0.58262	0.73029	-0.453459	Histone deacetylase 1 OS=Homo sapiens GN=HDAC1 PE=1 SV=1
O43148	RNMT	0.92397	-0.114082	0.73031	-0.453419	mRNA cap guanine-N7 methyltransferase OS=Homo sapiens GN=RNMT PE=1 SV=1 - [MCES_HUMAN]
Q9BRP4	PAAF1	0.75184	-0.411502	0.73037	-0.453301	Proteasomal ATPase-associated factor 1 OS=Homo sapiens GN=PAAF1 PE=1 SV=2
P35998	PSMC2	0.79256	-0.335408	0.73085	-0.452353	26S protease regulatory subunit 7 OS=Homo sapiens GN=PSMC2 PE=1 SV=3 - [PRS7_HUMAN]
Q99829	CPNE1	0.94648	-0.0793561	0.73115	-0.451761	Copine-1 OS=Homo sapiens GN=CPNE1 PE=1 SV=1 - [CPNE1_HUMAN]
Q9NSD9	FARSB	0.87803	-0.187658	0.73145	-0.451169	Phenylalanyl-tRNA synthetase beta chain OS=Homo sapiens GN=FARSB PE=1 SV=3 - [SYFB_HUMAN]
P09972	ALDOC	0.84779	-0.238221	0.73155	-0.450972	Fructose-bisphosphate aldolase C OS=Homo sapiens GN=ALDOC PE=1 SV=2 - [ALDOC_HUMAN]
P30048	PRDX3	0.75333	-0.408646	0.732	-0.450084	Thioredoxin-dependent peroxide reductase, mitochondrial OS=Homo sapiens GN=PRDX3 PE=1 SV=3 - [PRDX3_HUMAN]
P78318	IGBP1	0.80475	-0.313387	0.73208	-0.449927	Immunoglobulin-binding protein 1 OS=Homo sapiens GN=IGBP1 PE=1 SV=1
Q96A33	CCDC47	0.78705	-0.345473	0.73208	-0.449927	Coiled-coil domain-containing protein 47 OS=Homo sapiens GN=CCDC47 PE=1 SV=1 - [CCD47_HUMAN]
O60936	NOL3	0.8348	-0.260497	0.73242	-0.449257	Nucleolar protein 3 OS=Homo sapiens GN=NOL3 PE=1 SV=1 - [NOL3_HUMAN]
P07954	FH	0.78826	-0.343257	0.73267	-0.448765	Fumarate hydratase, mitochondrial OS=Homo sapiens GN=FH PE=1 SV=3 - [FUMH_HUMAN]
Q16543	CDC37	0.77788	-0.36238	0.73295	-0.448213	Hsp90 co-chaperone Cdc37 OS=Homo sapiens GN=CDC37 PE=1 SV=1 - [CDC37_HUMAN]
Q6PHR2	ULK3	0.70269	-0.50904	0.73301	-0.448095	Serine/threonine-protein kinase ULK3 OS=Homo sapiens GN=ULK3 PE=1 SV=2 - [ULK3_HUMAN]
P22314	UBA1	0.85003	-0.234414	0.73319	-0.447741	Ubiquitin-like modifier-activating enzyme 1 OS=Homo sapiens GN=UBA1 PE=1 SV=3 - [UBA1_HUMAN]
P61421	ATP6V0D1	0.8356	-0.259116	0.73338	-0.447367	V-type proton ATPase subunit d 1 OS=Homo sapiens GN=ATP6V0D1 PE=1 SV=1
Q04323	UBXN1	0.97461	-0.0371031	0.73358	-0.446974	UBX domain-containing protein 1 OS=Homo sapiens GN=UBXN1 PE=1 SV=2 - [UBXN1_HUMAN]
Q9Y5P6	GMPPB	0.7598	-0.396308	0.73471	-0.444753	Mannose-1-phosphate guanyltransferase beta OS=Homo sapiens GN=GMPPB PE=1 SV=2 - [GMPPB_HUMAN]
Q96QK1	VPS35	0.893	-0.163268	0.73529	-0.443615	Vacuolar protein sorting-associated protein 35 OS=Homo sapiens GN=VPS35 PE=1 SV=2 - [VPS35_HUMAN]
Q96HR8	NAF1	0.93878	-0.091141	0.73638	-0.441478	H/ACA ribonucleoprotein complex non-core subunit NAF1 OS=Homo sapiens GN=NAF1 PE=1 SV=2
Q86U38	C14orf21	0.971456	-0.0417798	0.736555	-0.441136	Pumilio domain-containing protein C14orf21 OS=Homo sapiens GN=C14orf21 PE=1 SV=1 - [CN021_HUMAN]
P61978	HNRNPK	0.76099	-0.394051	0.73675	-0.440753	Heterogeneous nuclear ribonucleoprotein K OS=Homo sapiens GN=HNRNPK PE=1 SV=1 - [HNRPK_HUMAN]
O15160	POLR1C	0.97227	-0.0405711	0.73688	-0.440498	DNA-directed RNA polymerases I and III subunit RPAC1 OS=Homo sapiens GN=POLR1C PE=1 SV=1
Q13885	TUBB2A	0.90973	-0.13649	0.73704	-0.440185	Tubulin beta-2A chain OS=Homo sapiens GN=TUBB2A PE=1 SV=1 - [TBB2A_HUMAN]
P62136	PPP1CA	0.78964	-0.340733	0.73761	-0.43907	Serine/threonine-protein phosphatase PP1-alpha catalytic subunit OS=Homo sapiens GN=PPP1CA PE=1 SV=1
Q9BXP5	SRRT	0.961	-0.0573917	0.738	-0.438307	Serrate RNA effector molecule homolog OS=Homo sapiens GN=SRRT PE=1 SV=1 - [SRRT_HUMAN]
Q9Y230	RUVBL2	0.76753	-0.381705	0.73852	-0.437291	RuvB-like 2 OS=Homo sapiens GN=RUVBL2 PE=1 SV=3 - [RUVB2_HUMAN]
P62191	PSMC1	0.83832	-0.254427	0.73865	-0.437037	26S protease regulatory subunit 4 OS=Homo sapiens GN=PSMC1 PE=1 SV=1 - [PRS4_HUMAN]
Q13057	COASY	0.89189	-0.165062	0.73883	-0.436686	Bifunctional coenzyme A synthase OS=Homo sapiens GN=COASY PE=1 SV=4 - [COASY_HUMAN]
O75351	VPS4B	0.78553	-0.348262	0.73963	-0.435124	Vacuolar protein sorting-associated protein 4B OS=Homo sapiens GN=VPS4B PE=1 SV=2 - [VPS4B_HUMAN]
P09960	LTA4H	0.77225	-0.37286	0.73997	-0.434461	Leukotriene A-4 hydrolase OS=Homo sapiens GN=LTA4H PE=1 SV=2 - [LKHA4_HUMAN]
Q02750	MAP2K1	0.74916	-0.416654	0.74057	-0.433292	Dual specificity mitogen-activated protein kinase kinase 1 OS=Homo sapiens GN=MAP2K1 PE=1 SV=2 - [MP2K1_HUMAN]
O75436	VPS26A	0.89505	-0.15996	0.74087	-0.432708	Vacuolar protein sorting-associated protein 26A OS=Homo sapiens GN=VPS26A PE=1 SV=2 - [VP26A_HUMAN]
Q9GZS1	POLR1E	0.96007	-0.0587885	0.741	-0.432455	DNA-directed RNA polymerase I subunit RPA49 OS=Homo sapiens GN=POLR1E PE=1 SV=2 - [RPA49_HUMAN]
P47756	CAPZB	0.84109	-0.249668	0.74101	-0.432435	F-actin-capping protein subunit beta OS=Homo sapiens GN=CAPZB PE=1 SV=4 - [CAPZB_HUMAN]
Q7Z417	NUFIP2	0.73227	-0.449552	0.74118	-0.432104	Nuclear fragile X mental retardation-interacting protein 2 OS=Homo sapiens GN=NUFIP2 PE=1 SV=1 - [NUFP2_HUMAN]
P13861	PRKAR2A	0.9127	-0.131787	0.74186	-0.430781	cAMP-dependent protein kinase type II-alpha regulatory subunit OS=Homo sapiens GN=PRKAR2A PE=1 SV=2 - [KAP2_HUMAN]
O14936	CASK	0.81607	-0.293235	0.74237	-0.42979	Peripheral plasma membrane protein CASK OS=Homo sapiens GN=CASK PE=1 SV=3
P08195	SLC3A2	0.76733	-0.382081	0.74272	-0.42911	4F2 cell-surface antigen heavy chain OS=Homo sapiens GN=SLC3A2 PE=1 SV=3 - [4F2_HUMAN]
Q9Y303	AMDHD2	0.82105	-0.284458	0.74274	-0.429071	Putative N-acetylglucosamine-6-phosphate deacetylase OS=Homo sapiens GN=AMDHD2 PE=2 SV=2
Q9HC38	GLOD4	0.88908	-0.169615	0.74286	-0.428838	Glyoxalase domain-containing protein 4 OS=Homo sapiens GN=GLOD4 PE=1 SV=1 - [GLOD4_HUMAN]
O43681	ASNA1	0.86656	-0.206628	0.74382	-0.426975	ATPase ASNA1 OS=Homo sapiens GN=ASNA1 PE=1 SV=2
P22102	GART	0.81178	-0.300839	0.74385	-0.426916	Trifunctional purine biosynthetic protein adenosine-3 OS=Homo sapiens GN=GART PE=1 SV=1 - [PUR2_HUMAN]
Q99615	DNAJC7	0.87238	-0.196971	0.74388	-0.426858	DnaJ homolog subfamily C member 7 OS=Homo sapiens GN=DNAJC7 PE=1 SV=2 - [DNJC7_HUMAN]
P18754	RCC1	0.85568	-0.224857	0.74469	-0.425288	Regulator of chromosome condensation OS=Homo sapiens GN=RCC1 PE=1 SV=1 - [RCC1_HUMAN]
Q8IWZ8	SF4	0.8842	-0.177555	0.74498	-0.424726	Splicing factor 4 OS=Homo sapiens GN=SF4 PE=1 SV=2
Q92973	TNPO1	0.76914	-0.378682	0.7451	-0.424494	Transportin-1 OS=Homo sapiens GN=TNPO1 PE=1 SV=2 - [TNPO1_HUMAN]
P53621	COPA	0.89118	-0.166211	0.74535	-0.42401	Coatomer subunit alpha OS=Homo sapiens GN=COPA PE=1 SV=2
Q8IVT2	C19orf21	0.75178	-0.411618	0.74539	-0.423933	Uncharacterized protein C19orf21 OS=Homo sapiens GN=C19orf21 PE=1 SV=1 - [CS021_HUMAN]
Q08J23	NSUN2	0.81864	-0.288699	0.74577	-0.423197	tRNA (cytosine-5-)-methyltransferase NSUN2 OS=Homo sapiens GN=NSUN2 PE=1 SV=2 - [NSUN2_HUMAN]
O75794	CDC123	0.71674	-0.480478	0.74587	-0.423004	Cell division cycle protein 123 homolog OS=Homo sapiens GN=CDC123 PE=1 SV=1 - [CD123_HUMAN]
Q14318	FKBP8	0.68271	-0.550655	0.74644	-0.421902	Peptidyl-prolyl cis-trans isomerase FKBP8 OS=Homo sapiens GN=FKBP8 PE=1 SV=2 - [FKBP8_HUMAN]
O76003	GLRX3	0.79829	-0.325015	0.74665	-0.421496	Glutaredoxin-3 OS=Homo sapiens GN=GLRX3 PE=1 SV=2 - [GLRX3_HUMAN]
Q9UJA5	TRMT6	1.0197	0.0281448	0.74696	-0.420897	tRNA (adenine-N(1)-)-methyltransferase non-catalytic subunit TRM6 OS=Homo sapiens GN=TRMT6 PE=1 SV=1 - [TRM6_HUMAN]
P0C7P2	RFPL3S	1.0184	0.0263043	0.74734	-0.420163	Putative protein RFPL3S OS=Homo sapiens GN=RFPL3S PE=2 SV=1
Q13155	AIMP2	0.84366	-0.245266	0.74765	-0.419565	Aminoacyl tRNA synthase complex-interacting multifunctional protein 2 OS=Homo sapiens GN=AIMP2 PE=1 SV=2 - [AIMP2_HUMAN]
Q7Z3B4	NUP54	0.80938	-0.305111	0.74769	-0.419488	Nucleoporin p54 OS=Homo sapiens GN=NUP54 PE=1 SV=2 - [NUP54_HUMAN]
Q9GZS3	WDR61	0.70101	-0.512493	0.74825	-0.418408	WD repeat-containing protein 61 OS=Homo sapiens GN=WDR61 PE=1 SV=1 - [WDR61_HUMAN]
Q9HA64	FN3KRP	0.83557	-0.259167	0.74844	-0.418041	Ketosamine-3-kinase OS=Homo sapiens GN=FN3KRP PE=1 SV=2
Q9UBP6	METTL1	0.91171	-0.133353	0.74897	-0.41702	tRNA (guanine-N(7)-)-methyltransferase OS=Homo sapiens GN=METTL1 PE=1 SV=1 - [TRMB_HUMAN]
Q9NVA2	SEPT11	0.91258	-0.131977	0.74914	-0.416693	Septin-11 OS=Homo sapiens GN=SEPT11 PE=1 SV=3 - [SEP11_HUMAN]
O00592	PODXL	0.70523	-0.503834	0.74932	-0.416346	Podocalyxin OS=Homo sapiens GN=PODXL PE=1 SV=2 - [PODXL_HUMAN]
O75312	ZNF259	1.1231	0.167486	0.74955	-0.415903	Zinc finger protein ZPR1 OS=Homo sapiens GN=ZNF259 PE=1 SV=1 - [ZPR1_HUMAN]
P50991	CCT4	0.82262	-0.281702	0.74958	-0.415846	T-complex protein 1 subunit delta OS=Homo sapiens GN=CCT4 PE=1 SV=4 - [TCPD_HUMAN]
Q9UJU6	DBNL	0.76835	-0.380164	0.74963	-0.415749	Drebrin-like protein OS=Homo sapiens GN=DBNL PE=1 SV=1 - [DBNL_HUMAN]
P62333	PSMC6	0.83254	-0.264409	0.74967	-0.415672	26S protease regulatory subunit 10B OS=Homo sapiens GN=PSMC6 PE=1 SV=1 - [PRS10_HUMAN]
Q9Y265	RUVBL1	0.78087	-0.356846	0.74981	-0.415403	RuvB-like 1 OS=Homo sapiens GN=RUVBL1 PE=1 SV=1 - [RUVB1_HUMAN]
Q9BY43	CHMP4A	0.99961	-0.000562761	0.74997	-0.415095	Charged multivesicular body protein 4a OS=Homo sapiens GN=CHMP4A PE=1 SV=3 - [CHM4A_HUMAN]
O96019	ACTL6A	0.74578	-0.423178	0.75013	-0.414787	Actin-like protein 6A OS=Homo sapiens GN=ACTL6A PE=1 SV=1 - [ACL6A_HUMAN]
Q9UGI8	TES	0.68256	-0.550972	0.7502	-0.414653	Testin OS=Homo sapiens GN=TES PE=1 SV=1
P14868	DARS	0.87619	-0.190684	0.75081	-0.41348	Aspartyl-tRNA synthetase, cytoplasmic OS=Homo sapiens GN=DARS PE=1 SV=2 - [SYDC_HUMAN]
Q06124	PTPN11	1.0075	0.0107798	0.75106	-0.413	Tyrosine-protein phosphatase non-receptor type 11 OS=Homo sapiens GN=PTPN11 PE=1 SV=2
Q9P258	RCC2	0.89781	-0.155518	0.75114	-0.412846	Protein RCC2 OS=Homo sapiens GN=RCC2 PE=1 SV=2 - [RCC2_HUMAN]
O15198	SMAD9	0.86226	-0.213805	0.75208	-0.411042	Mothers against decapentaplegic homolog 9 OS=Homo sapiens GN=SMAD9 PE=1 SV=1
P63151	PPP2R2A	0.9027	-0.147681	0.75403	-0.407306	Serine/threonine-protein phosphatase 2A 55 kDa regulatory subunit B alpha isoform OS=Homo sapiens GN=PPP2R2A PE=1 SV=1 - [2ABA_HUMAN]
P35520	CBS	0.90519	-0.143707	0.7542	-0.406981	Cystathionine beta-synthase OS=Homo sapiens GN=CBS PE=1 SV=2 - [CBS_HUMAN]
Q9BT78	COPS4	0.88957	-0.16882	0.75452	-0.406369	COP9 signalosome complex subunit 4 OS=Homo sapiens GN=COPS4 PE=1 SV=1 - [CSN4_HUMAN]
Q8NBN7	RDH13	1.04504	0.0635552	0.754984	-0.405482	Retinol dehydrogenase 13 OS=Homo sapiens GN=RDH13 PE=1 SV=2 - [RDH13_HUMAN]
P49419	ALDH7A1	0.75156	-0.41204	0.75518	-0.405108	Alpha-aminoadipic semialdehyde dehydrogenase OS=Homo sapiens GN=ALDH7A1 PE=1 SV=5 - [AL7A1_HUMAN]
P05455	SSB	0.76697	-0.382758	0.7554	-0.404687	Lupus La protein OS=Homo sapiens GN=SSB PE=1 SV=2 - [LA_HUMAN]
Q8TBX8	PIP4K2C	0.82809	-0.272141	0.75542	-0.404649	Phosphatidylinositol-5-phosphate 4-kinase type-2 gamma OS=Homo sapiens GN=PIP4K2C PE=1 SV=2
Q9NY33	DPP3	0.91582	-0.126864	0.75582	-0.403885	Dipeptidyl peptidase 3 OS=Homo sapiens GN=DPP3 PE=1 SV=2 - [DPP3_HUMAN]
P15291	B4GALT1	0.99293	-0.0102361	0.75617	-0.403217	Beta-1,4-galactosyltransferase 1 OS=Homo sapiens GN=B4GALT1 PE=1 SV=5;>sp|O43286|B4GT5_HUMAN Beta-1,4-galactosyltransferase 5 OS=Homo sapiens GN=B4GALT5 PE=2 SV=1
Q9BZZ5	API5	0.7976	-0.326263	0.75675	-0.402111	Apoptosis inhibitor 5 OS=Homo sapiens GN=API5 PE=1 SV=2 - [API5_HUMAN]
O75131	CPNE3	0.9747	-0.0369699	0.7569	-0.401825	Copine-3 OS=Homo sapiens GN=CPNE3 PE=1 SV=1 - [CPNE3_HUMAN]
Q9H832	UBE2Z	0.85399	-0.227709	0.75713	-0.401387	Ubiquitin-conjugating enzyme E2 Z OS=Homo sapiens GN=UBE2Z PE=1 SV=2 - [UBE2Z_HUMAN]
Q05682	CALD1	0.75548	-0.404535	0.75727	-0.40112	Caldesmon OS=Homo sapiens GN=CALD1 PE=1 SV=2 - [CALD1_HUMAN]
P41091	EIF2S3	0.88384	-0.178143	0.75731	-0.401044	Eukaryotic translation initiation factor 2 subunit 3 OS=Homo sapiens GN=EIF2S3 PE=1 SV=3 - [IF2G_HUMAN]
P17980	PSMC3	0.8702	-0.200581	0.75757	-0.400549	26S protease regulatory subunit 6A OS=Homo sapiens GN=PSMC3 PE=1 SV=3 - [PRS6A_HUMAN]
P35269	GTF2F1	0.77116	-0.374898	0.75796	-0.399806	General transcription factor IIF subunit 1 OS=Homo sapiens GN=GTF2F1 PE=1 SV=2 - [T2FA_HUMAN]
Q9Y314	NOSIP	0.9127	-0.131787	0.75797	-0.399787	Nitric oxide synthase-interacting protein OS=Homo sapiens GN=NOSIP PE=1 SV=1 - [NOSIP_HUMAN]
Q96EK9	KTI12	1.0454	0.0640551	0.758	-0.39973	Protein KTI12 homolog OS=Homo sapiens GN=KTI12 PE=1 SV=1
Q14320	FAM50A	0.80832	-0.307002	0.75809	-0.399559	Protein FAM50A OS=Homo sapiens GN=FAM50A PE=1 SV=2
A6NDG6	PGP	0.93527	-0.0965452	0.75848	-0.398817	Phosphoglycolate phosphatase OS=Homo sapiens GN=PGP PE=1 SV=1 - [PGP_HUMAN]
P17858	PFKL	0.70695	-0.50032	0.75855	-0.398684	6-phosphofructokinase, liver type OS=Homo sapiens GN=PFKL PE=1 SV=6
P30041	PRDX6	0.87489	-0.192826	0.75867	-0.398456	Peroxiredoxin-6 OS=Homo sapiens GN=PRDX6 PE=1 SV=3
P31939	ATIC	0.83933	-0.25269	0.75883	-0.398151	Bifunctional purine biosynthesis protein PURH OS=Homo sapiens GN=ATIC PE=1 SV=3 - [PUR9_HUMAN]
Q14978	NOLC1	0.9016	-0.149441	0.75915	-0.397543	Nucleolar and coiled-body phosphoprotein 1 OS=Homo sapiens GN=NOLC1 PE=1 SV=2 - [NOLC1_HUMAN]
Q9Y266	NUDC	0.77303	-0.371404	0.75931	-0.397239	Nuclear migration protein nudC OS=Homo sapiens GN=NUDC PE=1 SV=1 - [NUDC_HUMAN]
Q8NBJ7	SUMF2	0.91114	-0.134255	0.76053	-0.394923	Sulfatase-modifying factor 2 OS=Homo sapiens GN=SUMF2 PE=1 SV=2 - [SUMF2_HUMAN]
O75937	DNAJC8	0.76467	-0.387091	0.76126	-0.393539	DnaJ homolog subfamily C member 8 OS=Homo sapiens GN=DNAJC8 PE=1 SV=2 - [DNJC8_HUMAN]
Q9UKZ1	C2orf29	0.68036	-0.55563	0.76139	-0.393292	UPF0760 protein C2orf29 OS=Homo sapiens GN=C2orf29 PE=1 SV=1 - [CB029_HUMAN]
O43252	PAPSS1	1.0772	0.107286	0.76149	-0.393103	Bifunctional 3-phosphoadenosine 5-phosphosulfate synthase 1 OS=Homo sapiens GN=PAPSS1 PE=1 SV=2
O75663	TIPRL	0.80963	-0.304665	0.76192	-0.392289	TIP41-like protein OS=Homo sapiens GN=TIPRL PE=1 SV=2
P10155	TROVE2	0.88189	-0.181329	0.76206	-0.392024	60 kDa SS-A/Ro ribonucleoprotein OS=Homo sapiens GN=TROVE2 PE=1 SV=2 - [RO60_HUMAN]
P11172	UMPS	0.83324	-0.263196	0.76209	-0.391967	Uridine 5'-monophosphate synthase OS=Homo sapiens GN=UMPS PE=1 SV=1 - [PYR5_HUMAN]
P35250	RFC2	0.82744	-0.273273	0.76227	-0.391626	Replication factor C subunit 2 OS=Homo sapiens GN=RFC2 PE=1 SV=3 - [RFC2_HUMAN]
Q8NFF5	FLAD1	0.9994	-0.000865877	0.76252	-0.391153	FAD synthase OS=Homo sapiens GN=FLAD1 PE=1 SV=1 - [FAD1_HUMAN]
O43813	LANCL1	0.74631	-0.422153	0.76286	-0.39051	LanC-like protein 1 OS=Homo sapiens GN=LANCL1 PE=1 SV=1 - [LANC1_HUMAN]
Q3KQV9	UAP1L1	1.0354	0.0501882	0.76372	-0.388884	UDP-N-acetylhexosamine pyrophosphorylase-like protein 1 OS=Homo sapiens GN=UAP1L1 PE=2 SV=2
P10768	ESD	0.84209	-0.247954	0.76397	-0.388412	S-formylglutathione hydrolase OS=Homo sapiens GN=ESD PE=1 SV=2 - [ESTD_HUMAN]
P49368	CCT3	0.83854	-0.254048	0.76399	-0.388374	T-complex protein 1 subunit gamma OS=Homo sapiens GN=CCT3 PE=1 SV=4 - [TCPG_HUMAN]
Q96PU8	QKI	0.8703	-0.200415	0.76417	-0.388034	Protein quaking OS=Homo sapiens GN=QKI PE=1 SV=1 - [QKI_HUMAN]
Q9UIV1	CNOT7	0.85073	-0.233227	0.76424	-0.387902	CCR4-NOT transcription complex subunit 7 OS=Homo sapiens GN=CNOT7 PE=1 SV=3
P18887	XRCC1	1.1152	0.157302	0.76438	-0.387638	DNA repair protein XRCC1 OS=Homo sapiens GN=XRCC1 PE=1 SV=1
P17612	PRKACA	0.87759	-0.188381	0.76481	-0.386827	cAMP-dependent protein kinase catalytic subunit alpha OS=Homo sapiens GN=PRKACA PE=1 SV=2 - [KAPCA_HUMAN]
Q96AG4	LRRC59	0.83563	-0.259064	0.76482	-0.386808	Leucine-rich repeat-containing protein 59 OS=Homo sapiens GN=LRRC59 PE=1 SV=1 - [LRC59_HUMAN]
P31937	HIBADH	0.92061	-0.119338	0.76563	-0.385281	3-hydroxyisobutyrate dehydrogenase, mitochondrial OS=Homo sapiens GN=HIBADH PE=1 SV=2 - [3HIDH_HUMAN]
Q9UHY1	NRBP1	0.74799	-0.418909	0.76569	-0.385168	Nuclear receptor-binding protein OS=Homo sapiens GN=NRBP1 PE=1 SV=1
Q9NXH9	TRMT1	0.95526	-0.0660346	0.76614	-0.38432	N(2),N(2)-dimethylguanosine tRNA methyltransferase OS=Homo sapiens GN=TRMT1 PE=1 SV=1 - [TRM1_HUMAN]
Q86Y82	STX12	0.898	-0.155213	0.76616	-0.384282	Syntaxin-12 OS=Homo sapiens GN=STX12 PE=1 SV=1
O14562	UBFD1	0.76013	-0.395682	0.7665	-0.383642	Ubiquitin domain-containing protein UBFD1 OS=Homo sapiens GN=UBFD1 PE=1 SV=1 - [UBFD1_HUMAN]
P61221	ABCE1	0.72053	-0.47287	0.76655	-0.383548	ATP-binding cassette sub-family E member 1 OS=Homo sapiens GN=ABCE1 PE=1 SV=1
Q15645	TRIP13	0.80743	-0.308591	0.76693	-0.382833	Thyroid receptor-interacting protein 13 OS=Homo sapiens GN=TRIP13 PE=1 SV=2 - [TRP13_HUMAN]
O00154	ACOT7	0.78606	-0.347289	0.76715	-0.382419	Cytosolic acyl coenzyme A thioester hydrolase OS=Homo sapiens GN=ACOT7 PE=1 SV=3 - [BACH_HUMAN]
P13804	ETFA	0.85782	-0.221253	0.76737	-0.382006	Electron transfer flavoprotein subunit alpha, mitochondrial OS=Homo sapiens GN=ETFA PE=1 SV=1 - [ETFA_HUMAN]
Q99543	DNAJC2	0.95723	-0.0630625	0.76785	-0.381104	DnaJ homolog subfamily C member 2 OS=Homo sapiens GN=DNAJC2 PE=1 SV=4 - [DNJC2_HUMAN]
P30837	ALDH1B1	0.82568	-0.276345	0.76809	-0.380653	Aldehyde dehydrogenase X, mitochondrial OS=Homo sapiens GN=ALDH1B1 PE=1 SV=3 - [AL1B1_HUMAN]
P51570	GALK1	1.0354	0.0501882	0.76854	-0.379808	Galactokinase OS=Homo sapiens GN=GALK1 PE=1 SV=1 - [GALK1_HUMAN]
Q10471	GALNT2	0.74276	-0.429032	0.76892	-0.379095	Polypeptide N-acetylgalactosaminyltransferase 2 OS=Homo sapiens GN=GALNT2 PE=1 SV=1 - [GALT2_HUMAN]
P62826	RAN	0.85017	-0.234177	0.76901	-0.378926	GTP-binding nuclear protein Ran OS=Homo sapiens GN=RAN PE=1 SV=3 - [RAN_HUMAN]
Q14790	CASP8	1.0305	0.0433445	0.76904	-0.378869	Caspase-8 OS=Homo sapiens GN=CASP8 PE=1 SV=1 - [CASP8_HUMAN]
Q9NR45	NANS	0.77232	-0.372729	0.76925	-0.378476	Sialic acid synthase OS=Homo sapiens GN=NANS PE=1 SV=2 - [SIAS_HUMAN]
Q9P2R7	SUCLA2	0.86978	-0.201278	0.76929	-0.378401	Succinyl-CoA ligase [ADP-forming] subunit beta, mitochondrial OS=Homo sapiens GN=SUCLA2 PE=1 SV=3 - [SUCB1_HUMAN]
P22234	PAICS	0.79205	-0.336337	0.76972	-0.377594	Multifunctional protein ADE2 OS=Homo sapiens GN=PAICS PE=1 SV=3 - [PUR6_HUMAN]
O43776	NARS	0.8143	-0.296368	0.77057	-0.376002	Asparaginyl-tRNA synthetase, cytoplasmic OS=Homo sapiens GN=NARS PE=1 SV=1 - [SYNC_HUMAN]
Q92616	GCN1L1	0.97249	-0.0402447	0.77099	-0.375216	Translational activator GCN1 OS=Homo sapiens GN=GCN1L1 PE=1 SV=6
Q9Y5Q8	GTF3C5	0.86016	-0.217323	0.77101	-0.375179	General transcription factor 3C polypeptide 5 OS=Homo sapiens GN=GTF3C5 PE=1 SV=2 - [TF3C5_HUMAN]
Q00403	GTF2B	0.82879	-0.270921	0.77134	-0.374561	Transcription initiation factor IIB OS=Homo sapiens GN=GTF2B PE=1 SV=1 - [TF2B_HUMAN]
P62258	YWHAE	0.80634	-0.31054	0.77289	-0.371665	14-3-3 protein epsilon OS=Homo sapiens GN=YWHAE PE=1 SV=1
P12004	PCNA	0.81019	-0.303668	0.77298	-0.371497	Proliferating cell nuclear antigen OS=Homo sapiens GN=PCNA PE=1 SV=1 - [PCNA_HUMAN]
Q9UDY4	DNAJB4	0.66916	-0.579577	0.77333	-0.370844	DnaJ homolog subfamily B member 4 OS=Homo sapiens GN=DNAJB4 PE=1 SV=1 - [DNJB4_HUMAN]
Q9Y312	C20orf4	0.88426	-0.177457	0.77333	-0.370844	Uncharacterized protein C20orf4 OS=Homo sapiens GN=C20orf4 PE=1 SV=2 - [CT004_HUMAN]
P49593	PPM1F	1.0147	0.0210533	0.77377	-0.370023	Protein phosphatase 1F OS=Homo sapiens GN=PPM1F PE=1 SV=3
P09104	ENO2	0.94179	-0.0865227	0.7741	-0.369408	Gamma-enolase OS=Homo sapiens GN=ENO2 PE=1 SV=3
Q9Y5X3	SNX5	0.985	-0.0218044	0.77423	-0.369166	Sorting nexin-5 OS=Homo sapiens GN=SNX5 PE=1 SV=1 - [SNX5_HUMAN]
O60256	PRPSAP2	0.90167	-0.149329	0.77465	-0.368383	Phosphoribosyl pyrophosphate synthase-associated protein 2 OS=Homo sapiens GN=PRPSAP2 PE=1 SV=1
Q16822	PCK2	0.86066	-0.216485	0.77474	-0.368216	Phosphoenolpyruvate carboxykinase [GTP], mitochondrial OS=Homo sapiens GN=PCK2 PE=1 SV=3 - [PCKGM_HUMAN]
Q9BTT0	ANP32E	0.77041	-0.376302	0.77491	-0.367899	Acidic leucine-rich nuclear phosphoprotein 32 family member E OS=Homo sapiens GN=ANP32E PE=1 SV=1 - [AN32E_HUMAN]
O60701	UGDH	0.74702	-0.420781	0.77517	-0.367415	UDP-glucose 6-dehydrogenase OS=Homo sapiens GN=UGDH PE=1 SV=1 - [UGDH_HUMAN]
Q13177	PAK2	0.74244	-0.429654	0.77531	-0.367155	Serine/threonine-protein kinase PAK 2 OS=Homo sapiens GN=PAK2 PE=1 SV=3 - [PAK2_HUMAN]
Q8TCF1	ZFAND1	0.77797	-0.362214	0.77544	-0.366913	AN1-type zinc finger protein 1 OS=Homo sapiens GN=ZFAND1 PE=1 SV=1
P38606	ATP6V1A	0.91524	-0.127778	0.7757	-0.366429	V-type proton ATPase catalytic subunit A OS=Homo sapiens GN=ATP6V1A PE=1 SV=2 - [VATA_HUMAN]
P49588	AARS	0.68645	-0.542773	0.77615	-0.365593	Alanyl-tRNA synthetase, cytoplasmic OS=Homo sapiens GN=AARS PE=1 SV=2 - [SYAC_HUMAN]
Q9NXW9	ALKBH4	1.071	0.0989585	0.77639	-0.365147	Probable alpha-ketoglutarate-dependent dioxygenase ABH4 OS=Homo sapiens GN=ALKBH4 PE=1 SV=1
P31327	CPS1	0.86235	-0.213655	0.77651	-0.364924	Carbamoyl-phosphate synthase [ammonia], mitochondrial OS=Homo sapiens GN=CPS1 PE=1 SV=2 - [CPSM_HUMAN]
Q06203	PPAT	0.9109	-0.134635	0.77666	-0.364645	Amidophosphoribosyltransferase OS=Homo sapiens GN=PPAT PE=1 SV=1 - [PUR1_HUMAN]
Q9H9T3	ELP3	0.86933	-0.202024	0.77729	-0.363475	Elongator complex protein 3 OS=Homo sapiens GN=ELP3 PE=1 SV=2
P30520	ADSS	0.86955	-0.201659	0.7777	-0.362714	Adenylosuccinate synthetase isozyme 2 OS=Homo sapiens GN=ADSS PE=1 SV=3 - [PURA2_HUMAN]
P49841	GSK3B	0.96932	-0.0449551	0.77784	-0.362455	Glycogen synthase kinase-3 beta OS=Homo sapiens GN=GSK3B PE=1 SV=2
Q9Y285	FARSA	0.9252	-0.112163	0.77794	-0.362269	Phenylalanyl-tRNA synthetase alpha chain OS=Homo sapiens GN=FARSA PE=1 SV=3 - [SYFA_HUMAN]
P61160	ACTR2	0.84479	-0.243335	0.77813	-0.361917	Actin-related protein 2 OS=Homo sapiens GN=ACTR2 PE=1 SV=1 - [ARP2_HUMAN]
Q15181	PPA1	0.88769	-0.171872	0.77886	-0.360564	Inorganic pyrophosphatase OS=Homo sapiens GN=PPA1 PE=1 SV=2 - [IPYR_HUMAN]
P49770	EIF2B2	0.87379	-0.194641	0.77907	-0.360175	Translation initiation factor eIF-2B subunit beta OS=Homo sapiens GN=EIF2B2 PE=1 SV=3 - [EI2BB_HUMAN]
Q9UNH7	SNX6	0.87829	-0.187231	0.77929	-0.359768	Sorting nexin-6 OS=Homo sapiens GN=SNX6 PE=1 SV=1 - [SNX6_HUMAN]
Q9BQE3	TUBA1C	0.83434	-0.261293	0.7794	-0.359564	Tubulin alpha-1C chain OS=Homo sapiens GN=TUBA1C PE=1 SV=1 - [TBA1C_HUMAN]
Q99961	SH3GL1	0.97202	-0.0409421	0.77961	-0.359175	Endophilin-A2 OS=Homo sapiens GN=SH3GL1 PE=1 SV=1 - [SH3G1_HUMAN]
Q06830	PRDX1	0.85841	-0.220261	0.77979	-0.358842	Peroxiredoxin-1 OS=Homo sapiens GN=PRDX1 PE=1 SV=1 - [PRDX1_HUMAN]
Q92733	PRCC	0.82162	-0.283457	0.78024	-0.35801	Proline-rich protein PRCC OS=Homo sapiens GN=PRCC PE=1 SV=1 - [PRCC_HUMAN]
Q5RKV6	EXOSC6	0.9876	-0.0180013	0.7803	-0.357899	Exosome complex exonuclease MTR3 OS=Homo sapiens GN=EXOSC6 PE=1 SV=1 - [EXOS6_HUMAN]
P40227	CCT6A	0.77173	-0.373832	0.7805	-0.357529	T-complex protein 1 subunit zeta OS=Homo sapiens GN=CCT6A PE=1 SV=3 - [TCPZ_HUMAN]
P68133	ACTA1	0.798	-0.325539	0.781	-0.356606	Actin, alpha skeletal muscle OS=Homo sapiens GN=ACTA1 PE=1 SV=1 - [ACTS_HUMAN]
Q8WXX5	DNAJC9	0.86637	-0.206945	0.78177	-0.355184	DnaJ homolog subfamily C member 9 OS=Homo sapiens GN=DNAJC9 PE=1 SV=1 - [DNJC9_HUMAN]
P53041	PPP5C	0.93348	-0.099309	0.78196	-0.354833	Serine/threonine-protein phosphatase 5 OS=Homo sapiens GN=PPP5C PE=1 SV=1 - [PPP5_HUMAN]
Q8N163	KIAA1967	0.78322	-0.35251	0.7822	-0.354391	Protein KIAA1967 OS=Homo sapiens GN=KIAA1967 PE=1 SV=2 - [K1967_HUMAN]
Q96T60	PNKP	0.83685	-0.256959	0.78286	-0.353174	Bifunctional polynucleotide phosphatase/kinase OS=Homo sapiens GN=PNKP PE=1 SV=1 - [PNKP_HUMAN]
Q9HB07	C12orf10	0.87198	-0.197633	0.78323	-0.352492	UPF0160 protein MYG1, mitochondrial OS=Homo sapiens GN=C12orf10 PE=1 SV=2 - [MYG1_HUMAN]
P43034	PAFAH1B1	0.71859	-0.476759	0.78355	-0.351903	Platelet-activating factor acetylhydrolase IB subunit alpha OS=Homo sapiens GN=PAFAH1B1 PE=1 SV=2 - [LIS1_HUMAN]
Q5TFE4	NT5DC1	0.79571	-0.329685	0.78371	-0.351608	5-nucleotidase domain-containing protein 1 OS=Homo sapiens GN=NT5DC1 PE=1 SV=1
Q9Y490	TLN1	0.93713	-0.0936789	0.78378	-0.351479	Talin-1 OS=Homo sapiens GN=TLN1 PE=1 SV=3 - [TLN1_HUMAN]
Q16576	RBBP7	0.88317	-0.179237	0.78386	-0.351332	Histone-binding protein RBBP7 OS=Homo sapiens GN=RBBP7 PE=1 SV=1 - [RBBP7_HUMAN]
Q9BPZ7	MAPKAP1	1.1517	0.203765	0.78389	-0.351277	Target of rapamycin complex 2 subunit MAPKAP1 OS=Homo sapiens GN=MAPKAP1 PE=1 SV=2
P50990	CCT8	0.85734	-0.222061	0.78463	-0.349916	T-complex protein 1 subunit theta OS=Homo sapiens GN=CCT8 PE=1 SV=4 - [TCPQ_HUMAN]
O14908	GIPC1	0.76694	-0.382814	0.7853	-0.348684	PDZ domain-containing protein GIPC1 OS=Homo sapiens GN=GIPC1 PE=1 SV=2 - [GIPC1_HUMAN]
Q13868	EXOSC2	0.76207	-0.392005	0.78588	-0.347619	Exosome complex exonuclease RRP4 OS=Homo sapiens GN=EXOSC2 PE=1 SV=2
P25789	PSMA4	0.76452	-0.387374	0.78594	-0.347509	Proteasome subunit alpha type-4 OS=Homo sapiens GN=PSMA4 PE=1 SV=1 - [PSA4_HUMAN]
O15194	CTDSPL	0.9898	-0.0147911	0.78609	-0.347234	CTD small phosphatase-like protein OS=Homo sapiens GN=CTDSPL PE=1 SV=2
P31153	MAT2A	0.86931	-0.202057	0.78615	-0.347123	S-adenosylmethionine synthase isoform type-2 OS=Homo sapiens GN=MAT2A PE=1 SV=1 - [METK2_HUMAN]
Q13263	TRIM28	0.84776	-0.238272	0.78672	-0.346078	Transcription intermediary factor 1-beta OS=Homo sapiens GN=TRIM28 PE=1 SV=5 - [TIF1B_HUMAN]
O15371	EIF3D	0.79038	-0.339382	0.78702	-0.345528	Eukaryotic translation initiation factor 3 subunit D OS=Homo sapiens GN=EIF3D PE=1 SV=1 - [EIF3D_HUMAN]
P54920	NAPA	0.85392	-0.227827	0.78744	-0.344758	Alpha-soluble NSF attachment protein OS=Homo sapiens GN=NAPA PE=1 SV=3 - [SNAA_HUMAN]
P50395	GDI2	0.90482	-0.144297	0.78752	-0.344612	Rab GDP dissociation inhibitor beta OS=Homo sapiens GN=GDI2 PE=1 SV=2 - [GDIB_HUMAN]
Q13492	PICALM	1.1282	0.174023	0.78774	-0.344209	Phosphatidylinositol-binding clathrin assembly protein OS=Homo sapiens GN=PICALM PE=1 SV=2 - [PICAL_HUMAN]
A6NK58	LIPT2	0.92133	-0.11821	0.78804	-0.343659	Putative lipoyltransferase 2, mitochondrial OS=Homo sapiens GN=LIPT2 PE=3 SV=1
P17987	TCP1	0.80655	-0.310164	0.7885	-0.342817	T-complex protein 1 subunit alpha OS=Homo sapiens GN=TCP1 PE=1 SV=1 - [TCPA_HUMAN]
Q9Y617	PSAT1	0.75404	-0.407287	0.78957	-0.340861	Phosphoserine aminotransferase OS=Homo sapiens GN=PSAT1 PE=1 SV=2 - [SERC_HUMAN]
P52209	PGD	0.83122	-0.266698	0.78963	-0.340751	6-phosphogluconate dehydrogenase, decarboxylating OS=Homo sapiens GN=PGD PE=1 SV=3 - [6PGD_HUMAN]
Q9NZL9	MAT2B	0.8924	-0.164238	0.79043	-0.33929	Methionine adenosyltransferase 2 subunit beta OS=Homo sapiens GN=MAT2B PE=1 SV=1 - [MAT2B_HUMAN]
Q8N1G4	LRRC47	1.0105	0.0150693	0.79056	-0.339053	Leucine-rich repeat-containing protein 47 OS=Homo sapiens GN=LRRC47 PE=1 SV=1 - [LRC47_HUMAN]
Q5VW32	BROX	0.94776	-0.0774063	0.79062	-0.338944	BRO1 domain-containing protein BROX OS=Homo sapiens GN=BROX PE=1 SV=1 - [BROX_HUMAN]
Q16401	PSMD5	0.95564	-0.0654609	0.79098	-0.338287	26S proteasome non-ATPase regulatory subunit 5 OS=Homo sapiens GN=PSMD5 PE=1 SV=3 - [PSMD5_HUMAN]
P35613	BSG	0.8447	-0.243489	0.79104	-0.338177	Basigin OS=Homo sapiens GN=BSG PE=1 SV=2 - [BASI_HUMAN]
P54136	RARS	0.78395	-0.351166	0.79151	-0.337321	Arginyl-tRNA synthetase, cytoplasmic OS=Homo sapiens GN=RARS PE=1 SV=2 - [SYRC_HUMAN]
P23526	AHCY	0.8302	-0.268469	0.79176	-0.336865	Adenosylhomocysteinase OS=Homo sapiens GN=AHCY PE=1 SV=4 - [SAHH_HUMAN]
Q9Y5X1	SNX9	0.95625	-0.0645403	0.79177	-0.336847	Sorting nexin-9 OS=Homo sapiens GN=SNX9 PE=1 SV=1
O95573	ACSL3	0.84616	-0.240998	0.79253	-0.335463	Long-chain-fatty-acid--CoA ligase 3 OS=Homo sapiens GN=ACSL3 PE=1 SV=3 - [ACSL3_HUMAN]
P20042	EIF2S2	0.86608	-0.207428	0.79275	-0.335062	Eukaryotic translation initiation factor 2 subunit 2 OS=Homo sapiens GN=EIF2S2 PE=1 SV=2 - [IF2B_HUMAN]
Q99733	NAP1L4	0.90438	-0.144999	0.79275	-0.335062	Nucleosome assembly protein 1-like 4 OS=Homo sapiens GN=NAP1L4 PE=1 SV=1 - [NP1L4_HUMAN]
Q9NQW7	XPNPEP1	0.89112	-0.166308	0.79289	-0.334807	Xaa-Pro aminopeptidase 1 OS=Homo sapiens GN=XPNPEP1 PE=1 SV=3 - [XPP1_HUMAN]
P20073	ANXA7	0.96101	-0.0573767	0.79309	-0.334444	Annexin A7 OS=Homo sapiens GN=ANXA7 PE=1 SV=3 - [ANXA7_HUMAN]
P60174	TPI1	0.9222	-0.116848	0.79327	-0.334116	Triosephosphate isomerase OS=Homo sapiens GN=TPI1 PE=1 SV=2 - [TPIS_HUMAN]
P14618	PKM2	0.83005	-0.26873	0.79336	-0.333952	Pyruvate kinase isozymes M1/M2 OS=Homo sapiens GN=PKM2 PE=1 SV=4 - [KPYM_HUMAN]
Q96BW5	PTER	0.95217	-0.0707089	0.79337	-0.333934	Phosphotriesterase-related protein OS=Homo sapiens GN=PTER PE=1 SV=1
Q01105	SET	0.78116	-0.35631	0.79344	-0.333807	Protein SET OS=Homo sapiens GN=SET PE=1 SV=3 - [SET_HUMAN]
P60842	EIF4A1	0.87764	-0.188299	0.79352	-0.333662	Eukaryotic initiation factor 4A-I OS=Homo sapiens GN=EIF4A1 PE=1 SV=1 - [IF4A1_HUMAN]
P78371	CCT2	0.83741	-0.255994	0.79396	-0.332862	T-complex protein 1 subunit beta OS=Homo sapiens GN=CCT2 PE=1 SV=4 - [TCPB_HUMAN]
P55209	NAP1L1	0.89587	-0.158639	0.79446	-0.331954	Nucleosome assembly protein 1-like 1 OS=Homo sapiens GN=NAP1L1 PE=1 SV=1 - [NP1L1_HUMAN]
Q9Y223	GNE	0.8269	-0.274215	0.79468	-0.331554	Bifunctional UDP-N-acetylglucosamine 2-epimerase/N-acetylmannosamine kinase OS=Homo sapiens GN=GNE PE=1 SV=1
P31150	GDI1	0.679	-0.558517	0.795	-0.330973	Rab GDP dissociation inhibitor alpha OS=Homo sapiens GN=GDI1 PE=1 SV=2 - [GDIA_HUMAN]
P30153	PPP2R1A	0.90414	-0.145382	0.79584	-0.32945	Serine/threonine-protein phosphatase 2A 65 kDa regulatory subunit A alpha isoform OS=Homo sapiens GN=PPP2R1A PE=1 SV=4 - [2AAA_HUMAN]
Q08209	PPP3CA	1.0233	0.0332292	0.79651	-0.328236	Serine/threonine-protein phosphatase 2B catalytic subunit alpha isoform OS=Homo sapiens GN=PPP3CA PE=1 SV=1 - [PP2BA_HUMAN]
Q8N806	UBR7	1.2547	0.327342	0.79754	-0.326371	Putative E3 ubiquitin-protein ligase UBR7 OS=Homo sapiens GN=UBR7 PE=1 SV=2
P41252	IARS	0.86332	-0.212033	0.79794	-0.325648	Isoleucyl-tRNA synthetase, cytoplasmic OS=Homo sapiens GN=IARS PE=1 SV=2 - [SYIC_HUMAN]
Q9Y315	DERA	0.86332	-0.212033	0.79794	-0.325648	Putative deoxyribose-phosphate aldolase OS=Homo sapiens GN=DERA PE=1 SV=2 - [DEOC_HUMAN]
P15311	EZR	0.85175	-0.231498	0.79796	-0.325612	Ezrin OS=Homo sapiens GN=EZR PE=1 SV=4 - [EZRI_HUMAN]
Q9H6T3	RPAP3	0.79964	-0.322577	0.79812	-0.325322	RNA polymerase II-associated protein 3 OS=Homo sapiens GN=RPAP3 PE=1 SV=2
P09497	CLTB	0.90294	-0.147298	0.79816	-0.32525	Clathrin light chain B OS=Homo sapiens GN=CLTB PE=1 SV=1 - [CLCB_HUMAN]
Q96MR6	WDR65	0.9481	-0.0768889	0.79827	-0.325051	WD repeat-containing protein 65 OS=Homo sapiens GN=WDR65 PE=2 SV=3
Q9BVQ7	SPATA5L1	0.90352	-0.146372	0.79843	-0.324762	Spermatogenesis-associated protein 5-like protein 1 OS=Homo sapiens GN=SPATA5L1 PE=1 SV=2 - [SPA5L_HUMAN]
O14744	PRMT5	0.91695	-0.125085	0.79907	-0.323606	Protein arginine N-methyltransferase 5 OS=Homo sapiens GN=PRMT5 PE=1 SV=4
P17812	CTPS	0.87059	-0.199935	0.79927	-0.323245	CTP synthase 1 OS=Homo sapiens GN=CTPS PE=1 SV=2 - [PYRG1_HUMAN]
P26639	TARS	0.9386	-0.0914176	0.79972	-0.322433	Threonyl-tRNA synthetase, cytoplasmic OS=Homo sapiens GN=TARS PE=1 SV=3 - [SYTC_HUMAN]
P06132	UROD	1.0362	0.0513025	0.80018	-0.321604	Uroporphyrinogen decarboxylase OS=Homo sapiens GN=UROD PE=1 SV=2 - [DCUP_HUMAN]
Q9UNM6	PSMD13	0.83573	-0.258891	0.80027	-0.321441	26S proteasome non-ATPase regulatory subunit 13 OS=Homo sapiens GN=PSMD13 PE=1 SV=1 - [PSD13_HUMAN]
P05198	EIF2S1	1.0771	0.107152	0.8007	-0.320666	Eukaryotic translation initiation factor 2 subunit 1 OS=Homo sapiens GN=EIF2S1 PE=1 SV=3 - [IF2A_HUMAN]
Q9NT62	ATG3	0.90432	-0.145095	0.80071	-0.320648	Ubiquitin-like-conjugating enzyme ATG3 OS=Homo sapiens GN=ATG3 PE=1 SV=1 - [ATG3_HUMAN]
Q96FW1	OTUB1	0.9361	-0.0952654	0.80095	-0.320216	Ubiquitin thioesterase OTUB1 OS=Homo sapiens GN=OTUB1 PE=1 SV=2 - [OTUB1_HUMAN]
Q9HC16	APOBEC3G	1.0414	0.0585243	0.80123	-0.319712	DNA dC->dU-editing enzyme APOBEC-3G OS=Homo sapiens GN=APOBEC3G PE=1 SV=1
O60749	SNX2	1.0289	0.0411028	0.80124	-0.319694	Sorting nexin-2 OS=Homo sapiens GN=SNX2 PE=1 SV=2 - [SNX2_HUMAN]
P56545	CTBP2	0.95437	-0.0673794	0.8019	-0.318506	C-terminal-binding protein 2 OS=Homo sapiens GN=CTBP2 PE=1 SV=1 - [CTBP2_HUMAN]
Q15019	SEPT2	0.89144	-0.16579	0.80202	-0.31829	Septin-2 OS=Homo sapiens GN=SEPT2 PE=1 SV=1 - [SEPT2_HUMAN]
O75462	CRLF1	1.2627	0.336512	0.80269	-0.317085	Cytokine receptor-like factor 1 OS=Homo sapiens GN=CRLF1 PE=1 SV=1 - [CRLF1_HUMAN]
P49321	NASP	1.0077	0.0110662	0.80341	-0.315792	Nuclear autoantigenic sperm protein OS=Homo sapiens GN=NASP PE=1 SV=2 - [NASP_HUMAN]
Q9H2U2	PPA2	0.74908	-0.416808	0.80358	-0.315486	Inorganic pyrophosphatase 2, mitochondrial OS=Homo sapiens GN=PPA2 PE=1 SV=2
Q9C037	TRIM4	0.76064	-0.394714	0.80392	-0.314876	Tripartite motif-containing protein 4 OS=Homo sapiens GN=TRIM4 PE=2 SV=2
A5A3E0	POTEF	0.884	-0.177882	0.804	-0.314733	POTE ankyrin domain family member F OS=Homo sapiens GN=POTEF PE=1 SV=2 - [POTEF_HUMAN]
P00491	PNP	0.75724	-0.401177	0.80432	-0.314159	Purine nucleoside phosphorylase OS=Homo sapiens GN=PNP PE=1 SV=2 - [PNPH_HUMAN]
Q9NUU7	DDX19A	0.82116	-0.284265	0.80447	-0.313889	ATP-dependent RNA helicase DDX19A OS=Homo sapiens GN=DDX19A PE=1 SV=1 - [DD19A_HUMAN]
P61158	ACTR3	0.8477	-0.238374	0.80497	-0.312993	Actin-related protein 3 OS=Homo sapiens GN=ACTR3 PE=1 SV=3 - [ARP3_HUMAN]
P14550	AKR1A1	0.89857	-0.154297	0.80498	-0.312975	Alcohol dehydrogenase [NADP+] OS=Homo sapiens GN=AKR1A1 PE=1 SV=3 - [AK1A1_HUMAN]
Q86UE4	MTDH	1.0922	0.127237	0.805	-0.312939	Protein LYRIC OS=Homo sapiens GN=MTDH PE=1 SV=2 - [LYRIC_HUMAN]
Q9BRX2	PELO	0.77785	-0.362436	0.80513	-0.312706	Protein pelota homolog OS=Homo sapiens GN=PELO PE=1 SV=1
P25786	PSMA1	0.91663	-0.125589	0.8066	-0.310075	Proteasome subunit alpha type-1 OS=Homo sapiens GN=PSMA1 PE=1 SV=1 - [PSA1_HUMAN]
Q9BV44	THUMPD3	0.68885	-0.537738	0.80661	-0.310057	THUMP domain-containing protein 3 OS=Homo sapiens GN=THUMPD3 PE=1 SV=1
Q9UKY7	CDV3	0.95437	-0.0673794	0.8068	-0.309717	Protein CDV3 homolog OS=Homo sapiens GN=CDV3 PE=1 SV=1 - [CDV3_HUMAN]
Q13098	GPS1	0.9928	-0.010425	0.80683	-0.309663	COP9 signalosome complex subunit 1 OS=Homo sapiens GN=GPS1 PE=1 SV=4 - [CSN1_HUMAN]
P04350	TUBB4	0.90857	-0.13833	0.80711	-0.309163	Tubulin beta-4 chain OS=Homo sapiens GN=TUBB4 PE=1 SV=2 - [TBB4_HUMAN]
Q16698	DECR1	0.76558	-0.385375	0.80719	-0.30902	2,4-dienoyl-CoA reductase, mitochondrial OS=Homo sapiens GN=DECR1 PE=1 SV=1 - [DECR_HUMAN]
O95983	MBD3	0.72542	-0.463112	0.80724	-0.30893	Methyl-CpG-binding domain protein 3 OS=Homo sapiens GN=MBD3 PE=1 SV=1 - [MBD3_HUMAN]
A6NL28	TPM3L	1.0133	0.0190614	0.80729	-0.308841	Putative tropomyosin alpha-3 chain-like protein OS=Homo sapiens PE=5 SV=2 - [TPM3L_HUMAN]
Q9NXG2	THUMPD1	0.93597	-0.0954658	0.80747	-0.308519	THUMP domain-containing protein 1 OS=Homo sapiens GN=THUMPD1 PE=1 SV=2 - [THUM1_HUMAN]
A4FU49	SH3D21	0.836	-0.258425	0.808	-0.307573	SH3 domain-containing protein C1orf113 OS=Homo sapiens GN=C1orf113 PE=1 SV=2 - [CA113_HUMAN]
Q53HV7	SMUG1	1.0181	0.0258793	0.80862	-0.306466	Single-strand selective monofunctional uracil DNA glycosylase OS=Homo sapiens GN=SMUG1 PE=1 SV=2
P07195	LDHB	0.80792	-0.307716	0.80882	-0.306109	L-lactate dehydrogenase B chain OS=Homo sapiens GN=LDHB PE=1 SV=2 - [LDHB_HUMAN]
Q06265	EXOSC9	0.8946	-0.160685	0.80883	-0.306092	Exosome complex exonuclease RRP45 OS=Homo sapiens GN=EXOSC9 PE=1 SV=3
P68104	EEF1A1	0.85024	-0.234058	0.80888	-0.306002	Elongation factor 1-alpha 1 OS=Homo sapiens GN=EEF1A1 PE=1 SV=1 - [EF1A1_HUMAN]
Q9HAB8	PPCS	0.89626	-0.158011	0.809105	-0.3056	Phosphopantothenate--cysteine ligase OS=Homo sapiens GN=PPCS PE=1 SV=2 - [PPCS_HUMAN]
Q04828	AKR1C1	0.92362	-0.114629	0.80912	-0.305574	Aldo-keto reductase family 1 member C1 OS=Homo sapiens GN=AKR1C1 PE=1 SV=1;>sp|P52895|AK1C2_HUMAN Aldo-keto reductase family 1 member C2 OS=Homo sapiens GN=AKR1C2 PE=1 SV=3
Q96TA2	YME1L1	0.80868	-0.306359	0.80922	-0.305396	ATP-dependent zinc metalloprotease YME1L1 OS=Homo sapiens GN=YME1L1 PE=1 SV=2 - [YMEL1_HUMAN]
Q5BJE1	C18orf34	0.89126	-0.166082	0.80932	-0.305218	Uncharacterized protein C18orf34 OS=Homo sapiens GN=C18orf34 PE=1 SV=3
P51665	PSMD7	0.82693	-0.274163	0.80936	-0.305147	26S proteasome non-ATPase regulatory subunit 7 OS=Homo sapiens GN=PSMD7 PE=1 SV=2 - [PSD7_HUMAN]
P13639	EEF2	0.82627	-0.275315	0.80961	-0.304701	Elongation factor 2 OS=Homo sapiens GN=EEF2 PE=1 SV=4 - [EF2_HUMAN]
Q16836	HADH	0.856	-0.224317	0.81	-0.304006	Hydroxyacyl-coenzyme A dehydrogenase, mitochondrial OS=Homo sapiens GN=HADH PE=1 SV=3 - [HCDH_HUMAN]
P53992	SEC24C	0.90284	-0.147458	0.81021	-0.303632	Protein transport protein Sec24C OS=Homo sapiens GN=SEC24C PE=1 SV=3 - [SC24C_HUMAN]
P31946	YWHAB	1.0446	0.0629506	0.81077	-0.302635	14-3-3 protein beta/alpha OS=Homo sapiens GN=YWHAB PE=1 SV=3
P62873	GNB1	0.90779	-0.139569	0.81085	-0.302493	Guanine nucleotide-binding protein G(I)/G(S)/G(T) subunit beta-1 OS=Homo sapiens GN=GNB1 PE=1 SV=3 - [GBB1_HUMAN]
Q15691	MAPRE1	0.85167	-0.231634	0.81163	-0.301106	Microtubule-associated protein RP/EB family member 1 OS=Homo sapiens GN=MAPRE1 PE=1 SV=3 - [MARE1_HUMAN]
Q15008	PSMD6	0.89991	-0.152147	0.81175	-0.300893	26S proteasome non-ATPase regulatory subunit 6 OS=Homo sapiens GN=PSMD6 PE=1 SV=1 - [PSMD6_HUMAN]
P06744	GPI	0.89731	-0.156322	0.81212	-0.300235	Glucose-6-phosphate isomerase OS=Homo sapiens GN=GPI PE=1 SV=4 - [G6PI_HUMAN]
P19387	POLR2C	1.0057	0.00820001	0.81246	-0.299631	DNA-directed RNA polymerase II subunit RPB3 OS=Homo sapiens GN=POLR2C PE=1 SV=2
P68366	TUBA4A	0.87611	-0.190816	0.81257	-0.299436	Tubulin alpha-4A chain OS=Homo sapiens GN=TUBA4A PE=1 SV=1 - [TBA4A_HUMAN]
P48637	GSS	0.92578	-0.111259	0.81267	-0.299258	Glutathione synthetase OS=Homo sapiens GN=GSS PE=1 SV=1 - [GSHB_HUMAN]
Q96KB5	PBK	0.82649	-0.274931	0.81317	-0.298371	Lymphokine-activated killer T-cell-originated protein kinase OS=Homo sapiens GN=PBK PE=1 SV=3 - [TOPK_HUMAN]
Q99832	CCT7	0.88742	-0.172311	0.81357	-0.297662	T-complex protein 1 subunit eta OS=Homo sapiens GN=CCT7 PE=1 SV=2 - [TCPH_HUMAN]
P08243	ASNS	0.88883	-0.170021	0.81364	-0.297537	Asparagine synthetase [glutamine-hydrolyzing] OS=Homo sapiens GN=ASNS PE=1 SV=4 - [ASNS_HUMAN]
Q9NTK5	OLA1	0.83866	-0.253842	0.81443	-0.296137	Obg-like ATPase 1 OS=Homo sapiens GN=OLA1 PE=1 SV=2 - [OLA1_HUMAN]
O00429	DNM1L	1.0543	0.0762854	0.81448	-0.296049	Dynamin-1-like protein OS=Homo sapiens GN=DNM1L PE=1 SV=2 - [DNM1L_HUMAN]
Q9NVZ3	NECAP2	0.78097	-0.356661	0.81528	-0.294632	Adaptin ear-binding coat-associated protein 2 OS=Homo sapiens GN=NECAP2 PE=1 SV=1
O95630	STAMBP	0.92092	-0.118852	0.8154	-0.29442	STAM-binding protein OS=Homo sapiens GN=STAMBP PE=1 SV=1 - [STABP_HUMAN]
Q5VTE0	EEF1AL3	0.945	-0.0816138	0.816	-0.293359	Putative elongation factor 1-alpha-like 3 OS=Homo sapiens GN=EEF1AL3 PE=5 SV=1 - [EF1A3_HUMAN]
P16152	CBR1	0.87299	-0.195963	0.81628	-0.292864	Carbonyl reductase [NADPH] 1 OS=Homo sapiens GN=CBR1 PE=1 SV=3 - [CBR1_HUMAN]
O00303	EIF3F	0.99553	-0.0064633	0.81634	-0.292758	Eukaryotic translation initiation factor 3 subunit F OS=Homo sapiens GN=EIF3F PE=1 SV=1 - [EIF3F_HUMAN]
Q9UNE7	STUB1	0.94318	-0.084395	0.81643	-0.292599	E3 ubiquitin-protein ligase CHIP OS=Homo sapiens GN=STUB1 PE=1 SV=2 - [CHIP_HUMAN]
P04075	ALDOA	0.86082	-0.216216	0.81674	-0.292051	Fructose-bisphosphate aldolase A OS=Homo sapiens GN=ALDOA PE=1 SV=2 - [ALDOA_HUMAN]
Q9UHD8	SEPT9	0.8323	-0.264824	0.81726	-0.291133	Septin-9 OS=Homo sapiens GN=SEPT9 PE=1 SV=2 - [SEPT9_HUMAN]
O00231	PSMD11	0.86665	-0.206479	0.8175	-0.290709	26S proteasome non-ATPase regulatory subunit 11 OS=Homo sapiens GN=PSMD11 PE=1 SV=3 - [PSD11_HUMAN]
Q9Y6D9	MAD1L1	0.96181	-0.0561762	0.81769	-0.290374	Mitotic spindle assembly checkpoint protein MAD1 OS=Homo sapiens GN=MAD1L1 PE=1 SV=2 - [MD1L1_HUMAN]
Q9NP79	VTA1	0.92755	-0.108503	0.81786	-0.290074	Vacuolar protein sorting-associated protein VTA1 homolog OS=Homo sapiens GN=VTA1 PE=1 SV=1 - [VTA1_HUMAN]
Q92945	KHSRP	0.93585	-0.0956508	0.81816	-0.289545	Far upstream element-binding protein 2 OS=Homo sapiens GN=KHSRP PE=1 SV=4 - [FUBP2_HUMAN]
O95456	PSMG1	0.83895	-0.253343	0.81882	-0.288382	Proteasome assembly chaperone 1 OS=Homo sapiens GN=PSMG1 PE=1 SV=1
P55036	PSMD4	0.87842	-0.187017	0.82023	-0.2859	26S proteasome non-ATPase regulatory subunit 4 OS=Homo sapiens GN=PSMD4 PE=1 SV=1 - [PSMD4_HUMAN]
P39748	FEN1	0.94765	-0.0775738	0.82038	-0.285636	Flap endonuclease 1 OS=Homo sapiens GN=FEN1 PE=1 SV=1 - [FEN1_HUMAN]
P26641	EEF1G	0.86727	-0.205447	0.82047	-0.285478	Elongation factor 1-gamma OS=Homo sapiens GN=EEF1G PE=1 SV=3 - [EF1G_HUMAN]
P35237	SERPINB6	0.96139	-0.0568063	0.82047	-0.285478	Serpin B6 OS=Homo sapiens GN=SERPINB6 PE=1 SV=3 - [SPB6_HUMAN]
Q15046	KARS	0.88222	-0.18079	0.82066	-0.285143	Lysyl-tRNA synthetase OS=Homo sapiens GN=KARS PE=1 SV=3 - [SYK_HUMAN]
P14324	FDPS	0.76318	-0.389905	0.82074	-0.285003	Farnesyl pyrophosphate synthase OS=Homo sapiens GN=FDPS PE=1 SV=4 - [FPPS_HUMAN]
O75534	CSDE1	1.0154	0.0220482	0.82095	-0.284634	Cold shock domain-containing protein E1 OS=Homo sapiens GN=CSDE1 PE=1 SV=2 - [CSDE1_HUMAN]
O95861	BPNT1	0.74238	-0.42977	0.82124	-0.284124	3'(2'),5'-bisphosphate nucleotidase 1 OS=Homo sapiens GN=BPNT1 PE=1 SV=1 - [BPNT1_HUMAN]
P07437	TUBB	0.90857	-0.13833	0.82142	-0.283808	Tubulin beta chain OS=Homo sapiens GN=TUBB PE=1 SV=2 - [TBB5_HUMAN]
O76094	SRP72	0.98309	-0.0246046	0.82146	-0.283738	Signal recognition particle 72 kDa protein OS=Homo sapiens GN=SRP72 PE=1 SV=3 - [SRP72_HUMAN]
Q13228	SELENBP1	0.91541	-0.12751	0.82153	-0.283615	Selenium-binding protein 1 OS=Homo sapiens GN=SELENBP1 PE=1 SV=2 - [SBP1_HUMAN]
Q9P2J5	LARS	0.74647	-0.421844	0.82208	-0.282649	Leucyl-tRNA synthetase, cytoplasmic OS=Homo sapiens GN=LARS PE=1 SV=2
Q6PIW4	FIGNL1	0.8243	-0.278759	0.82217	-0.282491	Fidgetin-like protein 1 OS=Homo sapiens GN=FIGNL1 PE=1 SV=2
P19623	SRM	0.98316	-0.0245019	0.82298	-0.281071	Spermidine synthase OS=Homo sapiens GN=SRM PE=1 SV=1 - [SPEE_HUMAN]
P80723	BASP1	0.88412	-0.177686	0.82359	-0.280002	Brain acid soluble protein 1 OS=Homo sapiens GN=BASP1 PE=1 SV=2 - [BASP1_HUMAN]
P68400	CSNK2A1	1.0189	0.0270125	0.82361	-0.279967	Casein kinase II subunit alpha OS=Homo sapiens GN=CSNK2A1 PE=1 SV=1 - [CSK21_HUMAN]
Q86TU7	SETD3	1.1366	0.184725	0.82362	-0.279949	SET domain-containing protein 3 OS=Homo sapiens GN=SETD3 PE=1 SV=1
P54578	USP14	0.77765	-0.362807	0.82367	-0.279862	Ubiquitin carboxyl-terminal hydrolase 14 OS=Homo sapiens GN=USP14 PE=1 SV=3 - [UBP14_HUMAN]
P05556	ITGB1	0.79431	-0.332226	0.82393	-0.279406	Integrin beta-1 OS=Homo sapiens GN=ITGB1 PE=1 SV=2
P26196	DDX6	0.9049	-0.14417	0.82418	-0.278969	Probable ATP-dependent RNA helicase DDX6 OS=Homo sapiens GN=DDX6 PE=1 SV=2
Q15437	SEC23B	1.0309	0.0439044	0.82573	-0.276258	Protein transport protein Sec23B OS=Homo sapiens GN=SEC23B PE=1 SV=2
Q9BV20	MRI1	1.1142	0.156008	0.82605	-0.275699	Methylthioribose-1-phosphate isomerase OS=Homo sapiens GN=MRI1 PE=1 SV=1 - [MTNA_HUMAN]
Q15054	POLD3	0.96106	-0.0573016	0.82624	-0.275367	DNA polymerase delta subunit 3 OS=Homo sapiens GN=POLD3 PE=1 SV=2
P04406	GAPDH	0.87995	-0.184507	0.82659	-0.274756	Glyceraldehyde-3-phosphate dehydrogenase OS=Homo sapiens GN=GAPDH PE=1 SV=3 - [G3P_HUMAN]
P62714	PPP2CB	1.07106	0.0990392	0.82673	-0.274512	Serine/threonine-protein phosphatase 2A catalytic subunit beta isoform OS=Homo sapiens GN=PPP2CB PE=1 SV=1 - [PP2AB_HUMAN]
Q86YP4	GATAD2A	0.94036	-0.0887149	0.82679	-0.274407	Transcriptional repressor p66-alpha OS=Homo sapiens GN=GATAD2A PE=1 SV=1 - [P66A_HUMAN]
Q13347	EIF3I	0.92976	-0.10507	0.82697	-0.274093	Eukaryotic translation initiation factor 3 subunit I OS=Homo sapiens GN=EIF3I PE=1 SV=1 - [EIF3I_HUMAN]
O14929	HAT1	0.91055	-0.13519	0.82709	-0.273884	Histone acetyltransferase type B catalytic subunit OS=Homo sapiens GN=HAT1 PE=1 SV=1 - [HAT1_HUMAN]
P06746	POLB	1.0172	0.0246034	0.82737	-0.273395	DNA polymerase beta OS=Homo sapiens GN=POLB PE=1 SV=3
P52788	SMS	0.87728	-0.188891	0.82801	-0.27228	Spermine synthase OS=Homo sapiens GN=SMS PE=1 SV=2 - [SPSY_HUMAN]
Q9UKK9	NUDT5	0.86954	-0.201676	0.82879	-0.270921	ADP-sugar pyrophosphatase OS=Homo sapiens GN=NUDT5 PE=1 SV=1 - [NUDT5_HUMAN]
P08397	HMBS	0.76165	-0.3928	0.82885	-0.270817	Porphobilinogen deaminase OS=Homo sapiens GN=HMBS PE=1 SV=2 - [HEM3_HUMAN]
O94888	UBXN7	0.67038	-0.576949	0.8289	-0.27073	UBX domain-containing protein 7 OS=Homo sapiens GN=UBXN7 PE=1 SV=2
Q8WTS6	SETD7	0.94558	-0.0807286	0.82914	-0.270312	Histone-lysine N-methyltransferase SETD7 OS=Homo sapiens GN=SETD7 PE=1 SV=1
P09211	GSTP1	0.92688	-0.109546	0.83077	-0.267479	Glutathione S-transferase P OS=Homo sapiens GN=GSTP1 PE=1 SV=2
P54709	ATP1B3	0.86594	-0.207661	0.83099	-0.267097	Sodium/potassium-transporting ATPase subunit beta-3 OS=Homo sapiens GN=ATP1B3 PE=1 SV=1 - [AT1B3_HUMAN]
P11802	CDK4	0.87768	-0.188233	0.8312	-0.266732	Cell division protein kinase 4 OS=Homo sapiens GN=CDK4 PE=1 SV=2
Q03154	ACY1	0.85717	-0.222347	0.83124	-0.266663	Aminoacylase-1 OS=Homo sapiens GN=ACY1 PE=1 SV=1 - [ACY1_HUMAN]
P48147	PREP	1.0002	0.00028851	0.83206	-0.265241	Prolyl endopeptidase OS=Homo sapiens GN=PREP PE=1 SV=2 - [PPCE_HUMAN]
Q13564	NAE1	0.92685	-0.109592	0.8321	-0.265171	NEDD8-activating enzyme E1 regulatory subunit OS=Homo sapiens GN=NAE1 PE=1 SV=1 - [ULA1_HUMAN]
Q9UHB9	SRP68	0.90332	-0.146691	0.83229	-0.264842	Signal recognition particle 68 kDa protein OS=Homo sapiens GN=SRP68 PE=1 SV=2 - [SRP68_HUMAN]
P50552	VASP	0.9346	-0.0975791	0.83348	-0.262781	Vasodilator-stimulated phosphoprotein OS=Homo sapiens GN=VASP PE=1 SV=3 - [VASP_HUMAN]
Q16555	DPYSL2	0.91142	-0.133812	0.83381	-0.262209	Dihydropyrimidinase-related protein 2 OS=Homo sapiens GN=DPYSL2 PE=1 SV=1 - [DPYL2_HUMAN]
Q05048	CSTF1	0.96901	-0.0454165	0.83389	-0.262071	Cleavage stimulation factor subunit 1 OS=Homo sapiens GN=CSTF1 PE=1 SV=1 - [CSTF1_HUMAN]
P21283	ATP6V1C1	0.93134	-0.10262	0.83406	-0.261777	V-type proton ATPase subunit C 1 OS=Homo sapiens GN=ATP6V1C1 PE=1 SV=4 - [VATC1_HUMAN]
P00338	LDHA	0.95607	-0.0648118	0.83413	-0.261656	L-lactate dehydrogenase A chain OS=Homo sapiens GN=LDHA PE=1 SV=2 - [LDHA_HUMAN]
P61201	COPS2	0.84936	-0.235552	0.83437	-0.261241	COP9 signalosome complex subunit 2 OS=Homo sapiens GN=COPS2 PE=1 SV=1 - [CSN2_HUMAN]
P06753	TPM3	0.92705	-0.109281	0.83454	-0.260947	Tropomyosin alpha-3 chain OS=Homo sapiens GN=TPM3 PE=1 SV=1 - [TPM3_HUMAN]
P31751	AKT2	1.1785	0.236952	0.83489	-0.260342	RAC-beta serine/threonine-protein kinase OS=Homo sapiens GN=AKT2 PE=1 SV=2
P33240	CSTF2	0.8782	-0.187379	0.83502	-0.260117	Cleavage stimulation factor subunit 2 OS=Homo sapiens GN=CSTF2 PE=1 SV=1 - [CSTF2_HUMAN]
Q92890	UFD1L	0.93618	-0.0951422	0.83579	-0.258788	Ubiquitin fusion degradation protein 1 homolog OS=Homo sapiens GN=UFD1L PE=1 SV=3 - [UFD1_HUMAN]
Q15436	SEC23A	0.97705	-0.0334957	0.83592	-0.258563	Protein transport protein Sec23A OS=Homo sapiens GN=SEC23A PE=1 SV=2
Q9NWS0	PIH1D1	0.98037	-0.0286018	0.83621	-0.258063	PIH1 domain-containing protein 1 OS=Homo sapiens GN=PIH1D1 PE=1 SV=1 - [PIHD1_HUMAN]
Q9C0B1	FTO	0.84764	-0.238476	0.83626	-0.257977	Alpha-ketoglutarate-dependent dioxygenase FTO OS=Homo sapiens GN=FTO PE=1 SV=3 - [FTO_HUMAN]
P26038	MSN	0.89727	-0.156386	0.83636	-0.257804	Moesin OS=Homo sapiens GN=MSN PE=1 SV=3 - [MOES_HUMAN]
Q9BVG4	CXorf26	0.89504	-0.159976	0.83645	-0.257649	UPF0368 protein Cxorf26 OS=Homo sapiens GN=CXorf26 PE=1 SV=1 - [CX026_HUMAN]
Q9BU89	DOHH	0.94928	-0.0750944	0.83665	-0.257304	Deoxyhypusine hydroxylase OS=Homo sapiens GN=DOHH PE=1 SV=1 - [DOHH_HUMAN]
P60228	EIF3E	0.89342	-0.16259	0.83699	-0.256718	Eukaryotic translation initiation factor 3 subunit E OS=Homo sapiens GN=EIF3E PE=1 SV=1 - [EIF3E_HUMAN]
Q16658	FSCN1	0.97526	-0.0361412	0.83746	-0.255908	Fascin OS=Homo sapiens GN=FSCN1 PE=1 SV=3 - [FSCN1_HUMAN]
P06733	ENO1	0.88715	-0.17275	0.83794	-0.255081	Alpha-enolase OS=Homo sapiens GN=ENO1 PE=1 SV=2 - [ENOA_HUMAN]
Q8NFP9	NBEA	1.0488	0.0687396	0.83803	-0.254926	Neurobeachin OS=Homo sapiens GN=NBEA PE=1 SV=3
P61981	YWHAG	0.78448	-0.350191	0.83839	-0.254307	14-3-3 protein gamma OS=Homo sapiens GN=YWHAG PE=1 SV=2
Q9NX46	ADPRHL2	0.86937	-0.201958	0.83855	-0.254031	Poly(ADP-ribose) glycohydrolase ARH3 OS=Homo sapiens GN=ADPRHL2 PE=1 SV=1 - [ARHL2_HUMAN]
P45974	USP5	0.95084	-0.0727255	0.83857	-0.253997	Ubiquitin carboxyl-terminal hydrolase 5 OS=Homo sapiens GN=USP5 PE=1 SV=2 - [UBP5_HUMAN]
Q9NR46	SH3GLB2	0.97909	-0.0304866	0.83967	-0.252106	Endophilin-B2 OS=Homo sapiens GN=SH3GLB2 PE=1 SV=1
P50613	CDK7	0.68224	-0.551649	0.83969	-0.252071	Cell division protein kinase 7 OS=Homo sapiens GN=CDK7 PE=1 SV=1
P39687	ANP32A	0.86039	-0.216937	0.84012	-0.251333	Acidic leucine-rich nuclear phosphoprotein 32 family member A OS=Homo sapiens GN=ANP32A PE=1 SV=1 - [AN32A_HUMAN]
P67775	PPP2CA	0.94754	-0.0777412	0.8411	-0.249651	Serine/threonine-protein phosphatase 2A catalytic subunit alpha isoform OS=Homo sapiens GN=PPP2CA PE=1 SV=1;>sp|P62714|PP2AB_HUMAN Serine/threonine-protein phosphatase 2A catalytic subunit beta isoform OS=Homo sapiens GN=PPP2CB PE=1
Q9UBP0	SPAST	1.0367	0.0519985	0.84114	-0.249582	Spastin OS=Homo sapiens GN=SPAST PE=1 SV=1
P47897	QARS	0.78277	-0.35334	0.8413	-0.249308	Glutaminyl-tRNA synthetase OS=Homo sapiens GN=QARS PE=1 SV=1
Q05639	EEF1A2	0.81454	-0.295943	0.84138	-0.249171	Elongation factor 1-alpha 2 OS=Homo sapiens GN=EEF1A2 PE=1 SV=1 - [EF1A2_HUMAN]
O43396	TXNL1	0.84247	-0.247303	0.84158	-0.248828	Thioredoxin-like protein 1 OS=Homo sapiens GN=TXNL1 PE=1 SV=3
P49591	SARS	0.87925	-0.185655	0.84198	-0.248142	Seryl-tRNA synthetase, cytoplasmic OS=Homo sapiens GN=SARS PE=1 SV=3 - [SYSC_HUMAN]
P68363	TUBA1B	0.925	-0.112475	0.842	-0.248108	Tubulin alpha-1B chain OS=Homo sapiens GN=TUBA1B PE=1 SV=1 - [TBA1B_HUMAN]
O43633	CHMP2A	0.90931	-0.137156	0.84325	-0.245968	Charged multivesicular body protein 2a OS=Homo sapiens GN=CHMP2A PE=1 SV=1
P12081	HARS	0.91189	-0.133068	0.8441	-0.244514	Histidyl-tRNA synthetase, cytoplasmic OS=Homo sapiens GN=HARS PE=1 SV=2 - [SYHC_HUMAN]
O14579	COPE	0.90064	-0.150978	0.84434	-0.244104	Coatomer subunit epsilon OS=Homo sapiens GN=COPE PE=1 SV=3 - [COPE_HUMAN]
P50579	METAP2	1.076	0.105678	0.84448	-0.243865	Methionine aminopeptidase 2 OS=Homo sapiens GN=METAP2 PE=1 SV=1
Q8N5C7	DTWD1	0.9137	-0.130208	0.84489	-0.243165	DTW domain-containing protein 1 OS=Homo sapiens GN=DTWD1 PE=2 SV=1
O43175	PHGDH	0.94131	-0.0872582	0.84512	-0.242772	D-3-phosphoglycerate dehydrogenase OS=Homo sapiens GN=PHGDH PE=1 SV=4 - [SERA_HUMAN]
P43686	PSMC4	0.8936	-0.162299	0.84529	-0.242482	26S protease regulatory subunit 6B OS=Homo sapiens GN=PSMC4 PE=1 SV=2 - [PRS6B_HUMAN]
Q96ES7	CCDC101	1.0713	0.0993625	0.84544	-0.242226	SAGA-associated factor 29 homolog OS=Homo sapiens GN=CCDC101 PE=1 SV=1
P41250	GARS	0.95518	-0.0661555	0.84571	-0.241765	Glycyl-tRNA synthetase OS=Homo sapiens GN=GARS PE=1 SV=3 - [SYG_HUMAN]
P49589	CARS	0.91652	-0.125762	0.84597	-0.241322	Cysteinyl-tRNA synthetase, cytoplasmic OS=Homo sapiens GN=CARS PE=1 SV=3 - [SYCC_HUMAN]
Q09161	NCBP1	0.84519	-0.242652	0.8472	-0.239226	Nuclear cap-binding protein subunit 1 OS=Homo sapiens GN=NCBP1 PE=1 SV=1 - [NCBP1_HUMAN]
O15355	PPM1G	0.94872	-0.0759457	0.84734	-0.238987	Protein phosphatase 1G OS=Homo sapiens GN=PPM1G PE=1 SV=1 - [PPM1G_HUMAN]
P13798	APEH	0.89039	-0.167491	0.84788	-0.238068	Acylamino-acid-releasing enzyme OS=Homo sapiens GN=APEH PE=1 SV=4 - [ACPH_HUMAN]
Q9BQA1	WDR77	1.0393	0.0556122	0.84789	-0.238051	Methylosome protein 50 OS=Homo sapiens GN=WDR77 PE=1 SV=1 - [MEP50_HUMAN]
O00165	HAX1	1.0499	0.0702519	0.84805	-0.237779	HCLS1-associated protein X-1 OS=Homo sapiens GN=HAX1 PE=1 SV=2
P16435	POR	1.1059	0.145221	0.84811	-0.237677	NADPH--cytochrome P450 reductase OS=Homo sapiens GN=POR PE=1 SV=2 - [NCPR_HUMAN]
Q96CN7	ISOC1	1.0042	0.00604663	0.8486	-0.236843	Isochorismatase domain-containing protein 1 OS=Homo sapiens GN=ISOC1 PE=1 SV=3 - [ISOC1_HUMAN]
O43670	ZNF207	0.97694	-0.0336581	0.84891	-0.236316	Zinc finger protein 207 OS=Homo sapiens GN=ZNF207 PE=1 SV=1 - [ZN207_HUMAN]
O15372	EIF3H	0.85737	-0.22201	0.84944	-0.235416	Eukaryotic translation initiation factor 3 subunit H OS=Homo sapiens GN=EIF3H PE=1 SV=1 - [EIF3H_HUMAN]
O00273	DFFA	1.0213	0.0304067	0.84973	-0.234924	DNA fragmentation factor subunit alpha OS=Homo sapiens GN=DFFA PE=1 SV=1 - [DFFA_HUMAN]
Q49AR2	C5orf22	0.9812	-0.0273809	0.85025	-0.234041	UPF0489 protein C5orf22 OS=Homo sapiens GN=C5orf22 PE=1 SV=2 - [CE022_HUMAN]
O00299	CLIC1	0.95245	-0.0702847	0.85059	-0.233464	Chloride intracellular channel protein 1 OS=Homo sapiens GN=CLIC1 PE=1 SV=4 - [CLIC1_HUMAN]
O60828	PQBP1	1.0042	0.00604663	0.85084	-0.23304	Polyglutamine-binding protein 1 OS=Homo sapiens GN=PQBP1 PE=1 SV=1
Q92747	ARPC1A	1.0089	0.0127832	0.85085	-0.233023	Actin-related protein 2/3 complex subunit 1A OS=Homo sapiens GN=ARPC1A PE=1 SV=2 - [ARC1A_HUMAN]
P28482	MAPK1	0.98826	-0.0170374	0.85127	-0.232311	Mitogen-activated protein kinase 1 OS=Homo sapiens GN=MAPK1 PE=1 SV=3 - [MK01_HUMAN]
P18669	PGAM1	0.91337	-0.130729	0.85151	-0.231905	Phosphoglycerate mutase 1 OS=Homo sapiens GN=PGAM1 PE=1 SV=2;>sp|P15259|PGAM2_HUMAN Phosphoglycerate mutase 2 OS=Homo sapiens GN=PGAM2 PE=1 SV=3;>sp|Q8N0Y7|PGAM4_HUMAN Probable phosphoglycerate mutase 4 OS=Homo sapiens GN=PGAM4 PE=1
P27348	YWHAQ	0.805858	-0.311402	0.852265	-0.230626	14-3-3 protein theta OS=Homo sapiens GN=YWHAQ PE=1 SV=1;>sp|P31947|1433S_HUMAN 14-3-3 protein sigma OS=Homo sapiens GN=SFN PE=1 SV=1
Q8WVM8	SCFD1	1.0727	0.101247	0.85254	-0.230161	Sec1 family domain-containing protein 1 OS=Homo sapiens GN=SCFD1 PE=1 SV=4
Q969G3	SMARCE1	0.93615	-0.0951884	0.85311	-0.229196	SWI/SNF-related matrix-associated actin-dependent regulator of chromatin subfamily E member 1 OS=Homo sapiens GN=SMARCE1 PE=1 SV=2
Q96HY6	DDRGK1	1.0253	0.0360461	0.85374	-0.228131	DDRGK domain-containing protein 1 OS=Homo sapiens GN=DDRGK1 PE=1 SV=2 - [DDRGK_HUMAN]
Q9Y3F4	STRAP	0.85616	-0.224048	0.85396	-0.22776	Serine-threonine kinase receptor-associated protein OS=Homo sapiens GN=STRAP PE=1 SV=1 - [STRAP_HUMAN]
P29401	TKT	0.92304	-0.115535	0.85445	-0.226932	Transketolase OS=Homo sapiens GN=TKT PE=1 SV=3 - [TKT_HUMAN]
O00232	PSMD12	0.84467	-0.24354	0.85459	-0.226696	26S proteasome non-ATPase regulatory subunit 12 OS=Homo sapiens GN=PSMD12 PE=1 SV=3 - [PSD12_HUMAN]
Q9UMR2	DDX19B	0.98973	-0.0148931	0.85475	-0.226426	ATP-dependent RNA helicase DDX19B OS=Homo sapiens GN=DDX19B PE=1 SV=1
P09496	CLTA	0.80147	-0.31928	0.85521	-0.225649	Clathrin light chain A OS=Homo sapiens GN=CLTA PE=1 SV=1 - [CLCA_HUMAN]
Q9H0H0	INTS2	0.98838	-0.0168623	0.85538	-0.225363	Integrator complex subunit 2 OS=Homo sapiens GN=INTS2 PE=1 SV=2
P61006	RAB8A	1.12	0.163499	0.85546	-0.225228	Ras-related protein Rab-8A OS=Homo sapiens GN=RAB8A PE=1 SV=1 - [RAB8A_HUMAN]
Q9H3P7	ACBD3	1.1686	0.224781	0.85593	-0.224435	Golgi resident protein GCP60 OS=Homo sapiens GN=ACBD3 PE=1 SV=4 - [GCP60_HUMAN]
P13797	PLS3	0.84196	-0.248176	0.85664	-0.223239	Plastin-3 OS=Homo sapiens GN=PLS3 PE=1 SV=4 - [PLST_HUMAN]
Q9NQT5	EXOSC3	1.0238	0.0339339	0.85724	-0.222229	Exosome complex exonuclease RRP40 OS=Homo sapiens GN=EXOSC3 PE=1 SV=3
Q17RS7	GEN1	0.76086	-0.394297	0.85751	-0.221775	Flap endonuclease GEN homolog 1 OS=Homo sapiens GN=GEN1 PE=2 SV=2
O75083	WDR1	0.81604	-0.293288	0.85777	-0.221337	WD repeat-containing protein 1 OS=Homo sapiens GN=WDR1 PE=1 SV=4 - [WDR1_HUMAN]
Q6NXR4	C8orf41	0.85469	-0.226527	0.85809	-0.220799	Uncharacterized protein C8orf41 OS=Homo sapiens GN=C8orf41 PE=1 SV=1
P09525	ANXA4	1.0419	0.0592168	0.85826	-0.220513	Annexin A4 OS=Homo sapiens GN=ANXA4 PE=1 SV=4 - [ANXA4_HUMAN]
P49189	ALDH9A1	1.0142	0.0203422	0.85851	-0.220093	4-trimethylaminobutyraldehyde dehydrogenase OS=Homo sapiens GN=ALDH9A1 PE=1 SV=3 - [AL9A1_HUMAN]
Q9Y295	DRG1	0.93704	-0.0938175	0.85856	-0.220009	Developmentally-regulated GTP-binding protein 1 OS=Homo sapiens GN=DRG1 PE=1 SV=1 - [DRG1_HUMAN]
P08758	ANXA5	0.98621	-0.0200332	0.85881	-0.219589	Annexin A5 OS=Homo sapiens GN=ANXA5 PE=1 SV=2 - [ANXA5_HUMAN]
P50750	CDK9	1.0183	0.0261627	0.85968	-0.218128	Cell division protein kinase 9 OS=Homo sapiens GN=CDK9 PE=1 SV=3 - [CDK9_HUMAN]
P00558	PGK1	0.85647	-0.223525	0.85977	-0.217977	Phosphoglycerate kinase 1 OS=Homo sapiens GN=PGK1 PE=1 SV=3 - [PGK1_HUMAN]
P51580	TPMT	1.0293	0.0416635	0.86029	-0.217105	Thiopurine S-methyltransferase OS=Homo sapiens GN=TPMT PE=1 SV=1
Q99986	VRK1	0.870644	-0.199844	0.860332	-0.217035	Serine/threonine-protein kinase VRK1 OS=Homo sapiens GN=VRK1 PE=1 SV=1 - [VRK1_HUMAN]
Q9NRN7	AASDHPPT	0.88424	-0.17749	0.86064	-0.216518	L-aminoadipate-semialdehyde dehydrogenase-phosphopantetheinyl transferase OS=Homo sapiens GN=AASDHPPT PE=1 SV=2
Q13418	ILK	0.96971	-0.0443747	0.86072	-0.216384	Integrin-linked protein kinase OS=Homo sapiens GN=ILK PE=1 SV=2
P61764	STXBP1	1.0909	0.125519	0.86081	-0.216233	Syntaxin-binding protein 1 OS=Homo sapiens GN=STXBP1 PE=1 SV=1 - [STXB1_HUMAN]
Q6P1J9	CDC73	0.9578	-0.0622037	0.86105	-0.215831	Parafibromin OS=Homo sapiens GN=CDC73 PE=1 SV=1 - [CDC73_HUMAN]
P62195	PSMC5	0.85983	-0.217877	0.86113	-0.215697	26S protease regulatory subunit 8 OS=Homo sapiens GN=PSMC5 PE=1 SV=1 - [PRS8_HUMAN]
P55263	ADK	0.88078	-0.183146	0.86257	-0.213287	Adenosine kinase OS=Homo sapiens GN=ADK PE=1 SV=2 - [ADK_HUMAN]
P13489	RNH1	1.018	0.0257376	0.86291	-0.212718	Ribonuclease inhibitor OS=Homo sapiens GN=RNH1 PE=1 SV=2 - [RINI_HUMAN]
P48444	ARCN1	0.8752	-0.192315	0.86415	-0.210646	Coatomer subunit delta OS=Homo sapiens GN=ARCN1 PE=1 SV=1 - [COPD_HUMAN]
P17174	GOT1	0.96829	-0.0464889	0.86454	-0.209995	Aspartate aminotransferase, cytoplasmic OS=Homo sapiens GN=GOT1 PE=1 SV=3 - [AATC_HUMAN]
P21333	FLNA	0.82469	-0.278076	0.86468	-0.209762	Filamin-A OS=Homo sapiens GN=FLNA PE=1 SV=4 - [FLNA_HUMAN]
Q15365	PCBP1	0.96624	-0.0495465	0.86503	-0.209178	Poly(rC)-binding protein 1 OS=Homo sapiens GN=PCBP1 PE=1 SV=2 - [PCBP1_HUMAN]
P15259	PGAM2	1.02032	0.0290222	0.865921	-0.207693	Phosphoglycerate mutase 2 OS=Homo sapiens GN=PGAM2 PE=1 SV=3 - [PGAM2_HUMAN]
Q9H4A4	RNPEP	1.0135	0.0193461	0.86667	-0.206445	Aminopeptidase B OS=Homo sapiens GN=RNPEP PE=1 SV=2 - [AMPB_HUMAN]
Q9Y5K8	ATP6V1D	0.94413	-0.0829426	0.86688	-0.206096	V-type proton ATPase subunit D OS=Homo sapiens GN=ATP6V1D PE=1 SV=1 - [VATD_HUMAN]
Q99426	TBCB	0.8192	-0.287712	0.86733	-0.205347	Tubulin-folding cofactor B OS=Homo sapiens GN=TBCB PE=1 SV=2 - [TBCB_HUMAN]
Q9H074	PAIP1	0.97038	-0.0433783	0.86785	-0.204482	Polyadenylate-binding protein-interacting protein 1 OS=Homo sapiens GN=PAIP1 PE=1 SV=1
Q9NWX5	ASB6	1.0225	0.0321008	0.86846	-0.203469	Ankyrin repeat and SOCS box protein 6 OS=Homo sapiens GN=ASB6 PE=1 SV=1 - [ASB6_HUMAN]
P53004	BLVRA	0.80603	-0.311095	0.86876	-0.20297	Biliverdin reductase A OS=Homo sapiens GN=BLVRA PE=1 SV=2 - [BIEA_HUMAN]
Q14157	UBAP2L	0.77862	-0.361009	0.86937	-0.201958	Ubiquitin-associated protein 2-like OS=Homo sapiens GN=UBAP2L PE=1 SV=2 - [UBP2L_HUMAN]
P53618	COPB1	0.82239	-0.282105	0.86941	-0.201891	Coatomer subunit beta OS=Homo sapiens GN=COPB1 PE=1 SV=3
P35241	RDX	0.77314	-0.371198	0.86959	-0.201593	Radixin OS=Homo sapiens GN=RDX PE=1 SV=1 - [RADI_HUMAN]
O75822	EIF3J	0.88764	-0.171953	0.86985	-0.201161	Eukaryotic translation initiation factor 3 subunit J OS=Homo sapiens GN=EIF3J PE=1 SV=2 - [EIF3J_HUMAN]
P68371	TUBB2C	0.94372	-0.0835692	0.87006	-0.200813	Tubulin beta-2C chain OS=Homo sapiens GN=TUBB2C PE=1 SV=1 - [TBB2C_HUMAN]
P62495	ETF1	0.86669	-0.206412	0.87008	-0.20078	Eukaryotic peptide chain release factor subunit 1 OS=Homo sapiens GN=ETF1 PE=1 SV=3 - [ERF1_HUMAN]
Q05707	COL14A1	0.825	-0.277534	0.871	-0.199255	Collagen alpha-1(XIV) chain OS=Homo sapiens GN=COL14A1 PE=1 SV=3 - [COEA1_HUMAN]
P40925	MDH1	0.89777	-0.155582	0.87106	-0.199156	Malate dehydrogenase, cytoplasmic OS=Homo sapiens GN=MDH1 PE=1 SV=4 - [MDHC_HUMAN]
Q9Y570	PPME1	0.72146	-0.471009	0.87192	-0.197732	Protein phosphatase methylesterase 1 OS=Homo sapiens GN=PPME1 PE=1 SV=3 - [PPME1_HUMAN]
Q9UNZ2	NSFL1C	1.0996	0.136979	0.87314	-0.195715	NSFL1 cofactor p47 OS=Homo sapiens GN=NSFL1C PE=1 SV=2 - [NSF1C_HUMAN]
P04083	ANXA1	0.83675	-0.257131	0.87393	-0.19441	Annexin A1 OS=Homo sapiens GN=ANXA1 PE=1 SV=2 - [ANXA1_HUMAN]
Q9Y5B8	NME7	0.86506	-0.209128	0.87401	-0.194278	Nucleoside diphosphate kinase 7 OS=Homo sapiens GN=NME7 PE=1 SV=1
Q96C19	EFHD2	0.94433	-0.082637	0.87403	-0.194245	EF-hand domain-containing protein D2 OS=Homo sapiens GN=EFHD2 PE=1 SV=1 - [EFHD2_HUMAN]
P43355	MAGEA1	0.73134	-0.451386	0.87546	-0.191887	Melanoma-associated antigen 1 OS=Homo sapiens GN=MAGEA1 PE=1 SV=1
Q16851	UGP2	0.79353	-0.333643	0.87599	-0.191014	UTP--glucose-1-phosphate uridylyltransferase OS=Homo sapiens GN=UGP2 PE=1 SV=5 - [UGPA_HUMAN]
O95613	PCNT	0.897	-0.15682	0.876	-0.190997	Pericentrin OS=Homo sapiens GN=PCNT PE=1 SV=4 - [PCNT_HUMAN]
Q13561	DCTN2	0.92467	-0.11299	0.87617	-0.190717	Dynactin subunit 2 OS=Homo sapiens GN=DCTN2 PE=1 SV=4 - [DCTN2_HUMAN]
Q9UBE0	SAE1	0.83855	-0.254031	0.87667	-0.189894	SUMO-activating enzyme subunit 1 OS=Homo sapiens GN=SAE1 PE=1 SV=1 - [SAE1_HUMAN]
Q12904	AIMP1	0.96635	-0.0493823	0.87676	-0.189746	Aminoacyl tRNA synthase complex-interacting multifunctional protein 1 OS=Homo sapiens GN=AIMP1 PE=1 SV=2 - [AIMP1_HUMAN]
P54577	YARS	0.91393	-0.129844	0.87677	-0.18973	Tyrosyl-tRNA synthetase, cytoplasmic OS=Homo sapiens GN=YARS PE=1 SV=4 - [SYYC_HUMAN]
P46108	CRK	1.1661	0.221692	0.87759	-0.188381	Adapter molecule crk OS=Homo sapiens GN=CRK PE=1 SV=2 - [CRK_HUMAN]
P24534	EEF1B2	0.91327	-0.130887	0.87801	-0.187691	Elongation factor 1-beta OS=Homo sapiens GN=EEF1B2 PE=1 SV=3 - [EF1B_HUMAN]
Q9NYB0	TERF2IP	0.93539	-0.0963601	0.87808	-0.187576	Telomeric repeat-binding factor 2-interacting protein 1 OS=Homo sapiens GN=TERF2IP PE=1 SV=1 - [TE2IP_HUMAN]
P17655	CAPN2	1.2833	0.359858	0.87812	-0.18751	Calpain-2 catalytic subunit OS=Homo sapiens GN=CAPN2 PE=1 SV=5 - [CAN2_HUMAN]
Q9NZZ3	CHMP5	0.94128	-0.0873042	0.87833	-0.187165	Charged multivesicular body protein 5 OS=Homo sapiens GN=CHMP5 PE=1 SV=1 - [CHMP5_HUMAN]
Q9Y5K5	UCHL5	1.0499	0.0702519	0.87873	-0.186508	Ubiquitin carboxyl-terminal hydrolase isozyme L5 OS=Homo sapiens GN=UCHL5 PE=1 SV=3 - [UCHL5_HUMAN]
Q7Z4Q2	HEATR3	1.2632	0.337083	0.87894	-0.186163	HEAT repeat-containing protein 3 OS=Homo sapiens GN=HEATR3 PE=1 SV=2 - [HEAT3_HUMAN]
O94992	HEXIM1	1.2108	0.275961	0.87935	-0.185491	Protein HEXIM1 OS=Homo sapiens GN=HEXIM1 PE=1 SV=1 - [HEXI1_HUMAN]
Q3ZCM7	TUBB8	0.99084	-0.0132758	0.879423	-0.185372	Tubulin beta-8 chain OS=Homo sapiens GN=TUBB8 PE=1 SV=2 - [TBB8_HUMAN]
Q9BTE3	MCMBP	1.0055	0.00791308	0.88018	-0.18413	UPF0557 protein C10orf119 OS=Homo sapiens GN=C10orf119 PE=1 SV=2 - [CJ119_HUMAN]
P15121	AKR1B1	0.92863	-0.106824	0.88048	-0.183638	Aldose reductase OS=Homo sapiens GN=AKR1B1 PE=1 SV=3 - [ALDR_HUMAN]
Q15366	PCBP2	0.89853	-0.154361	0.88078	-0.183146	Poly(rC)-binding protein 2 OS=Homo sapiens GN=PCBP2 PE=1 SV=1 - [PCBP2_HUMAN]
Q96MW1	CCDC43	0.90282	-0.14749	0.88163	-0.181755	Coiled-coil domain-containing protein 43 OS=Homo sapiens GN=CCDC43 PE=1 SV=2 - [CCD43_HUMAN]
O00487	PSMD14	0.89085	-0.166746	0.88206	-0.181051	26S proteasome non-ATPase regulatory subunit 14 OS=Homo sapiens GN=PSMD14 PE=1 SV=1 - [PSDE_HUMAN]
P60510	PPP4C	0.87434	-0.193734	0.8822	-0.180822	Serine/threonine-protein phosphatase 4 catalytic subunit OS=Homo sapiens GN=PPP4C PE=1 SV=1
P36543	ATP6V1E1	0.99547	-0.00655026	0.88286	-0.179743	V-type proton ATPase subunit E 1 OS=Homo sapiens GN=ATP6V1E1 PE=1 SV=1 - [VATE1_HUMAN]
P48643	CCT5	0.83009	-0.26866	0.88334	-0.178959	T-complex protein 1 subunit epsilon OS=Homo sapiens GN=CCT5 PE=1 SV=1 - [TCPE_HUMAN]
O75874	IDH1	0.86121	-0.215563	0.88384	-0.178143	Isocitrate dehydrogenase [NADP] cytoplasmic OS=Homo sapiens GN=IDH1 PE=1 SV=2 - [IDHC_HUMAN]
P61163	ACTR1A	0.94033	-0.0887609	0.88459	-0.176919	Alpha-centractin OS=Homo sapiens GN=ACTR1A PE=1 SV=1 - [ACTZ_HUMAN]
O95747	OXSR1	0.97934	-0.0301183	0.88552	-0.175403	Serine/threonine-protein kinase OSR1 OS=Homo sapiens GN=OXSR1 PE=1 SV=1 - [OXSR1_HUMAN]
Q99536	VAT1	1.0002	0.00028851	0.88697	-0.173043	Synaptic vesicle membrane protein VAT-1 homolog OS=Homo sapiens GN=VAT1 PE=1 SV=2 - [VAT1_HUMAN]
Q07866	KLC1	0.70923	-0.495675	0.88726	-0.172571	Kinesin light chain 1 OS=Homo sapiens GN=KLC1 PE=1 SV=2
Q13501	SQSTM1	1.1174	0.160146	0.88741	-0.172327	Sequestosome-1 OS=Homo sapiens GN=SQSTM1 PE=1 SV=1 - [SQSTM_HUMAN]
Q9H5N1	RABEP2	1.1499	0.201508	0.88759	-0.172035	Rab GTPase-binding effector protein 2 OS=Homo sapiens GN=RABEP2 PE=1 SV=2
P30475	HLA	0.86371	-0.211381	0.88832	-0.170849	HLA class I histocompatibility antigen, B-39 alpha chain OS=Homo sapiens GN=HLA-B PE=2 SV=1 - [1B39_HUMAN]
P37837	TALDO1	0.9759	-0.0351948	0.88871	-0.170215	Transaldolase OS=Homo sapiens GN=TALDO1 PE=1 SV=2 - [TALDO_HUMAN]
P27338	MAOB	0.98083	-0.027925	0.88877	-0.170118	Amine oxidase [flavin-containing] B OS=Homo sapiens GN=MAOB PE=1 SV=3
Q6IBS0	TWF2	0.80378	-0.315127	0.89071	-0.166972	Twinfilin-2 OS=Homo sapiens GN=TWF2 PE=1 SV=2
Q96P09	BIRC8	1.009	0.0129262	0.89075	-0.166908	Baculoviral IAP repeat-containing protein 8 OS=Homo sapiens GN=BIRC8 PE=1 SV=2
Q13596	SNX1	1.0442	0.0623981	0.89076	-0.166891	Sorting nexin-1 OS=Homo sapiens GN=SNX1 PE=1 SV=3 - [SNX1_HUMAN]
Q9NVG8	TBC1D13	1.126	0.171207	0.89295	-0.163349	TBC1 domain family member 13 OS=Homo sapiens GN=TBC1D13 PE=1 SV=3
P53990	KIAA0174	0.94108	-0.0876107	0.89468	-0.160556	IST1 homolog OS=Homo sapiens GN=KIAA0174 PE=1 SV=1 - [IST1_HUMAN]
P40121	CAPG	1.0014	0.00201836	0.89496	-0.160105	Macrophage-capping protein OS=Homo sapiens GN=CAPG PE=1 SV=2 - [CAPG_HUMAN]
P42330	AKR1C3	0.966589	-0.0490254	0.895101	-0.159878	Aldo-keto reductase family 1 member C3 OS=Homo sapiens GN=AKR1C3 PE=1 SV=4 - [AK1C3_HUMAN]
Q96B36	AKT1S1	1.1959	0.258097	0.89537	-0.159444	Proline-rich AKT1 substrate 1 OS=Homo sapiens GN=AKT1S1 PE=1 SV=1
Q71U36	TUBA1A	0.856	-0.224317	0.898	-0.155213	Tubulin alpha-1A chain OS=Homo sapiens GN=TUBA1A PE=1 SV=1 - [TBA1A_HUMAN]
P67936	TPM4	0.979	-0.0306192	0.898	-0.155213	Tropomyosin alpha-4 chain OS=Homo sapiens GN=TPM4 PE=1 SV=3 - [TPM4_HUMAN]
P51858	HDGF	0.92095	-0.118805	0.89822	-0.154859	Hepatoma-derived growth factor OS=Homo sapiens GN=HDGF PE=1 SV=1 - [HDGF_HUMAN]
P12955	PEPD	0.97538	-0.0359637	0.89892	-0.153735	Pro dipeptidase OS=Homo sapiens GN=PEPD PE=1 SV=3
Q9Y5K6	CD2AP	0.88195	-0.181231	0.8995	-0.152805	CD2-associated protein OS=Homo sapiens GN=CD2AP PE=1 SV=1 - [CD2AP_HUMAN]
P41236	PPP1R2	0.77354	-0.370452	0.89969	-0.1525	Protein phosphatase inhibitor 2 OS=Homo sapiens GN=PPP1R2 PE=1 SV=2 - [IPP2_HUMAN]
P36915	GNL1	1.1152	0.157302	0.89969	-0.1525	Guanine nucleotide-binding protein-like 1 OS=Homo sapiens GN=GNL1 PE=1 SV=2 - [GNL1_HUMAN]
Q8TB03	Cxorf38	1.1417	0.191184	0.90114	-0.150177	Uncharacterized protein CXorf38 OS=Homo sapiens GN=CXorf38 PE=1 SV=1
Q8WXI9	GATAD2B	0.96218	-0.0556213	0.90244	-0.148097	Transcriptional repressor p66-beta OS=Homo sapiens GN=GATAD2B PE=1 SV=1 - [P66B_HUMAN]
Q9BWE0	REPIN1	0.9134	-0.130681	0.90365	-0.146164	Replication initiator 1 OS=Homo sapiens GN=REPIN1 PE=1 SV=1 - [REPI1_HUMAN]
P49427	CDC34	0.96099	-0.0574067	0.90409	-0.145462	Ubiquitin-conjugating enzyme E2 R1 OS=Homo sapiens GN=CDC34 PE=1 SV=2
Q8N7H5	PAF1	0.88507	-0.176137	0.9045	-0.144808	RNA polymerase II-associated factor 1 homolog OS=Homo sapiens GN=PAF1 PE=1 SV=2
Q92688	ANP32B	0.90463	-0.1446	0.90551	-0.143198	Acidic leucine-rich nuclear phosphoprotein 32 family member B OS=Homo sapiens GN=ANP32B PE=1 SV=1 - [AN32B_HUMAN]
Q99613	EIF3C	0.89445	-0.160927	0.90745	-0.14011	Eukaryotic translation initiation factor 3 subunit C OS=Homo sapiens GN=EIF3C PE=1 SV=1 - [EIF3C_HUMAN]
P40222	TXLNA	0.90297	-0.14725	0.91033	-0.135538	Alpha-taxilin OS=Homo sapiens GN=TXLNA PE=1 SV=3 - [TXLNA_HUMAN]
Q96A49	SYAP1	0.81979	-0.286674	0.91044	-0.135364	Synapse-associated protein 1 OS=Homo sapiens GN=SYAP1 PE=1 SV=1 - [SYAP1_HUMAN]
Q04446	GBE1	0.97931	-0.0301625	0.91092	-0.134604	1,4-alpha-glucan-branching enzyme OS=Homo sapiens GN=GBE1 PE=1 SV=2 - [GLGB_HUMAN]
P49902	NT5C2	0.90416	-0.14535	0.9117	-0.133369	Cytosolic purine 5'-nucleotidase OS=Homo sapiens GN=NT5C2 PE=1 SV=1 - [5NTC_HUMAN]
P48729	CSNK1A1	1.1835	0.24306	0.91526	-0.127746	Casein kinase I isoform alpha OS=Homo sapiens GN=CSNK1A1 PE=1 SV=2 - [KC1A_HUMAN]
P30838	ALDH3A1	0.91321	-0.130981	0.91569	-0.127069	Aldehyde dehydrogenase, dimeric NADP-preferring OS=Homo sapiens GN=ALDH3A1 PE=1 SV=3
P63104	YWHAZ	0.73999	-0.434422	0.91569	-0.127069	14-3-3 protein zeta/delta OS=Homo sapiens GN=YWHAZ PE=1 SV=1 - [1433Z_HUMAN]
O60656	UGT1A9	1.2586	0.33182	0.91588	-0.12677	UDP-glucuronosyltransferase 1-9 OS=Homo sapiens GN=UGT1A9 PE=2 SV=1 - [UD19_HUMAN]
P54687	BCAT1	0.91325	-0.130918	0.91697	-0.125054	Branched-chain-amino-acid aminotransferase, cytosolic OS=Homo sapiens GN=BCAT1 PE=1 SV=3 - [BCAT1_HUMAN]
Q969S3	ZNF622	0.87335	-0.195368	0.91698	-0.125038	Zinc finger protein 622 OS=Homo sapiens GN=ZNF622 PE=1 SV=1
Q13619	CUL4A	1.0034	0.00489684	0.9173	-0.124534	Cullin-4A OS=Homo sapiens GN=CUL4A PE=1 SV=3 - [CUL4A_HUMAN]
P43490	NAMPT	1.243	0.313826	0.91885	-0.122099	Nicotinamide phosphoribosyltransferase OS=Homo sapiens GN=NAMPT PE=1 SV=1
Q92796	DLG3	1.0445	0.0628125	0.92005	-0.120216	Disks large homolog 3 OS=Homo sapiens GN=DLG3 PE=1 SV=2
Q16881	TXNRD1	0.92567	-0.11143	0.92037	-0.119714	Thioredoxin reductase 1, cytoplasmic OS=Homo sapiens GN=TXNRD1 PE=1 SV=3 - [TRXR1_HUMAN]
Q8IWS0	PHF6	0.87908	-0.185934	0.92119	-0.118429	PHD finger protein 6 OS=Homo sapiens GN=PHF6 PE=1 SV=1
Q07666	KHDRBS1	0.86408	-0.210763	0.92124	-0.118351	KH domain-containing, RNA-binding, signal transduction-associated protein 1 OS=Homo sapiens GN=KHDRBS1 PE=1 SV=1 - [KHDR1_HUMAN]
Q9BUF5	TUBB6	1.033	0.0468403	0.92205	-0.117083	Tubulin beta-6 chain OS=Homo sapiens GN=TUBB6 PE=1 SV=1 - [TBB6_HUMAN]
P12429	ANXA3	1.1002	0.137766	0.92266	-0.116129	Annexin A3 OS=Homo sapiens GN=ANXA3 PE=1 SV=3 - [ANXA3_HUMAN]
Q712K3	UBE2R2	0.68511	-0.545592	0.92476	-0.112849	Ubiquitin-conjugating enzyme E2 R2 OS=Homo sapiens GN=UBE2R2 PE=1 SV=1
P82970	HMGN5	0.93619	-0.0951267	0.92539	-0.111867	High mobility group nucleosome-binding domain-containing protein 5 OS=Homo sapiens GN=HMGN5 PE=1 SV=1 - [HMGN5_HUMAN]
Q7L1Q6	BZW1	1.0463	0.0652966	0.92564	-0.111477	Basic leucine zipper and W2 domain-containing protein 1 OS=Homo sapiens GN=BZW1 PE=1 SV=1 - [BZW1_HUMAN]
P18615	RDBP	0.72731	-0.459358	0.9283	-0.107337	Negative elongation factor E OS=Homo sapiens GN=RDBP PE=1 SV=3;>sp|P38935|SMBP2_HUMAN DNA-binding protein SMUBP-2 OS=Homo sapiens GN=IGHMBP2 PE=1 SV=2
Q13363	CTBP1	0.96837	-0.0463697	0.93028	-0.104263	C-terminal-binding protein 1 OS=Homo sapiens GN=CTBP1 PE=1 SV=2 - [CTBP1_HUMAN]
Q96BN8	FAM105B	0.7973	-0.326805	0.93155	-0.102295	Protein FAM105B OS=Homo sapiens GN=FAM105B PE=1 SV=3
Q8IU81	IRF2BP1	1.1771	0.235237	0.9338	-0.0988145	Interferon regulatory factor 2-binding protein 1 OS=Homo sapiens GN=IRF2BP1 PE=1 SV=1
P29084	GTF2E2	0.85846	-0.220177	0.93414	-0.0982893	Transcription initiation factor IIE subunit beta OS=Homo sapiens GN=GTF2E2 PE=1 SV=1 - [T2EB_HUMAN]
P61289	PSME3	1.0082	0.0117819	0.93591	-0.0955583	Proteasome activator complex subunit 3 OS=Homo sapiens GN=PSME3 PE=1 SV=1 - [PSME3_HUMAN]
Q15654	TRIP6	1.1846	0.2444	0.93639	-0.0948186	Thyroid receptor-interacting protein 6 OS=Homo sapiens GN=TRIP6 PE=1 SV=3
Q96FV2	SCRN2	1.16159	0.216095	0.93677	-0.0942331	Secernin-2 OS=Homo sapiens GN=SCRN2 PE=2 SV=2 - [SCRN2_HUMAN]
Q13641	TPBG	0.92954	-0.105411	0.93802	-0.0923094	Trophoblast glycoprotein OS=Homo sapiens GN=TPBG PE=1 SV=1 - [TPBG_HUMAN]
Q8WX93	PALLD	0.6848	-0.546245	0.93808	-0.0922171	Palladin OS=Homo sapiens GN=PALLD PE=1 SV=3 - [PALLD_HUMAN]
Q01650	SLC7A5	1.109	0.149259	0.939	-0.0908029	Large neutral amino acids transporter small subunit 1 OS=Homo sapiens GN=SLC7A5 PE=1 SV=2 - [LAT1_HUMAN]
Q9Y580	RBM7	0.75911	-0.397619	0.94132	-0.0872428	RNA-binding protein 7 OS=Homo sapiens GN=RBM7 PE=1 SV=1 - [RBM7_HUMAN]
A6NDU8	C5orf51	1.1719	0.228849	0.94246	-0.0854967	UPF0600 protein C5orf51 OS=Homo sapiens GN=C5orf51 PE=1 SV=1
Q9NXV6	CDKN2AIP	1.2453	0.316493	0.94262	-0.0852518	CDKN2A-interacting protein OS=Homo sapiens GN=CDKN2AIP PE=1 SV=2 - [CARF_HUMAN]
Q12792	TWF1	0.93213	-0.101397	0.94305	-0.0845938	Twinfilin-1 OS=Homo sapiens GN=TWF1 PE=1 SV=3 - [TWF1_HUMAN]
P00966	ASS1	1.0269	0.0382957	0.94353	-0.0838597	Argininosuccinate synthase OS=Homo sapiens GN=ASS1 PE=1 SV=2 - [ASSY_HUMAN]
P50402	EMD	1.2384	0.308477	0.94389	-0.0833094	Emerin OS=Homo sapiens GN=EMD PE=1 SV=1 - [EMD_HUMAN]
P15559	NQO1	1.0396	0.0560285	0.94845	-0.0763564	NAD(P)H dehydrogenase [quinone] 1 OS=Homo sapiens GN=NQO1 PE=1 SV=1 - [NQO1_HUMAN]
Q16719	KYNU	0.96348	-0.0536734	0.95492	-0.0665482	Kynureninase OS=Homo sapiens GN=KYNU PE=1 SV=1 - [KYNU_HUMAN]
P52294	KPNA1	1.1515	0.203514	0.95703	-0.0633639	Importin subunit alpha-1 OS=Homo sapiens GN=KPNA1 PE=1 SV=3 - [IMA1_HUMAN]
Q53EL6	PDCD4	0.90596	-0.142481	0.9577	-0.0623543	Programmed cell death protein 4 OS=Homo sapiens GN=PDCD4 PE=1 SV=1 - [PDCD4_HUMAN]
Q9UBF2	COPG2	0.908074	-0.139118	0.958676	-0.060885	Coatomer subunit gamma-2 OS=Homo sapiens GN=COPG2 PE=1 SV=1 - [COPG2_HUMAN]
Q86V87	FAM160B2	0.902	-0.148801	0.965	-0.0513992	Protein FAM160B2 OS=Homo sapiens GN=FAM160B2 PE=2 SV=2 - [F16B2_HUMAN]
Q8TBC4	UBA3	0.93344	-0.0993708	0.96502	-0.0513693	NEDD8-activating enzyme E1 catalytic subunit OS=Homo sapiens GN=UBA3 PE=1 SV=2
P12277	CKB	0.9365	-0.0946491	0.96883	-0.0456846	Creatine kinase B-type OS=Homo sapiens GN=CKB PE=1 SV=1 - [KCRB_HUMAN]
Q9UL46	PSME2	1.1882	0.248778	0.96891	-0.0455654	Proteasome activator complex subunit 2 OS=Homo sapiens GN=PSME2 PE=1 SV=4 - [PSME2_HUMAN]
P35790	CHKA	1.0794	0.11023	0.97197	-0.0410163	Choline kinase alpha OS=Homo sapiens GN=CHKA PE=1 SV=3 - [CHKA_HUMAN]
P46060	RANGAP1	0.81036	-0.303365	0.9725	-0.0402298	Ran GTPase-activating protein 1 OS=Homo sapiens GN=RANGAP1 PE=1 SV=1 - [RAGP1_HUMAN]
Q9P0V9	SEPT10	0.93704	-0.0938175	0.97304	-0.039429	Septin-10 OS=Homo sapiens GN=SEPT10 PE=1 SV=2 - [SEP10_HUMAN]
O95718	ESRRB	1.1335	0.180784	0.97485	-0.0367478	Steroid hormone receptor ERR2 OS=Homo sapiens GN=ESRRB PE=1 SV=1;>sp|P11474|ERR1_HUMAN Steroid hormone receptor ERR1 OS=Homo sapiens GN=ESRRA PE=1 SV=3
Q9NS62	THSD1	1.2826	0.359071	0.97491	-0.0366591	Thrombospondin type-1 domain-containing protein 1 OS=Homo sapiens GN=THSD1 PE=1 SV=1
Q96GM5	SMARCD1	1.0554	0.0777899	0.97552	-0.0357566	SWI/SNF-related matrix-associated actin-dependent regulator of chromatin subfamily D member 1 OS=Homo sapiens GN=SMARCD1 PE=1 SV=2 - [SMRD1_HUMAN]
P35221	CTNNA1	1.0479	0.067501	0.97699	-0.0335843	Catenin alpha-1 OS=Homo sapiens GN=CTNNA1 PE=1 SV=1 - [CTNA1_HUMAN]
Q92917	GPKOW	1.0798	0.110764	0.97701	-0.0335548	G patch domain and KOW motifs-containing protein OS=Homo sapiens GN=GPKOW PE=1 SV=2 - [GPKOW_HUMAN]
P15927	RPA2	1.09383	0.129382	0.977792	-0.0324004	Replication protein A 32 kDa subunit OS=Homo sapiens GN=RPA2 PE=1 SV=1 - [RFA2_HUMAN]
A6NMY6	ANXA2P2	1.012	0.0172093	0.979	-0.0306192	Putative annexin A2-like protein OS=Homo sapiens GN=ANXA2P2 PE=5 SV=2 - [AXA2L_HUMAN]
Q9UKS6	PACSIN3	1.1171	0.159758	0.98017	-0.0288961	Protein kinase C and casein kinase substrate in neurons protein 3 OS=Homo sapiens GN=PACSIN3 PE=1 SV=2 - [PACN3_HUMAN]
Q9Y316	MEMO1	0.88055	-0.183523	0.98031	-0.0286901	Protein MEMO1 OS=Homo sapiens GN=MEMO1 PE=1 SV=1
Q8IXH7	TH1L	1.0664	0.0927487	0.98068	-0.0281456	Negative elongation factor C/D OS=Homo sapiens GN=TH1L PE=1 SV=2 - [NELFD_HUMAN]
Q13509	TUBB3	1.188	0.248535	0.98132	-0.0272044	Tubulin beta-3 chain OS=Homo sapiens GN=TUBB3 PE=1 SV=2 - [TBB3_HUMAN]
P60484	PTEN	0.95847	-0.0611948	0.98203	-0.026161	Phosphatidylinositol-3,4,5-trisphosphate 3-phosphatase and dual-specificity protein phosphatase PTEN OS=Homo sapiens GN=PTEN PE=1 SV=1
Q96CW1	AP2M1	1.0143	0.0204844	0.98457	-0.0224343	AP-2 complex subunit mu OS=Homo sapiens GN=AP2M1 PE=1 SV=2 - [AP2M1_HUMAN]
P10644	PRKAR1A	1.0469	0.0661236	0.98487	-0.0219948	cAMP-dependent protein kinase type I-alpha regulatory subunit OS=Homo sapiens GN=PRKAR1A PE=1 SV=1 - [KAP0_HUMAN]
Q9H223	EHD4	0.95944	-0.0597355	0.98976	-0.0148494	EH domain-containing protein 4 OS=Homo sapiens GN=EHD4 PE=1 SV=1 - [EHD4_HUMAN]
P36871	PGM1	1.0866	0.119821	0.99076	-0.0133925	Phosphoglucomutase-1 OS=Homo sapiens GN=PGM1 PE=1 SV=3 - [PGM1_HUMAN]
Q9P0W2	HMG20B	0.86024	-0.217189	1.0006	0.000865357	SWI/SNF-related matrix-associated actin-dependent regulator of chromatin subfamily E member 1-related OS=Homo sapiens GN=HMG20B PE=1 SV=1
P11388	TOP2A	1.1055	0.144699	1.0031	0.00446544	DNA topoisomerase 2-alpha OS=Homo sapiens GN=TOP2A PE=1 SV=3
Q9UBU8	MORF4L1	0.72252	-0.468891	1.004	0.00575927	Mortality factor 4-like protein 1 OS=Homo sapiens GN=MORF4L1 PE=1 SV=2 - [MO4L1_HUMAN]
Q8WU90	ZC3H15	0.85456	-0.226746	1.009	0.0129262	Zinc finger CCCH domain-containing protein 15 OS=Homo sapiens GN=ZC3H15 PE=1 SV=1
Q15067	ACOX1	0.947141	-0.0783483	1.00956	0.0137205	Peroxisomal acyl-coenzyme A oxidase 1 OS=Homo sapiens GN=ACOX1 PE=1 SV=3 - [ACOX1_HUMAN]
Q14914	PTGR1	0.88645	-0.173889	1.0145	0.0207689	Prostaglandin reductase 1 OS=Homo sapiens GN=PTGR1 PE=1 SV=2
P27816	MAP4	0.95975	-0.0592694	1.0177	0.0253123	Microtubule-associated protein 4 OS=Homo sapiens GN=MAP4 PE=1 SV=3 - [MAP4_HUMAN]
Q92879	CELF1	1.2197	0.286526	1.0183	0.0261627	CUGBP Elav-like family member 1 OS=Homo sapiens GN=CELF1 PE=1 SV=2;>sp|O95319|CELF2_HUMAN CUGBP Elav-like family member 2 OS=Homo sapiens GN=CELF2 PE=1 SV=1
Q53GQ0	HSD17B12	0.93542	-0.0963138	1.0231	0.0329472	Estradiol 17-beta-dehydrogenase 12 OS=Homo sapiens GN=HSD17B12 PE=1 SV=2 - [DHB12_HUMAN]
P68032	ACTC1	0.84468	-0.243523	1.025	0.0356239	Actin, alpha cardiac muscle 1 OS=Homo sapiens GN=ACTC1 PE=1 SV=1 - [ACTC_HUMAN]
Q8N684	CPSF7	1.1006	0.13829	1.025	0.0356239	Cleavage and polyadenylation specificity factor subunit 7 OS=Homo sapiens GN=CPSF7 PE=1 SV=1 - [CPSF7_HUMAN]
O60664	PLIN3	1.1342	0.181675	1.0277	0.0394192	Perilipin-3 OS=Homo sapiens GN=PLIN3 PE=1 SV=2 - [PLIN3_HUMAN]
Q9BTU6	PI4K2A	1.0893	0.123401	1.0284	0.0404015	Phosphatidylinositol 4-kinase type 2-alpha OS=Homo sapiens GN=PI4K2A PE=1 SV=1
Q6FI81	CIAPIN1	1.1113	0.152248	1.03	0.0426443	Anamorsin OS=Homo sapiens GN=CIAPIN1 PE=1 SV=2 - [CPIN1_HUMAN]
P54727	RAD23B	0.95117	-0.0722249	1.0317	0.0450235	UV excision repair protein RAD23 homolog B OS=Homo sapiens GN=RAD23B PE=1 SV=1 - [RD23B_HUMAN]
Q07960	ARHGAP1	1.1847	0.244522	1.0342	0.0485152	Rho GTPase-activating protein 1 OS=Homo sapiens GN=ARHGAP1 PE=1 SV=1 - [RHG01_HUMAN]
Q16678	CYP1B1	0.99767	-0.0033654	1.0363	0.0514417	Cytochrome P450 1B1 OS=Homo sapiens GN=CYP1B1 PE=1 SV=2
P30740	SERPINB1	1.1523	0.204516	1.0386	0.0546401	Leukocyte elastase inhibitor OS=Homo sapiens GN=SERPINB1 PE=1 SV=1 - [ILEU_HUMAN]
P23381	WARS	1.09	0.124328	1.041	0.0579701	Tryptophanyl-tRNA synthetase, cytoplasmic OS=Homo sapiens GN=WARS PE=1 SV=2 - [SYWC_HUMAN]
Q16643	DBN1	1.3802	0.464877	1.0506	0.0712135	Drebrin OS=Homo sapiens GN=DBN1 PE=1 SV=4
Q9UQ35	SRRM2	1.1847	0.244522	1.0536	0.0753273	Serine/arginine repetitive matrix protein 2 OS=Homo sapiens GN=SRRM2 PE=1 SV=2 - [SRRM2_HUMAN]
Q00688	FKBP3	0.859	-0.21927	1.054	0.0758749	Peptidyl-prolyl cis-trans isomerase FKBP3 OS=Homo sapiens GN=FKBP3 PE=1 SV=1 - [FKBP3_HUMAN]
P12532	CKMT1A	0.865774	-0.207937	1.05564	0.0781147	Creatine kinase U-type, mitochondrial OS=Homo sapiens GN=CKMT1A PE=1 SV=1 - [KCRU_HUMAN]
Q9NUJ3	TCP11L1	0.9896	-0.0150826	1.0569	0.0798389	T-complex protein 11-like protein 1 OS=Homo sapiens GN=TCP11L1 PE=1 SV=1 - [T11L1_HUMAN]
Q8TBZ2	MYCBPAP	1.0536	0.0753273	1.0582	0.0816123	MYCBP-associated protein OS=Homo sapiens GN=MYCBPAP PE=1 SV=2
Q9BT25	HAUS8	1.3024	0.381173	1.0603	0.0844725	HAUS augmin-like complex subunit 8 OS=Homo sapiens GN=HAUS8 PE=1 SV=3
Q7KZI7	MARK2	0.86	-0.217591	1.061	0.0854247	Serine/threonine-protein kinase MARK2 OS=Homo sapiens GN=MARK2 PE=1 SV=2 - [MARK2_HUMAN]
P32929	CTH	1.1515	0.203514	1.0634	0.0886844	Cystathionine gamma-lyase OS=Homo sapiens GN=CTH PE=1 SV=3 - [CGL_HUMAN]
Q92925	SMARCD2	1.22615	0.294135	1.0718	0.100036	SWI/SNF-related matrix-associated actin-dependent regulator of chromatin subfamily D member 2 OS=Homo sapiens GN=SMARCD2 PE=1 SV=2;>sp|Q6STE5|SMRD3_HUMAN SWI/SNF-related matrix-associated actin-dependent regulator of chromatin subfam
Q14677	CLINT1	1.299	0.377401	1.082	0.1137	Clathrin interactor 1 OS=Homo sapiens GN=CLINT1 PE=1 SV=1 - [EPN4_HUMAN]
Q15813	TBCE	1.0985	0.135535	1.0886	0.122474	Tubulin-specific chaperone E OS=Homo sapiens GN=TBCE PE=1 SV=1 - [TBCE_HUMAN]
Q9H981	ACTR8	1.064	0.0894982	1.098	0.134878	Actin-related protein 8 OS=Homo sapiens GN=ACTR8 PE=1 SV=2 - [ARP8_HUMAN]
Q16186	ADRM1	1.3059	0.385044	1.1003	0.137897	Proteasomal ubiquitin receptor ADRM1 OS=Homo sapiens GN=ADRM1 PE=1 SV=2 - [ADRM1_HUMAN]
Q92734	TFG	1.0378	0.0535284	1.1011	0.138945	Protein TFG OS=Homo sapiens GN=TFG PE=1 SV=2 - [TFG_HUMAN]
Q9Y2T3	GDA	1.0241	0.0343566	1.1085	0.148609	Guanine deaminase OS=Homo sapiens GN=GDA PE=1 SV=1 - [GUAD_HUMAN]
Q9H8Y8	GORASP2	1.1134	0.154972	1.1145	0.156397	Golgi reassembly-stacking protein 2 OS=Homo sapiens GN=GORASP2 PE=1 SV=3 - [GORS2_HUMAN]
O00560	SDCBP	0.98682	-0.0191411	1.1185	0.161565	Syntenin-1 OS=Homo sapiens GN=SDCBP PE=1 SV=1 - [SDCB1_HUMAN]
Q9H6Y2	WDR55	0.999	-0.00144342	1.124	0.168642	WD repeat-containing protein 55 OS=Homo sapiens GN=WDR55 PE=1 SV=2 - [WDR55_HUMAN]
Q96N11	C7orf26	0.897	-0.15682	1.128	0.173767	Uncharacterized protein C7orf26 OS=Homo sapiens GN=C7orf26 PE=2 SV=1 - [CG026_HUMAN]
Q969T9	WBP2	1.162	0.21661	1.1331	0.180275	WW domain-binding protein 2 OS=Homo sapiens GN=WBP2 PE=1 SV=1
P07992	ERCC1	0.81579	-0.29373	1.1481	0.199248	DNA excision repair protein ERCC-1 OS=Homo sapiens GN=ERCC1 PE=1 SV=1
Q13618	CUL3	1.2621	0.335826	1.1807	0.239642	Cullin-3 OS=Homo sapiens GN=CUL3 PE=1 SV=2 - [CUL3_HUMAN]
O95817	BAG3	1.4885	0.573859	1.1807	0.239642	BAG family molecular chaperone regulator 3 OS=Homo sapiens GN=BAG3 PE=1 SV=3 - [BAG3_HUMAN]
P13929	ENO3	0.85408	-0.227557	1.1986	0.26135	Beta-enolase OS=Homo sapiens GN=ENO3 PE=1 SV=4 - [ENOB_HUMAN]
Q9UGV2	NDRG3	1.027	0.0384362	1.205	0.269033	Protein NDRG3 OS=Homo sapiens GN=NDRG3 PE=1 SV=2 - [NDRG3_HUMAN]
Q14134	TRIM29	1.309	0.388465	1.2965	0.374622	Tripartite motif-containing protein 29 OS=Homo sapiens GN=TRIM29 PE=1 SV=2
O76064	RNF8	0.9264	-0.110293	1.3082	0.387583	E3 ubiquitin-protein ligase RNF8 OS=Homo sapiens GN=RNF8 PE=1 SV=1
P18846	ATF1	1.3266	0.407733	1.3496	0.432532	Cyclic AMP-dependent transcription factor ATF-1 OS=Homo sapiens GN=ATF1 PE=1 SV=2
P35580	MYH10	1.3017	0.380397	1.3669	0.450908	Myosin-10 OS=Homo sapiens GN=MYH10 PE=1 SV=3
Q9H6S3	EPS8L2	1.4368	0.522859	1.3722	0.456491	Epidermal growth factor receptor kinase substrate 8-like protein 2 OS=Homo sapiens GN=EPS8L2 PE=1 SV=2 - [ES8L2_HUMAN]
Q9HD15	SRA1	1.2754	0.35095	1.4066	0.492212	Steroid receptor RNA activator 1 OS=Homo sapiens GN=SRA1 PE=1 SV=1
P53611	RABGGTB	1.3531	0.436268	1.4411	0.52717	Geranylgeranyl transferase type-2 subunit beta OS=Homo sapiens GN=RABGGTB PE=1 SV=2
Q96HC4	PDLIM5	1.4177	0.503552	1.4573	0.543298	PDZ and LIM domain protein 5 OS=Homo sapiens GN=PDLIM5 PE=1 SV=4
O14745	SLC9A3R1	1.4672	0.553066	1.4851	0.57056	Na(+)/H(+) exchange regulatory cofactor NHE-RF1 OS=Homo sapiens GN=SLC9A3R1 PE=1 SV=4 - [NHRF1_HUMAN]
P35354	PTGS2	1.3414	0.42374	1.7195	0.781989	Prostaglandin G/H synthase 2 OS=Homo sapiens GN=PTGS2 PE=1 SV=2 - [PGH2_HUMAN]
Q9P2E9	RRBP1	1.3979	0.483261	1.7377	0.797179	Ribosome-binding protein 1 OS=Homo sapiens GN=RRBP1 PE=1 SV=4
Q9BUJ2	HNRNPUL1	1.362	0.445727	1.849	0.886745	Heterogeneous nuclear ribonucleoprotein U-like protein 1 OS=Homo sapiens GN=HNRNPUL1 PE=1 SV=2
Q13425	SNTB2	1.1545	0.207268	1.975	0.981853	Beta-2-syntrophin OS=Homo sapiens GN=SNTB2 PE=1 SV=1
Q96SY0	C15orf44	0.86442	-0.210196	2.6544	1.40839	UPF0464 protein C15orf44 OS=Homo sapiens GN=C15orf44 PE=1 SV=2 - [CO044_HUMAN]
P39880	CUX1	1.26465	0.338741	2.66527	1.41428	Homeobox protein cut-like 1 OS=Homo sapiens GN=CUX1 PE=1 SV=3 - [CUX1_HUMAN]
Q07820	MCL1	1.4695	0.555325	3.599	1.8476	Induced myeloid leukemia cell differentiation protein Mcl-1 OS=Homo sapiens GN=MCL1 PE=1 SV=3
Q9Y4F3	LKAP	0.68127	-0.553701	13.358	3.73963	Limkain-b1 OS=Homo sapiens GN=LKAP PE=1 SV=5
Q99541	PLIN2	0.70113	-0.512246	28.588	4.83734	Perilipin-2 OS=Homo sapiens GN=PLIN2 PE=1 SV=2
Q9UMY1	NOL7	0.74792	-0.419044	0.30238	-1.72557	Nucleolar protein 7 OS=Homo sapiens GN=NOL7 PE=1 SV=2 - [NOL7_HUMAN]

## Sheet: 4. No Change in any condition
Proteins that did not change between G1 and S phase even after the addition of MG132
Uniprot Accession	Gene Name	Med/Light	Log2(M/L)	Heavy/Light	Log2(H/L)	Gene Description
Q9NUQ3	TXLNG	0.9751	-0.0363779	0.66667	-0.584955	Gamma-taxilin OS=Homo sapiens GN=TXLNG PE=1 SV=2 - [TXLNG_HUMAN]
P36507	MAP2K2	0.80913	-0.305557	0.66681	-0.584652	Dual specificity mitogen-activated protein kinase kinase 2 OS=Homo sapiens GN=MAP2K2 PE=1 SV=1 - [MP2K2_HUMAN]
Q8TC12	RDH11	0.96188	-0.0560712	0.66707	-0.58409	Retinol dehydrogenase 11 OS=Homo sapiens GN=RDH11 PE=1 SV=2
Q99439	CNN2	0.73499	-0.444203	0.66752	-0.583117	Calponin-2 OS=Homo sapiens GN=CNN2 PE=1 SV=4
P27797	CALR	0.68127	-0.553701	0.66757	-0.583009	Calreticulin OS=Homo sapiens GN=CALR PE=1 SV=1 - [CALR_HUMAN]
O15067	PFAS	0.87292	-0.196079	0.66841	-0.581195	Phosphoribosylformylglycinamidine synthase OS=Homo sapiens GN=PFAS PE=1 SV=3 - [PUR4_HUMAN]
Q6PKG0	LARP1	0.69555	-0.523774	0.66843	-0.581152	La-related protein 1 OS=Homo sapiens GN=LARP1 PE=1 SV=2
Q8WZA9	IRGQ	0.88895	-0.169826	0.66931	-0.579254	Immunity-related GTPase family Q protein OS=Homo sapiens GN=IRGQ PE=1 SV=1 - [IRGQ_HUMAN]
P50336	PPOX	0.85358	-0.228402	0.66955	-0.578736	Protoporphyrinogen oxidase OS=Homo sapiens GN=PPOX PE=1 SV=1 - [PPOX_HUMAN]
P49238	CX3CR1	0.93081	-0.103441	0.66962	-0.578585	CX3C chemokine receptor 1 OS=Homo sapiens GN=CX3CR1 PE=1 SV=1
P17066	HSPA6	0.684	-0.547932	0.67	-0.577767	Heat shock 70 kDa protein 6 OS=Homo sapiens GN=HSPA6 PE=1 SV=2 - [HSP76_HUMAN]
Q9Y6E2	BZW2	0.77539	-0.367006	0.67056	-0.576562	Basic leucine zipper and W2 domain-containing protein 2 OS=Homo sapiens GN=BZW2 PE=1 SV=1 - [BZW2_HUMAN]
P08865	RPSA	0.71825	-0.477442	0.67062	-0.576433	40S ribosomal protein SA OS=Homo sapiens GN=RPSA PE=1 SV=4 - [RSSA_HUMAN]
P42765	ACAA2	0.74494	-0.424804	0.67124	-0.575099	3-ketoacyl-CoA thiolase, mitochondrial OS=Homo sapiens GN=ACAA2 PE=1 SV=2 - [THIM_HUMAN]
Q9H078	CLPB	0.84976	-0.234873	0.67185	-0.573789	Caseinolytic peptidase B protein homolog OS=Homo sapiens GN=CLPB PE=1 SV=1 - [CLPB_HUMAN]
P33176	KIF5B	0.68703	-0.541555	0.67186	-0.573767	Kinesin-1 heavy chain OS=Homo sapiens GN=KIF5B PE=1 SV=1 - [KINH_HUMAN]
Q99598	TSNAX	0.91232	-0.132388	0.67335	-0.570571	Translin-associated protein X OS=Homo sapiens GN=TSNAX PE=1 SV=1
P09417	QDPR	0.97388	-0.0381841	0.67354	-0.570164	Dihydropteridine reductase OS=Homo sapiens GN=QDPR PE=1 SV=2
P08238	HSP90AB1	0.75279	-0.409681	0.67442	-0.568281	Heat shock protein HSP 90-beta OS=Homo sapiens GN=HSP90AB1 PE=1 SV=4 - [HS90B_HUMAN]
O95202	LETM1	0.72218	-0.46957	0.67452	-0.568067	LETM1 and EF-hand domain-containing protein 1, mitochondrial OS=Homo sapiens GN=LETM1 PE=1 SV=1 - [LETM1_HUMAN]
P34897	SHMT2	0.74839	-0.418138	0.6756	-0.565759	Serine hydroxymethyltransferase, mitochondrial OS=Homo sapiens GN=SHMT2 PE=1 SV=3 - [GLYM_HUMAN]
Q7Z739	YTHDF3	0.76369	-0.388941	0.67596	-0.56499	YTH domain family protein 3 OS=Homo sapiens GN=YTHDF3 PE=1 SV=1;>sp|Q9BYJ9|YTHD1_HUMAN YTH domain family protein 1 OS=Homo sapiens GN=YTHDF1 PE=1 SV=1
O14773	TPP1	0.7495	-0.416	0.67617	-0.564542	Tripeptidyl-peptidase 1 OS=Homo sapiens GN=TPP1 PE=1 SV=2 - [TPP1_HUMAN]
P49753	ACOT2	0.76093	-0.394164	0.67631	-0.564243	Acyl-coenzyme A thioesterase 2, mitochondrial OS=Homo sapiens GN=ACOT2 PE=1 SV=6;>sp|Q86TX2|ACOT1_HUMAN Acyl-coenzyme A thioesterase 1 OS=Homo sapiens GN=ACOT1 PE=1 SV=1
Q96CT7	CCDC124	1.0273	0.0388576	0.67673	-0.563348	Coiled-coil domain-containing protein 124 OS=Homo sapiens GN=CCDC124 PE=1 SV=1
P37198	NUP62	0.69369	-0.527637	0.67675	-0.563305	Nuclear pore glycoprotein p62 OS=Homo sapiens GN=NUP62 PE=1 SV=3 - [NUP62_HUMAN]
P08559	PDHA1	0.89153	-0.165645	0.67717	-0.56241	Pyruvate dehydrogenase E1 component subunit alpha, somatic form, mitochondrial OS=Homo sapiens GN=PDHA1 PE=1 SV=3 - [ODPA_HUMAN]
Q96IJ6	GMPPA	0.69386	-0.527283	0.6777	-0.561281	Mannose-1-phosphate guanyltransferase alpha OS=Homo sapiens GN=GMPPA PE=1 SV=1 - [GMPPA_HUMAN]
P46459	NSF	0.85194	-0.231176	0.6779	-0.560856	Vesicle-fusing ATPase OS=Homo sapiens GN=NSF PE=1 SV=3 - [NSF_HUMAN]
P24941	CDK2	0.88231	-0.180642	0.67815	-0.560324	Cell division protein kinase 2 OS=Homo sapiens GN=CDK2 PE=1 SV=2 - [CDK2_HUMAN]
Q9Y6N5	SQRDL	0.76634	-0.383943	0.67865	-0.55926	Sulfide:quinone oxidoreductase, mitochondrial OS=Homo sapiens GN=SQRDL PE=1 SV=1 - [SQRD_HUMAN]
P50213	IDH3A	0.77662	-0.364719	0.6788	-0.558942	Isocitrate dehydrogenase [NAD] subunit alpha, mitochondrial OS=Homo sapiens GN=IDH3A PE=1 SV=1 - [IDH3A_HUMAN]
Q14738	PPP2R5D	1.0259	0.0368901	0.67921	-0.55807	Serine/threonine-protein phosphatase 2A 56 kDa regulatory subunit delta isoform OS=Homo sapiens GN=PPP2R5D PE=1 SV=1 - [2A5D_HUMAN]
P04040	CAT	0.78684	-0.345858	0.67968	-0.557072	Catalase OS=Homo sapiens GN=CAT PE=1 SV=3 - [CATA_HUMAN]
P06576	ATP5B	0.79428	-0.33228	0.67973	-0.556966	ATP synthase subunit beta, mitochondrial OS=Homo sapiens GN=ATP5B PE=1 SV=3 - [ATPB_HUMAN]
P63261	ACTG1	0.76389	-0.388563	0.67985	-0.556712	Actin, cytoplasmic 2 OS=Homo sapiens GN=ACTG1 PE=1 SV=1
P02792	FTL	0.91706	-0.124912	0.6809	-0.554485	Ferritin light chain OS=Homo sapiens GN=FTL PE=1 SV=2 - [FRIL_HUMAN]
Q9BXR0	QTRT1	0.68933	-0.536733	0.681	-0.554273	Queuine tRNA-ribosyltransferase OS=Homo sapiens GN=QTRT1 PE=1 SV=3
Q6IN84	MRM1	0.76617	-0.384264	0.68101	-0.554252	rRNA methyltransferase 1, mitochondrial OS=Homo sapiens GN=MRM1 PE=1 SV=1
P30533	LRPAP1	0.72703	-0.459913	0.68112	-0.554019	Alpha-2-macroglobulin receptor-associated protein OS=Homo sapiens GN=LRPAP1 PE=1 SV=1
Q9H9B4	SFXN1	0.81024	-0.303579	0.68121	-0.553828	Sideroflexin-1 OS=Homo sapiens GN=SFXN1 PE=1 SV=4 - [SFXN1_HUMAN]
P62750	RPL23A	0.81427	-0.296421	0.68152	-0.553172	60S ribosomal protein L23a OS=Homo sapiens GN=RPL23A PE=1 SV=1 - [RL23A_HUMAN]
P05091	ALDH2	0.9227	-0.116066	0.68218	-0.551776	Aldehyde dehydrogenase, mitochondrial OS=Homo sapiens GN=ALDH2 PE=1 SV=2 - [ALDH2_HUMAN]
O95302	FKBP9	0.80923	-0.305378	0.68267	-0.55074	Peptidyl-prolyl cis-trans isomerase FKBP9 OS=Homo sapiens GN=FKBP9 PE=1 SV=2 - [FKBP9_HUMAN]
Q9UN37	VPS4A	0.75626	-0.403046	0.68279	-0.550486	Vacuolar protein sorting-associated protein 4A OS=Homo sapiens GN=VPS4A PE=1 SV=1
P43897	TSFM	0.81359	-0.297626	0.68288	-0.550296	Elongation factor Ts, mitochondrial OS=Homo sapiens GN=TSFM PE=1 SV=2 - [EFTS_HUMAN]
Q969Z0	TBRG4	0.72441	-0.465122	0.68292	-0.550212	Protein TBRG4 OS=Homo sapiens GN=TBRG4 PE=1 SV=1 - [TBRG4_HUMAN]
P60709	ACTB	0.855	-0.226004	0.683	-0.550043	Actin, cytoplasmic 1 OS=Homo sapiens GN=ACTB PE=1 SV=1 - [ACTB_HUMAN]
P25705	ATP5A1	0.77119	-0.374842	0.68345	-0.549092	ATP synthase subunit alpha, mitochondrial OS=Homo sapiens GN=ATP5A1 PE=1 SV=1 - [ATPA_HUMAN]
P49411	TUFM	0.75048	-0.414114	0.68362	-0.548733	Elongation factor Tu, mitochondrial OS=Homo sapiens GN=TUFM PE=1 SV=2 - [EFTU_HUMAN]
Q9UI10	EIF2B4	0.8711	-0.19909	0.684	-0.547932	Translation initiation factor eIF-2B subunit delta OS=Homo sapiens GN=EIF2B4 PE=1 SV=2 - [EI2BD_HUMAN]
O75821	EIF3G	0.86545	-0.208478	0.68475	-0.546351	Eukaryotic translation initiation factor 3 subunit G OS=Homo sapiens GN=EIF3G PE=1 SV=2 - [EIF3G_HUMAN]
P15170	GSPT1	0.75195	-0.411291	0.6851	-0.545614	Eukaryotic peptide chain release factor GTP-binding subunit ERF3A OS=Homo sapiens GN=GSPT1 PE=1 SV=1 - [ERF3A_HUMAN]
Q96GK7	FAHD2A	0.87195	-0.197683	0.68565	-0.544456	Fumarylacetoacetate hydrolase domain-containing protein 2A OS=Homo sapiens GN=FAHD2A PE=1 SV=1 - [FAH2A_HUMAN]
P56192	MARS	0.72061	-0.472709	0.68568	-0.544393	Methionyl-tRNA synthetase, cytoplasmic OS=Homo sapiens GN=MARS PE=1 SV=2
P07237	P4HB	0.7295	-0.45502	0.68581	-0.544119	Protein disulfide-isomerase OS=Homo sapiens GN=P4HB PE=1 SV=3 - [PDIA1_HUMAN]
Q8NI08	NCOA7	0.757	-0.401635	0.686	-0.54372	Nuclear receptor coactivator 7 OS=Homo sapiens GN=NCOA7 PE=1 SV=2 - [NCOA7_HUMAN]
Q9H5Q4	TFB2N	0.68034	-0.555672	0.68601	-0.543698	Dimethyladenosine transferase 2, mitochondrial OS=Homo sapiens GN=TFB2M PE=1 SV=1 - [TFB2M_HUMAN]
Q08752	PPID	0.75487	-0.4057	0.68609	-0.54353	Peptidyl-prolyl cis-trans isomerase D OS=Homo sapiens GN=PPID PE=1 SV=3
Q13283	G3BP1	0.80162	-0.31901	0.68644	-0.542794	Ras GTPase-activating protein-binding protein 1 OS=Homo sapiens GN=G3BP1 PE=1 SV=1 - [G3BP1_HUMAN]
P55084	HADHB	0.79245	-0.335608	0.68669	-0.542269	Trifunctional enzyme subunit beta, mitochondrial OS=Homo sapiens GN=HADHB PE=1 SV=3 - [ECHB_HUMAN]
Q9UHD9	UBQLN2	0.78536	-0.348574	0.68782	-0.539897	Ubiquilin-2 OS=Homo sapiens GN=UBQLN2 PE=1 SV=2 - [UBQL2_HUMAN]
P11182	DBT	0.7503	-0.414461	0.68787	-0.539792	Lipoamide acyltransferase component of branched-chain alpha-keto acid dehydrogenase complex, mitochondrial OS=Homo sapiens GN=DBT PE=1 SV=3 - [ODB2_HUMAN]
P11021	HSPA5	0.7022	-0.510046	0.68808	-0.539352	78 kDa glucose-regulated protein OS=Homo sapiens GN=HSPA5 PE=1 SV=2 - [GRP78_HUMAN]
Q9BSE5	AGMAT	0.93045	-0.103999	0.68842	-0.538639	Agmatinase, mitochondrial OS=Homo sapiens GN=AGMAT PE=1 SV=2 - [SPEB_HUMAN]
Q32MZ4	LRRFIP1	0.78669	-0.346133	0.68931	-0.536775	Leucine-rich repeat flightless-interacting protein 1 OS=Homo sapiens GN=LRRFIP1 PE=1 SV=2
P54105	CLNS1A	0.77252	-0.372356	0.69002	-0.53529	Methylosome subunit pICln OS=Homo sapiens GN=CLNS1A PE=1 SV=1 - [ICLN_HUMAN]
P53597	SUCLG1	0.84757	-0.238596	0.69023	-0.534851	Succinyl-CoA ligase [GDP-forming] subunit alpha, mitochondrial OS=Homo sapiens GN=SUCLG1 PE=1 SV=4 - [SUCA_HUMAN]
Q14694	USP10	1.1714	0.228234	0.69062	-0.534036	Ubiquitin carboxyl-terminal hydrolase 10 OS=Homo sapiens GN=USP10 PE=1 SV=2 - [UBP10_HUMAN]
Q9H2A2	ALDH8A1	0.76614	-0.38432	0.69224	-0.530656	Aldehyde dehydrogenase family 8 member A1 OS=Homo sapiens GN=ALDH8A1 PE=1 SV=1
P52888	THOP1	0.83433	-0.26131	0.69265	-0.529802	Thimet oligopeptidase OS=Homo sapiens GN=THOP1 PE=1 SV=2 - [THOP1_HUMAN]
Q96B26	EXOSC8	0.73829	-0.43774	0.69308	-0.528906	Exosome complex exonuclease RRP43 OS=Homo sapiens GN=EXOSC8 PE=1 SV=1 - [EXOS8_HUMAN]
Q9HBL8	NMRAL1	0.82111	-0.284353	0.69315	-0.528761	NmrA-like family domain-containing protein 1 OS=Homo sapiens GN=NMRAL1 PE=1 SV=1
Q9H361	PABPC3	0.713	-0.488026	0.694	-0.526992	Polyadenylate-binding protein 3 OS=Homo sapiens GN=PABPC3 PE=1 SV=2 - [PABP3_HUMAN]
O43172	PRPF4	0.75539	-0.404706	0.69484	-0.525247	U4/U6 small nuclear ribonucleoprotein Prp4 OS=Homo sapiens GN=PRPF4 PE=1 SV=2 - [PRP4_HUMAN]
Q9UKF6	CPSF3	0.78697	-0.345619	0.69522	-0.524459	Cleavage and polyadenylation specificity factor subunit 3 OS=Homo sapiens GN=CPSF3 PE=1 SV=1
P53396	ACLY	0.79526	-0.330501	0.69529	-0.524313	ATP-citrate synthase OS=Homo sapiens GN=ACLY PE=1 SV=3 - [ACLY_HUMAN]
P08754	GNAI3	0.73686	-0.440538	0.69595	-0.522944	Guanine nucleotide-binding protein G(k) subunit alpha OS=Homo sapiens GN=GNAI3 PE=1 SV=3 - [GNAI3_HUMAN]
P35659	DEK	0.77249	-0.372412	0.69614	-0.522551	Protein DEK OS=Homo sapiens GN=DEK PE=1 SV=1 - [DEK_HUMAN]
Q8N954	CCDC75	0.755	-0.405451	0.69628	-0.522261	Coiled-coil domain-containing protein 75 OS=Homo sapiens GN=CCDC75 PE=1 SV=3 - [CCD75_HUMAN]
P09543	CNP	0.74393	-0.426761	0.69643	-0.52195	2,3-cyclic-nucleotide 3-phosphodiesterase OS=Homo sapiens GN=CNP PE=1 SV=2
P21281	ATP6V1B2	0.92161	-0.117772	0.69699	-0.52079	V-type proton ATPase subunit B, brain isoform OS=Homo sapiens GN=ATP6V1B2 PE=1 SV=3 - [VATB2_HUMAN]
P52306	RAP1GDS1	0.85926	-0.218833	0.69729	-0.520169	Rap1 GTPase-GDP dissociation stimulator 1 OS=Homo sapiens GN=RAP1GDS1 PE=1 SV=3
P07814	EPRS	0.7811	-0.356421	0.69794	-0.518825	Bifunctional aminoacyl-tRNA synthetase OS=Homo sapiens GN=EPRS PE=1 SV=5 - [SYEP_HUMAN]
O00506	STK25	0.747505	-0.419845	0.69806	-0.518577	Serine/threonine-protein kinase 25 OS=Homo sapiens GN=STK25 PE=1 SV=1;>sp|Q9P289|MST4_HUMAN Serine/threonine-protein kinase MST4 OS=Homo sapiens GN=MST4 PE=1 SV=2
Q16537	PPP2R5E	1.1209	0.164658	0.6992	-0.516223	Serine/threonine-protein phosphatase 2A 56 kDa regulatory subunit epsilon isoform OS=Homo sapiens GN=PPP2R5E PE=1 SV=1 - [2A5E_HUMAN]
Q8NC56	LEMD2	0.90472	-0.144457	0.69939	-0.515831	LEM domain-containing protein 2 OS=Homo sapiens GN=LEMD2 PE=1 SV=1
P09874	PARP1	0.76943	-0.378138	0.69956	-0.51548	Poly [ADP-ribose] polymerase 1 OS=Homo sapiens GN=PARP1 PE=1 SV=4 - [PARP1_HUMAN]
Q32P41	TRMT2	0.70398	-0.506394	0.70012	-0.514326	tRNA (guanine-N(1)-)-methyltransferase OS=Homo sapiens GN=TRMT5 PE=1 SV=2
Q09028	RBBP4	0.76662	-0.383416	0.70051	-0.513522	Histone-binding protein RBBP4 OS=Homo sapiens GN=RBBP4 PE=1 SV=3 - [RBBP4_HUMAN]
Q8IZ73	RPUSD2	0.951008	-0.0724703	0.700593	-0.513351	RNA pseudouridylate synthase domain-containing protein 2 OS=Homo sapiens GN=RPUSD2 PE=1 SV=2 - [RUSD2_HUMAN]
Q9P013	CWC15	0.9457	-0.0805455	0.70076	-0.513008	Protein CWC15 homolog OS=Homo sapiens GN=CWC15 PE=1 SV=2
Q96AY3	FKBP10	0.81999	-0.286322	0.70096	-0.512596	Peptidyl-prolyl cis-trans isomerase FKBP10 OS=Homo sapiens GN=FKBP10 PE=1 SV=1
Q9NVM4	PRMT7	0.88585	-0.174866	0.70132	-0.511855	Protein arginine N-methyltransferase 7 OS=Homo sapiens GN=PRMT7 PE=1 SV=1
Q92530	PSMF1	0.71772	-0.478507	0.70148	-0.511526	Proteasome inhibitor PI31 subunit OS=Homo sapiens GN=PSMF1 PE=1 SV=2
P23786	CPT2	0.76457	-0.38728	0.70157	-0.511341	Carnitine O-palmitoyltransferase 2, mitochondrial OS=Homo sapiens GN=CPT2 PE=1 SV=2
Q9NZ63	C9orf78	0.77089	-0.375403	0.7018	-0.510868	Uncharacterized protein C9orf78 OS=Homo sapiens GN=C9orf78 PE=1 SV=1 - [CI078_HUMAN]
Q96GM8	TOE1	0.92705	-0.109281	0.70206	-0.510334	Target of EGR1 protein 1 OS=Homo sapiens GN=TOE1 PE=1 SV=1
P35249	RFC4	0.77196	-0.373402	0.70215	-0.510149	Replication factor C subunit 4 OS=Homo sapiens GN=RFC4 PE=1 SV=2 - [RFC4_HUMAN]
Q96AE4	FUBP1	0.75833	-0.399102	0.70234	-0.509758	Far upstream element-binding protein 1 OS=Homo sapiens GN=FUBP1 PE=1 SV=3 - [FUBP1_HUMAN]
Q8NF91	SYNE1	0.69179	-0.531594	0.70341	-0.507562	Nesprin-1 OS=Homo sapiens GN=SYNE1 PE=1 SV=3
P55786	NPEPPS	0.93748	-0.0931402	0.70384	-0.506681	Puromycin-sensitive aminopeptidase OS=Homo sapiens GN=NPEPPS PE=1 SV=2
Q9BWF3	RBM4	0.74778	-0.419314	0.7043	-0.505738	RNA-binding protein 4 OS=Homo sapiens GN=RBM4 PE=1 SV=1 - [RBM4_HUMAN]
Q96EY1	DNAJA3	0.76956	-0.377894	0.70449	-0.505349	DnaJ homolog subfamily A member 3, mitochondrial OS=Homo sapiens GN=DNAJA3 PE=1 SV=2
P46736	BRCC3	0.91584	-0.126833	0.70492	-0.504469	Lys-63-specific deubiquitinase BRCC36 OS=Homo sapiens GN=BRCC3 PE=1 SV=2
P30685	HLA-B	0.901532	-0.149549	0.705565	-0.503148	HLA class I histocompatibility antigen, B-35 alpha chain OS=Homo sapiens GN=HLA-B PE=1 SV=1
Q92769	HDAC2	0.85998	-0.217625	0.70557	-0.503139	Histone deacetylase 2 OS=Homo sapiens GN=HDAC2 PE=1 SV=2 - [HDAC2_HUMAN]
Q99873	PRMT1	0.78973	-0.340569	0.70582	-0.502628	Protein arginine N-methyltransferase 1 OS=Homo sapiens GN=PRMT1 PE=1 SV=2 - [ANM1_HUMAN]
P30154	PPP2R1B	0.9226	-0.116223	0.70587	-0.502526	Serine/threonine-protein phosphatase 2A 65 kDa regulatory subunit A beta isoform OS=Homo sapiens GN=PPP2R1B PE=1 SV=3
Q07283	TCHH	0.74641	-0.42196	0.70657	-0.501096	Trichohyalin OS=Homo sapiens GN=TCHH PE=1 SV=2
O95831	AIFM1	0.78901	-0.341885	0.70665	-0.500932	Apoptosis-inducing factor 1, mitochondrial OS=Homo sapiens GN=AIFM1 PE=1 SV=1 - [AIFM1_HUMAN]
Q7KZF4	SND1	0.82278	-0.281421	0.70729	-0.499626	Staphylococcal nuclease domain-containing protein 1 OS=Homo sapiens GN=SND1 PE=1 SV=1 - [SND1_HUMAN]
Q9NRR5	UBQLN4	0.88432	-0.17736	0.70882	-0.496509	Ubiquilin-4 OS=Homo sapiens GN=UBQLN4 PE=1 SV=2;>sp|Q9UMX0|UBQL1_HUMAN Ubiquilin-1 OS=Homo sapiens GN=UBQLN1 PE=1 SV=2
Q9ULX3	NOB1	0.7769	-0.364199	0.70911	-0.495919	RNA-binding protein NOB1 OS=Homo sapiens GN=NOB1 PE=1 SV=1 - [NOB1_HUMAN]
P49005	POLD2	0.82001	-0.286287	0.70977	-0.494576	DNA polymerase delta subunit 2 OS=Homo sapiens GN=POLD2 PE=1 SV=1 - [DPOD2_HUMAN]
Q96IR7	HPDL	0.89997	-0.152051	0.7098	-0.494516	4-hydroxyphenylpyruvate dioxygenase-like protein OS=Homo sapiens GN=HPDL PE=1 SV=1 - [HPDL_HUMAN]
Q96I24	FUBP3	0.89102	-0.16647	0.70991	-0.494292	Far upstream element-binding protein 3 OS=Homo sapiens GN=FUBP3 PE=1 SV=2 - [FUBP3_HUMAN]
P26640	VARS	0.91635	-0.126029	0.71116	-0.491754	Valyl-tRNA synthetase OS=Homo sapiens GN=VARS PE=1 SV=4 - [SYVC_HUMAN]
O15460	P4HA2	0.94706	-0.0784723	0.71135	-0.491369	Prolyl 4-hydroxylase subunit alpha-2 OS=Homo sapiens GN=P4HA2 PE=1 SV=1 - [P4HA2_HUMAN]
P40939	HADHA	0.78871	-0.342433	0.71191	-0.490233	Trifunctional enzyme subunit alpha, mitochondrial OS=Homo sapiens GN=HADHA PE=1 SV=2 - [ECHA_HUMAN]
Q9H3N1	TMX1	0.81735	-0.290974	0.71222	-0.489605	Thioredoxin-related transmembrane protein 1 OS=Homo sapiens GN=TMX1 PE=1 SV=1 - [TMX1_HUMAN]
Q9NR56	MBNL1	0.81963	-0.286955	0.71234	-0.489362	Muscleblind-like protein 1 OS=Homo sapiens GN=MBNL1 PE=1 SV=2
P25787	PSMA2	0.93557	-0.0960825	0.71238	-0.489281	Proteasome subunit alpha type-2 OS=Homo sapiens GN=PSMA2 PE=1 SV=2 - [PSA2_HUMAN]
P00390	GSR	0.73852	-0.437291	0.71246	-0.489119	Glutathione reductase, mitochondrial OS=Homo sapiens GN=GSR PE=1 SV=2 - [GSHR_HUMAN]
Q9Y6M0	PRSS21	0.89016	-0.167863	0.71261	-0.488815	Testisin OS=Homo sapiens GN=PRSS21 PE=2 SV=1 - [TEST_HUMAN]
Q8TAV0	FAM76A	0.67008	-0.577595	0.7135	-0.487015	Protein FAM76A OS=Homo sapiens GN=FAM76A PE=2 SV=1
Q9UQ80	PA2G4	0.82807	-0.272175	0.71383	-0.486348	Proliferation-associated protein 2G4 OS=Homo sapiens GN=PA2G4 PE=1 SV=3 - [PA2G4_HUMAN]
O15382	BCAT2	0.72811	-0.457772	0.71406	-0.485883	Branched-chain-amino-acid aminotransferase, mitochondrial OS=Homo sapiens GN=BCAT2 PE=1 SV=2
P30464	HLA-B	0.93025	-0.10431	0.71436	-0.485277	HLA class I histocompatibility antigen, B-15 alpha chain OS=Homo sapiens GN=HLA-B PE=1 SV=2;>sp|Q04826|1B40_HUMAN HLA class I histocompatibility antigen, B-40 alpha chain OS=Homo sapiens GN=HLA-B PE=1 SV=1;>sp|P18465|1B57_HUMAN HLA cl
Q96CS3	FAF2	0.8448	-0.243318	0.71528	-0.48342	FAS-associated factor 2 OS=Homo sapiens GN=FAF2 PE=1 SV=2 - [FAF2_HUMAN]
P08240	SRPR	0.79845	-0.324726	0.71535	-0.483279	Signal recognition particle receptor subunit alpha OS=Homo sapiens GN=SRPR PE=1 SV=2
O00625	PIR	0.79322	-0.334207	0.71586	-0.482251	Pirin OS=Homo sapiens GN=PIR PE=1 SV=1
Q9BYX7	POTEKP	0.7	-0.514573	0.716	-0.481969	Putative beta-actin-like protein 3 OS=Homo sapiens GN=POTEKP PE=5 SV=1 - [ACTBM_HUMAN]
O95696	BRD1	0.773	-0.37146	0.716	-0.481969	Bromodomain-containing protein 1 OS=Homo sapiens GN=BRD1 PE=1 SV=1 - [BRD1_HUMAN]
P36542	ATP5C1	0.82325	-0.280597	0.71627	-0.481425	ATP synthase subunit gamma, mitochondrial OS=Homo sapiens GN=ATP5C1 PE=1 SV=1 - [ATPG_HUMAN]
P48735	IDH2	0.81265	-0.299294	0.7164	-0.481163	Isocitrate dehydrogenase [NADP], mitochondrial OS=Homo sapiens GN=IDH2 PE=1 SV=2 - [IDHP_HUMAN]
P63244	GNB2L1	0.73814	-0.438034	0.71784	-0.478266	Guanine nucleotide-binding protein subunit beta-2-like 1 OS=Homo sapiens GN=GNB2L1 PE=1 SV=3 - [GBLP_HUMAN]
P24752	ACAT1	0.85153	-0.231871	0.71788	-0.478185	Acetyl-CoA acetyltransferase, mitochondrial OS=Homo sapiens GN=ACAT1 PE=1 SV=1 - [THIL_HUMAN]
P23588	EIF4B	0.86428	-0.210429	0.71796	-0.478025	Eukaryotic translation initiation factor 4B OS=Homo sapiens GN=EIF4B PE=1 SV=2 - [IF4B_HUMAN]
Q8WTS1	ABHD5	0.79585	-0.329432	0.71801	-0.477924	1-acylglycerol-3-phosphate O-acyltransferase ABHD5 OS=Homo sapiens GN=ABHD5 PE=1 SV=1 - [ABHD5_HUMAN]
P12268	IMPDH2	0.79506	-0.330864	0.71839	-0.477161	Inosine-5'-monophosphate dehydrogenase 2 OS=Homo sapiens GN=IMPDH2 PE=1 SV=2 - [IMDH2_HUMAN]
Q13895	BYSL	0.86723	-0.205513	0.71887	-0.476197	Bystin OS=Homo sapiens GN=BYSL PE=1 SV=3 - [BYST_HUMAN]
Q00796	SORD	0.83691	-0.256856	0.72042	-0.47309	Sorbitol dehydrogenase OS=Homo sapiens GN=SORD PE=1 SV=4 - [DHSO_HUMAN]
Q96I99	SUCLG2	0.756	-0.403542	0.72102	-0.471889	Succinyl-CoA ligase [GDP-forming] subunit beta, mitochondrial OS=Homo sapiens GN=SUCLG2 PE=1 SV=2 - [SUCB2_HUMAN]
Q8IY67	RAVER1	0.85822	-0.220581	0.72115	-0.471629	Ribonucleoprotein PTB-binding 1 OS=Homo sapiens GN=RAVER1 PE=1 SV=1 - [RAVR1_HUMAN]
Q01518	CAP1	0.72338	-0.467174	0.72117	-0.471589	Adenylyl cyclase-associated protein 1 OS=Homo sapiens GN=CAP1 PE=1 SV=5 - [CAP1_HUMAN]
Q6NUK1	SLC25A24	0.80604	-0.311077	0.72142	-0.471089	Calcium-binding mitochondrial carrier protein SCaMC-1 OS=Homo sapiens GN=SLC25A24 PE=1 SV=2 - [SCMC1_HUMAN]
O43242	PSMD3	0.77703	-0.363958	0.72146	-0.471009	26S proteasome non-ATPase regulatory subunit 3 OS=Homo sapiens GN=PSMD3 PE=1 SV=2 - [PSMD3_HUMAN]
P63267	ACTG2	0.916	-0.12658	0.722	-0.469929	Actin, gamma-enteric smooth muscle OS=Homo sapiens GN=ACTG2 PE=1 SV=1 - [ACTH_HUMAN]
P27695	APEX1	0.89479	-0.160379	0.72263	-0.468671	DNA-(apurinic or apyrimidinic site) lyase OS=Homo sapiens GN=APEX1 PE=1 SV=2
P26599	PTBP1	0.83676	-0.257114	0.7227	-0.468531	Polypyrimidine tract-binding protein 1 OS=Homo sapiens GN=PTBP1 PE=1 SV=1 - [PTBP1_HUMAN]
Q96ER3	SAAL1	1.1252	0.170181	0.72277	-0.468391	Protein SAAL1 OS=Homo sapiens GN=SAAL1 PE=1 SV=2 - [SAAL1_HUMAN]
Q96EY5	FAM125A	0.92124	-0.118351	0.72293	-0.468072	Multivesicular body subunit 12A OS=Homo sapiens GN=FAM125A PE=1 SV=1 - [F125A_HUMAN]
Q9Y678	COPG	0.73388	-0.446384	0.72311	-0.467713	Coatomer subunit gamma OS=Homo sapiens GN=COPG PE=1 SV=1 - [COPG_HUMAN]
O00116	AGPS	0.69389	-0.527221	0.72312	-0.467693	Alkyldihydroxyacetonephosphate synthase, peroxisomal OS=Homo sapiens GN=AGPS PE=1 SV=1 - [ADAS_HUMAN]
P26006	ITGA3	0.82771	-0.272803	0.72342	-0.467095	Integrin alpha-3 OS=Homo sapiens GN=ITGA3 PE=1 SV=4 - [ITA3_HUMAN]
P62753	RPS6	0.68212	-0.551903	0.7238	-0.466337	40S ribosomal protein S6 OS=Homo sapiens GN=RPS6 PE=1 SV=1 - [RS6_HUMAN]
Q86X55	CARM1	0.96156	-0.0565512	0.72414	-0.465659	Histone-arginine methyltransferase CARM1 OS=Homo sapiens GN=CARM1 PE=1 SV=3 - [CARM1_HUMAN]
P48163	ME1	0.72122	-0.471489	0.72417	-0.4656	NADP-dependent malic enzyme OS=Homo sapiens GN=ME1 PE=1 SV=1
O75153	KIAA0664	0.6773	-0.562133	0.72448	-0.464982	Protein KIAA0664 OS=Homo sapiens GN=KIAA0664 PE=1 SV=2
P23258	TUBG1	0.863	-0.212568	0.72463	-0.464684	Tubulin gamma-1 chain OS=Homo sapiens GN=TUBG1 PE=1 SV=2 - [TBG1_HUMAN]
O43865	AHCYL1	0.80513	-0.312706	0.72464	-0.464664	Putative adenosylhomocysteinase 2 OS=Homo sapiens GN=AHCYL1 PE=1 SV=2 - [SAHH2_HUMAN]
P11908	PRPS2	0.91213	-0.132689	0.7248	-0.464345	Ribose-phosphate pyrophosphokinase 2 OS=Homo sapiens GN=PRPS2 PE=1 SV=2 - [PRPS2_HUMAN]
P20839	IMPDH1	0.70347	-0.507439	0.72497	-0.464007	Inosine-5-monophosphate dehydrogenase 1 OS=Homo sapiens GN=IMPDH1 PE=1 SV=2
Q9UNS2	COPS3	0.90551	-0.143198	0.72571	-0.462535	COP9 signalosome complex subunit 3 OS=Homo sapiens GN=COPS3 PE=1 SV=3
Q9NUQ8	ABCF3	0.79858	-0.324491	0.72584	-0.462277	ATP-binding cassette sub-family F member 3 OS=Homo sapiens GN=ABCF3 PE=1 SV=2 - [ABCF3_HUMAN]
P28838	LAP3	0.8112	-0.30187	0.72588	-0.462197	Cytosol aminopeptidase OS=Homo sapiens GN=LAP3 PE=1 SV=3 - [AMPL_HUMAN]
P40938	RFC3	0.79849	-0.324654	0.72615	-0.46166	Replication factor C subunit 3 OS=Homo sapiens GN=RFC3 PE=1 SV=2 - [RFC3_HUMAN]
P55884	EIF3B	0.92034	-0.119761	0.72651	-0.460945	Eukaryotic translation initiation factor 3 subunit B OS=Homo sapiens GN=EIF3B PE=1 SV=3 - [EIF3B_HUMAN]
Q14152	EIF3A	0.9127	-0.131787	0.72673	-0.460509	Eukaryotic translation initiation factor 3 subunit A OS=Homo sapiens GN=EIF3A PE=1 SV=1 - [EIF3A_HUMAN]
P32322	PYCR1	0.76582	-0.384923	0.72733	-0.459318	Pyrroline-5-carboxylate reductase 1, mitochondrial OS=Homo sapiens GN=PYCR1 PE=1 SV=2 - [P5CR1_HUMAN]
Q99460	PSMD1	0.81251	-0.299543	0.72755	-0.458882	26S proteasome non-ATPase regulatory subunit 1 OS=Homo sapiens GN=PSMD1 PE=1 SV=2
P42166	TMPO	0.83564	-0.259047	0.72833	-0.457336	Lamina-associated polypeptide 2, isoform alpha OS=Homo sapiens GN=TMPO PE=1 SV=2 - [LAP2A_HUMAN]
Q9Y305	ACOT9	0.74337	-0.427848	0.72897	-0.456069	Acyl-coenzyme A thioesterase 9, mitochondrial OS=Homo sapiens GN=ACOT9 PE=1 SV=2
Q13867	BLMH	0.7998	-0.322289	0.7295	-0.45502	Bleomycin hydrolase OS=Homo sapiens GN=BLMH PE=1 SV=1 - [BLMH_HUMAN]
Q13011	ECH1	0.78052	-0.357492	0.7296	-0.454822	Delta(3,5)-Delta(2,4)-dienoyl-CoA isomerase, mitochondrial OS=Homo sapiens GN=ECH1 PE=1 SV=2 - [ECH1_HUMAN]
P17813	ENG	0.90513	-0.143803	0.72967	-0.454684	Endoglin OS=Homo sapiens GN=ENG PE=1 SV=2
Q15435	PPP1R7	0.82634	-0.275193	0.73016	-0.453715	Protein phosphatase 1 regulatory subunit 7 OS=Homo sapiens GN=PPP1R7 PE=1 SV=1
Q13547	HDAC1	0.66775	-0.58262	0.73029	-0.453459	Histone deacetylase 1 OS=Homo sapiens GN=HDAC1 PE=1 SV=1
O43148	RNMT	0.92397	-0.114082	0.73031	-0.453419	mRNA cap guanine-N7 methyltransferase OS=Homo sapiens GN=RNMT PE=1 SV=1 - [MCES_HUMAN]
Q9BRP4	PAAF1	0.75184	-0.411502	0.73037	-0.453301	Proteasomal ATPase-associated factor 1 OS=Homo sapiens GN=PAAF1 PE=1 SV=2
P35998	PSMC2	0.79256	-0.335408	0.73085	-0.452353	26S protease regulatory subunit 7 OS=Homo sapiens GN=PSMC2 PE=1 SV=3 - [PRS7_HUMAN]
Q99829	CPNE1	0.94648	-0.0793561	0.73115	-0.451761	Copine-1 OS=Homo sapiens GN=CPNE1 PE=1 SV=1 - [CPNE1_HUMAN]
Q9NSD9	FARSB	0.87803	-0.187658	0.73145	-0.451169	Phenylalanyl-tRNA synthetase beta chain OS=Homo sapiens GN=FARSB PE=1 SV=3 - [SYFB_HUMAN]
P09972	ALDOC	0.84779	-0.238221	0.73155	-0.450972	Fructose-bisphosphate aldolase C OS=Homo sapiens GN=ALDOC PE=1 SV=2 - [ALDOC_HUMAN]
P30048	PRDX3	0.75333	-0.408646	0.732	-0.450084	Thioredoxin-dependent peroxide reductase, mitochondrial OS=Homo sapiens GN=PRDX3 PE=1 SV=3 - [PRDX3_HUMAN]
P78318	IGBP1	0.80475	-0.313387	0.73208	-0.449927	Immunoglobulin-binding protein 1 OS=Homo sapiens GN=IGBP1 PE=1 SV=1
Q96A33	CCDC47	0.78705	-0.345473	0.73208	-0.449927	Coiled-coil domain-containing protein 47 OS=Homo sapiens GN=CCDC47 PE=1 SV=1 - [CCD47_HUMAN]
O60936	NOL3	0.8348	-0.260497	0.73242	-0.449257	Nucleolar protein 3 OS=Homo sapiens GN=NOL3 PE=1 SV=1 - [NOL3_HUMAN]
P07954	FH	0.78826	-0.343257	0.73267	-0.448765	Fumarate hydratase, mitochondrial OS=Homo sapiens GN=FH PE=1 SV=3 - [FUMH_HUMAN]
Q16543	CDC37	0.77788	-0.36238	0.73295	-0.448213	Hsp90 co-chaperone Cdc37 OS=Homo sapiens GN=CDC37 PE=1 SV=1 - [CDC37_HUMAN]
Q6PHR2	ULK3	0.70269	-0.50904	0.73301	-0.448095	Serine/threonine-protein kinase ULK3 OS=Homo sapiens GN=ULK3 PE=1 SV=2 - [ULK3_HUMAN]
P22314	UBA1	0.85003	-0.234414	0.73319	-0.447741	Ubiquitin-like modifier-activating enzyme 1 OS=Homo sapiens GN=UBA1 PE=1 SV=3 - [UBA1_HUMAN]
P61421	ATP6V0D1	0.8356	-0.259116	0.73338	-0.447367	V-type proton ATPase subunit d 1 OS=Homo sapiens GN=ATP6V0D1 PE=1 SV=1
Q04323	UBXN1	0.97461	-0.0371031	0.73358	-0.446974	UBX domain-containing protein 1 OS=Homo sapiens GN=UBXN1 PE=1 SV=2 - [UBXN1_HUMAN]
Q9Y5P6	GMPPB	0.7598	-0.396308	0.73471	-0.444753	Mannose-1-phosphate guanyltransferase beta OS=Homo sapiens GN=GMPPB PE=1 SV=2 - [GMPPB_HUMAN]
Q96QK1	VPS35	0.893	-0.163268	0.73529	-0.443615	Vacuolar protein sorting-associated protein 35 OS=Homo sapiens GN=VPS35 PE=1 SV=2 - [VPS35_HUMAN]
Q96HR8	NAF1	0.93878	-0.091141	0.73638	-0.441478	H/ACA ribonucleoprotein complex non-core subunit NAF1 OS=Homo sapiens GN=NAF1 PE=1 SV=2
P61978	HNRNPK	0.76099	-0.394051	0.73675	-0.440753	Heterogeneous nuclear ribonucleoprotein K OS=Homo sapiens GN=HNRNPK PE=1 SV=1 - [HNRPK_HUMAN]
O15160	POLR1C	0.97227	-0.0405711	0.73688	-0.440498	DNA-directed RNA polymerases I and III subunit RPAC1 OS=Homo sapiens GN=POLR1C PE=1 SV=1
Q13885	TUBB2A	0.90973	-0.13649	0.73704	-0.440185	Tubulin beta-2A chain OS=Homo sapiens GN=TUBB2A PE=1 SV=1 - [TBB2A_HUMAN]
P62136	PPP1CA	0.78964	-0.340733	0.73761	-0.43907	Serine/threonine-protein phosphatase PP1-alpha catalytic subunit OS=Homo sapiens GN=PPP1CA PE=1 SV=1
Q9BXP5	SRRT	0.961	-0.0573917	0.738	-0.438307	Serrate RNA effector molecule homolog OS=Homo sapiens GN=SRRT PE=1 SV=1 - [SRRT_HUMAN]
Q9Y230	RUVBL2	0.76753	-0.381705	0.73852	-0.437291	RuvB-like 2 OS=Homo sapiens GN=RUVBL2 PE=1 SV=3 - [RUVB2_HUMAN]
P62191	PSMC1	0.83832	-0.254427	0.73865	-0.437037	26S protease regulatory subunit 4 OS=Homo sapiens GN=PSMC1 PE=1 SV=1 - [PRS4_HUMAN]
Q13057	COASY	0.89189	-0.165062	0.73883	-0.436686	Bifunctional coenzyme A synthase OS=Homo sapiens GN=COASY PE=1 SV=4 - [COASY_HUMAN]
O75351	VPS4B	0.78553	-0.348262	0.73963	-0.435124	Vacuolar protein sorting-associated protein 4B OS=Homo sapiens GN=VPS4B PE=1 SV=2 - [VPS4B_HUMAN]
P09960	LTA4H	0.77225	-0.37286	0.73997	-0.434461	Leukotriene A-4 hydrolase OS=Homo sapiens GN=LTA4H PE=1 SV=2 - [LKHA4_HUMAN]
Q02750	MAP2K1	0.74916	-0.416654	0.74057	-0.433292	Dual specificity mitogen-activated protein kinase kinase 1 OS=Homo sapiens GN=MAP2K1 PE=1 SV=2 - [MP2K1_HUMAN]
O75436	VPS26A	0.89505	-0.15996	0.74087	-0.432708	Vacuolar protein sorting-associated protein 26A OS=Homo sapiens GN=VPS26A PE=1 SV=2 - [VP26A_HUMAN]
Q9GZS1	POLR1E	0.96007	-0.0587885	0.741	-0.432455	DNA-directed RNA polymerase I subunit RPA49 OS=Homo sapiens GN=POLR1E PE=1 SV=2 - [RPA49_HUMAN]
P47756	CAPZB	0.84109	-0.249668	0.74101	-0.432435	F-actin-capping protein subunit beta OS=Homo sapiens GN=CAPZB PE=1 SV=4 - [CAPZB_HUMAN]
Q7Z417	NUFIP2	0.73227	-0.449552	0.74118	-0.432104	Nuclear fragile X mental retardation-interacting protein 2 OS=Homo sapiens GN=NUFIP2 PE=1 SV=1 - [NUFP2_HUMAN]
P13861	PRKAR2A	0.9127	-0.131787	0.74186	-0.430781	cAMP-dependent protein kinase type II-alpha regulatory subunit OS=Homo sapiens GN=PRKAR2A PE=1 SV=2 - [KAP2_HUMAN]
O14936	CASK	0.81607	-0.293235	0.74237	-0.42979	Peripheral plasma membrane protein CASK OS=Homo sapiens GN=CASK PE=1 SV=3
P08195	SLC3A2	0.76733	-0.382081	0.74272	-0.42911	4F2 cell-surface antigen heavy chain OS=Homo sapiens GN=SLC3A2 PE=1 SV=3 - [4F2_HUMAN]
Q9Y303	AMDHD2	0.82105	-0.284458	0.74274	-0.429071	Putative N-acetylglucosamine-6-phosphate deacetylase OS=Homo sapiens GN=AMDHD2 PE=2 SV=2
Q9HC38	GLOD4	0.88908	-0.169615	0.74286	-0.428838	Glyoxalase domain-containing protein 4 OS=Homo sapiens GN=GLOD4 PE=1 SV=1 - [GLOD4_HUMAN]
O43681	ASNA1	0.86656	-0.206628	0.74382	-0.426975	ATPase ASNA1 OS=Homo sapiens GN=ASNA1 PE=1 SV=2
P22102	GART	0.81178	-0.300839	0.74385	-0.426916	Trifunctional purine biosynthetic protein adenosine-3 OS=Homo sapiens GN=GART PE=1 SV=1 - [PUR2_HUMAN]
Q99615	DNAJC7	0.87238	-0.196971	0.74388	-0.426858	DnaJ homolog subfamily C member 7 OS=Homo sapiens GN=DNAJC7 PE=1 SV=2 - [DNJC7_HUMAN]
P18754	RCC1	0.85568	-0.224857	0.74469	-0.425288	Regulator of chromosome condensation OS=Homo sapiens GN=RCC1 PE=1 SV=1 - [RCC1_HUMAN]
Q8IWZ8	SF4	0.8842	-0.177555	0.74498	-0.424726	Splicing factor 4 OS=Homo sapiens GN=SF4 PE=1 SV=2
Q92973	TNPO1	0.76914	-0.378682	0.7451	-0.424494	Transportin-1 OS=Homo sapiens GN=TNPO1 PE=1 SV=2 - [TNPO1_HUMAN]
P53621	COPA	0.89118	-0.166211	0.74535	-0.42401	Coatomer subunit alpha OS=Homo sapiens GN=COPA PE=1 SV=2
Q8IVT2	C19orf21	0.75178	-0.411618	0.74539	-0.423933	Uncharacterized protein C19orf21 OS=Homo sapiens GN=C19orf21 PE=1 SV=1 - [CS021_HUMAN]
Q08J23	NSUN2	0.81864	-0.288699	0.74577	-0.423197	tRNA (cytosine-5-)-methyltransferase NSUN2 OS=Homo sapiens GN=NSUN2 PE=1 SV=2 - [NSUN2_HUMAN]
O75794	CDC123	0.71674	-0.480478	0.74587	-0.423004	Cell division cycle protein 123 homolog OS=Homo sapiens GN=CDC123 PE=1 SV=1 - [CD123_HUMAN]
Q14318	FKBP8	0.68271	-0.550655	0.74644	-0.421902	Peptidyl-prolyl cis-trans isomerase FKBP8 OS=Homo sapiens GN=FKBP8 PE=1 SV=2 - [FKBP8_HUMAN]
O76003	GLRX3	0.79829	-0.325015	0.74665	-0.421496	Glutaredoxin-3 OS=Homo sapiens GN=GLRX3 PE=1 SV=2 - [GLRX3_HUMAN]
Q9UJA5	TRMT6	1.0197	0.0281448	0.74696	-0.420897	tRNA (adenine-N(1)-)-methyltransferase non-catalytic subunit TRM6 OS=Homo sapiens GN=TRMT6 PE=1 SV=1 - [TRM6_HUMAN]
P0C7P2	RFPL3S	1.0184	0.0263043	0.74734	-0.420163	Putative protein RFPL3S OS=Homo sapiens GN=RFPL3S PE=2 SV=1
Q13155	AIMP2	0.84366	-0.245266	0.74765	-0.419565	Aminoacyl tRNA synthase complex-interacting multifunctional protein 2 OS=Homo sapiens GN=AIMP2 PE=1 SV=2 - [AIMP2_HUMAN]
Q7Z3B4	NUP54	0.80938	-0.305111	0.74769	-0.419488	Nucleoporin p54 OS=Homo sapiens GN=NUP54 PE=1 SV=2 - [NUP54_HUMAN]
Q9GZS3	WDR61	0.70101	-0.512493	0.74825	-0.418408	WD repeat-containing protein 61 OS=Homo sapiens GN=WDR61 PE=1 SV=1 - [WDR61_HUMAN]
Q9HA64	FN3KRP	0.83557	-0.259167	0.74844	-0.418041	Ketosamine-3-kinase OS=Homo sapiens GN=FN3KRP PE=1 SV=2
Q9UBP6	METTL1	0.91171	-0.133353	0.74897	-0.41702	tRNA (guanine-N(7)-)-methyltransferase OS=Homo sapiens GN=METTL1 PE=1 SV=1 - [TRMB_HUMAN]
Q9NVA2	SEPT11	0.91258	-0.131977	0.74914	-0.416693	Septin-11 OS=Homo sapiens GN=SEPT11 PE=1 SV=3 - [SEP11_HUMAN]
O00592	PODXL	0.70523	-0.503834	0.74932	-0.416346	Podocalyxin OS=Homo sapiens GN=PODXL PE=1 SV=2 - [PODXL_HUMAN]
O75312	ZNF259	1.1231	0.167486	0.74955	-0.415903	Zinc finger protein ZPR1 OS=Homo sapiens GN=ZNF259 PE=1 SV=1 - [ZPR1_HUMAN]
P50991	CCT4	0.82262	-0.281702	0.74958	-0.415846	T-complex protein 1 subunit delta OS=Homo sapiens GN=CCT4 PE=1 SV=4 - [TCPD_HUMAN]
Q9UJU6	DBNL	0.76835	-0.380164	0.74963	-0.415749	Drebrin-like protein OS=Homo sapiens GN=DBNL PE=1 SV=1 - [DBNL_HUMAN]
P62333	PSMC6	0.83254	-0.264409	0.74967	-0.415672	26S protease regulatory subunit 10B OS=Homo sapiens GN=PSMC6 PE=1 SV=1 - [PRS10_HUMAN]
Q9Y265	RUVBL1	0.78087	-0.356846	0.74981	-0.415403	RuvB-like 1 OS=Homo sapiens GN=RUVBL1 PE=1 SV=1 - [RUVB1_HUMAN]
Q9BY43	CHMP4A	0.99961	-0.000562761	0.74997	-0.415095	Charged multivesicular body protein 4a OS=Homo sapiens GN=CHMP4A PE=1 SV=3 - [CHM4A_HUMAN]
O96019	ACTL6A	0.74578	-0.423178	0.75013	-0.414787	Actin-like protein 6A OS=Homo sapiens GN=ACTL6A PE=1 SV=1 - [ACL6A_HUMAN]
Q9UGI8	TES	0.68256	-0.550972	0.7502	-0.414653	Testin OS=Homo sapiens GN=TES PE=1 SV=1
P14868	DARS	0.87619	-0.190684	0.75081	-0.41348	Aspartyl-tRNA synthetase, cytoplasmic OS=Homo sapiens GN=DARS PE=1 SV=2 - [SYDC_HUMAN]
Q06124	PTPN11	1.0075	0.0107798	0.75106	-0.413	Tyrosine-protein phosphatase non-receptor type 11 OS=Homo sapiens GN=PTPN11 PE=1 SV=2
Q9P258	RCC2	0.89781	-0.155518	0.75114	-0.412846	Protein RCC2 OS=Homo sapiens GN=RCC2 PE=1 SV=2 - [RCC2_HUMAN]
O15198	SMAD9	0.86226	-0.213805	0.75208	-0.411042	Mothers against decapentaplegic homolog 9 OS=Homo sapiens GN=SMAD9 PE=1 SV=1
P63151	PPP2R2A	0.9027	-0.147681	0.75403	-0.407306	Serine/threonine-protein phosphatase 2A 55 kDa regulatory subunit B alpha isoform OS=Homo sapiens GN=PPP2R2A PE=1 SV=1 - [2ABA_HUMAN]
P35520	CBS	0.90519	-0.143707	0.7542	-0.406981	Cystathionine beta-synthase OS=Homo sapiens GN=CBS PE=1 SV=2 - [CBS_HUMAN]
Q9BT78	COPS4	0.88957	-0.16882	0.75452	-0.406369	COP9 signalosome complex subunit 4 OS=Homo sapiens GN=COPS4 PE=1 SV=1 - [CSN4_HUMAN]
P49419	ALDH7A1	0.75156	-0.41204	0.75518	-0.405108	Alpha-aminoadipic semialdehyde dehydrogenase OS=Homo sapiens GN=ALDH7A1 PE=1 SV=5 - [AL7A1_HUMAN]
P05455	SSB	0.76697	-0.382758	0.7554	-0.404687	Lupus La protein OS=Homo sapiens GN=SSB PE=1 SV=2 - [LA_HUMAN]
Q8TBX8	PIP4K2C	0.82809	-0.272141	0.75542	-0.404649	Phosphatidylinositol-5-phosphate 4-kinase type-2 gamma OS=Homo sapiens GN=PIP4K2C PE=1 SV=2
Q9NY33	DPP3	0.91582	-0.126864	0.75582	-0.403885	Dipeptidyl peptidase 3 OS=Homo sapiens GN=DPP3 PE=1 SV=2 - [DPP3_HUMAN]
P15291	B4GALT1	0.99293	-0.0102361	0.75617	-0.403217	Beta-1,4-galactosyltransferase 1 OS=Homo sapiens GN=B4GALT1 PE=1 SV=5;>sp|O43286|B4GT5_HUMAN Beta-1,4-galactosyltransferase 5 OS=Homo sapiens GN=B4GALT5 PE=2 SV=1
Q9BZZ5	API5	0.7976	-0.326263	0.75675	-0.402111	Apoptosis inhibitor 5 OS=Homo sapiens GN=API5 PE=1 SV=2 - [API5_HUMAN]
O75131	CPNE3	0.9747	-0.0369699	0.7569	-0.401825	Copine-3 OS=Homo sapiens GN=CPNE3 PE=1 SV=1 - [CPNE3_HUMAN]
Q9H832	UBE2Z	0.85399	-0.227709	0.75713	-0.401387	Ubiquitin-conjugating enzyme E2 Z OS=Homo sapiens GN=UBE2Z PE=1 SV=2 - [UBE2Z_HUMAN]
Q05682	CALD1	0.75548	-0.404535	0.75727	-0.40112	Caldesmon OS=Homo sapiens GN=CALD1 PE=1 SV=2 - [CALD1_HUMAN]
P41091	EIF2S3	0.88384	-0.178143	0.75731	-0.401044	Eukaryotic translation initiation factor 2 subunit 3 OS=Homo sapiens GN=EIF2S3 PE=1 SV=3 - [IF2G_HUMAN]
P17980	PSMC3	0.8702	-0.200581	0.75757	-0.400549	26S protease regulatory subunit 6A OS=Homo sapiens GN=PSMC3 PE=1 SV=3 - [PRS6A_HUMAN]
P35269	GTF2F1	0.77116	-0.374898	0.75796	-0.399806	General transcription factor IIF subunit 1 OS=Homo sapiens GN=GTF2F1 PE=1 SV=2 - [T2FA_HUMAN]
Q9Y314	NOSIP	0.9127	-0.131787	0.75797	-0.399787	Nitric oxide synthase-interacting protein OS=Homo sapiens GN=NOSIP PE=1 SV=1 - [NOSIP_HUMAN]
Q96EK9	KTI12	1.0454	0.0640551	0.758	-0.39973	Protein KTI12 homolog OS=Homo sapiens GN=KTI12 PE=1 SV=1
Q14320	FAM50A	0.80832	-0.307002	0.75809	-0.399559	Protein FAM50A OS=Homo sapiens GN=FAM50A PE=1 SV=2
A6NDG6	PGP	0.93527	-0.0965452	0.75848	-0.398817	Phosphoglycolate phosphatase OS=Homo sapiens GN=PGP PE=1 SV=1 - [PGP_HUMAN]
P17858	PFKL	0.70695	-0.50032	0.75855	-0.398684	6-phosphofructokinase, liver type OS=Homo sapiens GN=PFKL PE=1 SV=6
P30041	PRDX6	0.87489	-0.192826	0.75867	-0.398456	Peroxiredoxin-6 OS=Homo sapiens GN=PRDX6 PE=1 SV=3
P31939	ATIC	0.83933	-0.25269	0.75883	-0.398151	Bifunctional purine biosynthesis protein PURH OS=Homo sapiens GN=ATIC PE=1 SV=3 - [PUR9_HUMAN]
Q14978	NOLC1	0.9016	-0.149441	0.75915	-0.397543	Nucleolar and coiled-body phosphoprotein 1 OS=Homo sapiens GN=NOLC1 PE=1 SV=2 - [NOLC1_HUMAN]
Q9Y266	NUDC	0.77303	-0.371404	0.75931	-0.397239	Nuclear migration protein nudC OS=Homo sapiens GN=NUDC PE=1 SV=1 - [NUDC_HUMAN]
Q8NBJ7	SUMF2	0.91114	-0.134255	0.76053	-0.394923	Sulfatase-modifying factor 2 OS=Homo sapiens GN=SUMF2 PE=1 SV=2 - [SUMF2_HUMAN]
O75937	DNAJC8	0.76467	-0.387091	0.76126	-0.393539	DnaJ homolog subfamily C member 8 OS=Homo sapiens GN=DNAJC8 PE=1 SV=2 - [DNJC8_HUMAN]
Q9UKZ1	C2orf29	0.68036	-0.55563	0.76139	-0.393292	UPF0760 protein C2orf29 OS=Homo sapiens GN=C2orf29 PE=1 SV=1 - [CB029_HUMAN]
O43252	PAPSS1	1.0772	0.107286	0.76149	-0.393103	Bifunctional 3-phosphoadenosine 5-phosphosulfate synthase 1 OS=Homo sapiens GN=PAPSS1 PE=1 SV=2
O75663	TIPRL	0.80963	-0.304665	0.76192	-0.392289	TIP41-like protein OS=Homo sapiens GN=TIPRL PE=1 SV=2
P10155	TROVE2	0.88189	-0.181329	0.76206	-0.392024	60 kDa SS-A/Ro ribonucleoprotein OS=Homo sapiens GN=TROVE2 PE=1 SV=2 - [RO60_HUMAN]
P11172	UMPS	0.83324	-0.263196	0.76209	-0.391967	Uridine 5'-monophosphate synthase OS=Homo sapiens GN=UMPS PE=1 SV=1 - [PYR5_HUMAN]
P35250	RFC2	0.82744	-0.273273	0.76227	-0.391626	Replication factor C subunit 2 OS=Homo sapiens GN=RFC2 PE=1 SV=3 - [RFC2_HUMAN]
Q8NFF5	FLAD1	0.9994	-0.000865877	0.76252	-0.391153	FAD synthase OS=Homo sapiens GN=FLAD1 PE=1 SV=1 - [FAD1_HUMAN]
O43813	LANCL1	0.74631	-0.422153	0.76286	-0.39051	LanC-like protein 1 OS=Homo sapiens GN=LANCL1 PE=1 SV=1 - [LANC1_HUMAN]
Q3KQV9	UAP1L1	1.0354	0.0501882	0.76372	-0.388884	UDP-N-acetylhexosamine pyrophosphorylase-like protein 1 OS=Homo sapiens GN=UAP1L1 PE=2 SV=2
P10768	ESD	0.84209	-0.247954	0.76397	-0.388412	S-formylglutathione hydrolase OS=Homo sapiens GN=ESD PE=1 SV=2 - [ESTD_HUMAN]
P49368	CCT3	0.83854	-0.254048	0.76399	-0.388374	T-complex protein 1 subunit gamma OS=Homo sapiens GN=CCT3 PE=1 SV=4 - [TCPG_HUMAN]
Q96PU8	QKI	0.8703	-0.200415	0.76417	-0.388034	Protein quaking OS=Homo sapiens GN=QKI PE=1 SV=1 - [QKI_HUMAN]
Q9UIV1	CNOT7	0.85073	-0.233227	0.76424	-0.387902	CCR4-NOT transcription complex subunit 7 OS=Homo sapiens GN=CNOT7 PE=1 SV=3
P18887	XRCC1	1.1152	0.157302	0.76438	-0.387638	DNA repair protein XRCC1 OS=Homo sapiens GN=XRCC1 PE=1 SV=1
P17612	PRKACA	0.87759	-0.188381	0.76481	-0.386827	cAMP-dependent protein kinase catalytic subunit alpha OS=Homo sapiens GN=PRKACA PE=1 SV=2 - [KAPCA_HUMAN]
Q96AG4	LRRC59	0.83563	-0.259064	0.76482	-0.386808	Leucine-rich repeat-containing protein 59 OS=Homo sapiens GN=LRRC59 PE=1 SV=1 - [LRC59_HUMAN]
P31937	HIBADH	0.92061	-0.119338	0.76563	-0.385281	3-hydroxyisobutyrate dehydrogenase, mitochondrial OS=Homo sapiens GN=HIBADH PE=1 SV=2 - [3HIDH_HUMAN]
Q9UHY1	NRBP1	0.74799	-0.418909	0.76569	-0.385168	Nuclear receptor-binding protein OS=Homo sapiens GN=NRBP1 PE=1 SV=1
Q9NXH9	TRMT1	0.95526	-0.0660346	0.76614	-0.38432	N(2),N(2)-dimethylguanosine tRNA methyltransferase OS=Homo sapiens GN=TRMT1 PE=1 SV=1 - [TRM1_HUMAN]
Q86Y82	STX12	0.898	-0.155213	0.76616	-0.384282	Syntaxin-12 OS=Homo sapiens GN=STX12 PE=1 SV=1
O14562	UBFD1	0.76013	-0.395682	0.7665	-0.383642	Ubiquitin domain-containing protein UBFD1 OS=Homo sapiens GN=UBFD1 PE=1 SV=1 - [UBFD1_HUMAN]
P61221	ABCE1	0.72053	-0.47287	0.76655	-0.383548	ATP-binding cassette sub-family E member 1 OS=Homo sapiens GN=ABCE1 PE=1 SV=1
Q15645	TRIP13	0.80743	-0.308591	0.76693	-0.382833	Thyroid receptor-interacting protein 13 OS=Homo sapiens GN=TRIP13 PE=1 SV=2 - [TRP13_HUMAN]
O00154	ACOT7	0.78606	-0.347289	0.76715	-0.382419	Cytosolic acyl coenzyme A thioester hydrolase OS=Homo sapiens GN=ACOT7 PE=1 SV=3 - [BACH_HUMAN]
P13804	ETFA	0.85782	-0.221253	0.76737	-0.382006	Electron transfer flavoprotein subunit alpha, mitochondrial OS=Homo sapiens GN=ETFA PE=1 SV=1 - [ETFA_HUMAN]
Q99543	DNAJC2	0.95723	-0.0630625	0.76785	-0.381104	DnaJ homolog subfamily C member 2 OS=Homo sapiens GN=DNAJC2 PE=1 SV=4 - [DNJC2_HUMAN]
P30837	ALDH1B1	0.82568	-0.276345	0.76809	-0.380653	Aldehyde dehydrogenase X, mitochondrial OS=Homo sapiens GN=ALDH1B1 PE=1 SV=3 - [AL1B1_HUMAN]
P51570	GALK1	1.0354	0.0501882	0.76854	-0.379808	Galactokinase OS=Homo sapiens GN=GALK1 PE=1 SV=1 - [GALK1_HUMAN]
Q10471	GALNT2	0.74276	-0.429032	0.76892	-0.379095	Polypeptide N-acetylgalactosaminyltransferase 2 OS=Homo sapiens GN=GALNT2 PE=1 SV=1 - [GALT2_HUMAN]
P62826	RAN	0.85017	-0.234177	0.76901	-0.378926	GTP-binding nuclear protein Ran OS=Homo sapiens GN=RAN PE=1 SV=3 - [RAN_HUMAN]
Q14790	CASP8	1.0305	0.0433445	0.76904	-0.378869	Caspase-8 OS=Homo sapiens GN=CASP8 PE=1 SV=1 - [CASP8_HUMAN]
Q9NR45	NANS	0.77232	-0.372729	0.76925	-0.378476	Sialic acid synthase OS=Homo sapiens GN=NANS PE=1 SV=2 - [SIAS_HUMAN]
Q9P2R7	SUCLA2	0.86978	-0.201278	0.76929	-0.378401	Succinyl-CoA ligase [ADP-forming] subunit beta, mitochondrial OS=Homo sapiens GN=SUCLA2 PE=1 SV=3 - [SUCB1_HUMAN]
P22234	PAICS	0.79205	-0.336337	0.76972	-0.377594	Multifunctional protein ADE2 OS=Homo sapiens GN=PAICS PE=1 SV=3 - [PUR6_HUMAN]
O43776	NARS	0.8143	-0.296368	0.77057	-0.376002	Asparaginyl-tRNA synthetase, cytoplasmic OS=Homo sapiens GN=NARS PE=1 SV=1 - [SYNC_HUMAN]
Q92616	GCN1L1	0.97249	-0.0402447	0.77099	-0.375216	Translational activator GCN1 OS=Homo sapiens GN=GCN1L1 PE=1 SV=6
Q9Y5Q8	GTF3C5	0.86016	-0.217323	0.77101	-0.375179	General transcription factor 3C polypeptide 5 OS=Homo sapiens GN=GTF3C5 PE=1 SV=2 - [TF3C5_HUMAN]
Q00403	GTF2B	0.82879	-0.270921	0.77134	-0.374561	Transcription initiation factor IIB OS=Homo sapiens GN=GTF2B PE=1 SV=1 - [TF2B_HUMAN]
P62258	YWHAE	0.80634	-0.31054	0.77289	-0.371665	14-3-3 protein epsilon OS=Homo sapiens GN=YWHAE PE=1 SV=1
P12004	PCNA	0.81019	-0.303668	0.77298	-0.371497	Proliferating cell nuclear antigen OS=Homo sapiens GN=PCNA PE=1 SV=1 - [PCNA_HUMAN]
Q9UDY4	DNAJB4	0.66916	-0.579577	0.77333	-0.370844	DnaJ homolog subfamily B member 4 OS=Homo sapiens GN=DNAJB4 PE=1 SV=1 - [DNJB4_HUMAN]
Q9Y312	C20orf4	0.88426	-0.177457	0.77333	-0.370844	Uncharacterized protein C20orf4 OS=Homo sapiens GN=C20orf4 PE=1 SV=2 - [CT004_HUMAN]
P49593	PPM1F	1.0147	0.0210533	0.77377	-0.370023	Protein phosphatase 1F OS=Homo sapiens GN=PPM1F PE=1 SV=3
P09104	ENO2	0.94179	-0.0865227	0.7741	-0.369408	Gamma-enolase OS=Homo sapiens GN=ENO2 PE=1 SV=3
Q9Y5X3	SNX5	0.985	-0.0218044	0.77423	-0.369166	Sorting nexin-5 OS=Homo sapiens GN=SNX5 PE=1 SV=1 - [SNX5_HUMAN]
O60256	PRPSAP2	0.90167	-0.149329	0.77465	-0.368383	Phosphoribosyl pyrophosphate synthase-associated protein 2 OS=Homo sapiens GN=PRPSAP2 PE=1 SV=1
Q16822	PCK2	0.86066	-0.216485	0.77474	-0.368216	Phosphoenolpyruvate carboxykinase [GTP], mitochondrial OS=Homo sapiens GN=PCK2 PE=1 SV=3 - [PCKGM_HUMAN]
Q9BTT0	ANP32E	0.77041	-0.376302	0.77491	-0.367899	Acidic leucine-rich nuclear phosphoprotein 32 family member E OS=Homo sapiens GN=ANP32E PE=1 SV=1 - [AN32E_HUMAN]
O60701	UGDH	0.74702	-0.420781	0.77517	-0.367415	UDP-glucose 6-dehydrogenase OS=Homo sapiens GN=UGDH PE=1 SV=1 - [UGDH_HUMAN]
Q13177	PAK2	0.74244	-0.429654	0.77531	-0.367155	Serine/threonine-protein kinase PAK 2 OS=Homo sapiens GN=PAK2 PE=1 SV=3 - [PAK2_HUMAN]
Q8TCF1	ZFAND1	0.77797	-0.362214	0.77544	-0.366913	AN1-type zinc finger protein 1 OS=Homo sapiens GN=ZFAND1 PE=1 SV=1
P38606	ATP6V1A	0.91524	-0.127778	0.7757	-0.366429	V-type proton ATPase catalytic subunit A OS=Homo sapiens GN=ATP6V1A PE=1 SV=2 - [VATA_HUMAN]
P49588	AARS	0.68645	-0.542773	0.77615	-0.365593	Alanyl-tRNA synthetase, cytoplasmic OS=Homo sapiens GN=AARS PE=1 SV=2 - [SYAC_HUMAN]
Q9NXW9	ALKBH4	1.071	0.0989585	0.77639	-0.365147	Probable alpha-ketoglutarate-dependent dioxygenase ABH4 OS=Homo sapiens GN=ALKBH4 PE=1 SV=1
P31327	CPS1	0.86235	-0.213655	0.77651	-0.364924	Carbamoyl-phosphate synthase [ammonia], mitochondrial OS=Homo sapiens GN=CPS1 PE=1 SV=2 - [CPSM_HUMAN]
Q06203	PPAT	0.9109	-0.134635	0.77666	-0.364645	Amidophosphoribosyltransferase OS=Homo sapiens GN=PPAT PE=1 SV=1 - [PUR1_HUMAN]
Q9H9T3	ELP3	0.86933	-0.202024	0.77729	-0.363475	Elongator complex protein 3 OS=Homo sapiens GN=ELP3 PE=1 SV=2
P30520	ADSS	0.86955	-0.201659	0.7777	-0.362714	Adenylosuccinate synthetase isozyme 2 OS=Homo sapiens GN=ADSS PE=1 SV=3 - [PURA2_HUMAN]
P49841	GSK3B	0.96932	-0.0449551	0.77784	-0.362455	Glycogen synthase kinase-3 beta OS=Homo sapiens GN=GSK3B PE=1 SV=2
Q9Y285	FARSA	0.9252	-0.112163	0.77794	-0.362269	Phenylalanyl-tRNA synthetase alpha chain OS=Homo sapiens GN=FARSA PE=1 SV=3 - [SYFA_HUMAN]
P61160	ACTR2	0.84479	-0.243335	0.77813	-0.361917	Actin-related protein 2 OS=Homo sapiens GN=ACTR2 PE=1 SV=1 - [ARP2_HUMAN]
Q15181	PPA1	0.88769	-0.171872	0.77886	-0.360564	Inorganic pyrophosphatase OS=Homo sapiens GN=PPA1 PE=1 SV=2 - [IPYR_HUMAN]
P49770	EIF2B2	0.87379	-0.194641	0.77907	-0.360175	Translation initiation factor eIF-2B subunit beta OS=Homo sapiens GN=EIF2B2 PE=1 SV=3 - [EI2BB_HUMAN]
Q9UNH7	SNX6	0.87829	-0.187231	0.77929	-0.359768	Sorting nexin-6 OS=Homo sapiens GN=SNX6 PE=1 SV=1 - [SNX6_HUMAN]
Q9BQE3	TUBA1C	0.83434	-0.261293	0.7794	-0.359564	Tubulin alpha-1C chain OS=Homo sapiens GN=TUBA1C PE=1 SV=1 - [TBA1C_HUMAN]
Q99961	SH3GL1	0.97202	-0.0409421	0.77961	-0.359175	Endophilin-A2 OS=Homo sapiens GN=SH3GL1 PE=1 SV=1 - [SH3G1_HUMAN]
Q06830	PRDX1	0.85841	-0.220261	0.77979	-0.358842	Peroxiredoxin-1 OS=Homo sapiens GN=PRDX1 PE=1 SV=1 - [PRDX1_HUMAN]
Q92733	PRCC	0.82162	-0.283457	0.78024	-0.35801	Proline-rich protein PRCC OS=Homo sapiens GN=PRCC PE=1 SV=1 - [PRCC_HUMAN]
Q5RKV6	EXOSC6	0.9876	-0.0180013	0.7803	-0.357899	Exosome complex exonuclease MTR3 OS=Homo sapiens GN=EXOSC6 PE=1 SV=1 - [EXOS6_HUMAN]
P40227	CCT6A	0.77173	-0.373832	0.7805	-0.357529	T-complex protein 1 subunit zeta OS=Homo sapiens GN=CCT6A PE=1 SV=3 - [TCPZ_HUMAN]
P68133	ACTA1	0.798	-0.325539	0.781	-0.356606	Actin, alpha skeletal muscle OS=Homo sapiens GN=ACTA1 PE=1 SV=1 - [ACTS_HUMAN]
Q8WXX5	DNAJC9	0.86637	-0.206945	0.78177	-0.355184	DnaJ homolog subfamily C member 9 OS=Homo sapiens GN=DNAJC9 PE=1 SV=1 - [DNJC9_HUMAN]
P53041	PPP5C	0.93348	-0.099309	0.78196	-0.354833	Serine/threonine-protein phosphatase 5 OS=Homo sapiens GN=PPP5C PE=1 SV=1 - [PPP5_HUMAN]
Q8N163	KIAA1967	0.78322	-0.35251	0.7822	-0.354391	Protein KIAA1967 OS=Homo sapiens GN=KIAA1967 PE=1 SV=2 - [K1967_HUMAN]
Q96T60	PNKP	0.83685	-0.256959	0.78286	-0.353174	Bifunctional polynucleotide phosphatase/kinase OS=Homo sapiens GN=PNKP PE=1 SV=1 - [PNKP_HUMAN]
Q9HB07	C12orf10	0.87198	-0.197633	0.78323	-0.352492	UPF0160 protein MYG1, mitochondrial OS=Homo sapiens GN=C12orf10 PE=1 SV=2 - [MYG1_HUMAN]
P43034	PAFAH1B1	0.71859	-0.476759	0.78355	-0.351903	Platelet-activating factor acetylhydrolase IB subunit alpha OS=Homo sapiens GN=PAFAH1B1 PE=1 SV=2 - [LIS1_HUMAN]
Q5TFE4	NT5DC1	0.79571	-0.329685	0.78371	-0.351608	5-nucleotidase domain-containing protein 1 OS=Homo sapiens GN=NT5DC1 PE=1 SV=1
Q9Y490	TLN1	0.93713	-0.0936789	0.78378	-0.351479	Talin-1 OS=Homo sapiens GN=TLN1 PE=1 SV=3 - [TLN1_HUMAN]
Q16576	RBBP7	0.88317	-0.179237	0.78386	-0.351332	Histone-binding protein RBBP7 OS=Homo sapiens GN=RBBP7 PE=1 SV=1 - [RBBP7_HUMAN]
Q9BPZ7	MAPKAP1	1.1517	0.203765	0.78389	-0.351277	Target of rapamycin complex 2 subunit MAPKAP1 OS=Homo sapiens GN=MAPKAP1 PE=1 SV=2
P50990	CCT8	0.85734	-0.222061	0.78463	-0.349916	T-complex protein 1 subunit theta OS=Homo sapiens GN=CCT8 PE=1 SV=4 - [TCPQ_HUMAN]
O14908	GIPC1	0.76694	-0.382814	0.7853	-0.348684	PDZ domain-containing protein GIPC1 OS=Homo sapiens GN=GIPC1 PE=1 SV=2 - [GIPC1_HUMAN]
Q13868	EXOSC2	0.76207	-0.392005	0.78588	-0.347619	Exosome complex exonuclease RRP4 OS=Homo sapiens GN=EXOSC2 PE=1 SV=2
P25789	PSMA4	0.76452	-0.387374	0.78594	-0.347509	Proteasome subunit alpha type-4 OS=Homo sapiens GN=PSMA4 PE=1 SV=1 - [PSA4_HUMAN]
O15194	CTDSPL	0.9898	-0.0147911	0.78609	-0.347234	CTD small phosphatase-like protein OS=Homo sapiens GN=CTDSPL PE=1 SV=2
P31153	MAT2A	0.86931	-0.202057	0.78615	-0.347123	S-adenosylmethionine synthase isoform type-2 OS=Homo sapiens GN=MAT2A PE=1 SV=1 - [METK2_HUMAN]
Q13263	TRIM28	0.84776	-0.238272	0.78672	-0.346078	Transcription intermediary factor 1-beta OS=Homo sapiens GN=TRIM28 PE=1 SV=5 - [TIF1B_HUMAN]
O15371	EIF3D	0.79038	-0.339382	0.78702	-0.345528	Eukaryotic translation initiation factor 3 subunit D OS=Homo sapiens GN=EIF3D PE=1 SV=1 - [EIF3D_HUMAN]
P54920	NAPA	0.85392	-0.227827	0.78744	-0.344758	Alpha-soluble NSF attachment protein OS=Homo sapiens GN=NAPA PE=1 SV=3 - [SNAA_HUMAN]
P50395	GDI2	0.90482	-0.144297	0.78752	-0.344612	Rab GDP dissociation inhibitor beta OS=Homo sapiens GN=GDI2 PE=1 SV=2 - [GDIB_HUMAN]
Q13492	PICALM	1.1282	0.174023	0.78774	-0.344209	Phosphatidylinositol-binding clathrin assembly protein OS=Homo sapiens GN=PICALM PE=1 SV=2 - [PICAL_HUMAN]
A6NK58	LIPT2	0.92133	-0.11821	0.78804	-0.343659	Putative lipoyltransferase 2, mitochondrial OS=Homo sapiens GN=LIPT2 PE=3 SV=1
P17987	TCP1	0.80655	-0.310164	0.7885	-0.342817	T-complex protein 1 subunit alpha OS=Homo sapiens GN=TCP1 PE=1 SV=1 - [TCPA_HUMAN]
Q9Y617	PSAT1	0.75404	-0.407287	0.78957	-0.340861	Phosphoserine aminotransferase OS=Homo sapiens GN=PSAT1 PE=1 SV=2 - [SERC_HUMAN]
P52209	PGD	0.83122	-0.266698	0.78963	-0.340751	6-phosphogluconate dehydrogenase, decarboxylating OS=Homo sapiens GN=PGD PE=1 SV=3 - [6PGD_HUMAN]
Q9NZL9	MAT2B	0.8924	-0.164238	0.79043	-0.33929	Methionine adenosyltransferase 2 subunit beta OS=Homo sapiens GN=MAT2B PE=1 SV=1 - [MAT2B_HUMAN]
Q8N1G4	LRRC47	1.0105	0.0150693	0.79056	-0.339053	Leucine-rich repeat-containing protein 47 OS=Homo sapiens GN=LRRC47 PE=1 SV=1 - [LRC47_HUMAN]
Q5VW32	BROX	0.94776	-0.0774063	0.79062	-0.338944	BRO1 domain-containing protein BROX OS=Homo sapiens GN=BROX PE=1 SV=1 - [BROX_HUMAN]
Q16401	PSMD5	0.95564	-0.0654609	0.79098	-0.338287	26S proteasome non-ATPase regulatory subunit 5 OS=Homo sapiens GN=PSMD5 PE=1 SV=3 - [PSMD5_HUMAN]
P35613	BSG	0.8447	-0.243489	0.79104	-0.338177	Basigin OS=Homo sapiens GN=BSG PE=1 SV=2 - [BASI_HUMAN]
P54136	RARS	0.78395	-0.351166	0.79151	-0.337321	Arginyl-tRNA synthetase, cytoplasmic OS=Homo sapiens GN=RARS PE=1 SV=2 - [SYRC_HUMAN]
P23526	AHCY	0.8302	-0.268469	0.79176	-0.336865	Adenosylhomocysteinase OS=Homo sapiens GN=AHCY PE=1 SV=4 - [SAHH_HUMAN]
Q9Y5X1	SNX9	0.95625	-0.0645403	0.79177	-0.336847	Sorting nexin-9 OS=Homo sapiens GN=SNX9 PE=1 SV=1
O95573	ACSL3	0.84616	-0.240998	0.79253	-0.335463	Long-chain-fatty-acid--CoA ligase 3 OS=Homo sapiens GN=ACSL3 PE=1 SV=3 - [ACSL3_HUMAN]
P20042	EIF2S2	0.86608	-0.207428	0.79275	-0.335062	Eukaryotic translation initiation factor 2 subunit 2 OS=Homo sapiens GN=EIF2S2 PE=1 SV=2 - [IF2B_HUMAN]
Q99733	NAP1L4	0.90438	-0.144999	0.79275	-0.335062	Nucleosome assembly protein 1-like 4 OS=Homo sapiens GN=NAP1L4 PE=1 SV=1 - [NP1L4_HUMAN]
Q9NQW7	XPNPEP1	0.89112	-0.166308	0.79289	-0.334807	Xaa-Pro aminopeptidase 1 OS=Homo sapiens GN=XPNPEP1 PE=1 SV=3 - [XPP1_HUMAN]
P20073	ANXA7	0.96101	-0.0573767	0.79309	-0.334444	Annexin A7 OS=Homo sapiens GN=ANXA7 PE=1 SV=3 - [ANXA7_HUMAN]
P60174	TPI1	0.9222	-0.116848	0.79327	-0.334116	Triosephosphate isomerase OS=Homo sapiens GN=TPI1 PE=1 SV=2 - [TPIS_HUMAN]
P14618	PKM2	0.83005	-0.26873	0.79336	-0.333952	Pyruvate kinase isozymes M1/M2 OS=Homo sapiens GN=PKM2 PE=1 SV=4 - [KPYM_HUMAN]
Q96BW5	PTER	0.95217	-0.0707089	0.79337	-0.333934	Phosphotriesterase-related protein OS=Homo sapiens GN=PTER PE=1 SV=1
Q01105	SET	0.78116	-0.35631	0.79344	-0.333807	Protein SET OS=Homo sapiens GN=SET PE=1 SV=3 - [SET_HUMAN]
P60842	EIF4A1	0.87764	-0.188299	0.79352	-0.333662	Eukaryotic initiation factor 4A-I OS=Homo sapiens GN=EIF4A1 PE=1 SV=1 - [IF4A1_HUMAN]
P78371	CCT2	0.83741	-0.255994	0.79396	-0.332862	T-complex protein 1 subunit beta OS=Homo sapiens GN=CCT2 PE=1 SV=4 - [TCPB_HUMAN]
P55209	NAP1L1	0.89587	-0.158639	0.79446	-0.331954	Nucleosome assembly protein 1-like 1 OS=Homo sapiens GN=NAP1L1 PE=1 SV=1 - [NP1L1_HUMAN]
Q9Y223	GNE	0.8269	-0.274215	0.79468	-0.331554	Bifunctional UDP-N-acetylglucosamine 2-epimerase/N-acetylmannosamine kinase OS=Homo sapiens GN=GNE PE=1 SV=1
P31150	GDI1	0.679	-0.558517	0.795	-0.330973	Rab GDP dissociation inhibitor alpha OS=Homo sapiens GN=GDI1 PE=1 SV=2 - [GDIA_HUMAN]
P30153	PPP2R1A	0.90414	-0.145382	0.79584	-0.32945	Serine/threonine-protein phosphatase 2A 65 kDa regulatory subunit A alpha isoform OS=Homo sapiens GN=PPP2R1A PE=1 SV=4 - [2AAA_HUMAN]
Q08209	PPP3CA	1.0233	0.0332292	0.79651	-0.328236	Serine/threonine-protein phosphatase 2B catalytic subunit alpha isoform OS=Homo sapiens GN=PPP3CA PE=1 SV=1 - [PP2BA_HUMAN]
Q8N806	UBR7	1.2547	0.327342	0.79754	-0.326371	Putative E3 ubiquitin-protein ligase UBR7 OS=Homo sapiens GN=UBR7 PE=1 SV=2
P41252	IARS	0.86332	-0.212033	0.79794	-0.325648	Isoleucyl-tRNA synthetase, cytoplasmic OS=Homo sapiens GN=IARS PE=1 SV=2 - [SYIC_HUMAN]
Q9Y315	DERA	0.86332	-0.212033	0.79794	-0.325648	Putative deoxyribose-phosphate aldolase OS=Homo sapiens GN=DERA PE=1 SV=2 - [DEOC_HUMAN]
P15311	EZR	0.85175	-0.231498	0.79796	-0.325612	Ezrin OS=Homo sapiens GN=EZR PE=1 SV=4 - [EZRI_HUMAN]
Q9H6T3	RPAP3	0.79964	-0.322577	0.79812	-0.325322	RNA polymerase II-associated protein 3 OS=Homo sapiens GN=RPAP3 PE=1 SV=2
P09497	CLTB	0.90294	-0.147298	0.79816	-0.32525	Clathrin light chain B OS=Homo sapiens GN=CLTB PE=1 SV=1 - [CLCB_HUMAN]
Q96MR6	WDR65	0.9481	-0.0768889	0.79827	-0.325051	WD repeat-containing protein 65 OS=Homo sapiens GN=WDR65 PE=2 SV=3
Q9BVQ7	SPATA5L1	0.90352	-0.146372	0.79843	-0.324762	Spermatogenesis-associated protein 5-like protein 1 OS=Homo sapiens GN=SPATA5L1 PE=1 SV=2 - [SPA5L_HUMAN]
O14744	PRMT5	0.91695	-0.125085	0.79907	-0.323606	Protein arginine N-methyltransferase 5 OS=Homo sapiens GN=PRMT5 PE=1 SV=4
P17812	CTPS	0.87059	-0.199935	0.79927	-0.323245	CTP synthase 1 OS=Homo sapiens GN=CTPS PE=1 SV=2 - [PYRG1_HUMAN]
P26639	TARS	0.9386	-0.0914176	0.79972	-0.322433	Threonyl-tRNA synthetase, cytoplasmic OS=Homo sapiens GN=TARS PE=1 SV=3 - [SYTC_HUMAN]
P06132	UROD	1.0362	0.0513025	0.80018	-0.321604	Uroporphyrinogen decarboxylase OS=Homo sapiens GN=UROD PE=1 SV=2 - [DCUP_HUMAN]
Q9UNM6	PSMD13	0.83573	-0.258891	0.80027	-0.321441	26S proteasome non-ATPase regulatory subunit 13 OS=Homo sapiens GN=PSMD13 PE=1 SV=1 - [PSD13_HUMAN]
P05198	EIF2S1	1.0771	0.107152	0.8007	-0.320666	Eukaryotic translation initiation factor 2 subunit 1 OS=Homo sapiens GN=EIF2S1 PE=1 SV=3 - [IF2A_HUMAN]
Q9NT62	ATG3	0.90432	-0.145095	0.80071	-0.320648	Ubiquitin-like-conjugating enzyme ATG3 OS=Homo sapiens GN=ATG3 PE=1 SV=1 - [ATG3_HUMAN]
Q96FW1	OTUB1	0.9361	-0.0952654	0.80095	-0.320216	Ubiquitin thioesterase OTUB1 OS=Homo sapiens GN=OTUB1 PE=1 SV=2 - [OTUB1_HUMAN]
Q9HC16	APOBEC3G	1.0414	0.0585243	0.80123	-0.319712	DNA dC->dU-editing enzyme APOBEC-3G OS=Homo sapiens GN=APOBEC3G PE=1 SV=1
O60749	SNX2	1.0289	0.0411028	0.80124	-0.319694	Sorting nexin-2 OS=Homo sapiens GN=SNX2 PE=1 SV=2 - [SNX2_HUMAN]
P56545	CTBP2	0.95437	-0.0673794	0.8019	-0.318506	C-terminal-binding protein 2 OS=Homo sapiens GN=CTBP2 PE=1 SV=1 - [CTBP2_HUMAN]
Q15019	SEPT2	0.89144	-0.16579	0.80202	-0.31829	Septin-2 OS=Homo sapiens GN=SEPT2 PE=1 SV=1 - [SEPT2_HUMAN]
O75462	CRLF1	1.2627	0.336512	0.80269	-0.317085	Cytokine receptor-like factor 1 OS=Homo sapiens GN=CRLF1 PE=1 SV=1 - [CRLF1_HUMAN]
P49321	NASP	1.0077	0.0110662	0.80341	-0.315792	Nuclear autoantigenic sperm protein OS=Homo sapiens GN=NASP PE=1 SV=2 - [NASP_HUMAN]
Q9H2U2	PPA2	0.74908	-0.416808	0.80358	-0.315486	Inorganic pyrophosphatase 2, mitochondrial OS=Homo sapiens GN=PPA2 PE=1 SV=2
Q9C037	TRIM4	0.76064	-0.394714	0.80392	-0.314876	Tripartite motif-containing protein 4 OS=Homo sapiens GN=TRIM4 PE=2 SV=2
A5A3E0	POTEF	0.884	-0.177882	0.804	-0.314733	POTE ankyrin domain family member F OS=Homo sapiens GN=POTEF PE=1 SV=2 - [POTEF_HUMAN]
P00491	PNP	0.75724	-0.401177	0.80432	-0.314159	Purine nucleoside phosphorylase OS=Homo sapiens GN=PNP PE=1 SV=2 - [PNPH_HUMAN]
Q9NUU7	DDX19A	0.82116	-0.284265	0.80447	-0.313889	ATP-dependent RNA helicase DDX19A OS=Homo sapiens GN=DDX19A PE=1 SV=1 - [DD19A_HUMAN]
P61158	ACTR3	0.8477	-0.238374	0.80497	-0.312993	Actin-related protein 3 OS=Homo sapiens GN=ACTR3 PE=1 SV=3 - [ARP3_HUMAN]
P14550	AKR1A1	0.89857	-0.154297	0.80498	-0.312975	Alcohol dehydrogenase [NADP+] OS=Homo sapiens GN=AKR1A1 PE=1 SV=3 - [AK1A1_HUMAN]
Q86UE4	MTDH	1.0922	0.127237	0.805	-0.312939	Protein LYRIC OS=Homo sapiens GN=MTDH PE=1 SV=2 - [LYRIC_HUMAN]
Q9BRX2	PELO	0.77785	-0.362436	0.80513	-0.312706	Protein pelota homolog OS=Homo sapiens GN=PELO PE=1 SV=1
P25786	PSMA1	0.91663	-0.125589	0.8066	-0.310075	Proteasome subunit alpha type-1 OS=Homo sapiens GN=PSMA1 PE=1 SV=1 - [PSA1_HUMAN]
Q9BV44	THUMPD3	0.68885	-0.537738	0.80661	-0.310057	THUMP domain-containing protein 3 OS=Homo sapiens GN=THUMPD3 PE=1 SV=1
Q9UKY7	CDV3	0.95437	-0.0673794	0.8068	-0.309717	Protein CDV3 homolog OS=Homo sapiens GN=CDV3 PE=1 SV=1 - [CDV3_HUMAN]
Q13098	GPS1	0.9928	-0.010425	0.80683	-0.309663	COP9 signalosome complex subunit 1 OS=Homo sapiens GN=GPS1 PE=1 SV=4 - [CSN1_HUMAN]
P04350	TUBB4	0.90857	-0.13833	0.80711	-0.309163	Tubulin beta-4 chain OS=Homo sapiens GN=TUBB4 PE=1 SV=2 - [TBB4_HUMAN]
Q16698	DECR1	0.76558	-0.385375	0.80719	-0.30902	2,4-dienoyl-CoA reductase, mitochondrial OS=Homo sapiens GN=DECR1 PE=1 SV=1 - [DECR_HUMAN]
O95983	MBD3	0.72542	-0.463112	0.80724	-0.30893	Methyl-CpG-binding domain protein 3 OS=Homo sapiens GN=MBD3 PE=1 SV=1 - [MBD3_HUMAN]
A6NL28	TPM3L	1.0133	0.0190614	0.80729	-0.308841	Putative tropomyosin alpha-3 chain-like protein OS=Homo sapiens PE=5 SV=2 - [TPM3L_HUMAN]
Q9NXG2	THUMPD1	0.93597	-0.0954658	0.80747	-0.308519	THUMP domain-containing protein 1 OS=Homo sapiens GN=THUMPD1 PE=1 SV=2 - [THUM1_HUMAN]
A4FU49	SH3D21	0.836	-0.258425	0.808	-0.307573	SH3 domain-containing protein C1orf113 OS=Homo sapiens GN=C1orf113 PE=1 SV=2 - [CA113_HUMAN]
Q53HV7	SMUG1	1.0181	0.0258793	0.80862	-0.306466	Single-strand selective monofunctional uracil DNA glycosylase OS=Homo sapiens GN=SMUG1 PE=1 SV=2
P07195	LDHB	0.80792	-0.307716	0.80882	-0.306109	L-lactate dehydrogenase B chain OS=Homo sapiens GN=LDHB PE=1 SV=2 - [LDHB_HUMAN]
Q06265	EXOSC9	0.8946	-0.160685	0.80883	-0.306092	Exosome complex exonuclease RRP45 OS=Homo sapiens GN=EXOSC9 PE=1 SV=3
P68104	EEF1A1	0.85024	-0.234058	0.80888	-0.306002	Elongation factor 1-alpha 1 OS=Homo sapiens GN=EEF1A1 PE=1 SV=1 - [EF1A1_HUMAN]
Q9HAB8	PPCS	0.89626	-0.158011	0.809105	-0.3056	Phosphopantothenate--cysteine ligase OS=Homo sapiens GN=PPCS PE=1 SV=2 - [PPCS_HUMAN]
Q04828	AKR1C1	0.92362	-0.114629	0.80912	-0.305574	Aldo-keto reductase family 1 member C1 OS=Homo sapiens GN=AKR1C1 PE=1 SV=1;>sp|P52895|AK1C2_HUMAN Aldo-keto reductase family 1 member C2 OS=Homo sapiens GN=AKR1C2 PE=1 SV=3
Q96TA2	YME1L1	0.80868	-0.306359	0.80922	-0.305396	ATP-dependent zinc metalloprotease YME1L1 OS=Homo sapiens GN=YME1L1 PE=1 SV=2 - [YMEL1_HUMAN]
Q5BJE1	C18orf34	0.89126	-0.166082	0.80932	-0.305218	Uncharacterized protein C18orf34 OS=Homo sapiens GN=C18orf34 PE=1 SV=3
P51665	PSMD7	0.82693	-0.274163	0.80936	-0.305147	26S proteasome non-ATPase regulatory subunit 7 OS=Homo sapiens GN=PSMD7 PE=1 SV=2 - [PSD7_HUMAN]
P13639	EEF2	0.82627	-0.275315	0.80961	-0.304701	Elongation factor 2 OS=Homo sapiens GN=EEF2 PE=1 SV=4 - [EF2_HUMAN]
Q16836	HADH	0.856	-0.224317	0.81	-0.304006	Hydroxyacyl-coenzyme A dehydrogenase, mitochondrial OS=Homo sapiens GN=HADH PE=1 SV=3 - [HCDH_HUMAN]
P53992	SEC24C	0.90284	-0.147458	0.81021	-0.303632	Protein transport protein Sec24C OS=Homo sapiens GN=SEC24C PE=1 SV=3 - [SC24C_HUMAN]
P31946	YWHAB	1.0446	0.0629506	0.81077	-0.302635	14-3-3 protein beta/alpha OS=Homo sapiens GN=YWHAB PE=1 SV=3
P62873	GNB1	0.90779	-0.139569	0.81085	-0.302493	Guanine nucleotide-binding protein G(I)/G(S)/G(T) subunit beta-1 OS=Homo sapiens GN=GNB1 PE=1 SV=3 - [GBB1_HUMAN]
Q15691	MAPRE1	0.85167	-0.231634	0.81163	-0.301106	Microtubule-associated protein RP/EB family member 1 OS=Homo sapiens GN=MAPRE1 PE=1 SV=3 - [MARE1_HUMAN]
Q15008	PSMD6	0.89991	-0.152147	0.81175	-0.300893	26S proteasome non-ATPase regulatory subunit 6 OS=Homo sapiens GN=PSMD6 PE=1 SV=1 - [PSMD6_HUMAN]
P06744	GPI	0.89731	-0.156322	0.81212	-0.300235	Glucose-6-phosphate isomerase OS=Homo sapiens GN=GPI PE=1 SV=4 - [G6PI_HUMAN]
P19387	POLR2C	1.0057	0.00820001	0.81246	-0.299631	DNA-directed RNA polymerase II subunit RPB3 OS=Homo sapiens GN=POLR2C PE=1 SV=2
P68366	TUBA4A	0.87611	-0.190816	0.81257	-0.299436	Tubulin alpha-4A chain OS=Homo sapiens GN=TUBA4A PE=1 SV=1 - [TBA4A_HUMAN]
P48637	GSS	0.92578	-0.111259	0.81267	-0.299258	Glutathione synthetase OS=Homo sapiens GN=GSS PE=1 SV=1 - [GSHB_HUMAN]
Q96KB5	PBK	0.82649	-0.274931	0.81317	-0.298371	Lymphokine-activated killer T-cell-originated protein kinase OS=Homo sapiens GN=PBK PE=1 SV=3 - [TOPK_HUMAN]
Q99832	CCT7	0.88742	-0.172311	0.81357	-0.297662	T-complex protein 1 subunit eta OS=Homo sapiens GN=CCT7 PE=1 SV=2 - [TCPH_HUMAN]
P08243	ASNS	0.88883	-0.170021	0.81364	-0.297537	Asparagine synthetase [glutamine-hydrolyzing] OS=Homo sapiens GN=ASNS PE=1 SV=4 - [ASNS_HUMAN]
Q9NTK5	OLA1	0.83866	-0.253842	0.81443	-0.296137	Obg-like ATPase 1 OS=Homo sapiens GN=OLA1 PE=1 SV=2 - [OLA1_HUMAN]
O00429	DNM1L	1.0543	0.0762854	0.81448	-0.296049	Dynamin-1-like protein OS=Homo sapiens GN=DNM1L PE=1 SV=2 - [DNM1L_HUMAN]
Q9NVZ3	NECAP2	0.78097	-0.356661	0.81528	-0.294632	Adaptin ear-binding coat-associated protein 2 OS=Homo sapiens GN=NECAP2 PE=1 SV=1
O95630	STAMBP	0.92092	-0.118852	0.8154	-0.29442	STAM-binding protein OS=Homo sapiens GN=STAMBP PE=1 SV=1 - [STABP_HUMAN]
Q5VTE0	EEF1AL3	0.945	-0.0816138	0.816	-0.293359	Putative elongation factor 1-alpha-like 3 OS=Homo sapiens GN=EEF1AL3 PE=5 SV=1 - [EF1A3_HUMAN]
P16152	CBR1	0.87299	-0.195963	0.81628	-0.292864	Carbonyl reductase [NADPH] 1 OS=Homo sapiens GN=CBR1 PE=1 SV=3 - [CBR1_HUMAN]
O00303	EIF3F	0.99553	-0.0064633	0.81634	-0.292758	Eukaryotic translation initiation factor 3 subunit F OS=Homo sapiens GN=EIF3F PE=1 SV=1 - [EIF3F_HUMAN]
Q9UNE7	STUB1	0.94318	-0.084395	0.81643	-0.292599	E3 ubiquitin-protein ligase CHIP OS=Homo sapiens GN=STUB1 PE=1 SV=2 - [CHIP_HUMAN]
P04075	ALDOA	0.86082	-0.216216	0.81674	-0.292051	Fructose-bisphosphate aldolase A OS=Homo sapiens GN=ALDOA PE=1 SV=2 - [ALDOA_HUMAN]
Q9UHD8	SEPT9	0.8323	-0.264824	0.81726	-0.291133	Septin-9 OS=Homo sapiens GN=SEPT9 PE=1 SV=2 - [SEPT9_HUMAN]
O00231	PSMD11	0.86665	-0.206479	0.8175	-0.290709	26S proteasome non-ATPase regulatory subunit 11 OS=Homo sapiens GN=PSMD11 PE=1 SV=3 - [PSD11_HUMAN]
Q9Y6D9	MAD1L1	0.96181	-0.0561762	0.81769	-0.290374	Mitotic spindle assembly checkpoint protein MAD1 OS=Homo sapiens GN=MAD1L1 PE=1 SV=2 - [MD1L1_HUMAN]
Q9NP79	VTA1	0.92755	-0.108503	0.81786	-0.290074	Vacuolar protein sorting-associated protein VTA1 homolog OS=Homo sapiens GN=VTA1 PE=1 SV=1 - [VTA1_HUMAN]
Q92945	KHSRP	0.93585	-0.0956508	0.81816	-0.289545	Far upstream element-binding protein 2 OS=Homo sapiens GN=KHSRP PE=1 SV=4 - [FUBP2_HUMAN]
O95456	PSMG1	0.83895	-0.253343	0.81882	-0.288382	Proteasome assembly chaperone 1 OS=Homo sapiens GN=PSMG1 PE=1 SV=1
P55036	PSMD4	0.87842	-0.187017	0.82023	-0.2859	26S proteasome non-ATPase regulatory subunit 4 OS=Homo sapiens GN=PSMD4 PE=1 SV=1 - [PSMD4_HUMAN]
P39748	FEN1	0.94765	-0.0775738	0.82038	-0.285636	Flap endonuclease 1 OS=Homo sapiens GN=FEN1 PE=1 SV=1 - [FEN1_HUMAN]
P26641	EEF1G	0.86727	-0.205447	0.82047	-0.285478	Elongation factor 1-gamma OS=Homo sapiens GN=EEF1G PE=1 SV=3 - [EF1G_HUMAN]
P35237	SERPINB6	0.96139	-0.0568063	0.82047	-0.285478	Serpin B6 OS=Homo sapiens GN=SERPINB6 PE=1 SV=3 - [SPB6_HUMAN]
Q15046	KARS	0.88222	-0.18079	0.82066	-0.285143	Lysyl-tRNA synthetase OS=Homo sapiens GN=KARS PE=1 SV=3 - [SYK_HUMAN]
P14324	FDPS	0.76318	-0.389905	0.82074	-0.285003	Farnesyl pyrophosphate synthase OS=Homo sapiens GN=FDPS PE=1 SV=4 - [FPPS_HUMAN]
O75534	CSDE1	1.0154	0.0220482	0.82095	-0.284634	Cold shock domain-containing protein E1 OS=Homo sapiens GN=CSDE1 PE=1 SV=2 - [CSDE1_HUMAN]
O95861	BPNT1	0.74238	-0.42977	0.82124	-0.284124	3'(2'),5'-bisphosphate nucleotidase 1 OS=Homo sapiens GN=BPNT1 PE=1 SV=1 - [BPNT1_HUMAN]
P07437	TUBB	0.90857	-0.13833	0.82142	-0.283808	Tubulin beta chain OS=Homo sapiens GN=TUBB PE=1 SV=2 - [TBB5_HUMAN]
O76094	SRP72	0.98309	-0.0246046	0.82146	-0.283738	Signal recognition particle 72 kDa protein OS=Homo sapiens GN=SRP72 PE=1 SV=3 - [SRP72_HUMAN]
Q13228	SELENBP1	0.91541	-0.12751	0.82153	-0.283615	Selenium-binding protein 1 OS=Homo sapiens GN=SELENBP1 PE=1 SV=2 - [SBP1_HUMAN]
Q9P2J5	LARS	0.74647	-0.421844	0.82208	-0.282649	Leucyl-tRNA synthetase, cytoplasmic OS=Homo sapiens GN=LARS PE=1 SV=2
Q6PIW4	FIGNL1	0.8243	-0.278759	0.82217	-0.282491	Fidgetin-like protein 1 OS=Homo sapiens GN=FIGNL1 PE=1 SV=2
P19623	SRM	0.98316	-0.0245019	0.82298	-0.281071	Spermidine synthase OS=Homo sapiens GN=SRM PE=1 SV=1 - [SPEE_HUMAN]
P80723	BASP1	0.88412	-0.177686	0.82359	-0.280002	Brain acid soluble protein 1 OS=Homo sapiens GN=BASP1 PE=1 SV=2 - [BASP1_HUMAN]
P68400	CSNK2A1	1.0189	0.0270125	0.82361	-0.279967	Casein kinase II subunit alpha OS=Homo sapiens GN=CSNK2A1 PE=1 SV=1 - [CSK21_HUMAN]
Q86TU7	SETD3	1.1366	0.184725	0.82362	-0.279949	SET domain-containing protein 3 OS=Homo sapiens GN=SETD3 PE=1 SV=1
P54578	USP14	0.77765	-0.362807	0.82367	-0.279862	Ubiquitin carboxyl-terminal hydrolase 14 OS=Homo sapiens GN=USP14 PE=1 SV=3 - [UBP14_HUMAN]
P05556	ITGB1	0.79431	-0.332226	0.82393	-0.279406	Integrin beta-1 OS=Homo sapiens GN=ITGB1 PE=1 SV=2
P26196	DDX6	0.9049	-0.14417	0.82418	-0.278969	Probable ATP-dependent RNA helicase DDX6 OS=Homo sapiens GN=DDX6 PE=1 SV=2
Q15437	SEC23B	1.0309	0.0439044	0.82573	-0.276258	Protein transport protein Sec23B OS=Homo sapiens GN=SEC23B PE=1 SV=2
Q9BV20	MRI1	1.1142	0.156008	0.82605	-0.275699	Methylthioribose-1-phosphate isomerase OS=Homo sapiens GN=MRI1 PE=1 SV=1 - [MTNA_HUMAN]
Q15054	POLD3	0.96106	-0.0573016	0.82624	-0.275367	DNA polymerase delta subunit 3 OS=Homo sapiens GN=POLD3 PE=1 SV=2
P04406	GAPDH	0.87995	-0.184507	0.82659	-0.274756	Glyceraldehyde-3-phosphate dehydrogenase OS=Homo sapiens GN=GAPDH PE=1 SV=3 - [G3P_HUMAN]
P62714	PPP2CB	1.07106	0.0990392	0.82673	-0.274512	Serine/threonine-protein phosphatase 2A catalytic subunit beta isoform OS=Homo sapiens GN=PPP2CB PE=1 SV=1 - [PP2AB_HUMAN]
Q86YP4	GATAD2A	0.94036	-0.0887149	0.82679	-0.274407	Transcriptional repressor p66-alpha OS=Homo sapiens GN=GATAD2A PE=1 SV=1 - [P66A_HUMAN]
Q13347	EIF3I	0.92976	-0.10507	0.82697	-0.274093	Eukaryotic translation initiation factor 3 subunit I OS=Homo sapiens GN=EIF3I PE=1 SV=1 - [EIF3I_HUMAN]
O14929	HAT1	0.91055	-0.13519	0.82709	-0.273884	Histone acetyltransferase type B catalytic subunit OS=Homo sapiens GN=HAT1 PE=1 SV=1 - [HAT1_HUMAN]
P06746	POLB	1.0172	0.0246034	0.82737	-0.273395	DNA polymerase beta OS=Homo sapiens GN=POLB PE=1 SV=3
P52788	SMS	0.87728	-0.188891	0.82801	-0.27228	Spermine synthase OS=Homo sapiens GN=SMS PE=1 SV=2 - [SPSY_HUMAN]
Q9UKK9	NUDT5	0.86954	-0.201676	0.82879	-0.270921	ADP-sugar pyrophosphatase OS=Homo sapiens GN=NUDT5 PE=1 SV=1 - [NUDT5_HUMAN]
P08397	HMBS	0.76165	-0.3928	0.82885	-0.270817	Porphobilinogen deaminase OS=Homo sapiens GN=HMBS PE=1 SV=2 - [HEM3_HUMAN]
O94888	UBXN7	0.67038	-0.576949	0.8289	-0.27073	UBX domain-containing protein 7 OS=Homo sapiens GN=UBXN7 PE=1 SV=2
Q8WTS6	SETD7	0.94558	-0.0807286	0.82914	-0.270312	Histone-lysine N-methyltransferase SETD7 OS=Homo sapiens GN=SETD7 PE=1 SV=1
P09211	GSTP1	0.92688	-0.109546	0.83077	-0.267479	Glutathione S-transferase P OS=Homo sapiens GN=GSTP1 PE=1 SV=2
P54709	ATP1B3	0.86594	-0.207661	0.83099	-0.267097	Sodium/potassium-transporting ATPase subunit beta-3 OS=Homo sapiens GN=ATP1B3 PE=1 SV=1 - [AT1B3_HUMAN]
P11802	CDK4	0.87768	-0.188233	0.8312	-0.266732	Cell division protein kinase 4 OS=Homo sapiens GN=CDK4 PE=1 SV=2
Q03154	ACY1	0.85717	-0.222347	0.83124	-0.266663	Aminoacylase-1 OS=Homo sapiens GN=ACY1 PE=1 SV=1 - [ACY1_HUMAN]
P48147	PREP	1.0002	0.00028851	0.83206	-0.265241	Prolyl endopeptidase OS=Homo sapiens GN=PREP PE=1 SV=2 - [PPCE_HUMAN]
Q13564	NAE1	0.92685	-0.109592	0.8321	-0.265171	NEDD8-activating enzyme E1 regulatory subunit OS=Homo sapiens GN=NAE1 PE=1 SV=1 - [ULA1_HUMAN]
Q9UHB9	SRP68	0.90332	-0.146691	0.83229	-0.264842	Signal recognition particle 68 kDa protein OS=Homo sapiens GN=SRP68 PE=1 SV=2 - [SRP68_HUMAN]
P50552	VASP	0.9346	-0.0975791	0.83348	-0.262781	Vasodilator-stimulated phosphoprotein OS=Homo sapiens GN=VASP PE=1 SV=3 - [VASP_HUMAN]
Q16555	DPYSL2	0.91142	-0.133812	0.83381	-0.262209	Dihydropyrimidinase-related protein 2 OS=Homo sapiens GN=DPYSL2 PE=1 SV=1 - [DPYL2_HUMAN]
Q05048	CSTF1	0.96901	-0.0454165	0.83389	-0.262071	Cleavage stimulation factor subunit 1 OS=Homo sapiens GN=CSTF1 PE=1 SV=1 - [CSTF1_HUMAN]
P21283	ATP6V1C1	0.93134	-0.10262	0.83406	-0.261777	V-type proton ATPase subunit C 1 OS=Homo sapiens GN=ATP6V1C1 PE=1 SV=4 - [VATC1_HUMAN]
P00338	LDHA	0.95607	-0.0648118	0.83413	-0.261656	L-lactate dehydrogenase A chain OS=Homo sapiens GN=LDHA PE=1 SV=2 - [LDHA_HUMAN]
P61201	COPS2	0.84936	-0.235552	0.83437	-0.261241	COP9 signalosome complex subunit 2 OS=Homo sapiens GN=COPS2 PE=1 SV=1 - [CSN2_HUMAN]
P06753	TPM3	0.92705	-0.109281	0.83454	-0.260947	Tropomyosin alpha-3 chain OS=Homo sapiens GN=TPM3 PE=1 SV=1 - [TPM3_HUMAN]
P31751	AKT2	1.1785	0.236952	0.83489	-0.260342	RAC-beta serine/threonine-protein kinase OS=Homo sapiens GN=AKT2 PE=1 SV=2
P33240	CSTF2	0.8782	-0.187379	0.83502	-0.260117	Cleavage stimulation factor subunit 2 OS=Homo sapiens GN=CSTF2 PE=1 SV=1 - [CSTF2_HUMAN]
Q92890	UFD1L	0.93618	-0.0951422	0.83579	-0.258788	Ubiquitin fusion degradation protein 1 homolog OS=Homo sapiens GN=UFD1L PE=1 SV=3 - [UFD1_HUMAN]
Q15436	SEC23A	0.97705	-0.0334957	0.83592	-0.258563	Protein transport protein Sec23A OS=Homo sapiens GN=SEC23A PE=1 SV=2
Q9NWS0	PIH1D1	0.98037	-0.0286018	0.83621	-0.258063	PIH1 domain-containing protein 1 OS=Homo sapiens GN=PIH1D1 PE=1 SV=1 - [PIHD1_HUMAN]
Q9C0B1	FTO	0.84764	-0.238476	0.83626	-0.257977	Alpha-ketoglutarate-dependent dioxygenase FTO OS=Homo sapiens GN=FTO PE=1 SV=3 - [FTO_HUMAN]
P26038	MSN	0.89727	-0.156386	0.83636	-0.257804	Moesin OS=Homo sapiens GN=MSN PE=1 SV=3 - [MOES_HUMAN]
Q9BVG4	CXorf26	0.89504	-0.159976	0.83645	-0.257649	UPF0368 protein Cxorf26 OS=Homo sapiens GN=CXorf26 PE=1 SV=1 - [CX026_HUMAN]
Q9BU89	DOHH	0.94928	-0.0750944	0.83665	-0.257304	Deoxyhypusine hydroxylase OS=Homo sapiens GN=DOHH PE=1 SV=1 - [DOHH_HUMAN]
P60228	EIF3E	0.89342	-0.16259	0.83699	-0.256718	Eukaryotic translation initiation factor 3 subunit E OS=Homo sapiens GN=EIF3E PE=1 SV=1 - [EIF3E_HUMAN]
Q16658	FSCN1	0.97526	-0.0361412	0.83746	-0.255908	Fascin OS=Homo sapiens GN=FSCN1 PE=1 SV=3 - [FSCN1_HUMAN]
P06733	ENO1	0.88715	-0.17275	0.83794	-0.255081	Alpha-enolase OS=Homo sapiens GN=ENO1 PE=1 SV=2 - [ENOA_HUMAN]
Q8NFP9	NBEA	1.0488	0.0687396	0.83803	-0.254926	Neurobeachin OS=Homo sapiens GN=NBEA PE=1 SV=3
P61981	YWHAG	0.78448	-0.350191	0.83839	-0.254307	14-3-3 protein gamma OS=Homo sapiens GN=YWHAG PE=1 SV=2
Q9NX46	ADPRHL2	0.86937	-0.201958	0.83855	-0.254031	Poly(ADP-ribose) glycohydrolase ARH3 OS=Homo sapiens GN=ADPRHL2 PE=1 SV=1 - [ARHL2_HUMAN]
P45974	USP5	0.95084	-0.0727255	0.83857	-0.253997	Ubiquitin carboxyl-terminal hydrolase 5 OS=Homo sapiens GN=USP5 PE=1 SV=2 - [UBP5_HUMAN]
Q9NR46	SH3GLB2	0.97909	-0.0304866	0.83967	-0.252106	Endophilin-B2 OS=Homo sapiens GN=SH3GLB2 PE=1 SV=1
P50613	CDK7	0.68224	-0.551649	0.83969	-0.252071	Cell division protein kinase 7 OS=Homo sapiens GN=CDK7 PE=1 SV=1
P39687	ANP32A	0.86039	-0.216937	0.84012	-0.251333	Acidic leucine-rich nuclear phosphoprotein 32 family member A OS=Homo sapiens GN=ANP32A PE=1 SV=1 - [AN32A_HUMAN]
P67775	PPP2CA	0.94754	-0.0777412	0.8411	-0.249651	Serine/threonine-protein phosphatase 2A catalytic subunit alpha isoform OS=Homo sapiens GN=PPP2CA PE=1 SV=1;>sp|P62714|PP2AB_HUMAN Serine/threonine-protein phosphatase 2A catalytic subunit beta isoform OS=Homo sapiens GN=PPP2CB PE=1
Q9UBP0	SPAST	1.0367	0.0519985	0.84114	-0.249582	Spastin OS=Homo sapiens GN=SPAST PE=1 SV=1
P47897	QARS	0.78277	-0.35334	0.8413	-0.249308	Glutaminyl-tRNA synthetase OS=Homo sapiens GN=QARS PE=1 SV=1
Q05639	EEF1A2	0.81454	-0.295943	0.84138	-0.249171	Elongation factor 1-alpha 2 OS=Homo sapiens GN=EEF1A2 PE=1 SV=1 - [EF1A2_HUMAN]
O43396	TXNL1	0.84247	-0.247303	0.84158	-0.248828	Thioredoxin-like protein 1 OS=Homo sapiens GN=TXNL1 PE=1 SV=3
P49591	SARS	0.87925	-0.185655	0.84198	-0.248142	Seryl-tRNA synthetase, cytoplasmic OS=Homo sapiens GN=SARS PE=1 SV=3 - [SYSC_HUMAN]
P68363	TUBA1B	0.925	-0.112475	0.842	-0.248108	Tubulin alpha-1B chain OS=Homo sapiens GN=TUBA1B PE=1 SV=1 - [TBA1B_HUMAN]
O43633	CHMP2A	0.90931	-0.137156	0.84325	-0.245968	Charged multivesicular body protein 2a OS=Homo sapiens GN=CHMP2A PE=1 SV=1
P12081	HARS	0.91189	-0.133068	0.8441	-0.244514	Histidyl-tRNA synthetase, cytoplasmic OS=Homo sapiens GN=HARS PE=1 SV=2 - [SYHC_HUMAN]
O14579	COPE	0.90064	-0.150978	0.84434	-0.244104	Coatomer subunit epsilon OS=Homo sapiens GN=COPE PE=1 SV=3 - [COPE_HUMAN]
P50579	METAP2	1.076	0.105678	0.84448	-0.243865	Methionine aminopeptidase 2 OS=Homo sapiens GN=METAP2 PE=1 SV=1
Q8N5C7	DTWD1	0.9137	-0.130208	0.84489	-0.243165	DTW domain-containing protein 1 OS=Homo sapiens GN=DTWD1 PE=2 SV=1
O43175	PHGDH	0.94131	-0.0872582	0.84512	-0.242772	D-3-phosphoglycerate dehydrogenase OS=Homo sapiens GN=PHGDH PE=1 SV=4 - [SERA_HUMAN]
P43686	PSMC4	0.8936	-0.162299	0.84529	-0.242482	26S protease regulatory subunit 6B OS=Homo sapiens GN=PSMC4 PE=1 SV=2 - [PRS6B_HUMAN]
Q96ES7	CCDC101	1.0713	0.0993625	0.84544	-0.242226	SAGA-associated factor 29 homolog OS=Homo sapiens GN=CCDC101 PE=1 SV=1
P41250	GARS	0.95518	-0.0661555	0.84571	-0.241765	Glycyl-tRNA synthetase OS=Homo sapiens GN=GARS PE=1 SV=3 - [SYG_HUMAN]
P49589	CARS	0.91652	-0.125762	0.84597	-0.241322	Cysteinyl-tRNA synthetase, cytoplasmic OS=Homo sapiens GN=CARS PE=1 SV=3 - [SYCC_HUMAN]
Q09161	NCBP1	0.84519	-0.242652	0.8472	-0.239226	Nuclear cap-binding protein subunit 1 OS=Homo sapiens GN=NCBP1 PE=1 SV=1 - [NCBP1_HUMAN]
O15355	PPM1G	0.94872	-0.0759457	0.84734	-0.238987	Protein phosphatase 1G OS=Homo sapiens GN=PPM1G PE=1 SV=1 - [PPM1G_HUMAN]
P13798	APEH	0.89039	-0.167491	0.84788	-0.238068	Acylamino-acid-releasing enzyme OS=Homo sapiens GN=APEH PE=1 SV=4 - [ACPH_HUMAN]
Q9BQA1	WDR77	1.0393	0.0556122	0.84789	-0.238051	Methylosome protein 50 OS=Homo sapiens GN=WDR77 PE=1 SV=1 - [MEP50_HUMAN]
O00165	HAX1	1.0499	0.0702519	0.84805	-0.237779	HCLS1-associated protein X-1 OS=Homo sapiens GN=HAX1 PE=1 SV=2
P16435	POR	1.1059	0.145221	0.84811	-0.237677	NADPH--cytochrome P450 reductase OS=Homo sapiens GN=POR PE=1 SV=2 - [NCPR_HUMAN]
Q96CN7	ISOC1	1.0042	0.00604663	0.8486	-0.236843	Isochorismatase domain-containing protein 1 OS=Homo sapiens GN=ISOC1 PE=1 SV=3 - [ISOC1_HUMAN]
O43670	ZNF207	0.97694	-0.0336581	0.84891	-0.236316	Zinc finger protein 207 OS=Homo sapiens GN=ZNF207 PE=1 SV=1 - [ZN207_HUMAN]
O15372	EIF3H	0.85737	-0.22201	0.84944	-0.235416	Eukaryotic translation initiation factor 3 subunit H OS=Homo sapiens GN=EIF3H PE=1 SV=1 - [EIF3H_HUMAN]
O00273	DFFA	1.0213	0.0304067	0.84973	-0.234924	DNA fragmentation factor subunit alpha OS=Homo sapiens GN=DFFA PE=1 SV=1 - [DFFA_HUMAN]
Q49AR2	C5orf22	0.9812	-0.0273809	0.85025	-0.234041	UPF0489 protein C5orf22 OS=Homo sapiens GN=C5orf22 PE=1 SV=2 - [CE022_HUMAN]
O00299	CLIC1	0.95245	-0.0702847	0.85059	-0.233464	Chloride intracellular channel protein 1 OS=Homo sapiens GN=CLIC1 PE=1 SV=4 - [CLIC1_HUMAN]
O60828	PQBP1	1.0042	0.00604663	0.85084	-0.23304	Polyglutamine-binding protein 1 OS=Homo sapiens GN=PQBP1 PE=1 SV=1
Q92747	ARPC1A	1.0089	0.0127832	0.85085	-0.233023	Actin-related protein 2/3 complex subunit 1A OS=Homo sapiens GN=ARPC1A PE=1 SV=2 - [ARC1A_HUMAN]
P28482	MAPK1	0.98826	-0.0170374	0.85127	-0.232311	Mitogen-activated protein kinase 1 OS=Homo sapiens GN=MAPK1 PE=1 SV=3 - [MK01_HUMAN]
P18669	PGAM1	0.91337	-0.130729	0.85151	-0.231905	Phosphoglycerate mutase 1 OS=Homo sapiens GN=PGAM1 PE=1 SV=2;>sp|P15259|PGAM2_HUMAN Phosphoglycerate mutase 2 OS=Homo sapiens GN=PGAM2 PE=1 SV=3;>sp|Q8N0Y7|PGAM4_HUMAN Probable phosphoglycerate mutase 4 OS=Homo sapiens GN=PGAM4 PE=1
P27348	YWHAQ	0.805858	-0.311402	0.852265	-0.230626	14-3-3 protein theta OS=Homo sapiens GN=YWHAQ PE=1 SV=1;>sp|P31947|1433S_HUMAN 14-3-3 protein sigma OS=Homo sapiens GN=SFN PE=1 SV=1
Q8WVM8	SCFD1	1.0727	0.101247	0.85254	-0.230161	Sec1 family domain-containing protein 1 OS=Homo sapiens GN=SCFD1 PE=1 SV=4
Q969G3	SMARCE1	0.93615	-0.0951884	0.85311	-0.229196	SWI/SNF-related matrix-associated actin-dependent regulator of chromatin subfamily E member 1 OS=Homo sapiens GN=SMARCE1 PE=1 SV=2
Q96HY6	DDRGK1	1.0253	0.0360461	0.85374	-0.228131	DDRGK domain-containing protein 1 OS=Homo sapiens GN=DDRGK1 PE=1 SV=2 - [DDRGK_HUMAN]
Q9Y3F4	STRAP	0.85616	-0.224048	0.85396	-0.22776	Serine-threonine kinase receptor-associated protein OS=Homo sapiens GN=STRAP PE=1 SV=1 - [STRAP_HUMAN]
P29401	TKT	0.92304	-0.115535	0.85445	-0.226932	Transketolase OS=Homo sapiens GN=TKT PE=1 SV=3 - [TKT_HUMAN]
O00232	PSMD12	0.84467	-0.24354	0.85459	-0.226696	26S proteasome non-ATPase regulatory subunit 12 OS=Homo sapiens GN=PSMD12 PE=1 SV=3 - [PSD12_HUMAN]
Q9UMR2	DDX19B	0.98973	-0.0148931	0.85475	-0.226426	ATP-dependent RNA helicase DDX19B OS=Homo sapiens GN=DDX19B PE=1 SV=1
P09496	CLTA	0.80147	-0.31928	0.85521	-0.225649	Clathrin light chain A OS=Homo sapiens GN=CLTA PE=1 SV=1 - [CLCA_HUMAN]
Q9H0H0	INTS2	0.98838	-0.0168623	0.85538	-0.225363	Integrator complex subunit 2 OS=Homo sapiens GN=INTS2 PE=1 SV=2
P61006	RAB8A	1.12	0.163499	0.85546	-0.225228	Ras-related protein Rab-8A OS=Homo sapiens GN=RAB8A PE=1 SV=1 - [RAB8A_HUMAN]
Q9H3P7	ACBD3	1.1686	0.224781	0.85593	-0.224435	Golgi resident protein GCP60 OS=Homo sapiens GN=ACBD3 PE=1 SV=4 - [GCP60_HUMAN]
P13797	PLS3	0.84196	-0.248176	0.85664	-0.223239	Plastin-3 OS=Homo sapiens GN=PLS3 PE=1 SV=4 - [PLST_HUMAN]
Q9NQT5	EXOSC3	1.0238	0.0339339	0.85724	-0.222229	Exosome complex exonuclease RRP40 OS=Homo sapiens GN=EXOSC3 PE=1 SV=3
Q17RS7	GEN1	0.76086	-0.394297	0.85751	-0.221775	Flap endonuclease GEN homolog 1 OS=Homo sapiens GN=GEN1 PE=2 SV=2
O75083	WDR1	0.81604	-0.293288	0.85777	-0.221337	WD repeat-containing protein 1 OS=Homo sapiens GN=WDR1 PE=1 SV=4 - [WDR1_HUMAN]
Q6NXR4	C8orf41	0.85469	-0.226527	0.85809	-0.220799	Uncharacterized protein C8orf41 OS=Homo sapiens GN=C8orf41 PE=1 SV=1
P09525	ANXA4	1.0419	0.0592168	0.85826	-0.220513	Annexin A4 OS=Homo sapiens GN=ANXA4 PE=1 SV=4 - [ANXA4_HUMAN]
P49189	ALDH9A1	1.0142	0.0203422	0.85851	-0.220093	4-trimethylaminobutyraldehyde dehydrogenase OS=Homo sapiens GN=ALDH9A1 PE=1 SV=3 - [AL9A1_HUMAN]
Q9Y295	DRG1	0.93704	-0.0938175	0.85856	-0.220009	Developmentally-regulated GTP-binding protein 1 OS=Homo sapiens GN=DRG1 PE=1 SV=1 - [DRG1_HUMAN]
P08758	ANXA5	0.98621	-0.0200332	0.85881	-0.219589	Annexin A5 OS=Homo sapiens GN=ANXA5 PE=1 SV=2 - [ANXA5_HUMAN]
P50750	CDK9	1.0183	0.0261627	0.85968	-0.218128	Cell division protein kinase 9 OS=Homo sapiens GN=CDK9 PE=1 SV=3 - [CDK9_HUMAN]
P00558	PGK1	0.85647	-0.223525	0.85977	-0.217977	Phosphoglycerate kinase 1 OS=Homo sapiens GN=PGK1 PE=1 SV=3 - [PGK1_HUMAN]
P51580	TPMT	1.0293	0.0416635	0.86029	-0.217105	Thiopurine S-methyltransferase OS=Homo sapiens GN=TPMT PE=1 SV=1
Q99986	VRK1	0.870644	-0.199844	0.860332	-0.217035	Serine/threonine-protein kinase VRK1 OS=Homo sapiens GN=VRK1 PE=1 SV=1 - [VRK1_HUMAN]
Q9NRN7	AASDHPPT	0.88424	-0.17749	0.86064	-0.216518	L-aminoadipate-semialdehyde dehydrogenase-phosphopantetheinyl transferase OS=Homo sapiens GN=AASDHPPT PE=1 SV=2
Q13418	ILK	0.96971	-0.0443747	0.86072	-0.216384	Integrin-linked protein kinase OS=Homo sapiens GN=ILK PE=1 SV=2
P61764	STXBP1	1.0909	0.125519	0.86081	-0.216233	Syntaxin-binding protein 1 OS=Homo sapiens GN=STXBP1 PE=1 SV=1 - [STXB1_HUMAN]
Q6P1J9	CDC73	0.9578	-0.0622037	0.86105	-0.215831	Parafibromin OS=Homo sapiens GN=CDC73 PE=1 SV=1 - [CDC73_HUMAN]
P62195	PSMC5	0.85983	-0.217877	0.86113	-0.215697	26S protease regulatory subunit 8 OS=Homo sapiens GN=PSMC5 PE=1 SV=1 - [PRS8_HUMAN]
P55263	ADK	0.88078	-0.183146	0.86257	-0.213287	Adenosine kinase OS=Homo sapiens GN=ADK PE=1 SV=2 - [ADK_HUMAN]
P13489	RNH1	1.018	0.0257376	0.86291	-0.212718	Ribonuclease inhibitor OS=Homo sapiens GN=RNH1 PE=1 SV=2 - [RINI_HUMAN]
P48444	ARCN1	0.8752	-0.192315	0.86415	-0.210646	Coatomer subunit delta OS=Homo sapiens GN=ARCN1 PE=1 SV=1 - [COPD_HUMAN]
P17174	GOT1	0.96829	-0.0464889	0.86454	-0.209995	Aspartate aminotransferase, cytoplasmic OS=Homo sapiens GN=GOT1 PE=1 SV=3 - [AATC_HUMAN]
P21333	FLNA	0.82469	-0.278076	0.86468	-0.209762	Filamin-A OS=Homo sapiens GN=FLNA PE=1 SV=4 - [FLNA_HUMAN]
Q15365	PCBP1	0.96624	-0.0495465	0.86503	-0.209178	Poly(rC)-binding protein 1 OS=Homo sapiens GN=PCBP1 PE=1 SV=2 - [PCBP1_HUMAN]
P15259	PGAM2	1.02032	0.0290222	0.865921	-0.207693	Phosphoglycerate mutase 2 OS=Homo sapiens GN=PGAM2 PE=1 SV=3 - [PGAM2_HUMAN]
Q9H4A4	RNPEP	1.0135	0.0193461	0.86667	-0.206445	Aminopeptidase B OS=Homo sapiens GN=RNPEP PE=1 SV=2 - [AMPB_HUMAN]
Q9Y5K8	ATP6V1D	0.94413	-0.0829426	0.86688	-0.206096	V-type proton ATPase subunit D OS=Homo sapiens GN=ATP6V1D PE=1 SV=1 - [VATD_HUMAN]
Q99426	TBCB	0.8192	-0.287712	0.86733	-0.205347	Tubulin-folding cofactor B OS=Homo sapiens GN=TBCB PE=1 SV=2 - [TBCB_HUMAN]
Q9H074	PAIP1	0.97038	-0.0433783	0.86785	-0.204482	Polyadenylate-binding protein-interacting protein 1 OS=Homo sapiens GN=PAIP1 PE=1 SV=1
Q9NWX5	ASB6	1.0225	0.0321008	0.86846	-0.203469	Ankyrin repeat and SOCS box protein 6 OS=Homo sapiens GN=ASB6 PE=1 SV=1 - [ASB6_HUMAN]
P53004	BLVRA	0.80603	-0.311095	0.86876	-0.20297	Biliverdin reductase A OS=Homo sapiens GN=BLVRA PE=1 SV=2 - [BIEA_HUMAN]
Q14157	UBAP2L	0.77862	-0.361009	0.86937	-0.201958	Ubiquitin-associated protein 2-like OS=Homo sapiens GN=UBAP2L PE=1 SV=2 - [UBP2L_HUMAN]
P53618	COPB1	0.82239	-0.282105	0.86941	-0.201891	Coatomer subunit beta OS=Homo sapiens GN=COPB1 PE=1 SV=3
P35241	RDX	0.77314	-0.371198	0.86959	-0.201593	Radixin OS=Homo sapiens GN=RDX PE=1 SV=1 - [RADI_HUMAN]
O75822	EIF3J	0.88764	-0.171953	0.86985	-0.201161	Eukaryotic translation initiation factor 3 subunit J OS=Homo sapiens GN=EIF3J PE=1 SV=2 - [EIF3J_HUMAN]
P68371	TUBB2C	0.94372	-0.0835692	0.87006	-0.200813	Tubulin beta-2C chain OS=Homo sapiens GN=TUBB2C PE=1 SV=1 - [TBB2C_HUMAN]
P62495	ETF1	0.86669	-0.206412	0.87008	-0.20078	Eukaryotic peptide chain release factor subunit 1 OS=Homo sapiens GN=ETF1 PE=1 SV=3 - [ERF1_HUMAN]
Q05707	COL14A1	0.825	-0.277534	0.871	-0.199255	Collagen alpha-1(XIV) chain OS=Homo sapiens GN=COL14A1 PE=1 SV=3 - [COEA1_HUMAN]
P40925	MDH1	0.89777	-0.155582	0.87106	-0.199156	Malate dehydrogenase, cytoplasmic OS=Homo sapiens GN=MDH1 PE=1 SV=4 - [MDHC_HUMAN]
Q9Y570	PPME1	0.72146	-0.471009	0.87192	-0.197732	Protein phosphatase methylesterase 1 OS=Homo sapiens GN=PPME1 PE=1 SV=3 - [PPME1_HUMAN]
Q9UNZ2	NSFL1C	1.0996	0.136979	0.87314	-0.195715	NSFL1 cofactor p47 OS=Homo sapiens GN=NSFL1C PE=1 SV=2 - [NSF1C_HUMAN]
P04083	ANXA1	0.83675	-0.257131	0.87393	-0.19441	Annexin A1 OS=Homo sapiens GN=ANXA1 PE=1 SV=2 - [ANXA1_HUMAN]
Q9Y5B8	NME7	0.86506	-0.209128	0.87401	-0.194278	Nucleoside diphosphate kinase 7 OS=Homo sapiens GN=NME7 PE=1 SV=1
Q96C19	EFHD2	0.94433	-0.082637	0.87403	-0.194245	EF-hand domain-containing protein D2 OS=Homo sapiens GN=EFHD2 PE=1 SV=1 - [EFHD2_HUMAN]
P43355	MAGEA1	0.73134	-0.451386	0.87546	-0.191887	Melanoma-associated antigen 1 OS=Homo sapiens GN=MAGEA1 PE=1 SV=1
Q16851	UGP2	0.79353	-0.333643	0.87599	-0.191014	UTP--glucose-1-phosphate uridylyltransferase OS=Homo sapiens GN=UGP2 PE=1 SV=5 - [UGPA_HUMAN]
O95613	PCNT	0.897	-0.15682	0.876	-0.190997	Pericentrin OS=Homo sapiens GN=PCNT PE=1 SV=4 - [PCNT_HUMAN]
Q13561	DCTN2	0.92467	-0.11299	0.87617	-0.190717	Dynactin subunit 2 OS=Homo sapiens GN=DCTN2 PE=1 SV=4 - [DCTN2_HUMAN]
Q9UBE0	SAE1	0.83855	-0.254031	0.87667	-0.189894	SUMO-activating enzyme subunit 1 OS=Homo sapiens GN=SAE1 PE=1 SV=1 - [SAE1_HUMAN]
Q12904	AIMP1	0.96635	-0.0493823	0.87676	-0.189746	Aminoacyl tRNA synthase complex-interacting multifunctional protein 1 OS=Homo sapiens GN=AIMP1 PE=1 SV=2 - [AIMP1_HUMAN]
P54577	YARS	0.91393	-0.129844	0.87677	-0.18973	Tyrosyl-tRNA synthetase, cytoplasmic OS=Homo sapiens GN=YARS PE=1 SV=4 - [SYYC_HUMAN]
P46108	CRK	1.1661	0.221692	0.87759	-0.188381	Adapter molecule crk OS=Homo sapiens GN=CRK PE=1 SV=2 - [CRK_HUMAN]
P24534	EEF1B2	0.91327	-0.130887	0.87801	-0.187691	Elongation factor 1-beta OS=Homo sapiens GN=EEF1B2 PE=1 SV=3 - [EF1B_HUMAN]
Q9NYB0	TERF2IP	0.93539	-0.0963601	0.87808	-0.187576	Telomeric repeat-binding factor 2-interacting protein 1 OS=Homo sapiens GN=TERF2IP PE=1 SV=1 - [TE2IP_HUMAN]
P17655	CAPN2	1.2833	0.359858	0.87812	-0.18751	Calpain-2 catalytic subunit OS=Homo sapiens GN=CAPN2 PE=1 SV=5 - [CAN2_HUMAN]
Q9NZZ3	CHMP5	0.94128	-0.0873042	0.87833	-0.187165	Charged multivesicular body protein 5 OS=Homo sapiens GN=CHMP5 PE=1 SV=1 - [CHMP5_HUMAN]
Q9Y5K5	UCHL5	1.0499	0.0702519	0.87873	-0.186508	Ubiquitin carboxyl-terminal hydrolase isozyme L5 OS=Homo sapiens GN=UCHL5 PE=1 SV=3 - [UCHL5_HUMAN]
Q7Z4Q2	HEATR3	1.2632	0.337083	0.87894	-0.186163	HEAT repeat-containing protein 3 OS=Homo sapiens GN=HEATR3 PE=1 SV=2 - [HEAT3_HUMAN]
O94992	HEXIM1	1.2108	0.275961	0.87935	-0.185491	Protein HEXIM1 OS=Homo sapiens GN=HEXIM1 PE=1 SV=1 - [HEXI1_HUMAN]
Q3ZCM7	TUBB8	0.99084	-0.0132758	0.879423	-0.185372	Tubulin beta-8 chain OS=Homo sapiens GN=TUBB8 PE=1 SV=2 - [TBB8_HUMAN]
Q9BTE3	MCMBP	1.0055	0.00791308	0.88018	-0.18413	UPF0557 protein C10orf119 OS=Homo sapiens GN=C10orf119 PE=1 SV=2 - [CJ119_HUMAN]
P15121	AKR1B1	0.92863	-0.106824	0.88048	-0.183638	Aldose reductase OS=Homo sapiens GN=AKR1B1 PE=1 SV=3 - [ALDR_HUMAN]
Q15366	PCBP2	0.89853	-0.154361	0.88078	-0.183146	Poly(rC)-binding protein 2 OS=Homo sapiens GN=PCBP2 PE=1 SV=1 - [PCBP2_HUMAN]
Q96MW1	CCDC43	0.90282	-0.14749	0.88163	-0.181755	Coiled-coil domain-containing protein 43 OS=Homo sapiens GN=CCDC43 PE=1 SV=2 - [CCD43_HUMAN]
O00487	PSMD14	0.89085	-0.166746	0.88206	-0.181051	26S proteasome non-ATPase regulatory subunit 14 OS=Homo sapiens GN=PSMD14 PE=1 SV=1 - [PSDE_HUMAN]
P60510	PPP4C	0.87434	-0.193734	0.8822	-0.180822	Serine/threonine-protein phosphatase 4 catalytic subunit OS=Homo sapiens GN=PPP4C PE=1 SV=1
P36543	ATP6V1E1	0.99547	-0.00655026	0.88286	-0.179743	V-type proton ATPase subunit E 1 OS=Homo sapiens GN=ATP6V1E1 PE=1 SV=1 - [VATE1_HUMAN]
P48643	CCT5	0.83009	-0.26866	0.88334	-0.178959	T-complex protein 1 subunit epsilon OS=Homo sapiens GN=CCT5 PE=1 SV=1 - [TCPE_HUMAN]
O75874	IDH1	0.86121	-0.215563	0.88384	-0.178143	Isocitrate dehydrogenase [NADP] cytoplasmic OS=Homo sapiens GN=IDH1 PE=1 SV=2 - [IDHC_HUMAN]
P61163	ACTR1A	0.94033	-0.0887609	0.88459	-0.176919	Alpha-centractin OS=Homo sapiens GN=ACTR1A PE=1 SV=1 - [ACTZ_HUMAN]
O95747	OXSR1	0.97934	-0.0301183	0.88552	-0.175403	Serine/threonine-protein kinase OSR1 OS=Homo sapiens GN=OXSR1 PE=1 SV=1 - [OXSR1_HUMAN]
Q99536	VAT1	1.0002	0.00028851	0.88697	-0.173043	Synaptic vesicle membrane protein VAT-1 homolog OS=Homo sapiens GN=VAT1 PE=1 SV=2 - [VAT1_HUMAN]
Q07866	KLC1	0.70923	-0.495675	0.88726	-0.172571	Kinesin light chain 1 OS=Homo sapiens GN=KLC1 PE=1 SV=2
Q13501	SQSTM1	1.1174	0.160146	0.88741	-0.172327	Sequestosome-1 OS=Homo sapiens GN=SQSTM1 PE=1 SV=1 - [SQSTM_HUMAN]
Q9H5N1	RABEP2	1.1499	0.201508	0.88759	-0.172035	Rab GTPase-binding effector protein 2 OS=Homo sapiens GN=RABEP2 PE=1 SV=2
P30475	HLA	0.86371	-0.211381	0.88832	-0.170849	HLA class I histocompatibility antigen, B-39 alpha chain OS=Homo sapiens GN=HLA-B PE=2 SV=1 - [1B39_HUMAN]
P37837	TALDO1	0.9759	-0.0351948	0.88871	-0.170215	Transaldolase OS=Homo sapiens GN=TALDO1 PE=1 SV=2 - [TALDO_HUMAN]
P27338	MAOB	0.98083	-0.027925	0.88877	-0.170118	Amine oxidase [flavin-containing] B OS=Homo sapiens GN=MAOB PE=1 SV=3
Q6IBS0	TWF2	0.80378	-0.315127	0.89071	-0.166972	Twinfilin-2 OS=Homo sapiens GN=TWF2 PE=1 SV=2
Q96P09	BIRC8	1.009	0.0129262	0.89075	-0.166908	Baculoviral IAP repeat-containing protein 8 OS=Homo sapiens GN=BIRC8 PE=1 SV=2
Q13596	SNX1	1.0442	0.0623981	0.89076	-0.166891	Sorting nexin-1 OS=Homo sapiens GN=SNX1 PE=1 SV=3 - [SNX1_HUMAN]
Q9NVG8	TBC1D13	1.126	0.171207	0.89295	-0.163349	TBC1 domain family member 13 OS=Homo sapiens GN=TBC1D13 PE=1 SV=3
P53990	KIAA0174	0.94108	-0.0876107	0.89468	-0.160556	IST1 homolog OS=Homo sapiens GN=KIAA0174 PE=1 SV=1 - [IST1_HUMAN]
P40121	CAPG	1.0014	0.00201836	0.89496	-0.160105	Macrophage-capping protein OS=Homo sapiens GN=CAPG PE=1 SV=2 - [CAPG_HUMAN]
P42330	AKR1C3	0.966589	-0.0490254	0.895101	-0.159878	Aldo-keto reductase family 1 member C3 OS=Homo sapiens GN=AKR1C3 PE=1 SV=4 - [AK1C3_HUMAN]
Q96B36	AKT1S1	1.1959	0.258097	0.89537	-0.159444	Proline-rich AKT1 substrate 1 OS=Homo sapiens GN=AKT1S1 PE=1 SV=1
Q71U36	TUBA1A	0.856	-0.224317	0.898	-0.155213	Tubulin alpha-1A chain OS=Homo sapiens GN=TUBA1A PE=1 SV=1 - [TBA1A_HUMAN]
P67936	TPM4	0.979	-0.0306192	0.898	-0.155213	Tropomyosin alpha-4 chain OS=Homo sapiens GN=TPM4 PE=1 SV=3 - [TPM4_HUMAN]
P51858	HDGF	0.92095	-0.118805	0.89822	-0.154859	Hepatoma-derived growth factor OS=Homo sapiens GN=HDGF PE=1 SV=1 - [HDGF_HUMAN]
P12955	PEPD	0.97538	-0.0359637	0.89892	-0.153735	Pro dipeptidase OS=Homo sapiens GN=PEPD PE=1 SV=3
Q9Y5K6	CD2AP	0.88195	-0.181231	0.8995	-0.152805	CD2-associated protein OS=Homo sapiens GN=CD2AP PE=1 SV=1 - [CD2AP_HUMAN]
P41236	PPP1R2	0.77354	-0.370452	0.89969	-0.1525	Protein phosphatase inhibitor 2 OS=Homo sapiens GN=PPP1R2 PE=1 SV=2 - [IPP2_HUMAN]
P36915	GNL1	1.1152	0.157302	0.89969	-0.1525	Guanine nucleotide-binding protein-like 1 OS=Homo sapiens GN=GNL1 PE=1 SV=2 - [GNL1_HUMAN]
Q8TB03	Cxorf38	1.1417	0.191184	0.90114	-0.150177	Uncharacterized protein CXorf38 OS=Homo sapiens GN=CXorf38 PE=1 SV=1
Q8WXI9	GATAD2B	0.96218	-0.0556213	0.90244	-0.148097	Transcriptional repressor p66-beta OS=Homo sapiens GN=GATAD2B PE=1 SV=1 - [P66B_HUMAN]
Q9BWE0	REPIN1	0.9134	-0.130681	0.90365	-0.146164	Replication initiator 1 OS=Homo sapiens GN=REPIN1 PE=1 SV=1 - [REPI1_HUMAN]
P49427	CDC34	0.96099	-0.0574067	0.90409	-0.145462	Ubiquitin-conjugating enzyme E2 R1 OS=Homo sapiens GN=CDC34 PE=1 SV=2
Q8N7H5	PAF1	0.88507	-0.176137	0.9045	-0.144808	RNA polymerase II-associated factor 1 homolog OS=Homo sapiens GN=PAF1 PE=1 SV=2
Q92688	ANP32B	0.90463	-0.1446	0.90551	-0.143198	Acidic leucine-rich nuclear phosphoprotein 32 family member B OS=Homo sapiens GN=ANP32B PE=1 SV=1 - [AN32B_HUMAN]
Q99613	EIF3C	0.89445	-0.160927	0.90745	-0.14011	Eukaryotic translation initiation factor 3 subunit C OS=Homo sapiens GN=EIF3C PE=1 SV=1 - [EIF3C_HUMAN]
P40222	TXLNA	0.90297	-0.14725	0.91033	-0.135538	Alpha-taxilin OS=Homo sapiens GN=TXLNA PE=1 SV=3 - [TXLNA_HUMAN]
Q96A49	SYAP1	0.81979	-0.286674	0.91044	-0.135364	Synapse-associated protein 1 OS=Homo sapiens GN=SYAP1 PE=1 SV=1 - [SYAP1_HUMAN]
Q04446	GBE1	0.97931	-0.0301625	0.91092	-0.134604	1,4-alpha-glucan-branching enzyme OS=Homo sapiens GN=GBE1 PE=1 SV=2 - [GLGB_HUMAN]
P49902	NT5C2	0.90416	-0.14535	0.9117	-0.133369	Cytosolic purine 5'-nucleotidase OS=Homo sapiens GN=NT5C2 PE=1 SV=1 - [5NTC_HUMAN]
P48729	CSNK1A1	1.1835	0.24306	0.91526	-0.127746	Casein kinase I isoform alpha OS=Homo sapiens GN=CSNK1A1 PE=1 SV=2 - [KC1A_HUMAN]
P30838	ALDH3A1	0.91321	-0.130981	0.91569	-0.127069	Aldehyde dehydrogenase, dimeric NADP-preferring OS=Homo sapiens GN=ALDH3A1 PE=1 SV=3
P63104	YWHAZ	0.73999	-0.434422	0.91569	-0.127069	14-3-3 protein zeta/delta OS=Homo sapiens GN=YWHAZ PE=1 SV=1 - [1433Z_HUMAN]
O60656	UGT1A9	1.2586	0.33182	0.91588	-0.12677	UDP-glucuronosyltransferase 1-9 OS=Homo sapiens GN=UGT1A9 PE=2 SV=1 - [UD19_HUMAN]
P54687	BCAT1	0.91325	-0.130918	0.91697	-0.125054	Branched-chain-amino-acid aminotransferase, cytosolic OS=Homo sapiens GN=BCAT1 PE=1 SV=3 - [BCAT1_HUMAN]
Q969S3	ZNF622	0.87335	-0.195368	0.91698	-0.125038	Zinc finger protein 622 OS=Homo sapiens GN=ZNF622 PE=1 SV=1
Q13619	CUL4A	1.0034	0.00489684	0.9173	-0.124534	Cullin-4A OS=Homo sapiens GN=CUL4A PE=1 SV=3 - [CUL4A_HUMAN]
P43490	NAMPT	1.243	0.313826	0.91885	-0.122099	Nicotinamide phosphoribosyltransferase OS=Homo sapiens GN=NAMPT PE=1 SV=1
Q92796	DLG3	1.0445	0.0628125	0.92005	-0.120216	Disks large homolog 3 OS=Homo sapiens GN=DLG3 PE=1 SV=2
Q16881	TXNRD1	0.92567	-0.11143	0.92037	-0.119714	Thioredoxin reductase 1, cytoplasmic OS=Homo sapiens GN=TXNRD1 PE=1 SV=3 - [TRXR1_HUMAN]
Q8IWS0	PHF6	0.87908	-0.185934	0.92119	-0.118429	PHD finger protein 6 OS=Homo sapiens GN=PHF6 PE=1 SV=1
Q07666	KHDRBS1	0.86408	-0.210763	0.92124	-0.118351	KH domain-containing, RNA-binding, signal transduction-associated protein 1 OS=Homo sapiens GN=KHDRBS1 PE=1 SV=1 - [KHDR1_HUMAN]
Q9BUF5	TUBB6	1.033	0.0468403	0.92205	-0.117083	Tubulin beta-6 chain OS=Homo sapiens GN=TUBB6 PE=1 SV=1 - [TBB6_HUMAN]
P12429	ANXA3	1.1002	0.137766	0.92266	-0.116129	Annexin A3 OS=Homo sapiens GN=ANXA3 PE=1 SV=3 - [ANXA3_HUMAN]
Q712K3	UBE2R2	0.68511	-0.545592	0.92476	-0.112849	Ubiquitin-conjugating enzyme E2 R2 OS=Homo sapiens GN=UBE2R2 PE=1 SV=1
P82970	HMGN5	0.93619	-0.0951267	0.92539	-0.111867	High mobility group nucleosome-binding domain-containing protein 5 OS=Homo sapiens GN=HMGN5 PE=1 SV=1 - [HMGN5_HUMAN]
Q7L1Q6	BZW1	1.0463	0.0652966	0.92564	-0.111477	Basic leucine zipper and W2 domain-containing protein 1 OS=Homo sapiens GN=BZW1 PE=1 SV=1 - [BZW1_HUMAN]
P18615	RDBP	0.72731	-0.459358	0.9283	-0.107337	Negative elongation factor E OS=Homo sapiens GN=RDBP PE=1 SV=3;>sp|P38935|SMBP2_HUMAN DNA-binding protein SMUBP-2 OS=Homo sapiens GN=IGHMBP2 PE=1 SV=2
Q13363	CTBP1	0.96837	-0.0463697	0.93028	-0.104263	C-terminal-binding protein 1 OS=Homo sapiens GN=CTBP1 PE=1 SV=2 - [CTBP1_HUMAN]
Q96BN8	FAM105B	0.7973	-0.326805	0.93155	-0.102295	Protein FAM105B OS=Homo sapiens GN=FAM105B PE=1 SV=3
Q8IU81	IRF2BP1	1.1771	0.235237	0.9338	-0.0988145	Interferon regulatory factor 2-binding protein 1 OS=Homo sapiens GN=IRF2BP1 PE=1 SV=1
P29084	GTF2E2	0.85846	-0.220177	0.93414	-0.0982893	Transcription initiation factor IIE subunit beta OS=Homo sapiens GN=GTF2E2 PE=1 SV=1 - [T2EB_HUMAN]
P61289	PSME3	1.0082	0.0117819	0.93591	-0.0955583	Proteasome activator complex subunit 3 OS=Homo sapiens GN=PSME3 PE=1 SV=1 - [PSME3_HUMAN]
Q15654	TRIP6	1.1846	0.2444	0.93639	-0.0948186	Thyroid receptor-interacting protein 6 OS=Homo sapiens GN=TRIP6 PE=1 SV=3
Q96FV2	SCRN2	1.16159	0.216095	0.93677	-0.0942331	Secernin-2 OS=Homo sapiens GN=SCRN2 PE=2 SV=2 - [SCRN2_HUMAN]
Q13641	TPBG	0.92954	-0.105411	0.93802	-0.0923094	Trophoblast glycoprotein OS=Homo sapiens GN=TPBG PE=1 SV=1 - [TPBG_HUMAN]
Q8WX93	PALLD	0.6848	-0.546245	0.93808	-0.0922171	Palladin OS=Homo sapiens GN=PALLD PE=1 SV=3 - [PALLD_HUMAN]
Q01650	SLC7A5	1.109	0.149259	0.939	-0.0908029	Large neutral amino acids transporter small subunit 1 OS=Homo sapiens GN=SLC7A5 PE=1 SV=2 - [LAT1_HUMAN]
Q9Y580	RBM7	0.75911	-0.397619	0.94132	-0.0872428	RNA-binding protein 7 OS=Homo sapiens GN=RBM7 PE=1 SV=1 - [RBM7_HUMAN]
A6NDU8	C5orf51	1.1719	0.228849	0.94246	-0.0854967	UPF0600 protein C5orf51 OS=Homo sapiens GN=C5orf51 PE=1 SV=1
Q9NXV6	CDKN2AIP	1.2453	0.316493	0.94262	-0.0852518	CDKN2A-interacting protein OS=Homo sapiens GN=CDKN2AIP PE=1 SV=2 - [CARF_HUMAN]
Q12792	TWF1	0.93213	-0.101397	0.94305	-0.0845938	Twinfilin-1 OS=Homo sapiens GN=TWF1 PE=1 SV=3 - [TWF1_HUMAN]
P00966	ASS1	1.0269	0.0382957	0.94353	-0.0838597	Argininosuccinate synthase OS=Homo sapiens GN=ASS1 PE=1 SV=2 - [ASSY_HUMAN]
P50402	EMD	1.2384	0.308477	0.94389	-0.0833094	Emerin OS=Homo sapiens GN=EMD PE=1 SV=1 - [EMD_HUMAN]
P15559	NQO1	1.0396	0.0560285	0.94845	-0.0763564	NAD(P)H dehydrogenase [quinone] 1 OS=Homo sapiens GN=NQO1 PE=1 SV=1 - [NQO1_HUMAN]
Q16719	KYNU	0.96348	-0.0536734	0.95492	-0.0665482	Kynureninase OS=Homo sapiens GN=KYNU PE=1 SV=1 - [KYNU_HUMAN]
P52294	KPNA1	1.1515	0.203514	0.95703	-0.0633639	Importin subunit alpha-1 OS=Homo sapiens GN=KPNA1 PE=1 SV=3 - [IMA1_HUMAN]
Q53EL6	PDCD4	0.90596	-0.142481	0.9577	-0.0623543	Programmed cell death protein 4 OS=Homo sapiens GN=PDCD4 PE=1 SV=1 - [PDCD4_HUMAN]
Q9UBF2	COPG2	0.908074	-0.139118	0.958676	-0.060885	Coatomer subunit gamma-2 OS=Homo sapiens GN=COPG2 PE=1 SV=1 - [COPG2_HUMAN]
Q86V87	FAM160B2	0.902	-0.148801	0.965	-0.0513992	Protein FAM160B2 OS=Homo sapiens GN=FAM160B2 PE=2 SV=2 - [F16B2_HUMAN]
Q8TBC4	UBA3	0.93344	-0.0993708	0.96502	-0.0513693	NEDD8-activating enzyme E1 catalytic subunit OS=Homo sapiens GN=UBA3 PE=1 SV=2
P12277	CKB	0.9365	-0.0946491	0.96883	-0.0456846	Creatine kinase B-type OS=Homo sapiens GN=CKB PE=1 SV=1 - [KCRB_HUMAN]
Q9UL46	PSME2	1.1882	0.248778	0.96891	-0.0455654	Proteasome activator complex subunit 2 OS=Homo sapiens GN=PSME2 PE=1 SV=4 - [PSME2_HUMAN]
P35790	CHKA	1.0794	0.11023	0.97197	-0.0410163	Choline kinase alpha OS=Homo sapiens GN=CHKA PE=1 SV=3 - [CHKA_HUMAN]
P46060	RANGAP1	0.81036	-0.303365	0.9725	-0.0402298	Ran GTPase-activating protein 1 OS=Homo sapiens GN=RANGAP1 PE=1 SV=1 - [RAGP1_HUMAN]
Q9P0V9	SEPT10	0.93704	-0.0938175	0.97304	-0.039429	Septin-10 OS=Homo sapiens GN=SEPT10 PE=1 SV=2 - [SEP10_HUMAN]
O95718	ESRRB	1.1335	0.180784	0.97485	-0.0367478	Steroid hormone receptor ERR2 OS=Homo sapiens GN=ESRRB PE=1 SV=1;>sp|P11474|ERR1_HUMAN Steroid hormone receptor ERR1 OS=Homo sapiens GN=ESRRA PE=1 SV=3
Q9NS62	THSD1	1.2826	0.359071	0.97491	-0.0366591	Thrombospondin type-1 domain-containing protein 1 OS=Homo sapiens GN=THSD1 PE=1 SV=1
Q96GM5	SMARCD1	1.0554	0.0777899	0.97552	-0.0357566	SWI/SNF-related matrix-associated actin-dependent regulator of chromatin subfamily D member 1 OS=Homo sapiens GN=SMARCD1 PE=1 SV=2 - [SMRD1_HUMAN]
P35221	CTNNA1	1.0479	0.067501	0.97699	-0.0335843	Catenin alpha-1 OS=Homo sapiens GN=CTNNA1 PE=1 SV=1 - [CTNA1_HUMAN]
Q92917	GPKOW	1.0798	0.110764	0.97701	-0.0335548	G patch domain and KOW motifs-containing protein OS=Homo sapiens GN=GPKOW PE=1 SV=2 - [GPKOW_HUMAN]
P15927	RPA2	1.09383	0.129382	0.977792	-0.0324004	Replication protein A 32 kDa subunit OS=Homo sapiens GN=RPA2 PE=1 SV=1 - [RFA2_HUMAN]
A6NMY6	ANXA2P2	1.012	0.0172093	0.979	-0.0306192	Putative annexin A2-like protein OS=Homo sapiens GN=ANXA2P2 PE=5 SV=2 - [AXA2L_HUMAN]
Q9UKS6	PACSIN3	1.1171	0.159758	0.98017	-0.0288961	Protein kinase C and casein kinase substrate in neurons protein 3 OS=Homo sapiens GN=PACSIN3 PE=1 SV=2 - [PACN3_HUMAN]
Q9Y316	MEMO1	0.88055	-0.183523	0.98031	-0.0286901	Protein MEMO1 OS=Homo sapiens GN=MEMO1 PE=1 SV=1
Q8IXH7	TH1L	1.0664	0.0927487	0.98068	-0.0281456	Negative elongation factor C/D OS=Homo sapiens GN=TH1L PE=1 SV=2 - [NELFD_HUMAN]
Q13509	TUBB3	1.188	0.248535	0.98132	-0.0272044	Tubulin beta-3 chain OS=Homo sapiens GN=TUBB3 PE=1 SV=2 - [TBB3_HUMAN]
P60484	PTEN	0.95847	-0.0611948	0.98203	-0.026161	Phosphatidylinositol-3,4,5-trisphosphate 3-phosphatase and dual-specificity protein phosphatase PTEN OS=Homo sapiens GN=PTEN PE=1 SV=1
Q96CW1	AP2M1	1.0143	0.0204844	0.98457	-0.0224343	AP-2 complex subunit mu OS=Homo sapiens GN=AP2M1 PE=1 SV=2 - [AP2M1_HUMAN]
P10644	PRKAR1A	1.0469	0.0661236	0.98487	-0.0219948	cAMP-dependent protein kinase type I-alpha regulatory subunit OS=Homo sapiens GN=PRKAR1A PE=1 SV=1 - [KAP0_HUMAN]
Q9H223	EHD4	0.95944	-0.0597355	0.98976	-0.0148494	EH domain-containing protein 4 OS=Homo sapiens GN=EHD4 PE=1 SV=1 - [EHD4_HUMAN]
P36871	PGM1	1.0866	0.119821	0.99076	-0.0133925	Phosphoglucomutase-1 OS=Homo sapiens GN=PGM1 PE=1 SV=3 - [PGM1_HUMAN]
Q9P0W2	HMG20B	0.86024	-0.217189	1.0006	0.000865357	SWI/SNF-related matrix-associated actin-dependent regulator of chromatin subfamily E member 1-related OS=Homo sapiens GN=HMG20B PE=1 SV=1
P11388	TOP2A	1.1055	0.144699	1.0031	0.00446544	DNA topoisomerase 2-alpha OS=Homo sapiens GN=TOP2A PE=1 SV=3
Q9UBU8	MORF4L1	0.72252	-0.468891	1.004	0.00575927	Mortality factor 4-like protein 1 OS=Homo sapiens GN=MORF4L1 PE=1 SV=2 - [MO4L1_HUMAN]
Q8WU90	ZC3H15	0.85456	-0.226746	1.009	0.0129262	Zinc finger CCCH domain-containing protein 15 OS=Homo sapiens GN=ZC3H15 PE=1 SV=1
Q15067	ACOX1	0.947141	-0.0783483	1.00956	0.0137205	Peroxisomal acyl-coenzyme A oxidase 1 OS=Homo sapiens GN=ACOX1 PE=1 SV=3 - [ACOX1_HUMAN]
Q14914	PTGR1	0.88645	-0.173889	1.0145	0.0207689	Prostaglandin reductase 1 OS=Homo sapiens GN=PTGR1 PE=1 SV=2
P27816	MAP4	0.95975	-0.0592694	1.0177	0.0253123	Microtubule-associated protein 4 OS=Homo sapiens GN=MAP4 PE=1 SV=3 - [MAP4_HUMAN]
Q92879	CELF1	1.2197	0.286526	1.0183	0.0261627	CUGBP Elav-like family member 1 OS=Homo sapiens GN=CELF1 PE=1 SV=2;>sp|O95319|CELF2_HUMAN CUGBP Elav-like family member 2 OS=Homo sapiens GN=CELF2 PE=1 SV=1
Q53GQ0	HSD17B12	0.93542	-0.0963138	1.0231	0.0329472	Estradiol 17-beta-dehydrogenase 12 OS=Homo sapiens GN=HSD17B12 PE=1 SV=2 - [DHB12_HUMAN]
P68032	ACTC1	0.84468	-0.243523	1.025	0.0356239	Actin, alpha cardiac muscle 1 OS=Homo sapiens GN=ACTC1 PE=1 SV=1 - [ACTC_HUMAN]
Q8N684	CPSF7	1.1006	0.13829	1.025	0.0356239	Cleavage and polyadenylation specificity factor subunit 7 OS=Homo sapiens GN=CPSF7 PE=1 SV=1 - [CPSF7_HUMAN]
O60664	PLIN3	1.1342	0.181675	1.0277	0.0394192	Perilipin-3 OS=Homo sapiens GN=PLIN3 PE=1 SV=2 - [PLIN3_HUMAN]
Q9BTU6	PI4K2A	1.0893	0.123401	1.0284	0.0404015	Phosphatidylinositol 4-kinase type 2-alpha OS=Homo sapiens GN=PI4K2A PE=1 SV=1
Q6FI81	CIAPIN1	1.1113	0.152248	1.03	0.0426443	Anamorsin OS=Homo sapiens GN=CIAPIN1 PE=1 SV=2 - [CPIN1_HUMAN]
P54727	RAD23B	0.95117	-0.0722249	1.0317	0.0450235	UV excision repair protein RAD23 homolog B OS=Homo sapiens GN=RAD23B PE=1 SV=1 - [RD23B_HUMAN]
Q07960	ARHGAP1	1.1847	0.244522	1.0342	0.0485152	Rho GTPase-activating protein 1 OS=Homo sapiens GN=ARHGAP1 PE=1 SV=1 - [RHG01_HUMAN]
Q16678	CYP1B1	0.99767	-0.0033654	1.0363	0.0514417	Cytochrome P450 1B1 OS=Homo sapiens GN=CYP1B1 PE=1 SV=2
P30740	SERPINB1	1.1523	0.204516	1.0386	0.0546401	Leukocyte elastase inhibitor OS=Homo sapiens GN=SERPINB1 PE=1 SV=1 - [ILEU_HUMAN]
P23381	WARS	1.09	0.124328	1.041	0.0579701	Tryptophanyl-tRNA synthetase, cytoplasmic OS=Homo sapiens GN=WARS PE=1 SV=2 - [SYWC_HUMAN]
Q16643	DBN1	1.3802	0.464877	1.0506	0.0712135	Drebrin OS=Homo sapiens GN=DBN1 PE=1 SV=4
Q9UQ35	SRRM2	1.1847	0.244522	1.0536	0.0753273	Serine/arginine repetitive matrix protein 2 OS=Homo sapiens GN=SRRM2 PE=1 SV=2 - [SRRM2_HUMAN]
Q00688	FKBP3	0.859	-0.21927	1.054	0.0758749	Peptidyl-prolyl cis-trans isomerase FKBP3 OS=Homo sapiens GN=FKBP3 PE=1 SV=1 - [FKBP3_HUMAN]
P12532	CKMT1A	0.865774	-0.207937	1.05564	0.0781147	Creatine kinase U-type, mitochondrial OS=Homo sapiens GN=CKMT1A PE=1 SV=1 - [KCRU_HUMAN]
Q9NUJ3	TCP11L1	0.9896	-0.0150826	1.0569	0.0798389	T-complex protein 11-like protein 1 OS=Homo sapiens GN=TCP11L1 PE=1 SV=1 - [T11L1_HUMAN]
Q8TBZ2	MYCBPAP	1.0536	0.0753273	1.0582	0.0816123	MYCBP-associated protein OS=Homo sapiens GN=MYCBPAP PE=1 SV=2
Q9BT25	HAUS8	1.3024	0.381173	1.0603	0.0844725	HAUS augmin-like complex subunit 8 OS=Homo sapiens GN=HAUS8 PE=1 SV=3
Q7KZI7	MARK2	0.86	-0.217591	1.061	0.0854247	Serine/threonine-protein kinase MARK2 OS=Homo sapiens GN=MARK2 PE=1 SV=2 - [MARK2_HUMAN]
P32929	CTH	1.1515	0.203514	1.0634	0.0886844	Cystathionine gamma-lyase OS=Homo sapiens GN=CTH PE=1 SV=3 - [CGL_HUMAN]
Q92925	SMARCD2	1.22615	0.294135	1.0718	0.100036	SWI/SNF-related matrix-associated actin-dependent regulator of chromatin subfamily D member 2 OS=Homo sapiens GN=SMARCD2 PE=1 SV=2;>sp|Q6STE5|SMRD3_HUMAN SWI/SNF-related matrix-associated actin-dependent regulator of chromatin subfam
Q14677	CLINT1	1.299	0.377401	1.082	0.1137	Clathrin interactor 1 OS=Homo sapiens GN=CLINT1 PE=1 SV=1 - [EPN4_HUMAN]
Q15813	TBCE	1.0985	0.135535	1.0886	0.122474	Tubulin-specific chaperone E OS=Homo sapiens GN=TBCE PE=1 SV=1 - [TBCE_HUMAN]
Q9H981	ACTR8	1.064	0.0894982	1.098	0.134878	Actin-related protein 8 OS=Homo sapiens GN=ACTR8 PE=1 SV=2 - [ARP8_HUMAN]
Q16186	ADRM1	1.3059	0.385044	1.1003	0.137897	Proteasomal ubiquitin receptor ADRM1 OS=Homo sapiens GN=ADRM1 PE=1 SV=2 - [ADRM1_HUMAN]
Q92734	TFG	1.0378	0.0535284	1.1011	0.138945	Protein TFG OS=Homo sapiens GN=TFG PE=1 SV=2 - [TFG_HUMAN]
Q9Y2T3	GDA	1.0241	0.0343566	1.1085	0.148609	Guanine deaminase OS=Homo sapiens GN=GDA PE=1 SV=1 - [GUAD_HUMAN]
Q9H8Y8	GORASP2	1.1134	0.154972	1.1145	0.156397	Golgi reassembly-stacking protein 2 OS=Homo sapiens GN=GORASP2 PE=1 SV=3 - [GORS2_HUMAN]
O00560	SDCBP	0.98682	-0.0191411	1.1185	0.161565	Syntenin-1 OS=Homo sapiens GN=SDCBP PE=1 SV=1 - [SDCB1_HUMAN]
Q9H6Y2	WDR55	0.999	-0.00144342	1.124	0.168642	WD repeat-containing protein 55 OS=Homo sapiens GN=WDR55 PE=1 SV=2 - [WDR55_HUMAN]
Q96N11	C7orf26	0.897	-0.15682	1.128	0.173767	Uncharacterized protein C7orf26 OS=Homo sapiens GN=C7orf26 PE=2 SV=1 - [CG026_HUMAN]
Q969T9	WBP2	1.162	0.21661	1.1331	0.180275	WW domain-binding protein 2 OS=Homo sapiens GN=WBP2 PE=1 SV=1
P07992	ERCC1	0.81579	-0.29373	1.1481	0.199248	DNA excision repair protein ERCC-1 OS=Homo sapiens GN=ERCC1 PE=1 SV=1
Q13618	CUL3	1.2621	0.335826	1.1807	0.239642	Cullin-3 OS=Homo sapiens GN=CUL3 PE=1 SV=2 - [CUL3_HUMAN]
O95817	BAG3	1.4885	0.573859	1.1807	0.239642	BAG family molecular chaperone regulator 3 OS=Homo sapiens GN=BAG3 PE=1 SV=3 - [BAG3_HUMAN]
P13929	ENO3	0.85408	-0.227557	1.1986	0.26135	Beta-enolase OS=Homo sapiens GN=ENO3 PE=1 SV=4 - [ENOB_HUMAN]
Q9UGV2	NDRG3	1.027	0.0384362	1.205	0.269033	Protein NDRG3 OS=Homo sapiens GN=NDRG3 PE=1 SV=2 - [NDRG3_HUMAN]
Q14134	TRIM29	1.309	0.388465	1.2965	0.374622	Tripartite motif-containing protein 29 OS=Homo sapiens GN=TRIM29 PE=1 SV=2
O76064	RNF8	0.9264	-0.110293	1.3082	0.387583	E3 ubiquitin-protein ligase RNF8 OS=Homo sapiens GN=RNF8 PE=1 SV=1
P18846	ATF1	1.3266	0.407733	1.3496	0.432532	Cyclic AMP-dependent transcription factor ATF-1 OS=Homo sapiens GN=ATF1 PE=1 SV=2
P35580	MYH10	1.3017	0.380397	1.3669	0.450908	Myosin-10 OS=Homo sapiens GN=MYH10 PE=1 SV=3
Q9H6S3	EPS8L2	1.4368	0.522859	1.3722	0.456491	Epidermal growth factor receptor kinase substrate 8-like protein 2 OS=Homo sapiens GN=EPS8L2 PE=1 SV=2 - [ES8L2_HUMAN]
Q9HD15	SRA1	1.2754	0.35095	1.4066	0.492212	Steroid receptor RNA activator 1 OS=Homo sapiens GN=SRA1 PE=1 SV=1
P53611	RABGGTB	1.3531	0.436268	1.4411	0.52717	Geranylgeranyl transferase type-2 subunit beta OS=Homo sapiens GN=RABGGTB PE=1 SV=2
Q96HC4	PDLIM5	1.4177	0.503552	1.4573	0.543298	PDZ and LIM domain protein 5 OS=Homo sapiens GN=PDLIM5 PE=1 SV=4
O14745	SLC9A3R1	1.4672	0.553066	1.4851	0.57056	Na(+)/H(+) exchange regulatory cofactor NHE-RF1 OS=Homo sapiens GN=SLC9A3R1 PE=1 SV=4 - [NHRF1_HUMAN]

## Sheet: 5. No Quant. Data
Proteins identified but not quantifiable
Uniprot Accession	Gene Name	Gene Description
A5PKW4	PSD	PH and SEC7 domain-containing protein 1 OS=Homo sapiens GN=PSD PE=2 SV=2 - [PSD1_HUMAN]
A6NEL2	ANKRD56	Ankyrin repeat domain-containing protein 56 OS=Homo sapiens GN=ANKRD56 PE=2 SV=1 - [ANR56_HUMAN]
A6NKF9	GPR89C	Putative Golgi pH regulator C OS=Homo sapiens GN=GPR89C PE=5 SV=2 - [GPHRC_HUMAN]
A6NM62	LRRC53	Leucine-rich repeat-containing protein 53 OS=Homo sapiens GN=LRRC53 PE=4 SV=2 - [LRC53_HUMAN]
A6NN14	ZNF729	Zinc finger protein 729 OS=Homo sapiens GN=ZNF729 PE=2 SV=3
O00443	PIK3C2A	Phosphatidylinositol-4-phosphate 3-kinase C2 domain-containing subunit alpha OS=Homo sapiens GN=PIK3C2A PE=1 SV=2 - [P3C2A_HUMAN]
O15078	CEP290	Centrosomal protein of 290 kDa OS=Homo sapiens GN=CEP290 PE=1 SV=2 - [CE290_HUMAN]
O15213	WDR46	WD repeat-containing protein 46 OS=Homo sapiens GN=WDR46 PE=1 SV=3 - [WDR46_HUMAN]
O15484	CAPN5	Calpain-5 OS=Homo sapiens GN=CAPN5 PE=2 SV=2 - [CAN5_HUMAN]
O15524	SOCS1	Suppressor of cytokine signaling 1 OS=Homo sapiens GN=SOCS1 PE=1 SV=1 - [SOCS1_HUMAN]
O15527	OGG1	N-glycosylase/DNA lyase OS=Homo sapiens GN=OGG1 PE=1 SV=2 - [OGG1_HUMAN]
O43151	TET3	Probable methylcytosine dioxygenase TET3 OS=Homo sapiens GN=TET3 PE=2 SV=3 - [TET3_HUMAN]
O43283	MAP3K13	Mitogen-activated protein kinase kinase kinase 13 OS=Homo sapiens GN=MAP3K13 PE=1 SV=1 - [M3K13_HUMAN]
O43463	SUV39H1	Histone-lysine N-methyltransferase SUV39H1 OS=Homo sapiens GN=SUV39H1 PE=1 SV=1 - [SUV91_HUMAN]
O43506	ADAM20	Disintegrin and metalloproteinase domain-containing protein 20 OS=Homo sapiens GN=ADAM20 PE=2 SV=2 - [ADA20_HUMAN]
O60282	KIF5C	Kinesin heavy chain isoform 5C OS=Homo sapiens GN=KIF5C PE=1 SV=1 - [KIF5C_HUMAN]
O60307	MAST3	Microtubule-associated serine/threonine-protein kinase 3 OS=Homo sapiens GN=MAST3 PE=1 SV=2 - [MAST3_HUMAN]
O60308	KIAA0562	Uncharacterized protein KIAA0562 OS=Homo sapiens GN=KIAA0562 PE=2 SV=1 - [K0562_HUMAN]
O60609	GFRA3	GDNF family receptor alpha-3 OS=Homo sapiens GN=GFRA3 PE=1 SV=2 - [GFRA3_HUMAN]
O60678	PRMT3	Protein arginine N-methyltransferase 3 OS=Homo sapiens GN=PRMT3 PE=1 SV=2
O60814	HIST1H2BK	Histone H2B type 1-K OS=Homo sapiens GN=HIST1H2BK PE=1 SV=3 - [H2B1K_HUMAN]
O75095	MEGF6	Multiple epidermal growth factor-like domains protein 6 OS=Homo sapiens GN=MEGF6 PE=2 SV=4 - [MEGF6_HUMAN]
O75161	NPHP4	Nephrocystin-4 OS=Homo sapiens GN=NPHP4 PE=1 SV=2 - [NPHP4_HUMAN]
O75376	NCOR1	Nuclear receptor corepressor 1 OS=Homo sapiens GN=NCOR1 PE=1 SV=2 - [NCOR1_HUMAN]
O75382	TRIM3	Tripartite motif-containing protein 3 OS=Homo sapiens GN=TRIM3 PE=1 SV=2 - [TRIM3_HUMAN]
O75581	LRP6	Low-density lipoprotein receptor-related protein 6 OS=Homo sapiens GN=LRP6 PE=1 SV=1 - [LRP6_HUMAN]
O75838	CIB2	Calcium and integrin-binding family member 2 OS=Homo sapiens GN=CIB2 PE=2 SV=1 - [CIB2_HUMAN]
O94832	MYO1D	Myosin-Id OS=Homo sapiens GN=MYO1D PE=1 SV=2 - [MYO1D_HUMAN]
O94850	DDN	Dendrin OS=Homo sapiens GN=DDN PE=1 SV=3 - [DEND_HUMAN]
O94988	FAM13A	Protein FAM13A OS=Homo sapiens GN=FAM13A PE=1 SV=2 - [FA13A_HUMAN]
O95466	FMNL1	Formin-like protein 1 OS=Homo sapiens GN=FMNL1 PE=1 SV=3 - [FMNL_HUMAN]
O95571	ETHE1	Protein ETHE1, mitochondrial OS=Homo sapiens GN=ETHE1 PE=1 SV=2 - [ETHE1_HUMAN]
P00451	F8	Coagulation factor VIII OS=Homo sapiens GN=F8 PE=1 SV=1 - [FA8_HUMAN]
P01730	CD4	T-cell surface glycoprotein CD4 OS=Homo sapiens GN=CD4 PE=1 SV=1 - [CD4_HUMAN]
P01854	IGHE	Ig epsilon chain C region OS=Homo sapiens GN=IGHE PE=1 SV=1 - [IGHE_HUMAN]
P02774	GC	Vitamin D-binding protein OS=Homo sapiens GN=GC PE=1 SV=1 - [VTDB_HUMAN]
P06213	INSR	Insulin receptor OS=Homo sapiens GN=INSR PE=1 SV=4 - [INSR_HUMAN]
P07741	APRT	Adenine phosphoribosyltransferase OS=Homo sapiens GN=APRT PE=1 SV=2 - [APT_HUMAN]
P0C7V8	DCAF8L2	DDB1- and CUL4-associated factor 8-like protein 2 OS=Homo sapiens GN=DCAF8L2 PE=2 SV=1 - [DC8L2_HUMAN]
P10398	ARAF	Serine/threonine-protein kinase A-Raf OS=Homo sapiens GN=ARAF PE=1 SV=2 - [ARAF_HUMAN]
P12757	SKIL	Ski-like protein OS=Homo sapiens GN=SKIL PE=1 SV=2 - [SKIL_HUMAN]
P13671	C6	Complement component C6 OS=Homo sapiens GN=C6 PE=1 SV=3 - [CO6_HUMAN]
P15509	CSF2RA	Granulocyte-macrophage colony-stimulating factor receptor subunit alpha OS=Homo sapiens GN=CSF2RA PE=1 SV=1 - [CSF2R_HUMAN]
P20648	ATP4A	Potassium-transporting ATPase alpha chain 1 OS=Homo sapiens GN=ATP4A PE=2 SV=5 - [ATP4A_HUMAN]
P20908	COL5A1	Collagen alpha-1(V) chain OS=Homo sapiens GN=COL5A1 PE=1 SV=3 - [CO5A1_HUMAN]
P21291	CSRP1	Cysteine and glycine-rich protein 1 OS=Homo sapiens GN=CSRP1 PE=1 SV=3
P23443	RPS6KB1	Ribosomal protein S6 kinase beta-1 OS=Homo sapiens GN=RPS6KB1 PE=1 SV=2 - [KS6B1_HUMAN]
P25116	F2R	Proteinase-activated receptor 1 OS=Homo sapiens GN=F2R PE=1 SV=2 - [PAR1_HUMAN]
P25391	LAMA1	Laminin subunit alpha-1 OS=Homo sapiens GN=LAMA1 PE=1 SV=2 - [LAMA1_HUMAN]
P28566	HTR1E	5-hydroxytryptamine receptor 1E OS=Homo sapiens GN=HTR1E PE=1 SV=1 - [5HT1E_HUMAN]
P28907	CD38	ADP-ribosyl cyclase 1 OS=Homo sapiens GN=CD38 PE=1 SV=2 - [CD38_HUMAN]
P35125	USP6	Ubiquitin carboxyl-terminal hydrolase 6 OS=Homo sapiens GN=USP6 PE=1 SV=2 - [UBP6_HUMAN]
P35610	SOAT1	Sterol O-acyltransferase 1 OS=Homo sapiens GN=SOAT1 PE=1 SV=3 - [SOAT1_HUMAN]
P43378	PTPN9	Tyrosine-protein phosphatase non-receptor type 9 OS=Homo sapiens GN=PTPN9 PE=1 SV=1 - [PTN9_HUMAN]
P46977	STT3A	Dolichyl-diphosphooligosaccharide--protein glycosyltransferase subunit STT3A OS=Homo sapiens GN=STT3A PE=1 SV=2 - [STT3A_HUMAN]
P49354	FNTA	Protein farnesyltransferase/geranylgeranyltransferase type-1 subunit alpha OS=Homo sapiens GN=FNTA PE=1 SV=1 - [FNTA_HUMAN]
P49721	PSMB2	Proteasome subunit beta type-2 OS=Homo sapiens GN=PSMB2 PE=1 SV=1
P51587	BRCA2	Breast cancer type 2 susceptibility protein OS=Homo sapiens GN=BRCA2 PE=1 SV=2 - [BRCA2_HUMAN]
P51606	RENBP	N-acylglucosamine 2-epimerase OS=Homo sapiens GN=RENBP PE=1 SV=2 - [RENBP_HUMAN]
P54289	CACNA2D1	Voltage-dependent calcium channel subunit alpha-2/delta-1 OS=Homo sapiens GN=CACNA2D1 PE=1 SV=3 - [CA2D1_HUMAN]
P55268	LAMB2	Laminin subunit beta-2 OS=Homo sapiens GN=LAMB2 PE=1 SV=2 - [LAMB2_HUMAN]
P55290	CDH13	Cadherin-13 OS=Homo sapiens GN=CDH13 PE=1 SV=1 - [CAD13_HUMAN]
P56937	HSD17B7	3-keto-steroid reductase OS=Homo sapiens GN=HSD17B7 PE=1 SV=1 - [DHB7_HUMAN]
P61011	SRP54	Signal recognition particle 54 kDa protein OS=Homo sapiens GN=SRP54 PE=1 SV=1 - [SRP54_HUMAN]
P68871	HBB	Hemoglobin subunit beta OS=Homo sapiens GN=HBB PE=1 SV=2
P78352	DLG4	Disks large homolog 4 OS=Homo sapiens GN=DLG4 PE=1 SV=3 - [DLG4_HUMAN]
P78524	ST5	Suppression of tumorigenicity 5 protein OS=Homo sapiens GN=ST5 PE=1 SV=2 - [ST5_HUMAN]
P84095	RHOG	Rho-related GTP-binding protein RhoG OS=Homo sapiens GN=RHOG PE=1 SV=1 - [RHOG_HUMAN]
P98164	LRP2	Low-density lipoprotein receptor-related protein 2 OS=Homo sapiens GN=LRP2 PE=1 SV=3 - [LRP2_HUMAN]
Q00889	PSG6	Pregnancy-specific beta-1-glycoprotein 6 OS=Homo sapiens GN=PSG6 PE=2 SV=1 - [PSG6_HUMAN]
Q02880	TOP2B	DNA topoisomerase 2-beta OS=Homo sapiens GN=TOP2B PE=1 SV=3 - [TOP2B_HUMAN]
Q02952	AKAP12	A-kinase anchor protein 12 OS=Homo sapiens GN=AKAP12 PE=1 SV=3 - [AKA12_HUMAN]
Q04721	NOTCH2	Neurogenic locus notch homolog protein 2 OS=Homo sapiens GN=NOTCH2 PE=1 SV=3 - [NOTC2_HUMAN]
Q06828	FMOD	Fibromodulin OS=Homo sapiens GN=FMOD PE=1 SV=2 - [FMOD_HUMAN]
Q08431	MFGE8	Lactadherin OS=Homo sapiens GN=MFGE8 PE=1 SV=2 - [MFGM_HUMAN]
Q08AI8	C2orf54	Uncharacterized protein C2orf54 OS=Homo sapiens GN=C2orf54 PE=1 SV=2 - [CB054_HUMAN]
Q12873	CHD3	Chromodomain-helicase-DNA-binding protein 3 OS=Homo sapiens GN=CHD3 PE=1 SV=3 - [CHD3_HUMAN]
Q12955	ANK3	Ankyrin-3 OS=Homo sapiens GN=ANK3 PE=1 SV=3 - [ANK3_HUMAN]
Q13242	SRSF9	Serine/arginine-rich splicing factor 9 OS=Homo sapiens GN=SRSF9 PE=1 SV=1 - [SRSF9_HUMAN]
Q13303	KCNAB2	Voltage-gated potassium channel subunit beta-2 OS=Homo sapiens GN=KCNAB2 PE=1 SV=2 - [KCAB2_HUMAN]
Q13330	MTA1	Metastasis-associated protein MTA1 OS=Homo sapiens GN=MTA1 PE=1 SV=2 - [MTA1_HUMAN]
Q13360	ZNF177	Zinc finger protein 177 OS=Homo sapiens GN=ZNF177 PE=2 SV=3 - [ZN177_HUMAN]
Q13535	ATR	Serine/threonine-protein kinase ATR OS=Homo sapiens GN=ATR PE=1 SV=3 - [ATR_HUMAN]
Q13936	CACNA1C	Voltage-dependent L-type calcium channel subunit alpha-1C OS=Homo sapiens GN=CACNA1C PE=1 SV=4 - [CAC1C_HUMAN]
Q14159	KIAA0146	Uncharacterized protein KIAA0146 OS=Homo sapiens GN=KIAA0146 PE=2 SV=2 - [K0146_HUMAN]
Q14493	SLBP	Histone RNA hairpin-binding protein OS=Homo sapiens GN=SLBP PE=1 SV=1
Q14644	RASA3	Ras GTPase-activating protein 3 OS=Homo sapiens GN=RASA3 PE=1 SV=3 - [RASA3_HUMAN]
Q14674	ESPL1	Separin OS=Homo sapiens GN=ESPL1 PE=1 SV=3 - [ESPL1_HUMAN]
Q14678	KANK1	KN motif and ankyrin repeat domain-containing protein 1 OS=Homo sapiens GN=KANK1 PE=1 SV=3 - [KANK1_HUMAN]
Q15257	PPP2R4	Serine/threonine-protein phosphatase 2A activator OS=Homo sapiens GN=PPP2R4 PE=1 SV=3 - [PTPA_HUMAN]
Q15276	RABEP1	Rab GTPase-binding effector protein 1 OS=Homo sapiens GN=RABEP1 PE=1 SV=2 - [RABE1_HUMAN]
Q16650	TBR1	T-box brain protein 1 OS=Homo sapiens GN=TBR1 PE=1 SV=1 - [TBR1_HUMAN]
Q2M1Z3	ARHGAP31	Rho GTPase-activating protein 31 OS=Homo sapiens GN=ARHGAP31 PE=1 SV=2 - [RHG31_HUMAN]
Q3ZCQ3	FAM174B	Membrane protein FAM174B OS=Homo sapiens GN=FAM174B PE=2 SV=1 - [F174B_HUMAN]
Q495Y7	SPDYE7P	Putative speedy protein E7 OS=Homo sapiens GN=SPDYE7P PE=5 SV=1 - [SPDE7_HUMAN]
Q4AC99	ACCSL	1-aminocyclopropane-1-carboxylate synthase-like protein 2 OS=Homo sapiens GN=ACCSL PE=2 SV=3 - [1A1L2_HUMAN]
Q4J6C6	PREPL	Prolyl endopeptidase-like OS=Homo sapiens GN=PREPL PE=1 SV=1 - [PPCEL_HUMAN]
Q53RD9	FBLN7	Fibulin-7 OS=Homo sapiens GN=FBLN7 PE=2 SV=1
Q587J7	TDRD12	Tudor domain-containing protein 12 OS=Homo sapiens GN=TDRD12 PE=2 SV=2 - [TDR12_HUMAN]
Q5H9R7	PPP6R3	Serine/threonine-protein phosphatase 6 regulatory subunit 3 OS=Homo sapiens GN=PPP6R3 PE=1 SV=2 - [PP6R3_HUMAN]
Q5JSJ4	DDX26B	Protein DDX26B OS=Homo sapiens GN=DDX26B PE=2 SV=1 - [DX26B_HUMAN]
Q5JV73	FRMPD3	FERM and PDZ domain-containing protein 3 OS=Homo sapiens GN=FRMPD3 PE=2 SV=2 - [FRPD3_HUMAN]
Q5JWF2	GNAS	Guanine nucleotide-binding protein G(s) subunit alpha isoforms XLas OS=Homo sapiens GN=GNAS PE=1 SV=2 - [GNAS1_HUMAN]
Q5JY77	GPRASP1	G-protein coupled receptor-associated sorting protein 1 OS=Homo sapiens GN=GPRASP1 PE=1 SV=3 - [GASP1_HUMAN]
Q5T1B0	C1orf125	Uncharacterized protein C1orf125 OS=Homo sapiens GN=C1orf125 PE=1 SV=1 - [CA125_HUMAN]
Q5T8A7	KIAA0649	Protein KIAA0649 OS=Homo sapiens GN=KIAA0649 PE=1 SV=1 - [K0649_HUMAN]
Q5TF21	C6orf174	Uncharacterized protein C6orf174 OS=Homo sapiens GN=C6orf174 PE=2 SV=1 - [CF174_HUMAN]
Q5VVC0	C1orf146	Uncharacterized protein C1orf146 OS=Homo sapiens GN=C1orf146 PE=2 SV=1 - [CA146_HUMAN]
Q5VWQ0	RSBN1	Round spermatid basic protein 1 OS=Homo sapiens GN=RSBN1 PE=2 SV=2 - [RSBN1_HUMAN]
Q68DE3	KIAA2018	Basic helix-loop-helix domain-containing protein KIAA2018 OS=Homo sapiens GN=KIAA2018 PE=1 SV=3 - [K2018_HUMAN]
Q6IA17	SIGIRR	Single Ig IL-1-related receptor OS=Homo sapiens GN=SIGIRR PE=1 SV=3 - [SIGIR_HUMAN]
Q6IS24	WBSCR17	Putative polypeptide N-acetylgalactosaminyltransferase-like protein 3 OS=Homo sapiens GN=WBSCR17 PE=2 SV=2 - [GLTL3_HUMAN]
Q6NTE8	C5orf45	UPF0544 protein C5orf45 OS=Homo sapiens GN=C5orf45 PE=2 SV=2 - [CE045_HUMAN]
Q6NUQ4	TMEM214	Transmembrane protein 214 OS=Homo sapiens GN=TMEM214 PE=1 SV=2 - [TM214_HUMAN]
Q6P3W7	SCYL2	SCY1-like protein 2 OS=Homo sapiens GN=SCYL2 PE=1 SV=1 - [SCYL2_HUMAN]
Q6PI26	SHQ1	Protein SHQ1 homolog OS=Homo sapiens GN=SHQ1 PE=2 SV=2 - [SHQ1_HUMAN]
Q6PI77	BHLHB9	Protein BHLHb9 OS=Homo sapiens GN=BHLHB9 PE=2 SV=1 - [BHLH9_HUMAN]
Q6UB99	ANKRD11	Ankyrin repeat domain-containing protein 11 OS=Homo sapiens GN=ANKRD11 PE=1 SV=3 - [ANR11_HUMAN]
Q6XUX3	DSTYK	Dual serine/threonine and tyrosine protein kinase OS=Homo sapiens GN=DSTYK PE=1 SV=2 - [DUSTY_HUMAN]
Q6ZMJ4	IL34	Interleukin-34 OS=Homo sapiens GN=IL34 PE=1 SV=1 - [IL34_HUMAN]
Q6ZQP7	LOC284861	Uncharacterized protein LOC284861 OS=Homo sapiens PE=2 SV=1 - [YV021_HUMAN]
Q6ZS81	WDFY4	WD repeat- and FYVE domain-containing protein 4 OS=Homo sapiens GN=WDFY4 PE=1 SV=3 - [WDFY4_HUMAN]
Q6ZSI9	CAPN12	Calpain-12 OS=Homo sapiens GN=CAPN12 PE=2 SV=1 - [CAN12_HUMAN]
Q6ZTK2	LOC400499	Putative uncharacterized protein LOC400499 OS=Homo sapiens PE=2 SV=1 - [YP015_HUMAN]
Q6ZV70	LANCL3	LanC-like protein 3 OS=Homo sapiens GN=LANCL3 PE=2 SV=2 - [LANC3_HUMAN]
Q6ZWE6	PLEKHM3	Pleckstrin homology domain-containing family M member 3 OS=Homo sapiens GN=PLEKHM3 PE=2 SV=2 - [PKHM3_HUMAN]
Q70Z35	PREX2	Phosphatidylinositol 3,4,5-trisphosphate-dependent Rac exchanger 2 protein OS=Homo sapiens GN=PREX2 PE=2 SV=1 - [PREX2_HUMAN]
Q765P7	MTSS1L	MTSS1-like protein OS=Homo sapiens GN=MTSS1L PE=1 SV=1 - [MTSSL_HUMAN]
Q7Z4N2	TRPM1	Transient receptor potential cation channel subfamily M member 1 OS=Homo sapiens GN=TRPM1 PE=1 SV=2 - [TRPM1_HUMAN]
Q7Z7A1	CEP110	Centriolin OS=Homo sapiens GN=CEP110 PE=1 SV=2 - [CP110_HUMAN]
Q86WG5	SBF2	Myotubularin-related protein 13 OS=Homo sapiens GN=SBF2 PE=1 SV=1 - [MTMRD_HUMAN]
Q8IUD2	ERC1	ELKS/Rab6-interacting/CAST family member 1 OS=Homo sapiens GN=ERC1 PE=1 SV=1 - [RB6I2_HUMAN]
Q8IUR5	TMTC1	Transmembrane and TPR repeat-containing protein 1 OS=Homo sapiens GN=TMTC1 PE=2 SV=2 - [TMTC1_HUMAN]
Q8IUY3	GRAMD2	GRAM domain-containing protein 2 OS=Homo sapiens GN=GRAMD2 PE=2 SV=2 - [GRAM2_HUMAN]
Q8IWN7	RP1L1	Retinitis pigmentosa 1-like 1 protein OS=Homo sapiens GN=RP1L1 PE=1 SV=3 - [RP1L1_HUMAN]
Q8IWQ3	BRSK2	BR serine/threonine-protein kinase 2 OS=Homo sapiens GN=BRSK2 PE=1 SV=3 - [BRSK2_HUMAN]
Q8IWZ3	ANKHD1	Ankyrin repeat and KH domain-containing protein 1 OS=Homo sapiens GN=ANKHD1 PE=1 SV=1 - [ANKH1_HUMAN]
Q8IYA6	CKAP2L	Cytoskeleton-associated protein 2-like OS=Homo sapiens GN=CKAP2L PE=1 SV=4 - [CKP2L_HUMAN]
Q8IYD1	GSPT2	Eukaryotic peptide chain release factor GTP-binding subunit ERF3B OS=Homo sapiens GN=GSPT2 PE=1 SV=2 - [ERF3B_HUMAN]
Q8IZ20	ZNF683	Zinc finger protein 683 OS=Homo sapiens GN=ZNF683 PE=2 SV=3 - [ZN683_HUMAN]
Q8IZC7	ZNF101	Zinc finger protein 101 OS=Homo sapiens GN=ZNF101 PE=1 SV=1 - [ZN101_HUMAN]
Q8N2Y8	RUSC2	Iporin OS=Homo sapiens GN=RUSC2 PE=1 SV=2 - [RUSC2_HUMAN]
Q8N428	GALNTL1	Putative polypeptide N-acetylgalactosaminyltransferase-like protein 1 OS=Homo sapiens GN=GALNTL1 PE=2 SV=2
Q8N434	SVOPL	Putative transporter SVOPL OS=Homo sapiens GN=SVOPL PE=2 SV=2 - [SVOPL_HUMAN]
Q8N695	SLC5A8	Sodium-coupled monocarboxylate transporter 1 OS=Homo sapiens GN=SLC5A8 PE=1 SV=2 - [SC5A8_HUMAN]
Q8N8Z6	DCBLD1	Discoidin, CUB and LCCL domain-containing protein 1 OS=Homo sapiens GN=DCBLD1 PE=2 SV=2 - [DCBD1_HUMAN]
Q8N9V7	C3orf77	Uncharacterized protein C3orf77 OS=Homo sapiens GN=C3orf77 PE=2 SV=2 - [CC077_HUMAN]
Q8NA66	CNBD1	Cyclic nucleotide-binding domain-containing protein 1 OS=Homo sapiens GN=CNBD1 PE=2 SV=1 - [CNBD1_HUMAN]
Q8NCH0	CHST14	Carbohydrate sulfotransferase 14 OS=Homo sapiens GN=CHST14 PE=1 SV=2 - [CHSTE_HUMAN]
Q8NCW5	APOA1BP	Apolipoprotein A-I-binding protein OS=Homo sapiens GN=APOA1BP PE=1 SV=2 - [AIBP_HUMAN]
Q8ND23	LRRC16B	Leucine-rich repeat-containing protein 16B OS=Homo sapiens GN=LRRC16B PE=2 SV=2 - [LR16B_HUMAN]
Q8ND30	PPFIBP2	Liprin-beta-2 OS=Homo sapiens GN=PPFIBP2 PE=1 SV=3 - [LIPB2_HUMAN]
Q8NER1	TRPV1	Transient receptor potential cation channel subfamily V member 1 OS=Homo sapiens GN=TRPV1 PE=1 SV=2 - [TRPV1_HUMAN]
Q8NFJ8	BHLHE22	Class E basic helix-loop-helix protein 22 OS=Homo sapiens GN=BHLHE22 PE=2 SV=1 - [BHE22_HUMAN]
Q8TCU6	PREX1	Phosphatidylinositol 3,4,5-trisphosphate-dependent Rac exchanger 1 protein OS=Homo sapiens GN=PREX1 PE=1 SV=3 - [PREX1_HUMAN]
Q8TD26	CHD6	Chromodomain-helicase-DNA-binding protein 6 OS=Homo sapiens GN=CHD6 PE=1 SV=4 - [CHD6_HUMAN]
Q8TEH3	DENND1A	DENN domain-containing protein 1A OS=Homo sapiens GN=DENND1A PE=1 SV=2 - [DEN1A_HUMAN]
Q8TF62	ATP8B4	Probable phospholipid-transporting ATPase IM OS=Homo sapiens GN=ATP8B4 PE=2 SV=3 - [AT8B4_HUMAN]
Q8WU79	SMAP2	Stromal membrane-associated protein 2 OS=Homo sapiens GN=SMAP2 PE=1 SV=1 - [SMAP2_HUMAN]
Q8WWT9	SLC13A3	Solute carrier family 13 member 3 OS=Homo sapiens GN=SLC13A3 PE=1 SV=1 - [S13A3_HUMAN]
Q8WWY6	MBD3L1	Methyl-CpG-binding domain protein 3-like 1 OS=Homo sapiens GN=MBD3L1 PE=2 SV=2 - [MB3L1_HUMAN]
Q8WWZ7	ABCA5	ATP-binding cassette sub-family A member 5 OS=Homo sapiens GN=ABCA5 PE=2 SV=2 - [ABCA5_HUMAN]
Q8WXG6	MADD	MAP kinase-activating death domain protein OS=Homo sapiens GN=MADD PE=1 SV=2 - [MADD_HUMAN]
Q8WZ64	ARAP2	Arf-GAP with Rho-GAP domain, ANK repeat and PH domain-containing protein 2 OS=Homo sapiens GN=ARAP2 PE=1 SV=3 - [ARAP2_HUMAN]
Q8WZ74	CTTNBP2	Cortactin-binding protein 2 OS=Homo sapiens GN=CTTNBP2 PE=1 SV=1 - [CTTB2_HUMAN]
Q92611	EDEM1	ER degradation-enhancing alpha-mannosidase-like 1 OS=Homo sapiens GN=EDEM1 PE=1 SV=1 - [EDEM1_HUMAN]
Q92620	DHX38	Pre-mRNA-splicing factor ATP-dependent RNA helicase PRP16 OS=Homo sapiens GN=DHX38 PE=1 SV=2 - [PRP16_HUMAN]
Q92766	RREB1	Ras-responsive element-binding protein 1 OS=Homo sapiens GN=RREB1 PE=1 SV=3 - [RREB1_HUMAN]
Q93074	MED12	Mediator of RNA polymerase II transcription subunit 12 OS=Homo sapiens GN=MED12 PE=1 SV=4 - [MED12_HUMAN]
Q93088	BHMT	Betaine--homocysteine S-methyltransferase 1 OS=Homo sapiens GN=BHMT PE=1 SV=2 - [BHMT1_HUMAN]
Q969U7	PSMG2	Proteasome assembly chaperone 2 OS=Homo sapiens GN=PSMG2 PE=1 SV=1
Q96AT9	RPE	Ribulose-phosphate 3-epimerase OS=Homo sapiens GN=RPE PE=1 SV=1 - [RPE_HUMAN]
Q96B97	SH3KBP1	SH3 domain-containing kinase-binding protein 1 OS=Homo sapiens GN=SH3KBP1 PE=1 SV=2 - [SH3K1_HUMAN]
Q96C00	ZBTB9	Zinc finger and BTB domain-containing protein 9 OS=Homo sapiens GN=ZBTB9 PE=1 SV=1 - [ZBTB9_HUMAN]
Q96JC1	VPS39	Vam6/Vps39-like protein OS=Homo sapiens GN=VPS39 PE=1 SV=2 - [VPS39_HUMAN]
Q96MY7	FAM161B	Protein FAM161B OS=Homo sapiens GN=FAM161B PE=2 SV=2 - [F161B_HUMAN]
Q96NY9	MUS81	Crossover junction endonuclease MUS81 OS=Homo sapiens GN=MUS81 PE=1 SV=3 - [MUS81_HUMAN]
Q96P44	COL21A1	Collagen alpha-1(XXI) chain OS=Homo sapiens GN=COL21A1 PE=2 SV=1 - [COLA1_HUMAN]
Q96Q27	ASB2	Ankyrin repeat and SOCS box protein 2 OS=Homo sapiens GN=ASB2 PE=1 SV=1 - [ASB2_HUMAN]
Q96RQ1	ERGIC2	Endoplasmic reticulum-Golgi intermediate compartment protein 2 OS=Homo sapiens GN=ERGIC2 PE=1 SV=2 - [ERGI2_HUMAN]
Q99466	NOTCH4	Neurogenic locus notch homolog protein 4 OS=Homo sapiens GN=NOTCH4 PE=1 SV=2 - [NOTC4_HUMAN]
Q99698	LYST	Lysosomal-trafficking regulator OS=Homo sapiens GN=LYST PE=1 SV=3 - [LYST_HUMAN]
Q99972	MYOC	Myocilin OS=Homo sapiens GN=MYOC PE=1 SV=2 - [MYOC_HUMAN]
Q99996	AKAP9	A-kinase anchor protein 9 OS=Homo sapiens GN=AKAP9 PE=1 SV=3 - [AKAP9_HUMAN]
Q9BRR6	ADPGK	ADP-dependent glucokinase OS=Homo sapiens GN=ADPGK PE=1 SV=1
Q9BRR8	GPATCH1	G patch domain-containing protein 1 OS=Homo sapiens GN=GPATCH1 PE=1 SV=1 - [GPTC1_HUMAN]
Q9BTX1	TMEM48	Nucleoporin NDC1 OS=Homo sapiens GN=TMEM48 PE=1 SV=2 - [NDC1_HUMAN]
Q9BUP4	WRAP53	Telomerase Cajal body protein 1 OS=Homo sapiens GN=WRAP53 PE=1 SV=1
Q9BV36	MLPH	Melanophilin OS=Homo sapiens GN=MLPH PE=1 SV=1 - [MELPH_HUMAN]
Q9BVL2	NUPL1	Nucleoporin p58/p45 OS=Homo sapiens GN=NUPL1 PE=1 SV=1 - [NUPL1_HUMAN]
Q9BVS5	TRMT61B	Potential tRNA (adenine-N(1)-)-methyltransferase catalytic subunit TRMT61B OS=Homo sapiens GN=TRMT61B PE=1 SV=2 - [TR61B_HUMAN]
Q9BVV6	KIAA0586	Uncharacterized protein KIAA0586 OS=Homo sapiens GN=KIAA0586 PE=1 SV=2 - [K0586_HUMAN]
Q9BWX5	GATA5	Transcription factor GATA-5 OS=Homo sapiens GN=GATA5 PE=2 SV=1 - [GATA5_HUMAN]
Q9BZF3	OSBPL6	Oxysterol-binding protein-related protein 6 OS=Homo sapiens GN=OSBPL6 PE=1 SV=1 - [OSBL6_HUMAN]
Q9C086	INO80B	INO80 complex subunit B OS=Homo sapiens GN=INO80B PE=1 SV=2 - [IN80B_HUMAN]
Q9C0E2	XPO4	Exportin-4 OS=Homo sapiens GN=XPO4 PE=1 SV=2 - [XPO4_HUMAN]
Q9GZL7	WDR12	Ribosome biogenesis protein WDR12 OS=Homo sapiens GN=WDR12 PE=1 SV=2
Q9H2U1	DHX36	Probable ATP-dependent RNA helicase DHX36 OS=Homo sapiens GN=DHX36 PE=1 SV=2 - [DHX36_HUMAN]
Q9H4G0	EPB41L1	Band 4.1-like protein 1 OS=Homo sapiens GN=EPB41L1 PE=1 SV=2 - [E41L1_HUMAN]
Q9H6A9	PCNXL3	Pecanex-like protein 3 OS=Homo sapiens GN=PCNXL3 PE=1 SV=2 - [PCX3_HUMAN]
Q9NQC7	CYLD	Ubiquitin carboxyl-terminal hydrolase CYLD OS=Homo sapiens GN=CYLD PE=1 SV=1 - [CYLD_HUMAN]
Q9NQT8	KIF13B	Kinesin-like protein KIF13B OS=Homo sapiens GN=KIF13B PE=1 SV=1 - [KI13B_HUMAN]
Q9NRY4	GRLF1	Glucocorticoid receptor DNA-binding factor 1 OS=Homo sapiens GN=GRLF1 PE=1 SV=2 - [GRLF1_HUMAN]
Q9NSY2	STARD5	StAR-related lipid transfer protein 5 OS=Homo sapiens GN=STARD5 PE=1 SV=2 - [STAR5_HUMAN]
Q9NXW2	DNAJB12	DnaJ homolog subfamily B member 12 OS=Homo sapiens GN=DNAJB12 PE=1 SV=4 - [DJB12_HUMAN]
Q9NYF0	DACT1	Dapper homolog 1 OS=Homo sapiens GN=DACT1 PE=2 SV=2 - [DACT1_HUMAN]
Q9NZR1	TMOD2	Tropomodulin-2 OS=Homo sapiens GN=TMOD2 PE=1 SV=1 - [TMOD2_HUMAN]
Q9P209	CEP72	Centrosomal protein of 72 kDa OS=Homo sapiens GN=CEP72 PE=1 SV=2 - [CEP72_HUMAN]
Q9P244	LRFN1	Leucine-rich repeat and fibronectin type III domain-containing protein 1 OS=Homo sapiens GN=LRFN1 PE=1 SV=2 - [LRFN1_HUMAN]
Q9P2H0	KIAA1377	Uncharacterized protein KIAA1377 OS=Homo sapiens GN=KIAA1377 PE=1 SV=3 - [K1377_HUMAN]
Q9P2Q9	PRPF8	Pre-mRNA-processing-splicing factor 8 OS=Homo sapiens GN=PRPF8 PE=1 SV=2
Q9P2W1	PSMC3IP	Homologous-pairing protein 2 homolog OS=Homo sapiens GN=PSMC3IP PE=1 SV=1 - [HOP2_HUMAN]
Q9UBT2	UBA2	SUMO-activating enzyme subunit 2 OS=Homo sapiens GN=UBA2 PE=1 SV=2 - [SAE2_HUMAN]
Q9UJT2	TSKS	Testis-specific serine kinase substrate OS=Homo sapiens GN=TSKS PE=1 SV=3 - [TSKS_HUMAN]
Q9UKL0	RCOR1	REST corepressor 1 OS=Homo sapiens GN=RCOR1 PE=1 SV=1 - [RCOR1_HUMAN]
Q9UKS7	IKZF2	Zinc finger protein Helios OS=Homo sapiens GN=IKZF2 PE=1 SV=2 - [IKZF2_HUMAN]
Q9UL58	ZNF215	Zinc finger protein 215 OS=Homo sapiens GN=ZNF215 PE=2 SV=2 - [ZN215_HUMAN]
Q9ULI4	KIF26A	Kinesin-like protein KIF26A OS=Homo sapiens GN=KIF26A PE=1 SV=3 - [KI26A_HUMAN]
Q9ULJ7	ANKRD50	Ankyrin repeat domain-containing protein 50 OS=Homo sapiens GN=ANKRD50 PE=1 SV=4 - [ANR50_HUMAN]
Q9ULT8	HECTD1	E3 ubiquitin-protein ligase HECTD1 OS=Homo sapiens GN=HECTD1 PE=1 SV=3 - [HECD1_HUMAN]
Q9UPU7	TBC1D2B	TBC1 domain family member 2B OS=Homo sapiens GN=TBC1D2B PE=1 SV=2 - [TBD2B_HUMAN]
Q9UPX0	IGSF9B	Protein turtle homolog B OS=Homo sapiens GN=IGSF9B PE=2 SV=2 - [TUTLB_HUMAN]
Q9UPX8	SHANK2	SH3 and multiple ankyrin repeat domains protein 2 OS=Homo sapiens GN=SHANK2 PE=1 SV=3 - [SHAN2_HUMAN]
Q9Y210	TRPC6	Short transient receptor potential channel 6 OS=Homo sapiens GN=TRPC6 PE=1 SV=1 - [TRPC6_HUMAN]
Q9Y2W2	WBP11	WW domain-binding protein 11 OS=Homo sapiens GN=WBP11 PE=1 SV=1 - [WBP11_HUMAN]
Q9Y4C0	NRXN3	Neurexin-3-alpha OS=Homo sapiens GN=NRXN3 PE=2 SV=4 - [NRX3A_HUMAN]
Q9Y4F5	KIAA0284	Protein KIAA0284 OS=Homo sapiens GN=KIAA0284 PE=1 SV=4 - [K0284_HUMAN]
Q9Y4G6	TLN2	Talin-2 OS=Homo sapiens GN=TLN2 PE=1 SV=4 - [TLN2_HUMAN]
Q9Y4U1	MMACHC	Methylmalonic aciduria and homocystinuria type C protein OS=Homo sapiens GN=MMACHC PE=1 SV=3 - [MMAC_HUMAN]
Q9Y5H3	PCDHGA10	Protocadherin gamma-A10 OS=Homo sapiens GN=PCDHGA10 PE=2 SV=1 - [PCDGA_HUMAN]
Q9Y608	LRRFIP2	Leucine-rich repeat flightless-interacting protein 2 OS=Homo sapiens GN=LRRFIP2 PE=1 SV=1 - [LRRF2_HUMAN]
Q9Y673	ALG5	Dolichyl-phosphate beta-glucosyltransferase OS=Homo sapiens GN=ALG5 PE=1 SV=1 - [ALG5_HUMAN]
Q9Y6E0	STK24	Serine/threonine-protein kinase 24 OS=Homo sapiens GN=STK24 PE=1 SV=1
Q9Y6K8	AK5	Adenylate kinase isoenzyme 5 OS=Homo sapiens GN=AK5 PE=1 SV=2 - [KAD5_HUMAN]
