# Supplementary material for: Cell Cycle-Regulated Protein Abundance Changes in Synchronously Proliferating HeLa Cells Include Regulation of Pre-mRNA Splicing Proteins
Source: PLoS One. 2013 Mar 8;8(3):e58456. doi: 10.1371/journal.pone.0058456 (PMC3592840; doi:10.1371/journal.pone.0058456)
Supplement: Table S2 — Combined protein IDs and quantitation ratios for the S to G2 dataset. (XLS) [file pone.0058456.s006.xls]

## Sheet: Table of Contents
Supplementary Table 2. Combined protein IDs and quantitation ratios for the S to G2 dataset.
Sheet	Title	Description
1	Increase in G2	List of proteins that increased in G2 phase compared to S phase (M/L ratio, irrespective of MG132 effects)
2	Decrease in G2	List of proteins that decreased in G2 phase compared to S phase (M/L ratio, irrespective of MG132 effects)
3	No Change in G2	List of proteins that did not change between S and G2 phase (M/L ratio, irrespective of MG132 effects)
4	No Change in any condition	List of proteins that did not change between S and G2 phase even with the addition of MG132
5	No Quant. Data	List of proteins identified but not quantifiable

## Sheet: 1. Increase in G2
Proteins that increased in G2 phase compared to S phase, irrespective of MG132 effects
Uniprot Accesion	Gene Name	Med/Light	Log2(M/L)	Heavy/Light	Log2(H/L)	Gene Description
Q8WXI2	CNKSR2	18.6709	4.22272	22.2715	4.47712	Connector enhancer of kinase suppressor of ras 2 OS=Homo sapiens GN=CNKSR2 PE=1 SV=1 - [CNKR2_HUMAN]
P31944	CASP14	6.0638	2.60022	0.044962	-4.47515	>sp|P31944|CASPE_HUMAN Caspase-14 OS=Homo sapiens GN=CASP14 PE=1 SV=2
Q96B97	SH3KBP1	4.3163	2.1098	0.90483	-0.144281	>sp|Q96B97|SH3K1_HUMAN SH3 domain-containing kinase-binding protein 1 OS=Homo sapiens GN=SH3KBP1 PE=1 SV=2
Q13162	PRDX4	2.8436	1.50772	0.84757	-0.238596	Peroxiredoxin-4 OS=Homo sapiens GN=PRDX4 PE=1 SV=1
P04181	OAT	2.7874	1.47892	0.56174	-0.832026	>sp|P04181|OAT_HUMAN Ornithine aminotransferase, mitochondrial OS=Homo sapiens GN=OAT PE=1 SV=1
P47813	EIF1AX	2.6327	1.39654	1.1118	0.152897	Eukaryotic translation initiation factor 1A, X-chromosomal OS=Homo sapiens GN=EIF1AX PE=1 SV=2;>sp|O14602|IF1AY_HUMAN Eukaryotic translation initiation factor 1A, Y-chromosomal OS=Homo sapiens GN=EIF1AY PE=1 SV=4
P51812	RPS6KA3	2.62818	1.39406	0.758826	-0.398159	Ribosomal protein S6 kinase alpha-3 OS=Homo sapiens GN=RPS6KA3 PE=1 SV=1
Q9HCD5	NCOA5	2.45295	1.29452	2.18946	1.13058	Nuclear receptor coactivator 5 OS=Homo sapiens GN=NCOA5 PE=1 SV=2 - [NCOA5_HUMAN]
O00762	UBE2C	2.4129	1.27077	1.9123	0.935309	Ubiquitin-conjugating enzyme E2 C OS=Homo sapiens GN=UBE2C PE=1 SV=1
Q8N6R0	METTL13	2.38472	1.25382	6.43277	2.68544	>sp|Q8N6R0|MTL13_HUMAN Methyltransferase-like protein 13 OS=Homo sapiens GN=METTL13 PE=1 SV=1
Q9NUQ3	TXLNG	2.3662	1.24257	1.11405	0.155814	>sp|Q9NUQ3|TXLNG_HUMAN Gamma-taxilin OS=Homo sapiens GN=TXLNG PE=1 SV=2
P11488	GNAT1	2.3062	1.20551	1.27396	0.349316	Guanine nucleotide-binding protein G(t) subunit alpha-1 OS=Homo sapiens GN=GNAT1 PE=1 SV=5 - [GNAT1_HUMAN]
Q15785	TOMM34	2.27325	1.18475	1.24083	0.311305	>sp|Q15785|TOM34_HUMAN Mitochondrial import receptor subunit TOM34 OS=Homo sapiens GN=TOMM34 PE=1 SV=2
P98179	RBM3	2.24205	1.16482	1.18489	0.244753	>sp|P98179|RBM3_HUMAN Putative RNA-binding protein 3 OS=Homo sapiens GN=RBM3 PE=1 SV=1
Q8NFH5	NUP53	2.2091	1.14346	0.9249	-0.112631	Nucleoporin NUP53 OS=Homo sapiens GN=NUP35 PE=1 SV=1
P14635	CCNB1	2.148	1.10299	1.98337	0.987951	>sp|P14635|CCNB1_HUMAN G2/mitotic-specific cyclin-B1 OS=Homo sapiens GN=CCNB1 PE=1 SV=1
Q08209	PPP3CA	2.1448	1.10084	1.10966	0.150118	>sp|Q08209|PP2BA_HUMAN Serine/threonine-protein phosphatase 2B catalytic subunit alpha isoform OS=Homo sapiens GN=PPP3CA PE=1 SV=1
Q96GD4	AURKB	2.08971	1.0633	1.51919	0.603301	>sp|Q96GD4|AURKB_HUMAN Serine/threonine-protein kinase 12 OS=Homo sapiens GN=AURKB PE=1 SV=2
P27694	RPA1	2.0792	1.05603	1.74118	0.800065	>sp|P27694|RFA1_HUMAN Replication protein A 70 kDa DNA-binding subunit OS=Homo sapiens GN=RPA1 PE=1 SV=2
Q9NQC3	RTN4	2.0474	1.03379	1.369	0.453122	>sp|Q9NQC3|RTN4_HUMAN Reticulon-4 OS=Homo sapiens GN=RTN4 PE=1 SV=2
Q96A49	SYAP1	2.00436	1.00314	1.00647	0.00930547	>sp|Q96A49|SYAP1_HUMAN Synapse-associated protein 1 OS=Homo sapiens GN=SYAP1 PE=1 SV=1
Q99541	PLIN2	1.9757	0.982364	1.4468	0.532866	Perilipin-2 OS=Homo sapiens GN=PLIN2 PE=1 SV=2
Q15014	MORF4L2	1.97479	0.981698	0.871485	-0.198452	>sp|Q15014|MO4L2_HUMAN Mortality factor 4-like protein 2 OS=Homo sapiens GN=MORF4L2 PE=1 SV=1
O14979	HNRPDL	1.9658	0.975117	1.6477	0.720454	Heterogeneous nuclear ribonucleoprotein D-like OS=Homo sapiens GN=HNRPDL PE=1 SV=3
P42330	AKR1C3	1.96087	0.971497	2.26145	1.17725	Aldo-keto reductase family 1 member C3 OS=Homo sapiens GN=AKR1C3 PE=1 SV=4 - [AK1C3_HUMAN]
Q9UN86	G3BP2	1.9576	0.969088	2.08206	1.05801	>sp|Q9UN86|G3BP2_HUMAN Ras GTPase-activating protein-binding protein 2 OS=Homo sapiens GN=G3BP2 PE=1 SV=2
P52895	AKR1C2	1.9492	0.962882	2.31187	1.20906	>sp|P52895|AK1C2_HUMAN Aldo-keto reductase family 1 member C2 OS=Homo sapiens GN=AKR1C2 PE=1 SV=3
Q01082	SPTBN1	1.9479	0.96192	1.2384	0.308477	Spectrin beta chain, brain 1 OS=Homo sapiens GN=SPTBN1 PE=1 SV=2
Q9BUR5	APOO	1.9323	0.950319	1.1134	0.154972	Apolipoprotein O OS=Homo sapiens GN=APOO PE=1 SV=1
Q6NZI2	PTRF	1.92423	0.94428	1.03304	0.0469021	>sp|Q6NZI2|PTRF_HUMAN Polymerase I and transcript release factor OS=Homo sapiens GN=PTRF PE=1 SV=1
O95067	CCNB2	1.9206	0.941557	1.0452	0.063779	>sp|O95067|CCNB2_HUMAN G2/mitotic-specific cyclin-B2 OS=Homo sapiens GN=CCNB2 PE=1 SV=1
P63172	DYNLT1	1.91	0.933573	1.1031	0.141564	>sp|P63172|DYLT1_HUMAN Dynein light chain Tctex-type 1 OS=Homo sapiens GN=DYNLT1 PE=1 SV=1
O94973	AP2A2	1.88207	0.912319	1.88819	0.917006	AP-2 complex subunit alpha-2 OS=Homo sapiens GN=AP2A2 PE=1 SV=2 - [AP2A2_HUMAN]
Q13813	SPTAN1	1.86609	0.900021	1.40941	0.495092	>sp|Q13813|SPTA2_HUMAN Spectrin alpha chain, brain OS=Homo sapiens GN=SPTAN1 PE=1 SV=3
Q96TC7	FAM82A2	1.8638	0.898247	1.8684	0.901803	>sp|Q96TC7|RMD3_HUMAN Regulator of microtubule dynamics protein 3 OS=Homo sapiens GN=FAM82A2 PE=1 SV=2
Q6NXT1	ANKRD54	1.86051	0.895699	1.65991	0.731102	Ankyrin repeat domain-containing protein 54 OS=Homo sapiens GN=ANKRD54 PE=1 SV=2 - [ANR54_HUMAN]
Q96B54	ZNF428	1.85465	0.891151	1.41619	0.502016	>sp|Q96B54|ZN428_HUMAN Zinc finger protein 428 OS=Homo sapiens GN=ZNF428 PE=1 SV=2
Q96RP7	GAL3ST4	1.82921	0.871222	1.53454	0.61781	Galactose-3-O-sulfotransferase 4 OS=Homo sapiens GN=GAL3ST4 PE=1 SV=1 - [G3ST4_HUMAN]
Q15149	PLEC	1.8273	0.869714	0.92063	-0.119307	Plectin OS=Homo sapiens GN=PLEC PE=1 SV=3
P30475	HLA-B	1.7982	0.846553	1.32812	0.40939	HLA class I histocompatibility antigen, B-39 alpha chain OS=Homo sapiens GN=HLA-B PE=2 SV=1 - [1B39_HUMAN]							63 kDa membrane protein;Cytoskeleton-associated protein 4
P12814	ACTN1	1.79773	0.846174	1.36612	0.450081	>sp|P12814|ACTN1_HUMAN Alpha-actinin-1 OS=Homo sapiens GN=ACTN1 PE=1 SV=2
P15924	DSP	1.7946	0.843661	0.919774	-0.120649	>sp|P15924|DESP_HUMAN Desmoplakin OS=Homo sapiens GN=DSP PE=1 SV=3
Q13111	CHAF1A	1.7757	0.828388	1.1413	0.190678	>sp|Q13111|CAF1A_HUMAN Chromatin assembly factor 1 subunit A OS=Homo sapiens GN=CHAF1A PE=1 SV=2
P07910	HNRNPC	1.7756	0.828307	1.4373	0.523361	Heterogeneous nuclear ribonucleoproteins C1/C2 OS=Homo sapiens GN=HNRNPC PE=1 SV=4
Q5T440	C1orf69	1.76836	0.822413	1.16336	0.218298	>sp|Q5T440|CA069_HUMAN Putative transferase C1orf69, mitochondrial OS=Homo sapiens GN=C1orf69 PE=1 SV=1							DEAD box protein 17;DEAD box protein p72;Probable ATP-dependent RNA helicase DDX17;RNA-dependent helicase p72
O75431	MTX2	1.7618	0.81705	1.0648	0.0905825	Metaxin-2 OS=Homo sapiens GN=MTX2 PE=1 SV=1
P55265	ADAR	1.75518	0.811616	1.38502	0.469908	>sp|P55265|DSRAD_HUMAN Double-stranded RNA-specific adenosine deaminase OS=Homo sapiens GN=ADAR PE=1 SV=4
Q9UGI8	TES	1.74924	0.806726	1.33724	0.419259	>sp|Q9UGI8|TES_HUMAN Testin OS=Homo sapiens GN=TES PE=1 SV=1
Q8TD30	GPT2	1.74577	0.803861	1.06199	0.0867645	>sp|Q8TD30|ALAT2_HUMAN Alanine aminotransferase 2 OS=Homo sapiens GN=GPT2 PE=1 SV=1
P02545	LMNA	1.7456	0.803723	0.92475	-0.112865	Prelamin-A/C OS=Homo sapiens GN=LMNA PE=1 SV=1
Q07157	TJP1	1.74068	0.799651	1.13505	0.182756	Tight junction protein ZO-1 OS=Homo sapiens GN=TJP1 PE=1 SV=3 - [ZO1_HUMAN]
P08670	VIM	1.73583	0.795628	1.83153	0.873052	>sp|P08670|VIME_HUMAN Vimentin OS=Homo sapiens GN=VIM PE=1 SV=4
Q8IU81	IRF2BP1	1.7258	0.787265	1.661	0.732052	>sp|Q8IU81|I2BP1_HUMAN Interferon regulatory factor 2-binding protein 1 OS=Homo sapiens GN=IRF2BP1 PE=1 SV=1
Q14166	TTLL12	1.72134	0.78353	1.0933	0.128685	>sp|Q14166|TTL12_HUMAN Tubulin--tyrosine ligase-like protein 12 OS=Homo sapiens GN=TTLL12 PE=1 SV=2
Q07955	SRSF1	1.72096	0.78321	1.65579	0.727515	>sp|Q07955|SRSF1_HUMAN Serine/arginine-rich splicing factor 1 OS=Homo sapiens GN=SRSF1 PE=1 SV=2
Q7Z2W4	ZC3HAV1	1.71583	0.778905	2.23009	1.1571	>sp|Q7Z2W4|ZCCHV_HUMAN Zinc finger CCCH-type antiviral protein 1 OS=Homo sapiens GN=ZC3HAV1 PE=1 SV=3
P36957	DLST	1.7062	0.770786	1.31266	0.392498	>sp|P36957|ODO2_HUMAN Dihydrolipoyllysine-residue succinyltransferase component of 2-oxoglutarate dehydrogenase complex, mitochondrial OS=Homo sapiens GN=DLST PE=1 SV=3
Q15233	NONO	1.69856	0.764314	1.52486	0.608677	>sp|Q15233|NONO_HUMAN Non-POU domain-containing octamer-binding protein OS=Homo sapiens GN=NONO PE=1 SV=4
O43707	ACTN4	1.69386	0.760313	1.33406	0.415819	>sp|O43707|ACTN4_HUMAN Alpha-actinin-4 OS=Homo sapiens GN=ACTN4 PE=1 SV=2
Q16576	RBBP7	1.69228	0.75897	1.07269	0.101234	>sp|Q16576|RBBP7_HUMAN Histone-binding protein RBBP7 OS=Homo sapiens GN=RBBP7 PE=1 SV=1
P35080	PFN2	1.6786	0.747258	0.92976	-0.10507	>sp|P35080|PROF2_HUMAN Profilin-2 OS=Homo sapiens GN=PFN2 PE=1 SV=3
P46013	MKI67	1.67322	0.742627	1.93751	0.954203	>sp|P46013|KI67_HUMAN Antigen KI-67 OS=Homo sapiens GN=MKI67 PE=1 SV=2
Q86TX2	ACOT1	1.6711	0.740795	1.51311	0.597518	Acyl-coenzyme A thioesterase 1 OS=Homo sapiens GN=ACOT1 PE=1 SV=1 - [ACOT1_HUMAN]
Q5RKV6	EXOSC6	1.6693	0.739243	1.1923	0.253747	>sp|Q5RKV6|EXOS6_HUMAN Exosome complex exonuclease MTR3 OS=Homo sapiens GN=EXOSC6 PE=1 SV=1
P17844	DDX5	1.66718	0.737413	1.60979	0.686875	>sp|P17844|DDX5_HUMAN Probable ATP-dependent RNA helicase DDX5 OS=Homo sapiens GN=DDX5 PE=1 SV=1
Q9H4A4	RNPEP	1.66511	0.735621	1.12904	0.175097	>sp|Q9H4A4|AMPB_HUMAN Aminopeptidase B OS=Homo sapiens GN=RNPEP PE=1 SV=2
Q8WUU8	TMEM174	1.66001	0.731195	1.07149	0.0996126	>sp|Q8WUU8|TM174_HUMAN Transmembrane protein 174 OS=Homo sapiens GN=TMEM174 PE=2 SV=1
P16989	CSDA	1.65131	0.723609	2.02072	1.01487	>sp|P16989|DBPA_HUMAN DNA-binding protein A OS=Homo sapiens GN=CSDA PE=1 SV=4
Q9NS69	TOMM22	1.64865	0.721285	1.42301	0.508942	>sp|Q9NS69|TOM22_HUMAN Mitochondrial import receptor subunit TOM22 homolog OS=Homo sapiens GN=TOMM22 PE=1 SV=3
P16403	HIST1H1C	1.6408	0.714399	2.3477	1.23125	Histone H1.2 OS=Homo sapiens GN=HIST1H1C PE=1 SV=2
Q14498	RBM39	1.6317	0.706376	2.0487	1.03471	RNA-binding protein 39 OS=Homo sapiens GN=RBM39 PE=1 SV=2
Q9Y512	SAMM50	1.63003	0.704901	1.33773	0.419791	>sp|Q9Y512|SAM50_HUMAN Sorting and assembly machinery component 50 homolog OS=Homo sapiens GN=SAMM50 PE=1 SV=3
Q16512	PKN1	1.6201	0.696083	1.2677	0.342213	>sp|Q16512|PKN1_HUMAN Serine/threonine-protein kinase N1 OS=Homo sapiens GN=PKN1 PE=1 SV=2
P52732	KIF11	1.6175	0.693766	1.3309	0.412402	Kinesin-like protein KIF11 OS=Homo sapiens GN=KIF11 PE=1 SV=2
P09211	GSTP1	1.61395	0.690597	1.21557	0.281636	>sp|P09211|GSTP1_HUMAN Glutathione S-transferase P OS=Homo sapiens GN=GSTP1 PE=1 SV=2
O60506	SYNCRIP	1.61282	0.689586	1.57259	0.653147	Heterogeneous nuclear ribonucleoprotein Q OS=Homo sapiens GN=SYNCRIP PE=1 SV=2 - [HNRPQ_HUMAN]
Q13151	HNRNPA0	1.6105	0.687509	1.3076	0.386921	Heterogeneous nuclear ribonucleoprotein A0 OS=Homo sapiens GN=HNRNPA0 PE=1 SV=1
O94992	HEXIM1	1.6073	0.684639	0.85807	-0.220833	Protein HEXIM1 OS=Homo sapiens GN=HEXIM1 PE=1 SV=1;>sp|Q96MH2|HEXI2_HUMAN Protein HEXIM2 OS=Homo sapiens GN=HEXIM2 PE=1 SV=1
P20248	CCNA2	1.60496	0.68254	1.3988	0.484193	>sp|P20248|CCNA2_HUMAN Cyclin-A2 OS=Homo sapiens GN=CCNA2 PE=1 SV=2
P62258	YWHAE	1.60254	0.680361	1.2006	0.263753	>sp|P62258|1433E_HUMAN 14-3-3 protein epsilon OS=Homo sapiens GN=YWHAE PE=1 SV=1
P48739	PITPNB	1.60129	0.679232	0.965332	-0.0509036	Phosphatidylinositol transfer protein beta isoform OS=Homo sapiens GN=PITPNB PE=1 SV=2 - [PIPNB_HUMAN]
Q99536	VAT1	1.60038	0.678415	0.757818	-0.400077	Synaptic vesicle membrane protein VAT-1 homolog OS=Homo sapiens GN=VAT1 PE=1 SV=2
P56182	RRP1	1.5977	0.675997	0.832375	-0.264694	>sp|P56182|RRP1_HUMAN Ribosomal RNA processing protein 1 homolog A OS=Homo sapiens GN=RRP1 PE=1 SV=1
P11498	PC	1.594	0.672652	0.77515	-0.367453	>sp|P11498|PYC_HUMAN Pyruvate carboxylase, mitochondrial OS=Homo sapiens GN=PC PE=1 SV=2
Q07065	CKAP4	1.59285	0.671608	1.46616	0.552039	>sp|Q07065|CKAP4_HUMAN Cytoskeleton-associated protein 4 OS=Homo sapiens GN=CKAP4 PE=1 SV=2
P11388	TOP2A	1.59237	0.67118	2.00052	1.00038	>sp|P11388|TOP2A_HUMAN DNA topoisomerase 2-alpha OS=Homo sapiens GN=TOP2A PE=1 SV=3
Q7KZ85	SUPT6H	1.59228	0.671091	1.4479	0.533963	>sp|Q7KZ85|SPT6H_HUMAN Transcription elongation factor SPT6 OS=Homo sapiens GN=SUPT6H PE=1 SV=2
P50995	ANXA11	1.59153	0.670417	1.26125	0.334858	>sp|P50995|ANX11_HUMAN Annexin A11 OS=Homo sapiens GN=ANXA11 PE=1 SV=1
Q96SZ5	ADO	1.5896	0.668664	0.7168	-0.480357	>sp|Q96SZ5|AEDO_HUMAN 2-aminoethanethiol dioxygenase OS=Homo sapiens GN=ADO PE=1 SV=2
P18462	HLA-A	1.58947	0.66855	1.1996	0.262549	HLA class I histocompatibility antigen, A-25 alpha chain OS=Homo sapiens GN=HLA-A PE=2 SV=1 - [1A25_HUMAN]
Q01130	SRSF2	1.58364	0.663246	1.84833	0.886223	Serine/arginine-rich splicing factor 2 OS=Homo sapiens GN=SRSF2 PE=1 SV=4 - [SRSF2_HUMAN]
P45880	VDAC2	1.5803	0.660198	1.7764	0.828956	Voltage-dependent anion-selective channel protein 2 OS=Homo sapiens GN=VDAC2 PE=1 SV=2
P17931	LGALS3	1.57872	0.658752	1.21904	0.285747	>sp|P17931|LEG3_HUMAN Galectin-3 OS=Homo sapiens GN=LGALS3 PE=1 SV=5
P28482	MAPK1	1.57864	0.658686	1.30548	0.384579	>sp|P28482|MK01_HUMAN Mitogen-activated protein kinase 1 OS=Homo sapiens GN=MAPK1 PE=1 SV=3
P47224	RABIF	1.5781	0.658189	1.0778	0.108089	>sp|P47224|MSS4_HUMAN Guanine nucleotide exchange factor MSS4 OS=Homo sapiens GN=RABIF PE=1 SV=2
Q9NUQ9	FAM49B	1.57562	0.65592	0.611744	-0.709001	>sp|Q9NUQ9|FA49B_HUMAN Protein FAM49B OS=Homo sapiens GN=FAM49B PE=1 SV=1
P10412	HIST1H1E	1.57526	0.655591	2.40192	1.26419	>sp|P10412|H14_HUMAN Histone H1.4 OS=Homo sapiens GN=HIST1H1E PE=1 SV=2;>sp|P16402|H13_HUMAN Histone H1.3 OS=Homo sapiens GN=HIST1H1D PE=1 SV=2
Q8IX12	CCAR1	1.57244	0.653001	1.69404	0.760464	>sp|Q8IX12|CCAR1_HUMAN Cell division cycle and apoptosis regulator protein 1 OS=Homo sapiens GN=CCAR1 PE=1 SV=2
Q9BWF3	RBM4	1.56991	0.650684	1.36652	0.450508	>sp|Q9BWF3|RBM4_HUMAN RNA-binding protein 4 OS=Homo sapiens GN=RBM4 PE=1 SV=1;>sp|Q9BQ04|RBM4B_HUMAN RNA-binding protein 4B OS=Homo sapiens GN=RBM4B PE=1 SV=1
Q9NQH7	XPNPEP3	1.5676	0.648557	1.0373	0.0528332	>sp|Q9NQH7|XPP3_HUMAN Probable Xaa-Pro aminopeptidase 3 OS=Homo sapiens GN=XPNPEP3 PE=1 SV=1
Q92598	HSPH1	1.56267	0.64401	1.09845	0.135465	>sp|Q92598|HS105_HUMAN Heat shock protein 105 kDa OS=Homo sapiens GN=HSPH1 PE=1 SV=1
Q8N1F7	NUP93	1.56167	0.643086	1.35763	0.441089	>sp|Q8N1F7|NUP93_HUMAN Nuclear pore complex protein Nup93 OS=Homo sapiens GN=NUP93 PE=1 SV=2
Q15075	EEA1	1.56094	0.642412	1.13059	0.177075	>sp|Q15075|EEA1_HUMAN Early endosome antigen 1 OS=Homo sapiens GN=EEA1 PE=1 SV=2
P41091	EIF2S3	1.56055	0.64205	0.919375	-0.121275	Eukaryotic translation initiation factor 2 subunit 3 OS=Homo sapiens GN=EIF2S3 PE=1 SV=3;>sp|Q2VIR3|IF2GL_HUMAN Eukaryotic translation initiation factor 2 subunit 3-like protein OS=Homo sapiens GN=EIF2S3L PE=1 SV=2
P15121	AKR1B1	1.5602	0.641731	1.279	0.355016	Aldose reductase OS=Homo sapiens GN=AKR1B1 PE=1 SV=3
P84090	ERH	1.5564	0.638213	1.3986	0.483983	Enhancer of rudimentary homolog OS=Homo sapiens GN=ERH PE=1 SV=1
Q9Y3D8	TAF9	1.55346	0.635483	1.58007	0.659989	>sp|Q9Y3D8|KAD6_HUMAN Adenylate kinase isoenzyme 6 OS=Homo sapiens GN=TAF9 PE=1 SV=1
Q9Y2L5	TRAPPC8	1.55198	0.634107	1.38679	0.471744	Trafficking protein particle complex subunit 8 OS=Homo sapiens GN=TRAPPC8 PE=1 SV=2 - [TPPC8_HUMAN]
Q9NX63	CHCHD3	1.55068	0.632898	1.70992	0.773927	>sp|Q9NX63|CHCH3_HUMAN Coiled-coil-helix-coiled-coil-helix domain-containing protein 3, mitochondrial OS=Homo sapiens GN=CHCHD3 PE=1 SV=1
P08648	ITGA5	1.5483	0.630685	0.68743	-0.540715	Integrin alpha-5 OS=Homo sapiens GN=ITGA5 PE=1 SV=2
P61457	PCBD1	1.5479	0.630312	1.1526	0.204892	Pterin-4-alpha-carbinolamine dehydratase OS=Homo sapiens GN=PCBD1 PE=1 SV=2
Q8WTT2	NOC3L	1.5418	0.624616	1.3567	0.440102	>sp|Q8WTT2|NOC3L_HUMAN Nucleolar complex protein 3 homolog OS=Homo sapiens GN=NOC3L PE=1 SV=1
P43487	RANBP1	1.537	0.620117	1.468	0.553852	Ran-specific GTPase-activating protein OS=Homo sapiens GN=RANBP1 PE=1 SV=1
Q8NF37	LPCAT1	1.531	0.614477	1.09858	0.135638	>sp|Q8NF37|PCAT1_HUMAN Lysophosphatidylcholine acyltransferase 1 OS=Homo sapiens GN=LPCAT1 PE=1 SV=2
P48556	PSMD8	1.5304	0.613913	1.06699	0.0935496	26S proteasome non-ATPase regulatory subunit 8 OS=Homo sapiens GN=PSMD8 PE=1 SV=2 - [PSMD8_HUMAN]
Q9Y3E5	PTRH2	1.5287	0.612305	0.70784	-0.498505	>sp|Q9Y3E5|PTH2_HUMAN Peptidyl-tRNA hydrolase 2, mitochondrial OS=Homo sapiens GN=PTRH2 PE=1 SV=1
Q99653	CHP1	1.5279	0.61155	1.31008	0.389653	>sp|Q99653|CHP1_HUMAN Calcium-binding protein p22 OS=Homo sapiens GN=CHP PE=1 SV=3
Q92900	UPF1	1.526	0.609755	1.8675	0.901108	Regulator of nonsense transcripts 1 OS=Homo sapiens GN=UPF1 PE=1 SV=2
Q9NYB0	TERF2IP	1.52511	0.608916	1.33079	0.412287	>sp|Q9NYB0|TE2IP_HUMAN Telomeric repeat-binding factor 2-interacting protein 1 OS=Homo sapiens GN=TERF2IP PE=1 SV=1
Q92841	DDX17	1.52218	0.606137	1.30953	0.389045	>sp|Q92841|DDX17_HUMAN Probable ATP-dependent RNA helicase DDX17 OS=Homo sapiens GN=DDX17 PE=1 SV=1
A8MWD9	RUXGL	1.5218	0.605779	1.0816	0.113167	>sp|A8MWD9|RUXGL_HUMAN Small nuclear ribonucleoprotein G-like protein OS=Homo sapiens PE=3 SV=2;>sp|P62308|RUXG_HUMAN Small nuclear ribonucleoprotein G OS=Homo sapiens GN=SNRPG PE=1 SV=1
Q96FQ6	S100A16	1.5187	0.602837	0.86402	-0.210863	Protein S100-A16 OS=Homo sapiens GN=S100A16 PE=1 SV=1
Q8N183	NDUFAF2	1.5168	0.601031	0.93431	-0.0980268	Mimitin, mitochondrial OS=Homo sapiens GN=NDUFAF2 PE=1 SV=1
Q9H2M9	RAB3GAP2	1.5154	0.599699	0.93868	-0.0912947	Rab3 GTPase-activating protein non-catalytic subunit OS=Homo sapiens GN=RAB3GAP2 PE=1 SV=1
P58107	EPPK1	1.5124	0.59684	0.76597	-0.38464	Epiplakin OS=Homo sapiens GN=EPPK1 PE=1 SV=2
Q16611	BAK1	1.5081	0.592732	1.2916	0.369159	>sp|Q16611|BAK_HUMAN Bcl-2 homologous antagonist/killer OS=Homo sapiens GN=BAK1 PE=1 SV=1
Q9UBR2	CTSZ	1.50597	0.590695	0.824474	-0.278455	>sp|Q9UBR2|CATZ_HUMAN Cathepsin Z OS=Homo sapiens GN=CTSZ PE=1 SV=1
Q16891	IMMT	1.50273	0.587587	1.66087	0.731939	>sp|Q16891|IMMT_HUMAN Mitochondrial inner membrane protein OS=Homo sapiens GN=IMMT PE=1 SV=1

## Sheet: 2. Decrease in G2
Proteins that decreased in G2 phase compared to S phase, irrespective of MG132 effects
Uniprot Accesion	Gene Name	Med/Light	Log2(M/L)	Heavy/Light	Log2(H/L)	Gene Description
P35030	TRY3	0.0278912	-5.16404	0.0254939	-5.29371	>sp|P35030|TRY3_HUMAN Trypsin-3 OS=Homo sapiens GN=PRSS3 PE=1 SV=2
P06702	S100A9	0.050362	-4.31152	0.062928	-3.99015	>sp|P06702|S10A9_HUMAN Protein S100-A9 OS=Homo sapiens GN=S100A9 PE=1 SV=1
P61626	LYZ	0.050669	-4.30275	0.081526	-3.6166	>sp|P61626|LYSC_HUMAN Lysozyme C OS=Homo sapiens GN=LYZ PE=1 SV=1
P0C0S8	HIST1H2AG	0.061906	-4.01378	0.057165	-4.12872	>sp|P0C0S8|H2A1_HUMAN Histone H2A type 1 OS=Homo sapiens GN=HIST1H2AG PE=1 SV=2;>sp|P20671|H2A1D_HUMAN Histone H2A type 1-D OS=Homo sapiens GN=HIST1H2AD PE=1 SV=2;>sp|Q6FI13|H2A2A_HUMAN Histone H2A type 2-A OS=Homo sapiens GN=HIST2H2AA3 PE=1 SV=3;>sp|Q1677
P31151	S100A7	0.071579	-3.80432	0.17044	-2.55266	>sp|P31151|S10A7_HUMAN Protein S100-A7 OS=Homo sapiens GN=S100A7 PE=1 SV=4
Q9ULJ3	ZNF295	0.081517	-3.61676	0.10619	-3.23528	>sp|Q9ULJ3|ZN295_HUMAN Zinc finger protein 295 OS=Homo sapiens GN=ZNF295 PE=1 SV=2
P05109	S100A8	0.0821476	-3.60564	0.286372	-1.80404	>sp|P05109|S10A8_HUMAN Protein S100-A8 OS=Homo sapiens GN=S100A8 PE=1 SV=1
Q2VPK5	CTU2	0.096797	-3.36889	0.11765	-3.08743	>sp|Q2VPK5|CTU2_HUMAN Cytoplasmic tRNA 2-thiolation protein 2 OS=Homo sapiens GN=CTU2 PE=1 SV=1
P12273	PIP	0.098742	-3.34019	0.089383	-3.48386	>sp|P12273|PIP_HUMAN Prolactin-inducible protein OS=Homo sapiens GN=PIP PE=1 SV=1
O76094	SRP72	0.11416	-3.13087	0.092263	-3.4381	>sp|O76094|SRP72_HUMAN Signal recognition particle 72 kDa protein OS=Homo sapiens GN=SRP72 PE=1 SV=3
Q6ZN03	C21orf136	0.12628	-2.9853	0.11616	-3.10581	>sp|Q6ZN03|CU136_HUMAN Uncharacterized protein C21orf136 OS=Homo sapiens GN=C21orf136 PE=1 SV=1
P81605	DCD	0.138848	-2.84842	0.0781785	-3.67708	>sp|P81605|DCD_HUMAN Dermcidin OS=Homo sapiens GN=DCD PE=1 SV=2
P25311	AZGP1	0.15442	-2.69507	0.013335	-6.22864	>sp|P25311|ZA2G_HUMAN Zinc-alpha-2-glycoprotein OS=Homo sapiens GN=AZGP1 PE=1 SV=2;>sp|A8MT79|ZAGL1_HUMAN Putative zinc-alpha-2-glycoprotein-like 1 OS=Homo sapiens PE=5 SV=2
Q5T749	KPRP	0.17745	-2.49452	0.338	-1.5649	>sp|Q5T749|KPRP_HUMAN Keratinocyte proline-rich protein OS=Homo sapiens GN=KPRP PE=1 SV=1
Q14789	GOLGB1	0.17936	-2.47907	0.37573	-1.41223	>sp|Q14789|GOGB1_HUMAN Golgin subfamily B member 1 OS=Homo sapiens GN=GOLGB1 PE=1 SV=2
P31025	LCN1	0.202765	-2.30212	0.0314053	-4.99285	>sp|P31025|LCN1_HUMAN Lipocalin-1 OS=Homo sapiens GN=LCN1 PE=1 SV=1;>sp|Q5VSP4|LC1L1_HUMAN Putative lipocalin 1-like protein 1 OS=Homo sapiens GN=LCN1L1 PE=5 SV=1
Q6PIV7	SLC25A34	0.21313	-2.23019	0.518593	-0.947326	>sp|Q6PIV7|S2534_HUMAN Solute carrier family 25 member 34 OS=Homo sapiens GN=SLC25A34 PE=2 SV=1
Q7Z4L5	TTC21B	0.21329	-2.22911	0.63679	-0.65111	>sp|Q7Z4L5|TT21B_HUMAN Tetratricopeptide repeat protein 21B OS=Homo sapiens GN=TTC21B PE=2 SV=2
Q08623	HDHD1	0.22634	-2.14344	0.62333	-0.681932	>sp|Q08623|HDHD1_HUMAN Haloacid dehalogenase-like hydrolase domain-containing protein 1 OS=Homo sapiens GN=HDHD1 PE=1 SV=3
Q9UL68	MYT1L	0.265358	-1.91399	0.410807	-1.28347	Myelin transcription factor 1-like protein OS=Homo sapiens GN=MYT1L PE=2 SV=2 - [MYT1L_HUMAN]
Q8WXH0	SYNE2	0.272709	-1.87457	0.414568	-1.27032	Nesprin-2 OS=Homo sapiens GN=SYNE2 PE=1 SV=3 - [SYNE2_HUMAN]
Q8N428	GALNTL1	0.27932	-1.84001	0.38249	-1.38651	>sp|Q8N428|GLTL1_HUMAN Putative polypeptide N-acetylgalactosaminyltransferase-like protein 1 OS=Homo sapiens GN=GALNTL1 PE=2 SV=2
O14513	NCKAP5	0.2794	-1.8396	0.63805	-0.648259	>sp|O14513|NCKP5_HUMAN Nck-associated protein 5 OS=Homo sapiens GN=NCKAP5 PE=1 SV=2
Q12874	SF3A3	0.29683	-1.75229	0.76019	-0.395568	>sp|Q12874|SF3A3_HUMAN Splicing factor 3A subunit 3 OS=Homo sapiens GN=SF3A3 PE=1 SV=1
P05413	FABP3	0.30642	-1.70642	0.77847	-0.361287	>sp|P05413|FABPH_HUMAN Fatty acid-binding protein, heart OS=Homo sapiens GN=FABP3 PE=1 SV=4
P09923	ALPI	0.31471	-1.66791	1.3712	0.455439	>sp|P09923|PPBI_HUMAN Intestinal-type alkaline phosphatase OS=Homo sapiens GN=ALPI PE=1 SV=2
Q8WWC4	C2orf47	0.32059	-1.6412	0.29014	-1.78518	>sp|Q8WWC4|CB047_HUMAN Uncharacterized protein C2orf47, mitochondrial OS=Homo sapiens GN=C2orf47 PE=1 SV=1
P11532	DMD	0.331655	-1.59225	0.206092	-2.27864	>sp|P11532|DMD_HUMAN Dystrophin OS=Homo sapiens GN=DMD PE=1 SV=3
Q53EL6	PDCD4	0.35994	-1.47417	0.92767	-0.108316	>sp|Q53EL6|PDCD4_HUMAN Programmed cell death protein 4 OS=Homo sapiens GN=PDCD4 PE=1 SV=1
Q8WXD5	GEMIN6	0.39196	-1.35122	0.68898	-0.537466	>sp|Q8WXD5|GEMI6_HUMAN Gem-associated protein 6 OS=Homo sapiens GN=GEMIN6 PE=1 SV=1
Q9H0W7	THAP2	0.41522	-1.26805	0.353122	-1.50176	>sp|Q9H0W7|THAP2_HUMAN THAP domain-containing protein 2 OS=Homo sapiens GN=THAP2 PE=1 SV=1
Q8WW12	PCNP	0.42524	-1.23365	0.78054	-0.357456	>sp|Q8WW12|PCNP_HUMAN PEST proteolytic signal-containing nuclear protein OS=Homo sapiens GN=PCNP PE=1 SV=2
P36542	ATP5C1	0.43918	-1.18712	0.50854	-0.975567	>sp|P36542|ATPG_HUMAN ATP synthase subunit gamma, mitochondrial OS=Homo sapiens GN=ATP5C1 PE=1 SV=1
Q9UHL4	DPP7	0.4398	-1.18508	1.2433	0.314174	>sp|Q9UHL4|DPP2_HUMAN Dipeptidyl peptidase 2 OS=Homo sapiens GN=DPP7 PE=1 SV=3
P62736	ACTA2	0.44698	-1.16172	0.969676	-0.0444253	>sp|P62736|ACTA_HUMAN Actin, aortic smooth muscle OS=Homo sapiens GN=ACTA2 PE=1 SV=1;>sp|P68032|ACTC_HUMAN Actin, alpha cardiac muscle 1 OS=Homo sapiens GN=ACTC1 PE=1 SV=1;>sp|P68133|ACTS_HUMAN Actin, alpha skeletal muscle OS=Homo sapiens GN=ACTA1 PE=1 SV=
Q15527	SURF2	0.44759	-1.15975	0.83501	-0.260135	>sp|Q15527|SURF2_HUMAN Surfeit locus protein 2 OS=Homo sapiens GN=SURF2 PE=1 SV=2
Q9NNZ3	DNAJC4	0.451478	-1.14727	0.402472	-1.31304	>sp|Q9NNZ3|DNJC4_HUMAN DnaJ homolog subfamily C member 4 OS=Homo sapiens GN=DNAJC4 PE=2 SV=1
Q9NQR4	NIT2	0.45645	-1.13147	0.9112	-0.13416	>sp|Q9NQR4|NIT2_HUMAN Omega-amidase NIT2 OS=Homo sapiens GN=NIT2 PE=1 SV=1
Q9NT62	ATG3	0.45669	-1.13071	0.98542	-0.0211893	>sp|Q9NT62|ATG3_HUMAN Ubiquitin-like-conjugating enzyme ATG3 OS=Homo sapiens GN=ATG3 PE=1 SV=1
P98082	DAB2	0.47015	-1.08881	0.77029	-0.376526	>sp|P98082|DAB2_HUMAN Disabled homolog 2 OS=Homo sapiens GN=DAB2 PE=1 SV=3
Q96EB6	SIRT1	0.473785	-1.07769	0.495203	-1.01391	>sp|Q96EB6|SIRT1_HUMAN NAD-dependent deacetylase sirtuin-1 OS=Homo sapiens GN=SIRT1 PE=1 SV=2
A8MW06	TMSL3	0.47628	-1.07012	1.064	0.0894982	>sp|A8MW06|TMSL3_HUMAN Thymosin beta-4-like protein 3 OS=Homo sapiens GN=TMSL3 PE=2 SV=1;>sp|P62328|TYB4_HUMAN Thymosin beta-4 OS=Homo sapiens GN=TMSB4X PE=1 SV=2;>sp|A9Z1Y9|TMSL6_HUMAN Putative thymosin beta-4-like protein 6 OS=Homo sapiens GN=TMSL6 PE=5
Q86WQ0	NR2C2AP	0.47879	-1.06254	0.9237	-0.114504	>sp|Q86WQ0|NR2CA_HUMAN Nuclear receptor 2C2-associated protein OS=Homo sapiens GN=NR2C2AP PE=1 SV=1
Q9NXR7	BRE	0.485582	-1.04221	0.426692	-1.22873	BRCA1-A complex subunit BRE OS=Homo sapiens GN=BRE PE=1 SV=2 - [BRE_HUMAN]
O75391	SPAG7	0.49925	-1.00217	0.87261	-0.196591	>sp|O75391|SPAG7_HUMAN Sperm-associated antigen 7 OS=Homo sapiens GN=SPAG7 PE=1 SV=2
Q96KC8	DNAJC1	0.50441	-0.987331	0.54324	-0.880338	>sp|Q96KC8|DNJC1_HUMAN DnaJ homolog subfamily C member 1 OS=Homo sapiens GN=DNAJC1 PE=1 SV=1
P32004	L1CAM	0.5126	-0.964095	0.56056	-0.835059	>sp|P32004|L1CAM_HUMAN Neural cell adhesion molecule L1 OS=Homo sapiens GN=L1CAM PE=1 SV=2
P63208	SKP1	0.51293	-0.963166	0.42479	-1.23518	>sp|P63208|SKP1_HUMAN S-phase kinase-associated protein 1 OS=Homo sapiens GN=SKP1 PE=1 SV=2
Q5JPH6	EARS2	0.51585	-0.954976	0.44441	-1.17004	>sp|Q5JPH6|SYEM_HUMAN Probable glutamyl-tRNA synthetase, mitochondrial OS=Homo sapiens GN=EARS2 PE=1 SV=2
P51151	RAB9A	0.51792	-0.949199	0.94201	-0.0861857	>sp|P51151|RAB9A_HUMAN Ras-related protein Rab-9A OS=Homo sapiens GN=RAB9A PE=1 SV=1
Q9Y6M0	PRSS21	0.51942	-0.945027	0.98878	-0.0162785	>sp|Q9Y6M0|TEST_HUMAN Testisin OS=Homo sapiens GN=PRSS21 PE=2 SV=1
Q71UM5	RPS27L	0.51952	-0.944749	1.8159	0.860685	>sp|Q71UM5|RS27L_HUMAN 40S ribosomal protein S27-like OS=Homo sapiens GN=RPS27L PE=1 SV=3
Q9H2H8	PPIL3	0.52303	-0.935034	0.69179	-0.531594	>sp|Q9H2H8|PPIL3_HUMAN Peptidyl-prolyl cis-trans isomerase-like 3 OS=Homo sapiens GN=PPIL3 PE=1 SV=1
P53701	HCCS	0.52509	-0.929363	0.83256	-0.264374	>sp|P53701|CCHL_HUMAN Cytochrome c-type heme lyase OS=Homo sapiens GN=HCCS PE=1 SV=1
Q6PKG0	LARP1	0.52583	-0.927332	1.2006	0.263756	>sp|Q6PKG0|LARP1_HUMAN La-related protein 1 OS=Homo sapiens GN=LARP1 PE=1 SV=2
P49005	POLD2	0.5311	-0.912945	0.77756	-0.362974	>sp|P49005|DPOD2_HUMAN DNA polymerase delta subunit 2 OS=Homo sapiens GN=POLD2 PE=1 SV=1
Q2VIQ3	KIF4B	0.537433	-0.895842	1.46686	0.552736	Chromosome-associated kinesin KIF4B OS=Homo sapiens GN=KIF4B PE=1 SV=2 - [KIF4B_HUMAN]
Q99747	NAPG	0.53744	-0.895824	0.9697	-0.0443896	>sp|Q99747|SNAG_HUMAN Gamma-soluble NSF attachment protein OS=Homo sapiens GN=NAPG PE=1 SV=1
P23921	RRM1	0.541688	-0.884467	1.29083	0.368299	>sp|P23921|RIR1_HUMAN Ribonucleoside-diphosphate reductase large subunit OS=Homo sapiens GN=RRM1 PE=1 SV=1
Q8IUR0	TRAPPC5	0.54182	-0.884114	0.47263	-1.08122	>sp|Q8IUR0|TPPC5_HUMAN Trafficking protein particle complex subunit 5 OS=Homo sapiens GN=TRAPPC5 PE=1 SV=1
P11172	UMPS	0.5465	-0.871707	0.922635	-0.116168	>sp|P11172|PYR5_HUMAN Uridine 5-monophosphate synthase OS=Homo sapiens GN=UMPS PE=1 SV=1
Q9H078	CLPB	0.54919	-0.864623	1.02799	0.0398309	>sp|Q9H078|CLPB_HUMAN Caseinolytic peptidase B protein homolog OS=Homo sapiens GN=CLPB PE=1 SV=1
Q9Y2T3	GDA	0.551647	-0.858181	1.24455	0.315624	>sp|Q9Y2T3|GUAD_HUMAN Guanine deaminase OS=Homo sapiens GN=GDA PE=1 SV=1
P54819	AK2	0.552835	-0.85508	0.754317	-0.406757	>sp|P54819|KAD2_HUMAN Adenylate kinase 2, mitochondrial OS=Homo sapiens GN=AK2 PE=1 SV=2
Q9NQP4	PFDN4	0.55934	-0.838203	0.67471	-0.567661	>sp|Q9NQP4|PFD4_HUMAN Prefoldin subunit 4 OS=Homo sapiens GN=PFDN4 PE=1 SV=1
Q9H0W9	C11orf54	0.56363	-0.82718	0.96507	-0.0512945	>sp|Q9H0W9|CK054_HUMAN Ester hydrolase C11orf54 OS=Homo sapiens GN=C11orf54 PE=1 SV=1
P26572	MGAT1	0.56412	-0.825926	0.97468	-0.0369995	>sp|P26572|MGAT1_HUMAN Alpha-1,3-mannosyl-glycoprotein 2-beta-N-acetylglucosaminyltransferase OS=Homo sapiens GN=MGAT1 PE=2 SV=2
Q96JY6	PDLIM2	0.56568	-0.821942	0.4975	-1.00723	>sp|Q96JY6|PDLI2_HUMAN PDZ and LIM domain protein 2 OS=Homo sapiens GN=PDLIM2 PE=1 SV=1
P16070	CD44	0.56642	-0.820056	0.98342	-0.0241204	>sp|P16070|CD44_HUMAN CD44 antigen OS=Homo sapiens GN=CD44 PE=1 SV=3
P61964	WDR5	0.56976	-0.811574	0.80209	-0.318164	>sp|P61964|WDR5_HUMAN WD repeat-containing protein 5 OS=Homo sapiens GN=WDR5 PE=1 SV=1
P27105	STOM	0.57038	-0.810005	0.93628	-0.0949881	>sp|P27105|STOM_HUMAN Erythrocyte band 7 integral membrane protein OS=Homo sapiens GN=STOM PE=1 SV=3
P36551	CPOX	0.57368	-0.801682	0.80095	-0.320216	>sp|P36551|HEM6_HUMAN Coproporphyrinogen-III oxidase, mitochondrial OS=Homo sapiens GN=CPOX PE=1 SV=3
Q4VC31	CCDC58	0.574145	-0.800513	0.928455	-0.107096	>sp|Q4VC31|CCD58_HUMAN Coiled-coil domain-containing protein 58 OS=Homo sapiens GN=CCDC58 PE=1 SV=1
P62805	HIST1H4A	0.576768	-0.793937	0.481558	-1.05422	>sp|P62805|H4_HUMAN Histone H4 OS=Homo sapiens GN=HIST1H4A PE=1 SV=2
P26885	FKBP2	0.57748	-0.792157	1.0416	0.0588014	>sp|P26885|FKBP2_HUMAN Peptidyl-prolyl cis-trans isomerase FKBP2 OS=Homo sapiens GN=FKBP2 PE=1 SV=2
Q53H82	LACTB2	0.58105	-0.783266	0.9142	-0.129418	>sp|Q53H82|LACB2_HUMAN Beta-lactamase-like protein 2 OS=Homo sapiens GN=LACTB2 PE=1 SV=2
Q9NRX4	PHPT1	0.5815	-0.782149	0.994355	-0.00816709	>sp|Q9NRX4|PHP14_HUMAN 14 kDa phosphohistidine phosphatase OS=Homo sapiens GN=PHPT1 PE=1 SV=1
Q9H3Q1	CDC42EP4	0.58478	-0.774034	0.95143	-0.0718306	>sp|Q9H3Q1|BORG4_HUMAN Cdc42 effector protein 4 OS=Homo sapiens GN=CDC42EP4 PE=1 SV=1
Q9BQE5	APOL2	0.58594	-0.771175	0.98669	-0.0193312	>sp|Q9BQE5|APOL2_HUMAN Apolipoprotein L2 OS=Homo sapiens GN=APOL2 PE=1 SV=1
Q9BTE6	AARSD1	0.58917	-0.763244	0.99832	-0.00242577	>sp|Q9BTE6|AASD1_HUMAN Alanyl-tRNA editing protein Aarsd1 OS=Homo sapiens GN=AARSD1 PE=1 SV=2
Q13451	FKBP5	0.59728	-0.743521	1.44701	0.533078	>sp|Q13451|FKBP5_HUMAN Peptidyl-prolyl cis-trans isomerase FKBP5 OS=Homo sapiens GN=FKBP5 PE=1 SV=2
Q5T6F2	UBAP2	0.602732	-0.73041	0.90307	-0.14709	>sp|Q5T6F2|UBAP2_HUMAN Ubiquitin-associated protein 2 OS=Homo sapiens GN=UBAP2 PE=1 SV=1
Q9UEE9	CFDP1	0.60338	-0.728861	0.9506	-0.0730897	>sp|Q9UEE9|CFDP1_HUMAN Craniofacial development protein 1 OS=Homo sapiens GN=CFDP1 PE=1 SV=1
Q96CP2	FLYWCH2	0.60452	-0.726138	0.96163	-0.0564462	>sp|Q96CP2|FWCH2_HUMAN FLYWCH family member 2 OS=Homo sapiens GN=FLYWCH2 PE=1 SV=1
Q5RI15	FAM36A	0.60529	-0.724302	0.6637	-0.591397	>sp|Q5RI15|FA36A_HUMAN Protein FAM36A OS=Homo sapiens GN=FAM36A PE=1 SV=2
Q9UNI6	DUSP12	0.60645	-0.721539	0.7713	-0.374636	>sp|Q9UNI6|DUS12_HUMAN Dual specificity protein phosphatase 12 OS=Homo sapiens GN=DUSP12 PE=1 SV=1
P62910	RPL32	0.61077	-0.711299	1.8271	0.869556	>sp|P62910|RL32_HUMAN 60S ribosomal protein L32 OS=Homo sapiens GN=RPL32 PE=1 SV=2
Q9BX68	HINT2	0.61095	-0.710874	1.0302	0.0429244	>sp|Q9BX68|HINT2_HUMAN Histidine triad nucleotide-binding protein 2, mitochondrial OS=Homo sapiens GN=HINT2 PE=1 SV=1
P07339	CTSD	0.61144	-0.709717	0.69966	-0.515274	>sp|P07339|CATD_HUMAN Cathepsin D OS=Homo sapiens GN=CTSD PE=1 SV=1
Q15758	SLC1A5	0.61164	-0.709245	0.94306	-0.0845785	>sp|Q15758|AAAT_HUMAN Neutral amino acid transporter B(0) OS=Homo sapiens GN=SLC1A5 PE=1 SV=2
P30044	PRDX5	0.61174	-0.709009	1.0143	0.0204844	>sp|P30044|PRDX5_HUMAN Peroxiredoxin-5, mitochondrial OS=Homo sapiens GN=PRDX5 PE=1 SV=3
P54136	RARS	0.61197	-0.708467	0.976465	-0.0343598	>sp|P54136|SYRC_HUMAN Arginyl-tRNA synthetase, cytoplasmic OS=Homo sapiens GN=RARS PE=1 SV=2
Q8N6N3	C1orf52	0.61323	-0.7055	0.8895	-0.168933	>sp|Q8N6N3|CA052_HUMAN UPF0690 protein C1orf52 OS=Homo sapiens GN=C1orf52 PE=1 SV=1
P67775	PPP2CA	0.61326	-0.705429	0.68029	-0.555778	>sp|P67775|PP2AA_HUMAN Serine/threonine-protein phosphatase 2A catalytic subunit alpha isoform OS=Homo sapiens GN=PPP2CA PE=1 SV=1
Q2TBA0	KBTBD5	0.61656	-0.697687	0.8019	-0.318506	>sp|Q2TBA0|KBTB5_HUMAN Kelch repeat and BTB domain-containing protein 5 OS=Homo sapiens GN=KBTBD5 PE=2 SV=2
Q9UBU8	MORF4L1	0.61918	-0.691569	0.88444	-0.177164	>sp|Q9UBU8|MO4L1_HUMAN Mortality factor 4-like protein 1 OS=Homo sapiens GN=MORF4L1 PE=1 SV=2
P61077	UBE2D3	0.62037	-0.688799	0.78789	-0.343934	>sp|P61077|UB2D3_HUMAN Ubiquitin-conjugating enzyme E2 D3 OS=Homo sapiens GN=UBE2D3 PE=1 SV=1
P02792	FTL	0.62074	-0.687939	0.91194	-0.132989	>sp|P02792|FRIL_HUMAN Ferritin light chain OS=Homo sapiens GN=FTL PE=1 SV=2
Q15651	HMGN3	0.62135	-0.686522	1.1431	0.192952	>sp|Q15651|HMGN3_HUMAN High mobility group nucleosome-binding domain-containing protein 3 OS=Homo sapiens GN=HMGN3 PE=1 SV=2;>sp|P05204|HMGN2_HUMAN Non-histone chromosomal protein HMG-17 OS=Homo sapiens GN=HMGN2 PE=1 SV=3
P49748	ACADVL	0.62338	-0.681816	0.87847	-0.186935	>sp|P49748|ACADV_HUMAN Very long-chain specific acyl-CoA dehydrogenase, mitochondrial OS=Homo sapiens GN=ACADVL PE=1 SV=1
Q92734	TFG	0.627008	-0.673445	0.832272	-0.264872	>sp|Q92734|TFG_HUMAN Protein TFG OS=Homo sapiens GN=TFG PE=1 SV=2
Q14914	PTGR1	0.63454	-0.656217	1.1507	0.202512	>sp|Q14914|PTGR1_HUMAN Prostaglandin reductase 1 OS=Homo sapiens GN=PTGR1 PE=1 SV=2
Q6UY14	AMADTSL4	0.634978	-0.655223	0.475703	-1.07187	ADAMTS-like protein 4 OS=Homo sapiens GN=ADAMTSL4 PE=1 SV=2 - [ATL4_HUMAN]
O75380	NDUFS6	0.635385	-0.654297	0.826795	-0.274398	>sp|O75380|NDUS6_HUMAN NADH dehydrogenase [ubiquinone] iron-sulfur protein 6, mitochondrial OS=Homo sapiens GN=NDUFS6 PE=1 SV=1
P82970	HMGN5	0.63637	-0.652063	1.13277	0.179859	>sp|P82970|HMGN5_HUMAN High mobility group nucleosome-binding domain-containing protein 5 OS=Homo sapiens GN=HMGN5 PE=1 SV=1
O95373	IPO7	0.638862	-0.646424	1.13241	0.179392	>sp|O95373|IPO7_HUMAN Importin-7 OS=Homo sapiens GN=IPO7 PE=1 SV=1
P13716	ALAD	0.63922	-0.645616	0.82663	-0.274686	>sp|P13716|HEM2_HUMAN Delta-aminolevulinic acid dehydratase OS=Homo sapiens GN=ALAD PE=1 SV=1
Q8N983	MRPL43	0.64018	-0.64345	0.61914	-0.691662	>sp|Q8N983|RM43_HUMAN 39S ribosomal protein L43, mitochondrial OS=Homo sapiens GN=MRPL43 PE=1 SV=1
Q13155	AIMP2	0.643757	-0.635413	1.08576	0.11871	>sp|Q13155|AIMP2_HUMAN Aminoacyl tRNA synthase complex-interacting multifunctional protein 2 OS=Homo sapiens GN=AIMP2 PE=1 SV=2
Q99733	NAP1L4	0.647153	-0.627821	1.08441	0.116904	>sp|Q99733|NP1L4_HUMAN Nucleosome assembly protein 1-like 4 OS=Homo sapiens GN=NAP1L4 PE=1 SV=1
Q9ULR0	ISY1	0.64737	-0.627338	1.1604	0.214622	>sp|Q9ULR0|ISY1_HUMAN Pre-mRNA-splicing factor ISY1 homolog OS=Homo sapiens GN=ISY1 PE=1 SV=3
P09913	IFIT2	0.653702	-0.613296	1.21037	0.275444	>sp|P09913|IFIT2_HUMAN Interferon-induced protein with tetratricopeptide repeats 2 OS=Homo sapiens GN=IFIT2 PE=1 SV=1
P12236	SLC25A6	0.655868	-0.608523	1.2765	0.352193	ADP/ATP translocase 3 OS=Homo sapiens GN=SLC25A6 PE=1 SV=4 - [ADT3_HUMAN]
Q8WUM4	PDCD6IP	0.65907	-0.601496	0.8587	-0.219774	>sp|Q8WUM4|PDC6I_HUMAN Programmed cell death 6-interacting protein OS=Homo sapiens GN=PDCD6IP PE=1 SV=1
P07602	PSAP	0.65954	-0.600468	0.64999	-0.621511	>sp|P07602|SAP_HUMAN Proactivator polypeptide OS=Homo sapiens GN=PSAP PE=1 SV=2
Q14694	USP10	0.66022	-0.598981	0.89253	-0.164027	>sp|Q14694|UBP10_HUMAN Ubiquitin carboxyl-terminal hydrolase 10 OS=Homo sapiens GN=USP10 PE=1 SV=2
O00592	PODXL	0.66023	-0.598959	0.64886	-0.624021	>sp|O00592|PODXL_HUMAN Podocalyxin OS=Homo sapiens GN=PODXL PE=1 SV=2
O95182	NDUFA7	0.6607	-0.597933	0.89439	-0.161024	>sp|O95182|NDUA7_HUMAN NADH dehydrogenase [ubiquinone] 1 alpha subcomplex subunit 7 OS=Homo sapiens GN=NDUFA7 PE=1 SV=3
Q9UII2	ATPIF1	0.66152	-0.596143	0.93413	-0.0983048	>sp|Q9UII2|ATIF1_HUMAN ATPase inhibitor, mitochondrial OS=Homo sapiens GN=ATPIF1 PE=1 SV=1
Q9UK76	HN1	0.66379	-0.591201	0.68756	-0.540442	>sp|Q9UK76|HN1_HUMAN Hematological and neurological expressed 1 protein OS=Homo sapiens GN=HN1 PE=1 SV=3
P63267	ACTG2	0.664349	-0.589987	1.18229	0.24159	Actin, gamma-enteric smooth muscle OS=Homo sapiens GN=ACTG2 PE=1 SV=1 - [ACTH_HUMAN]
P01040	CSTA	0.66443	-0.589811	0.49453	-1.01587	>sp|P01040|CYTA_HUMAN Cystatin-A OS=Homo sapiens GN=CSTA PE=1 SV=1
Q16795	NDUFA9	0.66649	-0.585345	0.92649	-0.110153	>sp|Q16795|NDUA9_HUMAN NADH dehydrogenase [ubiquinone] 1 alpha subcomplex subunit 9, mitochondrial OS=Homo sapiens GN=NDUFA9 PE=1 SV=2

## Sheet: 3. No Change in G2
Proteins that did not change between S phase and G2 phase, irrespective of MG132 effects
Uniprot Accession	Gene Name	Med/Light	Log2(M/L)	Heavy/Light	Log2(H/L)	Gene Description
P17174	GOT1	0.66717	-0.583874	1.1696	0.226015	>sp|P17174|AATC_HUMAN Aspartate aminotransferase, cytoplasmic OS=Homo sapiens GN=GOT1 PE=1 SV=3
P10301	RRAS	0.66822	-0.581605	0.82738	-0.273378	>sp|P10301|RRAS_HUMAN Ras-related protein R-Ras OS=Homo sapiens GN=RRAS PE=1 SV=1;>sp|P62070|RRAS2_HUMAN Ras-related protein R-Ras2 OS=Homo sapiens GN=RRAS2 PE=1 SV=1
Q9UDY2	TJP2	0.733554	-0.447024	1.11654	0.159041	>sp|Q9UDY2|ZO2_HUMAN Tight junction protein ZO-2 OS=Homo sapiens GN=TJP2 PE=1 SV=1
P61758	VBP1	0.67021	-0.577315	0.8733	-0.195451	>sp|P61758|PFD3_HUMAN Prefoldin subunit 3 OS=Homo sapiens GN=VBP1 PE=1 SV=3
Q92597	NDRG1	0.67079	-0.576067	0.24894	-2.00613	>sp|Q92597|NDRG1_HUMAN Protein NDRG1 OS=Homo sapiens GN=NDRG1 PE=1 SV=1
Q6IAA8	C11orf59	0.6714	-0.574756	0.93448	-0.0977643	>sp|Q6IAA8|CK059_HUMAN RhoA activator C11orf59 OS=Homo sapiens GN=C11orf59 PE=1 SV=2
Q99470	SDF2	0.67202	-0.573424	0.96517	-0.051145	>sp|Q99470|SDF2_HUMAN Stromal cell-derived factor 2 OS=Homo sapiens GN=SDF2 PE=1 SV=2
Q9Y4Z0	LSM4	0.67216	-0.573123	0.74137	-0.431734	>sp|Q9Y4Z0|LSM4_HUMAN U6 snRNA-associated Sm-like protein LSm4 OS=Homo sapiens GN=LSM4 PE=1 SV=1
Q9BZZ5	API5	0.673145	-0.571012	1.21828	0.284849	>sp|Q9BZZ5|API5_HUMAN Apoptosis inhibitor 5 OS=Homo sapiens GN=API5 PE=1 SV=2
P63167	DYNLL1	0.67342	-0.570422	0.95733	-0.0629118	>sp|P63167|DYL1_HUMAN Dynein light chain 1, cytoplasmic OS=Homo sapiens GN=DYNLL1 PE=1 SV=1;>sp|Q96FJ2|DYL2_HUMAN Dynein light chain 2, cytoplasmic OS=Homo sapiens GN=DYNLL2 PE=1 SV=1
Q9NW13	RBM28	0.6742	-0.568751	1.1155	0.157691	>sp|Q9NW13|RBM28_HUMAN RNA-binding protein 28 OS=Homo sapiens GN=RBM28 PE=1 SV=3
Q96FW1	OTUB1	0.673619	-0.569995	1.20498	0.269011	>sp|Q96FW1|OTUB1_HUMAN Ubiquitin thioesterase OTUB1 OS=Homo sapiens GN=OTUB1 PE=1 SV=2
P18124	RPL7	0.6748	-0.567468	1.1985	0.26123	>sp|P18124|RL7_HUMAN 60S ribosomal protein L7 OS=Homo sapiens GN=RPL7 PE=1 SV=1
Q07021	C1QBP	0.67639	-0.564073	0.71421	-0.48558	>sp|Q07021|C1QBP_HUMAN Complement component 1 Q subcomponent-binding protein, mitochondrial OS=Homo sapiens GN=C1QBP PE=1 SV=1
P49841	GSK3B	0.67689	-0.563007	0.91182	-0.133179	>sp|P49841|GSK3B_HUMAN Glycogen synthase kinase-3 beta OS=Homo sapiens GN=GSK3B PE=1 SV=2
Q9Y3B8	REXO2	0.67821	-0.560196	1.2027	0.266277	>sp|Q9Y3B8|ORN_HUMAN Oligoribonuclease, mitochondrial OS=Homo sapiens GN=REXO2 PE=1 SV=3
P07741	APRT	0.67864	-0.559282	0.91065	-0.135031	>sp|P07741|APT_HUMAN Adenine phosphoribosyltransferase OS=Homo sapiens GN=APRT PE=1 SV=2
O43491	EPB41L2	0.67968	-0.557072	0.92699	-0.109374	>sp|O43491|E41L2_HUMAN Band 4.1-like protein 2 OS=Homo sapiens GN=EPB41L2 PE=1 SV=1
P36776	LONP1	1.02142	0.0305793	1.23379	0.303091	>sp|P36776|LONM_HUMAN Lon protease homolog, mitochondrial OS=Homo sapiens GN=LONP1 PE=1 SV=2
Q86SX6	GLRX5	0.6812	-0.55385	0.74332	-0.427945	>sp|Q86SX6|GLRX5_HUMAN Glutaredoxin-related protein 5, mitochondrial OS=Homo sapiens GN=GLRX5 PE=1 SV=2
P22102	GART	0.683762	-0.548433	0.844519	-0.243797	>sp|P22102|PUR2_HUMAN Trifunctional purine biosynthetic protein adenosine-3 OS=Homo sapiens GN=GART PE=1 SV=1
Q9Y3D0	FAM96B	0.68285	-0.550359	0.82474	-0.277989	>sp|Q9Y3D0|FA96B_HUMAN Protein FAM96B OS=Homo sapiens GN=FAM96B PE=1 SV=1
Q6DD88	ATL3	0.683324	-0.549358	1.04344	0.0613449	>sp|Q6DD88|ATLA3_HUMAN Atlastin-3 OS=Homo sapiens GN=ATL3 PE=1 SV=1
O95197	RTN3	0.68354	-0.548902	0.85679	-0.222986	>sp|O95197|RTN3_HUMAN Reticulon-3 OS=Homo sapiens GN=RTN3 PE=1 SV=2;>sp|Q16799|RTN1_HUMAN Reticulon-1 OS=Homo sapiens GN=RTN1 PE=1 SV=1
Q13126	MTAP	0.68363	-0.548712	0.98763	-0.0179574	>sp|Q13126|MTAP_HUMAN S-methyl-5-thioadenosine phosphorylase OS=Homo sapiens GN=MTAP PE=1 SV=2
P98175	RBM10	0.68397	-0.547995	0.79557	-0.329939	>sp|P98175|RBM10_HUMAN RNA-binding protein 10 OS=Homo sapiens GN=RBM10 PE=1 SV=3
Q96P70	IPO9	0.721357	-0.471214	1.06656	0.092964	>sp|Q96P70|IPO9_HUMAN Importin-9 OS=Homo sapiens GN=IPO9 PE=1 SV=3
P62879	GNB2	0.68688	-0.54187	0.34533	-1.53395	>sp|P62879|GBB2_HUMAN Guanine nucleotide-binding protein G(I)/G(S)/G(T) subunit beta-2 OS=Homo sapiens GN=GNB2 PE=1 SV=3;>sp|Q9HAV0|GBB4_HUMAN Guanine nucleotide-binding protein subunit beta-4 OS=Homo sapiens GN=GNB4 PE=1 SV=3
P78318	IGBP1	0.763728	-0.38887	0.827105	-0.273858	>sp|P78318|IGBP1_HUMAN Immunoglobulin-binding protein 1 OS=Homo sapiens GN=IGBP1 PE=1 SV=1
O95372	LYPLA2	0.68751	-0.540547	1.116	0.158337	>sp|O95372|LYPA2_HUMAN Acyl-protein thioesterase 2 OS=Homo sapiens GN=LYPLA2 PE=1 SV=1
P62241	RPS8	0.944359	-0.0825927	1.88968	0.918145	>sp|P62241|RS8_HUMAN 40S ribosomal protein S8 OS=Homo sapiens GN=RPS8 PE=1 SV=2
P08397	HMBS	0.69145	-0.532303	0.9503	-0.0735451	>sp|P08397|HEM3_HUMAN Porphobilinogen deaminase OS=Homo sapiens GN=HMBS PE=1 SV=2
Q7L1Q6	BZW1	0.69145	-0.532303	0.8278	-0.272646	>sp|Q7L1Q6|BZW1_HUMAN Basic leucine zipper and W2 domain-containing protein 1 OS=Homo sapiens GN=BZW1 PE=1 SV=1
Q92688	ANP32B	0.69234	-0.530447	1.1088	0.148999	>sp|Q92688|AN32B_HUMAN Acidic leucine-rich nuclear phosphoprotein 32 family member B OS=Homo sapiens GN=ANP32B PE=1 SV=1
O60763	USO1	0.69533	-0.52423	0.86946	-0.201808	>sp|O60763|USO1_HUMAN General vesicular transport factor p115 OS=Homo sapiens GN=USO1 PE=1 SV=2
P08243	ASNS	0.69845	-0.517771	0.73555	-0.443105	>sp|P08243|ASNS_HUMAN Asparagine synthetase [glutamine-hydrolyzing] OS=Homo sapiens GN=ASNS PE=1 SV=4
Q5TBB1	RNASEH2B	0.70242	-0.509594	0.76889	-0.379151	>sp|Q5TBB1|RNH2B_HUMAN Ribonuclease H2 subunit B OS=Homo sapiens GN=RNASEH2B PE=1 SV=1
Q14320	FAM50A	0.761407	-0.393259	1.10904	0.149308	>sp|Q14320|FA50A_HUMAN Protein FAM50A OS=Homo sapiens GN=FAM50A PE=1 SV=2
P18621	RPL17	0.70438	-0.505574	1.6617	0.73266	>sp|P18621|RL17_HUMAN 60S ribosomal protein L17 OS=Homo sapiens GN=RPL17 PE=1 SV=3
Q96EY8	MMAB	0.70533	-0.50363	1.084	0.116365	>sp|Q96EY8|MMAB_HUMAN Cob(I)yrinic acid a,c-diamide adenosyltransferase, mitochondrial OS=Homo sapiens GN=MMAB PE=1 SV=1
Q9NR45	NANS	0.816725	-0.292077	1.15904	0.212935	>sp|Q9NR45|SIAS_HUMAN Sialic acid synthase OS=Homo sapiens GN=NANS PE=1 SV=2
P30154	PPP2R1B	0.70764	-0.498912	1.391	0.476122	>sp|P30154|2AAB_HUMAN Serine/threonine-protein phosphatase 2A 65 kDa regulatory subunit A beta isoform OS=Homo sapiens GN=PPP2R1B PE=1 SV=3
Q96C36	PYCR2	0.989911	-0.0146295	0.949181	-0.0752455	>sp|Q96C36|P5CR2_HUMAN Pyrroline-5-carboxylate reductase 2 OS=Homo sapiens GN=PYCR2 PE=1 SV=1
O95218	ZRANB2	1.09597	0.132203	0.832609	-0.264289	>sp|O95218|ZRAB2_HUMAN Zinc finger Ran-binding domain-containing protein 2 OS=Homo sapiens GN=ZRANB2 PE=1 SV=2
P16083	NQO2	0.830882	-0.267284	1.06887	0.0960889	>sp|P16083|NQO2_HUMAN Ribosyldihydronicotinamide dehydrogenase [quinone] OS=Homo sapiens GN=NQO2 PE=1 SV=4
P30838	ALDH3A1	0.710858	-0.492368	1.78753	0.837963	>sp|P30838|AL3A1_HUMAN Aldehyde dehydrogenase, dimeric NADP-preferring OS=Homo sapiens GN=ALDH3A1 PE=1 SV=3
Q9H3K6	BOLA2	0.71195	-0.490152	0.86573	-0.208011	>sp|Q9H3K6|BOLA2_HUMAN BolA-like protein 2 OS=Homo sapiens GN=BOLA2 PE=1 SV=1
P36871	PGM1	1.09886	0.13601	1.56671	0.647738	>sp|P36871|PGM1_HUMAN Phosphoglucomutase-1 OS=Homo sapiens GN=PGM1 PE=1 SV=3
Q7L2H7	EIF3M	1.0212	0.0302693	1.23547	0.305061	>sp|Q7L2H7|EIF3M_HUMAN Eukaryotic translation initiation factor 3 subunit M OS=Homo sapiens GN=EIF3M PE=1 SV=1
P00558	PGK1	0.714212	-0.485575	0.848563	-0.236907	>sp|P00558|PGK1_HUMAN Phosphoglycerate kinase 1 OS=Homo sapiens GN=PGK1 PE=1 SV=3
P50613	CDK7	0.71505	-0.483884	0.76127	-0.39352	>sp|P50613|CDK7_HUMAN Cell division protein kinase 7 OS=Homo sapiens GN=CDK7 PE=1 SV=1
Q9UKY7	CDV3	0.786338	-0.346779	1.13163	0.178402	>sp|Q9UKY7|CDV3_HUMAN Protein CDV3 homolog OS=Homo sapiens GN=CDV3 PE=1 SV=1
Q9UBQ7	GRHPR	0.71597	-0.482029	0.94275	-0.0850528	>sp|Q9UBQ7|GRHPR_HUMAN Glyoxylate reductase/hydroxypyruvate reductase OS=Homo sapiens GN=GRHPR PE=1 SV=1
P62861	FAU	0.71912	-0.475696	1.7993	0.847436	>sp|P62861|RS30_HUMAN 40S ribosomal protein S30 OS=Homo sapiens GN=FAU PE=1 SV=1
Q9Y281	CFL2	0.71959	-0.474753	1.3557	0.439038	>sp|Q9Y281|COF2_HUMAN Cofilin-2 OS=Homo sapiens GN=CFL2 PE=1 SV=1
P05141	SLC25A5	0.71967	-0.474593	0.86337	-0.211949	>sp|P05141|ADT2_HUMAN ADP/ATP translocase 2 OS=Homo sapiens GN=SLC25A5 PE=1 SV=6;>sp|P12236|ADT3_HUMAN ADP/ATP translocase 3 OS=Homo sapiens GN=SLC25A6 PE=1 SV=4;>sp|P12235|ADT1_HUMAN ADP/ATP translocase 1 OS=Homo sapiens GN=SLC25A4 PE=1 SV=4
Q92979	EMG1	0.7208	-0.472329	0.86488	-0.209428	>sp|Q92979|NEP1_HUMAN Probable ribosome biogenesis protein NEP1 OS=Homo sapiens GN=EMG1 PE=1 SV=4
Q9NYV4	CDK12	0.72226	-0.46941	0.80624	-0.310719	>sp|Q9NYV4|CDK12_HUMAN Cell division protein kinase 12 OS=Homo sapiens GN=CDK12 PE=1 SV=2
Q9NW82	WDR70	0.72332	-0.467294	0.77175	-0.373795	>sp|Q9NW82|WDR70_HUMAN WD repeat-containing protein 70 OS=Homo sapiens GN=WDR70 PE=1 SV=1
Q9NX14	NDUFB11	0.72347	-0.466995	0.77956	-0.359268	>sp|Q9NX14|NDUBB_HUMAN NADH dehydrogenase [ubiquinone] 1 beta subcomplex subunit 11, mitochondrial OS=Homo sapiens GN=NDUFB11 PE=1 SV=1
Q9NX58	LYAR	0.72372	-0.466496	1.2134	0.279055	>sp|Q9NX58|LYAR_HUMAN Cell growth-regulating nucleolar protein OS=Homo sapiens GN=LYAR PE=1 SV=2
P27824	CANX	0.72457	-0.464803	0.85107	-0.23265	>sp|P27824|CALX_HUMAN Calnexin OS=Homo sapiens GN=CANX PE=1 SV=2
Q9Y265	RUVBL1	0.724652	-0.46464	1.06123	0.0857396	>sp|Q9Y265|RUVB1_HUMAN RuvB-like 1 OS=Homo sapiens GN=RUVBL1 PE=1 SV=1
P63104	YWHAZ	0.7256	-0.462754	1.0017	0.0024505	>sp|P63104|1433Z_HUMAN 14-3-3 protein zeta/delta OS=Homo sapiens GN=YWHAZ PE=1 SV=1
P62753	RPS6	0.72634	-0.461283	1.621	0.696884	>sp|P62753|RS6_HUMAN 40S ribosomal protein S6 OS=Homo sapiens GN=RPS6 PE=1 SV=1
Q14444	CAPRIN1	0.72699	-0.459993	0.87125	-0.198841	>sp|Q14444|CAPR1_HUMAN Caprin-1 OS=Homo sapiens GN=CAPRIN1 PE=1 SV=2
O15446	CD3EAP	1.10236	0.140599	1.04381	0.0618577	>sp|O15446|RPA34_HUMAN DNA-directed RNA polymerase I subunit RPA34 OS=Homo sapiens GN=CD3EAP PE=1 SV=1
P49207	RPL34	0.72831	-0.457375	1.8524	0.889396	>sp|P49207|RL34_HUMAN 60S ribosomal protein L34 OS=Homo sapiens GN=RPL34 PE=1 SV=3
Q6PIW4	FIGNL1	0.72832	-0.457356			>sp|Q6PIW4|FIGL1_HUMAN Fidgetin-like protein 1 OS=Homo sapiens GN=FIGNL1 PE=1 SV=2
Q9BY42	C20orf43	0.72877	-0.456465	1.121	0.164786	>sp|Q9BY42|CT043_HUMAN UPF0549 protein C20orf43 OS=Homo sapiens GN=C20orf43 PE=1 SV=3
P00568	AK1	0.72922	-0.455574	0.95741	-0.0627912	>sp|P00568|KAD1_HUMAN Adenylate kinase isoenzyme 1 OS=Homo sapiens GN=AK1 PE=1 SV=3
P09497	CLTB	0.909255	-0.137243	1.62419	0.699722	>sp|P09497|CLCB_HUMAN Clathrin light chain B OS=Homo sapiens GN=CLTB PE=1 SV=1
Q9UKK9	NUDT5	0.73053	-0.452985	0.74044	-0.433545	>sp|Q9UKK9|NUDT5_HUMAN ADP-sugar pyrophosphatase OS=Homo sapiens GN=NUDT5 PE=1 SV=1
P13804	ETFA	0.73057	-0.452906	0.96402	-0.052865	>sp|P13804|ETFA_HUMAN Electron transfer flavoprotein subunit alpha, mitochondrial OS=Homo sapiens GN=ETFA PE=1 SV=1
Q8TE02	DERP6	0.73079	-0.452471	0.97813	-0.0319019	>sp|Q8TE02|DERP6_HUMAN Dermal papilla-derived protein 6 OS=Homo sapiens GN=DERP6 PE=1 SV=2
P13928	ANXA8	0.897583	-0.155883	1.48533	0.570781	>sp|P13928|ANXA8_HUMAN Annexin A8 OS=Homo sapiens GN=ANXA8 PE=1 SV=3;>sp|Q5T2P8|AXA81_HUMAN Annexin A8-like protein 1 OS=Homo sapiens GN=ANXA8L1 PE=2 SV=1;>sp|Q5VT79|AXA82_HUMAN Annexin A8-like protein 2 OS=Homo sapiens GN=ANXA8L2 PE=2 SV=1
P62906	RPL10A	0.808774	-0.306192	2.1405	1.09795	>sp|P62906|RL10A_HUMAN 60S ribosomal protein L10a OS=Homo sapiens GN=RPL10A PE=1 SV=2
P26447	S100A4	0.73138	-0.451307	1.0854	0.118227	>sp|P26447|S10A4_HUMAN Protein S100-A4 OS=Homo sapiens GN=S100A4 PE=1 SV=1
P14550	AKR1A1	0.913831	-0.13	1.09879	0.135913	>sp|P14550|AK1A1_HUMAN Alcohol dehydrogenase [NADP+] OS=Homo sapiens GN=AKR1A1 PE=1 SV=3
P63173	RPL38	0.73442	-0.445323	1.8809	0.911423	>sp|P63173|RL38_HUMAN 60S ribosomal protein L38 OS=Homo sapiens GN=RPL38 PE=1 SV=2
P99999	CYCS	0.73532	-0.443556	1.1292	0.175301	>sp|P99999|CYC_HUMAN Cytochrome c OS=Homo sapiens GN=CYCS PE=1 SV=2
Q8WUF5	PPP1R13L	0.931778	-0.101943	1.00329	0.00474043	>sp|Q8WUF5|IASPP_HUMAN RelA-associated inhibitor OS=Homo sapiens GN=PPP1R13L PE=1 SV=4
Q9Y570	PPME1	0.73616	-0.441909	1.07226	0.100655	>sp|Q9Y570|PPME1_HUMAN Protein phosphatase methylesterase 1 OS=Homo sapiens GN=PPME1 PE=1 SV=3
P10599	TXN	0.73619	-0.44185	1.1532	0.205643	>sp|P10599|THIO_HUMAN Thioredoxin OS=Homo sapiens GN=TXN PE=1 SV=3
P0C0S5	H2AFZ	0.73736	-0.439559	0.59097	-0.758843	>sp|P0C0S5|H2AZ_HUMAN Histone H2A.Z OS=Homo sapiens GN=H2AFZ PE=1 SV=2;>sp|Q71UI9|H2AV_HUMAN Histone H2A.V OS=Homo sapiens GN=H2AFV PE=1 SV=3;>sp|P16104|H2AX_HUMAN Histone H2A.x OS=Homo sapiens GN=H2AFX PE=1 SV=2;>sp|Q96QV6|H2A1A_HUMAN Histone H2A type 1-A
Q13228	SELENBP1	0.73739	-0.4395	1.00295	0.00424969	>sp|Q13228|SBP1_HUMAN Selenium-binding protein 1 OS=Homo sapiens GN=SELENBP1 PE=1 SV=2
Q9NWS0	PIH1D1	0.73744	-0.439402	0.85653	-0.223424	>sp|Q9NWS0|PIHD1_HUMAN PIH1 domain-containing protein 1 OS=Homo sapiens GN=PIH1D1 PE=1 SV=1
Q9H9B4	SFXN1	0.902884	-0.147387	1.11856	0.161649	>sp|Q9H9B4|SFXN1_HUMAN Sideroflexin-1 OS=Homo sapiens GN=SFXN1 PE=1 SV=4
Q96C19	EFHD2	0.73757	-0.439148	1.1084	0.148479	>sp|Q96C19|EFHD2_HUMAN EF-hand domain-containing protein D2 OS=Homo sapiens GN=EFHD2 PE=1 SV=1
Q12904	AIMP1	0.73866	-0.437018	0.99544	-0.00659373	>sp|Q12904|AIMP1_HUMAN Aminoacyl tRNA synthase complex-interacting multifunctional protein 1 OS=Homo sapiens GN=AIMP1 PE=1 SV=2
Q00534	CDK6	1.15617	0.209356	1.4016	0.487077	>sp|Q00534|CDK6_HUMAN Cell division protein kinase 6 OS=Homo sapiens GN=CDK6 PE=1 SV=1
Q92522	H1FX	0.73918	-0.436002	2.0631	1.04481	>sp|Q92522|H1X_HUMAN Histone H1x OS=Homo sapiens GN=H1FX PE=1 SV=1
P27708	CAD	0.73967	-0.435046	0.9043	-0.145127	>sp|P27708|PYR1_HUMAN CAD protein OS=Homo sapiens GN=CAD PE=1 SV=3
Q96E11	MRRF	0.740296	-0.433826	0.989232	-0.0156192	>sp|Q96E11|RRFM_HUMAN Ribosome-recycling factor, mitochondrial OS=Homo sapiens GN=MRRF PE=1 SV=1
P62841	RPS15	0.7403	-0.433818	1.7127	0.776272	>sp|P62841|RS15_HUMAN 40S ribosomal protein S15 OS=Homo sapiens GN=RPS15 PE=1 SV=2
Q99471	PFDN5	0.74072	-0.433	0.8963	-0.157946	>sp|Q99471|PFD5_HUMAN Prefoldin subunit 5 OS=Homo sapiens GN=PFDN5 PE=1 SV=2
Q96B36	AKT1S1	0.741771	-0.430954	1.03131	0.0444714	>sp|Q96B36|AKTS1_HUMAN Proline-rich AKT1 substrate 1 OS=Homo sapiens GN=AKT1S1 PE=1 SV=1
Q9UDY4	DNAJB4	1.04999	0.0703812	1.52054	0.604586	>sp|Q9UDY4|DNJB4_HUMAN DnaJ homolog subfamily B member 4 OS=Homo sapiens GN=DNAJB4 PE=1 SV=1
P21333	FLNA	0.74284	-0.428877	0.80343	-0.315756	>sp|P21333|FLNA_HUMAN Filamin-A OS=Homo sapiens GN=FLNA PE=1 SV=4
Q9UK41	VPS28	0.74306	-0.428449	0.75433	-0.406732	>sp|Q9UK41|VPS28_HUMAN Vacuolar protein sorting-associated protein 28 homolog OS=Homo sapiens GN=VPS28 PE=1 SV=1
P33240	CSTF2	1.00034	0.000492259	0.99471	-0.00765157	>sp|P33240|CSTF2_HUMAN Cleavage stimulation factor subunit 2 OS=Homo sapiens GN=CSTF2 PE=1 SV=1
Q14978	NOLC1	0.826574	-0.274785	0.786924	-0.345703	>sp|Q14978|NOLC1_HUMAN Nucleolar and coiled-body phosphoprotein 1 OS=Homo sapiens GN=NOLC1 PE=1 SV=2
P62750	RPL23A	0.74436	-0.425928	1.7548	0.811307	>sp|P62750|RL23A_HUMAN 60S ribosomal protein L23a OS=Homo sapiens GN=RPL23A PE=1 SV=1
O15347	HMGB3	0.74446	-0.425734	0.90596	-0.142481	>sp|O15347|HMGB3_HUMAN High mobility group protein B3 OS=Homo sapiens GN=HMGB3 PE=1 SV=4
Q16718	NDUFA5	0.74451	-0.425637	0.82356	-0.280054	>sp|Q16718|NDUA5_HUMAN NADH dehydrogenase [ubiquinone] 1 alpha subcomplex subunit 5 OS=Homo sapiens GN=NDUFA5 PE=1 SV=3
P54727	RAD23B	0.938771	-0.0911554	1.1904	0.251443	>sp|P54727|RD23B_HUMAN UV excision repair protein RAD23 homolog B OS=Homo sapiens GN=RAD23B PE=1 SV=1
P61970	NUTF2	0.7461	-0.422559	0.9846	-0.0223904	>sp|P61970|NTF2_HUMAN Nuclear transport factor 2 OS=Homo sapiens GN=NUTF2 PE=1 SV=1
Q08170	SRSF4	0.7463	-0.422172	0.80469	-0.313495	>sp|Q08170|SRSF4_HUMAN Serine/arginine-rich splicing factor 4 OS=Homo sapiens GN=SRSF4 PE=1 SV=2;>sp|Q13247|SRSF6_HUMAN Serine/arginine-rich splicing factor 6 OS=Homo sapiens GN=SRSF6 PE=1 SV=2;>sp|Q13243|SRSF5_HUMAN Serine/arginine-rich splicing factor 5
Q14157	UBAP2L	0.920356	-0.119736	1.00657	0.00944046	>sp|Q14157|UBP2L_HUMAN Ubiquitin-associated protein 2-like OS=Homo sapiens GN=UBAP2L PE=1 SV=2
Q96IZ0	PAWR	0.748423	-0.418074	0.88345	-0.17878	>sp|Q96IZ0|PAWR_HUMAN PRKC apoptosis WT1 regulator protein OS=Homo sapiens GN=PAWR PE=1 SV=1
P47897	QARS	0.74937	-0.41625	0.93268	-0.100546	>sp|P47897|SYQ_HUMAN Glutaminyl-tRNA synthetase OS=Homo sapiens GN=QARS PE=1 SV=1
Q9H1E3	NUCKS1	0.75063	-0.413826	1.0902	0.124593	>sp|Q9H1E3|NUCKS_HUMAN Nuclear ubiquitous casein and cyclin-dependent kinases substrate OS=Homo sapiens GN=NUCKS1 PE=1 SV=1
Q9NZB2	FAM120A	0.994996	-0.00723809	1.49991	0.584873	>sp|Q9NZB2|F120A_HUMAN Constitutive coactivator of PPAR-gamma-like protein 1 OS=Homo sapiens GN=FAM120A PE=1 SV=2
Q5TFE4	NT5DC1	0.920605	-0.119346	0.893064	-0.163164	>sp|Q5TFE4|NT5D1_HUMAN 5-nucleotidase domain-containing protein 1 OS=Homo sapiens GN=NT5DC1 PE=1 SV=1
O00115	DNASE2	0.993015	-0.0101122	0.615224	-0.700816	>sp|O00115|DNS2A_HUMAN Deoxyribonuclease-2-alpha OS=Homo sapiens GN=DNASE2 PE=1 SV=2
Q9NR56	MBNL1	0.75294	-0.409393	0.90239	-0.148177	>sp|Q9NR56|MBNL1_HUMAN Muscleblind-like protein 1 OS=Homo sapiens GN=MBNL1 PE=1 SV=2
Q13283	G3BP1	0.753	-0.409278	1.0214	0.030548	>sp|Q13283|G3BP1_HUMAN Ras GTPase-activating protein-binding protein 1 OS=Homo sapiens GN=G3BP1 PE=1 SV=1
Q99439	CNN2	0.75408	-0.407211	0.83181	-0.265674	>sp|Q99439|CNN2_HUMAN Calponin-2 OS=Homo sapiens GN=CNN2 PE=1 SV=4
P11413	G6PD	0.754594	-0.406227	0.949774	-0.0743434	>sp|P11413|G6PD_HUMAN Glucose-6-phosphate 1-dehydrogenase OS=Homo sapiens GN=G6PD PE=1 SV=4
O95297	MPZL1	0.75693	-0.401768	0.88367	-0.17842	>sp|O95297|MPZL1_HUMAN Myelin protein zero-like protein 1 OS=Homo sapiens GN=MPZL1 PE=1 SV=1
Q9P2J5	LARS	0.855154	-0.225745	1.32434	0.405277	>sp|Q9P2J5|SYLC_HUMAN Leucyl-tRNA synthetase, cytoplasmic OS=Homo sapiens GN=LARS PE=1 SV=2
Q9HD15	SRA1	0.8823	-0.180659	1.16674	0.222487	>sp|Q9HD15|SRA1_HUMAN Steroid receptor RNA activator 1 OS=Homo sapiens GN=SRA1 PE=1 SV=1
P16949	STMN1	0.75866	-0.398475	1.0198	0.0282862	>sp|P16949|STMN1_HUMAN Stathmin OS=Homo sapiens GN=STMN1 PE=1 SV=3
O94760	DDAH1	0.75876	-0.398284	0.82368	-0.279844	>sp|O94760|DDAH1_HUMAN N(G),N(G)-dimethylarginine dimethylaminohydrolase 1 OS=Homo sapiens GN=DDAH1 PE=1 SV=3
Q9Y2W2	WBP11	1.03188	0.0452746	0.966101	-0.0497547	>sp|Q9Y2W2|WBP11_HUMAN WW domain-binding protein 11 OS=Homo sapiens GN=WBP11 PE=1 SV=1
Q9BWJ5	SF3B5	0.75972	-0.39646	1.011	0.015783	>sp|Q9BWJ5|SF3B5_HUMAN Splicing factor 3B subunit 5 OS=Homo sapiens GN=SF3B5 PE=1 SV=1
Q9Y6A5	TACC3	1.26432	0.338357	1.53119	0.614655	>sp|Q9Y6A5|TACC3_HUMAN Transforming acidic coiled-coil-containing protein 3 OS=Homo sapiens GN=TACC3 PE=1 SV=1
O60925	PFDN1	0.76011	-0.39572	1.0324	0.046002	>sp|O60925|PFD1_HUMAN Prefoldin subunit 1 OS=Homo sapiens GN=PFDN1 PE=1 SV=2
O43719	HTATSF1	0.7605	-0.39498	0.39103	-1.35465	>sp|O43719|HTSF1_HUMAN HIV Tat-specific factor 1 OS=Homo sapiens GN=HTATSF1 PE=1 SV=1
P05161	ISG15	0.76065	-0.394695	1.0074	0.0106366	>sp|P05161|ISG15_HUMAN Ubiquitin-like protein ISG15 OS=Homo sapiens GN=ISG15 PE=1 SV=5
O60499	STX10	0.76078	-0.394449	1.0027	0.00389003	>sp|O60499|STX10_HUMAN Syntaxin-10 OS=Homo sapiens GN=STX10 PE=1 SV=1
P18754	RCC1	0.761799	-0.392519	1.04256	0.0601344	>sp|P18754|RCC1_HUMAN Regulator of chromosome condensation OS=Homo sapiens GN=RCC1 PE=1 SV=1
P53992	SEC24C	0.685263	-0.545271	0.869131	-0.202355	>sp|P53992|SC24C_HUMAN Protein transport protein Sec24C OS=Homo sapiens GN=SEC24C PE=1 SV=3
P61353	RPL27	0.76228	-0.391607	1.5423	0.625083	>sp|P61353|RL27_HUMAN 60S ribosomal protein L27 OS=Homo sapiens GN=RPL27 PE=1 SV=2
Q68E01	INTS3	0.76274	-0.390737	0.99929	-0.00102468	>sp|Q68E01|INT3_HUMAN Integrator complex subunit 3 OS=Homo sapiens GN=INTS3 PE=1 SV=1
P40429	RPL13A	0.76365	-0.389017	1.8317	0.873183	>sp|P40429|RL13A_HUMAN 60S ribosomal protein L13a OS=Homo sapiens GN=RPL13A PE=1 SV=2;>sp|Q6NVV1|R13AX_HUMAN Putative 60S ribosomal protein L13a-like MGC87657 OS=Homo sapiens PE=5 SV=1
Q9NZ45	CISD1	0.76514	-0.386204	0.63329	-0.659062	>sp|Q9NZ45|CISD1_HUMAN CDGSH iron-sulfur domain-containing protein 1 OS=Homo sapiens GN=CISD1 PE=1 SV=1
P62424	RPL7A	0.76585	-0.384866	1.7614	0.816723	>sp|P62424|RL7A_HUMAN 60S ribosomal protein L7a OS=Homo sapiens GN=RPL7A PE=1 SV=2
Q9Y2R0	CCDC56	0.76634	-0.383943	1.0162	0.0231844	>sp|Q9Y2R0|CCD56_HUMAN Coiled-coil domain-containing protein 56 OS=Homo sapiens GN=CCDC56 PE=1 SV=1
P82650	MRPS22	0.774677	-0.368332	1.13587	0.183793	>sp|P82650|RT22_HUMAN 28S ribosomal protein S22, mitochondrial OS=Homo sapiens GN=MRPS22 PE=1 SV=1
P19971	TYMP	0.767155	-0.38241	0.926295	-0.110456	>sp|P19971|TYPH_HUMAN Thymidine phosphorylase OS=Homo sapiens GN=TYMP PE=1 SV=2
P30740	SERPINB1	0.76753	-0.381705	1.0284	0.0404015	>sp|P30740|ILEU_HUMAN Leukocyte elastase inhibitor OS=Homo sapiens GN=SERPINB1 PE=1 SV=1
Q15293	RCN1	0.76789	-0.381028	0.9901	-0.0143539	>sp|Q15293|RCN1_HUMAN Reticulocalbin-1 OS=Homo sapiens GN=RCN1 PE=1 SV=1
P62136	PPP1CA	0.76843	-0.380014	0.94542	-0.0809727	>sp|P62136|PP1A_HUMAN Serine/threonine-protein phosphatase PP1-alpha catalytic subunit OS=Homo sapiens GN=PPP1CA PE=1 SV=1
P42766	RPL35	0.76846	-0.379958	1.9019	0.927441	>sp|P42766|RL35_HUMAN 60S ribosomal protein L35 OS=Homo sapiens GN=RPL35 PE=1 SV=2
Q8WUX2	CHAC2	0.76911	-0.378738	0.80962	-0.304683	>sp|Q8WUX2|CHAC2_HUMAN Cation transport regulator-like protein 2 OS=Homo sapiens GN=CHAC2 PE=2 SV=1
O15294	OGT	1.06944	0.0968621	1.44406	0.530131	>sp|O15294|OGT1_HUMAN UDP-N-acetylglucosamine--peptide N-acetylglucosaminyltransferase 110 kDa subunit OS=Homo sapiens GN=OGT PE=1 SV=3
O60309	LRRC37A3	0.77037	-0.376377	0.73309	-0.447938	>sp|O60309|L37A3_HUMAN Leucine-rich repeat-containing protein 37A3 OS=Homo sapiens GN=LRRC37A3 PE=2 SV=2
Q53HC9	TSSC1	0.77114	-0.374935	0.99663	-0.00487009	>sp|Q53HC9|TSSC1_HUMAN Protein TSSC1 OS=Homo sapiens GN=TSSC1 PE=1 SV=2
Q13428	TCOF1	0.774133	-0.369346	1.24984	0.321742	>sp|Q13428|TCOF_HUMAN Treacle protein OS=Homo sapiens GN=TCOF1 PE=1 SV=3
Q9C0C2	TNKS1BP1	0.77179	-0.37372	0.77092	-0.375347	>sp|Q9C0C2|TB182_HUMAN 182 kDa tankyrase-1-binding protein OS=Homo sapiens GN=TNKS1BP1 PE=1 SV=3
P20042	EIF2S2	0.773317	-0.370867	0.95523	-0.0660799	>sp|P20042|IF2B_HUMAN Eukaryotic translation initiation factor 2 subunit 2 OS=Homo sapiens GN=EIF2S2 PE=1 SV=2
Q96A26	FAM162A	0.7739	-0.369781	1.0932	0.128557	>sp|Q96A26|F162A_HUMAN Protein FAM162A OS=Homo sapiens GN=FAM162A PE=1 SV=2
Q9BTE7	DCUN1D5	0.7744	-0.368849	1.1667	0.222434	>sp|Q9BTE7|DCNL5_HUMAN DCN1-like protein 5 OS=Homo sapiens GN=DCUN1D5 PE=1 SV=1
P80723	BASP1	0.774572	-0.368528	1.09174	0.126627	>sp|P80723|BASP1_HUMAN Brain acid soluble protein 1 OS=Homo sapiens GN=BASP1 PE=1 SV=2
P42771	CDKN2A	0.77549	-0.36682	1.1955	0.257614	>sp|P42771|CD2A1_HUMAN Cyclin-dependent kinase inhibitor 2A, isoforms 1/2/3 OS=Homo sapiens GN=CDKN2A PE=1 SV=2
Q96DG6	CMBL	0.77774	-0.36264	1.1994	0.262313	>sp|Q96DG6|CMBL_HUMAN Carboxymethylenebutenolidase homolog OS=Homo sapiens GN=CMBL PE=1 SV=1
P26639	TARS	0.7778	-0.362529	0.98748	-0.0181766	>sp|P26639|SYTC_HUMAN Threonyl-tRNA synthetase, cytoplasmic OS=Homo sapiens GN=TARS PE=1 SV=3
P00966	ASS	0.779609	-0.359178	1.11933	0.162633	>sp|P00966|ASSY_HUMAN Argininosuccinate synthase OS=Homo sapiens GN=ASS1 PE=1 SV=2
P40855	PEX19	0.78001	-0.358435	0.85652	-0.223441	>sp|P40855|PEX19_HUMAN Peroxisomal biogenesis factor 19 OS=Homo sapiens GN=PEX19 PE=1 SV=1
P35249	RFC4	0.78021	-0.358066	0.98025	-0.0287784	>sp|P35249|RFC4_HUMAN Replication factor C subunit 4 OS=Homo sapiens GN=RFC4 PE=1 SV=2
P55072	VCP	0.78081	-0.356957	0.97032	-0.0434675	>sp|P55072|TERA_HUMAN Transitional endoplasmic reticulum ATPase OS=Homo sapiens GN=VCP PE=1 SV=4
O75438	NDUFB1	0.78094	-0.356716	1.0116	0.0166389	>sp|O75438|NDUB1_HUMAN NADH dehydrogenase [ubiquinone] 1 beta subcomplex subunit 1 OS=Homo sapiens GN=NDUFB1 PE=1 SV=1
Q9NP77	SSU72	0.78162	-0.355461	0.58275	-0.779051	>sp|Q9NP77|SSU72_HUMAN RNA polymerase II subunit A C-terminal domain phosphatase SSU72 OS=Homo sapiens GN=SSU72 PE=1 SV=1
P62244	RPS15A	0.78182	-0.355092	1.6684	0.738465	>sp|P62244|RS15A_HUMAN 40S ribosomal protein S15a OS=Homo sapiens GN=RPS15A PE=1 SV=2
P30622	CLIP1	0.957241	-0.0630466	0.897618	-0.155827	>sp|P30622|CLIP1_HUMAN CAP-Gly domain-containing linker protein 1 OS=Homo sapiens GN=CLIP1 PE=1 SV=2
Q9Y3U8	RPL36	0.78249	-0.353856	1.7561	0.812375	>sp|Q9Y3U8|RL36_HUMAN 60S ribosomal protein L36 OS=Homo sapiens GN=RPL36 PE=1 SV=3
P07954	FH	0.782589	-0.353674	0.887499	-0.172183	>sp|P07954|FUMH_HUMAN Fumarate hydratase, mitochondrial OS=Homo sapiens GN=FH PE=1 SV=3
Q9Y3C6	PPIL1	0.78355	-0.351903	0.70397	-0.506414	>sp|Q9Y3C6|PPIL1_HUMAN Peptidyl-prolyl cis-trans isomerase-like 1 OS=Homo sapiens GN=PPIL1 PE=1 SV=1
Q16537	PPP2R5E	1.281	0.357274	1.38285	0.46764	>sp|Q16537|2A5E_HUMAN Serine/threonine-protein phosphatase 2A 56 kDa regulatory subunit epsilon isoform OS=Homo sapiens GN=PPP2R5E PE=1 SV=1
P22234	PAICS	0.783919	-0.351223	0.983072	-0.0246308	>sp|P22234|PUR6_HUMAN Multifunctional protein ADE2 OS=Homo sapiens GN=PAICS PE=1 SV=3
P36578	RPL4	0.784756	-0.349683	1.69638	0.762463	>sp|P36578|RL4_HUMAN 60S ribosomal protein L4 OS=Homo sapiens GN=RPL4 PE=1 SV=5
P83731	RPL24	0.78533	-0.348629	1.7149	0.778124	>sp|P83731|RL24_HUMAN 60S ribosomal protein L24 OS=Homo sapiens GN=RPL24 PE=1 SV=1
P39687	ANP32A	0.78581	-0.347748	0.97569	-0.0355053	>sp|P39687|AN32A_HUMAN Acidic leucine-rich nuclear phosphoprotein 32 family member A OS=Homo sapiens GN=ANP32A PE=1 SV=1
Q9UJY1	HSPB8	1.038	0.053802	0.856453	-0.223554	>sp|Q9UJY1|HSPB8_HUMAN Heat shock protein beta-8 OS=Homo sapiens GN=HSPB8 PE=1 SV=1
P49588	AARS	0.78698	-0.345601	0.89602	-0.158397	>sp|P49588|SYAC_HUMAN Alanyl-tRNA synthetase, cytoplasmic OS=Homo sapiens GN=AARS PE=1 SV=2
P51149	RAB7A	0.78894	-0.342013	1.0501	0.0705267	>sp|P51149|RAB7A_HUMAN Ras-related protein Rab-7a OS=Homo sapiens GN=RAB7A PE=1 SV=1
Q9Y2R5	MRPS17	0.78982	-0.340404	0.71925	-0.475435	>sp|Q9Y2R5|RT17_HUMAN 28S ribosomal protein S17, mitochondrial OS=Homo sapiens GN=MRPS17 PE=1 SV=1
O43678	NDUFA2	0.79015	-0.339802	0.84019	-0.251212	>sp|O43678|NDUA2_HUMAN NADH dehydrogenase [ubiquinone] 1 alpha subcomplex subunit 2 OS=Homo sapiens GN=NDUFA2 PE=1 SV=3
P49643	PRIM2	0.791132	-0.33801	0.988626	-0.0165032	>sp|P49643|PRI2_HUMAN DNA primase large subunit OS=Homo sapiens GN=PRIM2 PE=1 SV=2
O14893	SIP2	1.31836	0.398739	1.46468	0.550585	>sp|O14893|GEMI2_HUMAN Survival of motor neuron protein-interacting protein 1 OS=Homo sapiens GN=SIP1 PE=1 SV=1
Q15046	KARS	0.79147	-0.337393	1.0563	0.0790196	>sp|Q15046|SYK_HUMAN Lysyl-tRNA synthetase OS=Homo sapiens GN=KARS PE=1 SV=3
O43813	LANCL1	0.973678	-0.0384837	1.09023	0.124638	>sp|O43813|LANC1_HUMAN LanC-like protein 1 OS=Homo sapiens GN=LANCL1 PE=1 SV=1
Q16836	HADH	0.79199	-0.336446	1.193	0.254594	>sp|Q16836|HCDH_HUMAN Hydroxyacyl-coenzyme A dehydrogenase, mitochondrial OS=Homo sapiens GN=HADH PE=1 SV=3
O14561	NDUFAB1	0.79231	-0.335863	1.0386	0.0546401	>sp|O14561|ACPM_HUMAN Acyl carrier protein, mitochondrial OS=Homo sapiens GN=NDUFAB1 PE=1 SV=3
P50238	CRIP1	0.792772	-0.335021	0.96256	-0.0550516	>sp|P50238|CRIP1_HUMAN Cysteine-rich protein 1 OS=Homo sapiens GN=CRIP1 PE=1 SV=3
Q13405	MRPL49	0.7932	-0.334243	0.86131	-0.215396	>sp|Q13405|RM49_HUMAN 39S ribosomal protein L49, mitochondrial OS=Homo sapiens GN=MRPL49 PE=1 SV=1
Q02252	ALDH6A1	0.79333	-0.334007	0.951475	-0.0717623	>sp|Q02252|MMSA_HUMAN Methylmalonate-semialdehyde dehydrogenase [acylating], mitochondrial OS=Homo sapiens GN=ALDH6A1 PE=1 SV=2
Q5JS54	PSMG4	0.79399	-0.332807	1.0619	0.0866479	>sp|Q5JS54|PSMG4_HUMAN Proteasome assembly chaperone 4 OS=Homo sapiens GN=PSMG4 PE=2 SV=2
Q9NSD9	FARSB	0.794012	-0.332768	1.35738	0.440829	>sp|Q9NSD9|SYFB_HUMAN Phenylalanyl-tRNA synthetase beta chain OS=Homo sapiens GN=FARSB PE=1 SV=3
Q9BV86	METTL11A	0.79505	-0.330883	0.95783	-0.0621585	>sp|Q9BV86|NTM1A_HUMAN Alpha N-terminal protein methyltransferase 1A OS=Homo sapiens GN=METTL11A PE=1 SV=3
P53999	SUB1	0.79541	-0.330229	1.0813	0.112767	>sp|P53999|TCP4_HUMAN Activated RNA polymerase II transcriptional coactivator p15 OS=Homo sapiens GN=SUB1 PE=1 SV=3
Q00765	REEP5	0.79569	-0.329722	1.0166	0.0237521	>sp|Q00765|REEP5_HUMAN Receptor expression-enhancing protein 5 OS=Homo sapiens GN=REEP5 PE=1 SV=3
Q00341	HDLBP	1.01848	0.026419	1.03315	0.0470466	>sp|Q00341|VIGLN_HUMAN Vigilin OS=Homo sapiens GN=HDLBP PE=1 SV=2
Q8NCA5	FAM98A	0.7966	-0.328073	1.1598	0.213876	>sp|Q8NCA5|FA98A_HUMAN Protein FAM98A OS=Homo sapiens GN=FAM98A PE=1 SV=1
P04406	GAPDH	0.797062	-0.327237	0.906752	-0.141221	>sp|P04406|G3P_HUMAN Glyceraldehyde-3-phosphate dehydrogenase OS=Homo sapiens GN=GAPDH PE=1 SV=3
P39019	RPS19	0.79707	-0.327222	1.7713	0.824809	>sp|P39019|RS19_HUMAN 40S ribosomal protein S19 OS=Homo sapiens GN=RPS19 PE=1 SV=2
O60664	PLIN3	0.797921	-0.325682	0.993411	-0.00953741	>sp|O60664|PLIN3_HUMAN Perilipin-3 OS=Homo sapiens GN=PLIN3 PE=1 SV=2
Q7Z6Z7	HUWE1	1.11508	0.157151	1.08552	0.118382	>sp|Q7Z6Z7|HUWE1_HUMAN E3 ubiquitin-protein ligase HUWE1 OS=Homo sapiens GN=HUWE1 PE=1 SV=3
P63313	TMSB10	0.79895	-0.323823	1.0176	0.0251706	>sp|P63313|TYB10_HUMAN Thymosin beta-10 OS=Homo sapiens GN=TMSB10 PE=1 SV=2
P12277	CKB	0.798993	-0.323745	1.02423	0.0345444	>sp|P12277|KCRB_HUMAN Creatine kinase B-type OS=Homo sapiens GN=CKB PE=1 SV=1
P51570	GALK1	1.35916	0.44272	1.27514	0.350661	>sp|P51570|GALK1_HUMAN Galactokinase OS=Homo sapiens GN=GALK1 PE=1 SV=1
P49755	TMED10	0.80094	-0.320234	0.92177	-0.117521	>sp|P49755|TMEDA_HUMAN Transmembrane emp24 domain-containing protein 10 OS=Homo sapiens GN=TMED10 PE=1 SV=2
P54725	RAD23A	0.801593	-0.319058	1.21223	0.277667	>sp|P54725|RD23A_HUMAN UV excision repair protein RAD23 homolog A OS=Homo sapiens GN=RAD23A PE=1 SV=1
P11279	LAMP1	0.8031	-0.316348	0.87918	-0.18577	>sp|P11279|LAMP1_HUMAN Lysosome-associated membrane glycoprotein 1 OS=Homo sapiens GN=LAMP1 PE=1 SV=3
Q9GZR7	DDX24	1.14672	0.197518	1.40531	0.490887	>sp|Q9GZR7|DDX24_HUMAN ATP-dependent RNA helicase DDX24 OS=Homo sapiens GN=DDX24 PE=1 SV=1
Q15370	TCEB2	0.80377	-0.315145	0.96109	-0.0572566	>sp|Q15370|ELOB_HUMAN Transcription elongation factor B polypeptide 2 OS=Homo sapiens GN=TCEB2 PE=1 SV=1
Q9Y230	RUVBL2	0.804402	-0.314012	1.06994	0.0975232	>sp|Q9Y230|RUVB2_HUMAN RuvB-like 2 OS=Homo sapiens GN=RUVBL2 PE=1 SV=3
Q9Y5M8	SRPRB	0.980606	-0.0282544	1.42835	0.514351	>sp|Q9Y5M8|SRPRB_HUMAN Signal recognition particle receptor subunit beta OS=Homo sapiens GN=SRPRB PE=1 SV=3
P42677	RPS27	0.80513	-0.312706	1.5303	0.613815	>sp|P42677|RS27_HUMAN 40S ribosomal protein S27 OS=Homo sapiens GN=RPS27 PE=1 SV=3
O00233	PSMD9	0.932589	-0.100687	1.22663	0.294699	>sp|O00233|PSMD9_HUMAN 26S proteasome non-ATPase regulatory subunit 9 OS=Homo sapiens GN=PSMD9 PE=1 SV=2
Q96CS3	FAF2	0.80522	-0.312545	0.941395	-0.0871279	>sp|Q96CS3|FAF2_HUMAN FAS-associated factor 2 OS=Homo sapiens GN=FAF2 PE=1 SV=2
O75533	SF3B1	0.80638	-0.310468	0.77129	-0.374655	>sp|O75533|SF3B1_HUMAN Splicing factor 3B subunit 1 OS=Homo sapiens GN=SF3B1 PE=1 SV=3
P62633	CNBP	0.80653	-0.3102	1.14778	0.198846	>sp|P62633|CNBP_HUMAN Cellular nucleic acid-binding protein OS=Homo sapiens GN=CNBP PE=1 SV=1
Q9Y2S7	POLDIP2	0.80662	-0.310039	0.73117	-0.451721	>sp|Q9Y2S7|PDIP2_HUMAN Polymerase delta-interacting protein 2 OS=Homo sapiens GN=POLDIP2 PE=1 SV=1
P04075	ALDOA	0.807382	-0.308676	1.0659	0.0920771	>sp|P04075|ALDOA_HUMAN Fructose-bisphosphate aldolase A OS=Homo sapiens GN=ALDOA PE=1 SV=2
O00764	PDXK	0.80784	-0.307859	0.83348	-0.262781	>sp|O00764|PDXK_HUMAN Pyridoxal kinase OS=Homo sapiens GN=PDXK PE=1 SV=1
P50897	PPT1	1.11238	0.153648	0.863666	-0.211454	>sp|P50897|PPT1_HUMAN Palmitoyl-protein thioesterase 1 OS=Homo sapiens GN=PPT1 PE=1 SV=1
Q15004	PAF	0.8099	-0.304184	1.1698	0.226262	>sp|Q15004|PAF_HUMAN PCNA-associated factor OS=Homo sapiens GN=PAF PE=1 SV=1
P47914	RPL29	0.81013	-0.303775	1.8388	0.878765	>sp|P47914|RL29_HUMAN 60S ribosomal protein L29 OS=Homo sapiens GN=RPL29 PE=1 SV=2
P27635	RPL10	0.81027	-0.303525	1.6552	0.727006	>sp|P27635|RL10_HUMAN 60S ribosomal protein L10 OS=Homo sapiens GN=RPL10 PE=1 SV=4;>sp|Q96L21|RL10L_HUMAN 60S ribosomal protein L10-like OS=Homo sapiens GN=RPL10L PE=1 SV=3
Q8NBT2	SPC24	0.8107	-0.30276	1.0257	0.0366088	>sp|Q8NBT2|SPC24_HUMAN Kinetochore protein Spc24 OS=Homo sapiens GN=SPC24 PE=1 SV=1
Q15056	EIF4H	1.16356	0.218548	0.955005	-0.0664193	>sp|Q15056|IF4H_HUMAN Eukaryotic translation initiation factor 4H OS=Homo sapiens GN=EIF4H PE=1 SV=5
Q5T8P6	RBM26	0.8115	-0.301337	0.61005	-0.713001	>sp|Q5T8P6|RBM26_HUMAN RNA-binding protein 26 OS=Homo sapiens GN=RBM26 PE=1 SV=3
O43447	PPIH	0.81159	-0.301177	1.009	0.0129262	>sp|O43447|PPIH_HUMAN Peptidyl-prolyl cis-trans isomerase H OS=Homo sapiens GN=PPIH PE=1 SV=1
Q9Y237	PIN4	0.81202	-0.300413	0.90996	-0.136125	>sp|Q9Y237|PIN4_HUMAN Peptidyl-prolyl cis-trans isomerase NIMA-interacting 4 OS=Homo sapiens GN=PIN4 PE=1 SV=1
P32322	PYCR1	0.81262	-0.299347	0.92612	-0.110729	>sp|P32322|P5CR1_HUMAN Pyrroline-5-carboxylate reductase 1, mitochondrial OS=Homo sapiens GN=PYCR1 PE=1 SV=2
Q9Y2Z0	SUGT1	0.8128	-0.299028	0.89408	-0.161524	>sp|Q9Y2Z0|SUGT1_HUMAN Suppressor of G2 allele of SKP1 homolog OS=Homo sapiens GN=SUGT1 PE=1 SV=3
O60869	EDF1	0.81294	-0.298779	1.1198	0.163241	>sp|O60869|EDF1_HUMAN Endothelial differentiation-related factor 1 OS=Homo sapiens GN=EDF1 PE=1 SV=1
P30046	DDT	0.81373	-0.297378	0.79924	-0.323299	>sp|P30046|DOPD_HUMAN D-dopachrome decarboxylase OS=Homo sapiens GN=DDT PE=1 SV=3;>sp|A6NHG4|DDTL_HUMAN D-dopachrome decarboxylase-like protein OS=Homo sapiens GN=DDTL PE=2 SV=1
Q9H936	SLC25A22	0.81413	-0.296669	1.0454	0.0640551	>sp|Q9H936|GHC1_HUMAN Mitochondrial glutamate carrier 1 OS=Homo sapiens GN=SLC25A22 PE=1 SV=1;>sp|Q9H1K4|GHC2_HUMAN Mitochondrial glutamate carrier 2 OS=Homo sapiens GN=SLC25A18 PE=2 SV=1
Q9BYD1	MRPL13	0.81415	-0.296633	0.78859	-0.342653	>sp|Q9BYD1|RM13_HUMAN 39S ribosomal protein L13, mitochondrial OS=Homo sapiens GN=MRPL13 PE=1 SV=1
P47712	PLA2G4A	0.81422	-0.296509	1.1351	0.182819	>sp|P47712|PA24A_HUMAN Cytosolic phospholipase A2 OS=Homo sapiens GN=PLA2G4A PE=1 SV=1
Q86UK7	ZNF598	1.29404	0.371883	1.22669	0.294774	>sp|Q86UK7|ZN598_HUMAN Zinc finger protein 598 OS=Homo sapiens GN=ZNF598 PE=1 SV=1
Q9BTT0	ANP32E	0.782507	-0.353824	1.11897	0.162177	>sp|Q9BTT0|AN32E_HUMAN Acidic leucine-rich nuclear phosphoprotein 32 family member E OS=Homo sapiens GN=ANP32E PE=1 SV=1
Q9UKS6	PACSIN3	1.10288	0.141279	1.39545	0.48073	>sp|Q9UKS6|PACN3_HUMAN Protein kinase C and casein kinase substrate in neurons protein 3 OS=Homo sapiens GN=PACSIN3 PE=1 SV=2
Q01105	SET	1.21997	0.286848	1.78451	0.835525	>sp|Q01105|SET_HUMAN Protein SET OS=Homo sapiens GN=SET PE=1 SV=3
Q96A33	CCDC47	0.81643	-0.292599	0.77581	-0.366225	>sp|Q96A33|CCD47_HUMAN Coiled-coil domain-containing protein 47 OS=Homo sapiens GN=CCDC47 PE=1 SV=1
P17987	TCP1	0.850191	-0.234141	1.14134	0.190723	>sp|P17987|TCPA_HUMAN T-complex protein 1 subunit alpha OS=Homo sapiens GN=TCP1 PE=1 SV=1
Q9BYG3	MKI67IP	0.973082	-0.0393664	2.05812	1.04133	>sp|Q9BYG3|MK67I_HUMAN MKI67 FHA domain-interacting nucleolar phosphoprotein OS=Homo sapiens GN=MKI67IP PE=1 SV=1
P51397	DAP	0.81784	-0.290109	1.6737	0.743041	>sp|P51397|DAP1_HUMAN Death-associated protein 1 OS=Homo sapiens GN=DAP PE=1 SV=3
P09429	HMGB1	0.81802	-0.289792	1.0652	0.0911243	>sp|P09429|HMGB1_HUMAN High mobility group protein B1 OS=Homo sapiens GN=HMGB1 PE=1 SV=3;>sp|Q9UGV6|HMGLX_HUMAN Putative high mobility group protein 1-like 10 OS=Homo sapiens GN=HMGB1L10 PE=5 SV=1;>sp|B2RPK0|HGB1A_HUMAN Putative high mobility group protein
P06703	S100A6	0.81823	-0.289422	0.89347	-0.162509	>sp|P06703|S10A6_HUMAN Protein S100-A6 OS=Homo sapiens GN=S100A6 PE=1 SV=1
Q15843	NEDD8	0.81832	-0.289263	0.928215	-0.107469	>sp|Q15843|NEDD8_HUMAN NEDD8 OS=Homo sapiens GN=NEDD8 PE=1 SV=1
O14776	TCERG1	1.03113	0.0442317	1.10518	0.144282	>sp|O14776|TCRG1_HUMAN Transcription elongation regulator 1 OS=Homo sapiens GN=TCERG1 PE=1 SV=2
P10768	ESD	0.81878	-0.288452	1.0384	0.0543623	>sp|P10768|ESTD_HUMAN S-formylglutathione hydrolase OS=Homo sapiens GN=ESD PE=1 SV=2
P55210	CASP7	0.81915	-0.2878	0.92676	-0.109732	>sp|P55210|CASP7_HUMAN Caspase-7 OS=Homo sapiens GN=CASP7 PE=1 SV=1
Q02878	RPL6	0.81917	-0.287765	1.7103	0.774249	>sp|Q02878|RL6_HUMAN 60S ribosomal protein L6 OS=Homo sapiens GN=RPL6 PE=1 SV=3
P62273	RPS29	0.8194	-0.28736	1.6163	0.692695	>sp|P62273|RS29_HUMAN 40S ribosomal protein S29 OS=Homo sapiens GN=RPS29 PE=1 SV=2
P61165	C11orf10	0.81993	-0.286427	0.9422	-0.0858948	>sp|P61165|CK010_HUMAN UPF0197 transmembrane protein C11orf10 OS=Homo sapiens GN=C11orf10 PE=1 SV=1
Q9BSL1	UBAC1	0.819944	-0.286403	1.15959	0.21361	>sp|Q9BSL1|UBAC1_HUMAN Ubiquitin-associated domain-containing protein 1 OS=Homo sapiens GN=UBAC1 PE=1 SV=1
P46781	RPS9	0.82064	-0.285179	1.5909	0.669843	>sp|P46781|RS9_HUMAN 40S ribosomal protein S9 OS=Homo sapiens GN=RPS9 PE=1 SV=3
O75792	RNASEH2A	0.82093	-0.284669	0.91059	-0.135126	>sp|O75792|RNH2A_HUMAN Ribonuclease H2 subunit A OS=Homo sapiens GN=RNASEH2A PE=1 SV=2
Q6P1R4	DUS1L	0.82097	-0.284599	1.3693	0.453439	>sp|Q6P1R4|DUS1L_HUMAN tRNA-dihydrouridine synthase 1-like OS=Homo sapiens GN=DUS1L PE=1 SV=1
O14662	STX16	0.709685	-0.494749	0.635714	-0.65355	>sp|O14662|STX16_HUMAN Syntaxin-16 OS=Homo sapiens GN=STX16 PE=1 SV=3
P61163	ACTR1A	0.821067	-0.284429	0.9212	-0.118414	>sp|P61163|ACTZ_HUMAN Alpha-centractin OS=Homo sapiens GN=ACTR1A PE=1 SV=1
P61247	RPS3A	0.82114	-0.2843	1.7633	0.818278	>sp|P61247|RS3A_HUMAN 40S ribosomal protein S3a OS=Homo sapiens GN=RPS3A PE=1 SV=2
Q8IYL3	C1orf174	0.8215	-0.283668	0.8612	-0.21558	>sp|Q8IYL3|CA174_HUMAN UPF0688 protein C1orf174 OS=Homo sapiens GN=C1orf174 PE=1 SV=2
Q9Y490	TLN1	0.82193	-0.282913	0.95032	-0.0735147	>sp|Q9Y490|TLN1_HUMAN Talin-1 OS=Homo sapiens GN=TLN1 PE=1 SV=3
O15269	SPTLC1	0.822195	-0.282447	1.12499	0.169909	>sp|O15269|SPTC1_HUMAN Serine palmitoyltransferase 1 OS=Homo sapiens GN=SPTLC1 PE=1 SV=1
Q13011	ECH1	0.82253	-0.28186	0.92553	-0.111648	>sp|Q13011|ECH1_HUMAN Delta(3,5)-Delta(2,4)-dienoyl-CoA isomerase, mitochondrial OS=Homo sapiens GN=ECH1 PE=1 SV=2
P62280	RPS11	0.82282	-0.281351	1.6573	0.728835	>sp|P62280|RS11_HUMAN 40S ribosomal protein S11 OS=Homo sapiens GN=RPS11 PE=1 SV=3
P23396	RPS3	0.822845	-0.281307	1.50088	0.585804	>sp|P23396|RS3_HUMAN 40S ribosomal protein S3 OS=Homo sapiens GN=RPS3 PE=1 SV=2
P35269	GTF2F1	0.82374	-0.279739	0.77436	-0.368924	>sp|P35269|T2FA_HUMAN General transcription factor IIF subunit 1 OS=Homo sapiens GN=GTF2F1 PE=1 SV=2
Q504Y3	ZCWPW2	0.82398	-0.279319	1.0676	0.0943712	>sp|Q504Y3|ZCPW2_HUMAN Zinc finger CW-type PWWP domain protein 2 OS=Homo sapiens GN=ZCWPW2 PE=2 SV=1
O95139	NDUFB6	0.82415	-0.279021	0.56985	-0.811346	>sp|O95139|NDUB6_HUMAN NADH dehydrogenase [ubiquinone] 1 beta subcomplex subunit 6 OS=Homo sapiens GN=NDUFB6 PE=1 SV=3
P48729	CSNK1A1	0.944862	-0.0818247	1.26854	0.343172	>sp|P48729|KC1A_HUMAN Casein kinase I isoform alpha OS=Homo sapiens GN=CSNK1A1 PE=1 SV=2
Q9BQG0	MYBBP1A	1.08064	0.111888	0.960662	-0.0578989	>sp|Q9BQG0|MBB1A_HUMAN Myb-binding protein 1A OS=Homo sapiens GN=MYBBP1A PE=1 SV=2
Q969T4	UBE2E3	0.82498	-0.277569	0.88245	-0.180414	>sp|Q969T4|UB2E3_HUMAN Ubiquitin-conjugating enzyme E2 E3 OS=Homo sapiens GN=UBE2E3 PE=1 SV=1;>sp|Q96LR5|UB2E2_HUMAN Ubiquitin-conjugating enzyme E2 E2 OS=Homo sapiens GN=UBE2E2 PE=1 SV=1;>sp|P51965|UB2E1_HUMAN Ubiquitin-conjugating enzyme E2 E1 OS=Homo sa
P28838	LAP3	0.825512	-0.276639	0.990781	-0.0133619	>sp|P28838|AMPL_HUMAN Cytosol aminopeptidase OS=Homo sapiens GN=LAP3 PE=1 SV=3
P53611	RABGGTB	0.82576	-0.276206	1.019	0.0271541	>sp|P53611|PGTB2_HUMAN Geranylgeranyl transferase type-2 subunit beta OS=Homo sapiens GN=RABGGTB PE=1 SV=2
P14854	COX6B1	0.8258	-0.276136	1.0056	0.00805655	>sp|P14854|CX6B1_HUMAN Cytochrome c oxidase subunit 6B1 OS=Homo sapiens GN=COX6B1 PE=1 SV=2
O14980	XPO1	0.82586	-0.276031	0.7946	-0.331699	>sp|O14980|XPO1_HUMAN Exportin-1 OS=Homo sapiens GN=XPO1 PE=1 SV=1
Q8NHG8	ZNRF2	0.82641	-0.27507	0.70987	-0.494373	>sp|Q8NHG8|ZNRF2_HUMAN E3 ubiquitin-protein ligase ZNRF2 OS=Homo sapiens GN=ZNRF2 PE=1 SV=1
P32969	RPL9	0.791075	-0.338113	1.90156	0.927181	>sp|P32969|RL9_HUMAN 60S ribosomal protein L9 OS=Homo sapiens GN=RPL9 PE=1 SV=1
Q13057	COASY	0.82708	-0.273901	1.0934	0.128821	>sp|Q13057|COASY_HUMAN Bifunctional coenzyme A synthase OS=Homo sapiens GN=COASY PE=1 SV=4
Q12905	ILF2	0.828477	-0.271466	1.2203	0.28724	>sp|Q12905|ILF2_HUMAN Interleukin enhancer-binding factor 2 OS=Homo sapiens GN=ILF2 PE=1 SV=2
Q9H3H3	C11orf68	0.82879	-0.270921	0.9687	-0.0458782	>sp|Q9H3H3|CK068_HUMAN UPF0696 protein C11orf68 OS=Homo sapiens GN=C11orf68 PE=1 SV=1
P43897	TSFM	0.82929	-0.270051	0.89069	-0.167005	>sp|P43897|EFTS_HUMAN Elongation factor Ts, mitochondrial OS=Homo sapiens GN=TSFM PE=1 SV=2
Q8NE71	ABCF1	0.82938	-0.269895	0.93411	-0.0983356	>sp|Q8NE71|ABCF1_HUMAN ATP-binding cassette sub-family F member 1 OS=Homo sapiens GN=ABCF1 PE=1 SV=2
P08865	RPSA	0.829586	-0.269536	1.55922	0.640826	>sp|P08865|RSSA_HUMAN 40S ribosomal protein SA OS=Homo sapiens GN=RPSA PE=1 SV=4
P06748	NPM1	0.830024	-0.268776	1.13556	0.183406	>sp|P06748|NPM_HUMAN Nucleophosmin OS=Homo sapiens GN=NPM1 PE=1 SV=2
Q96CT7	CCDC124	0.83004	-0.268747	0.95073	-0.0728924	>sp|Q96CT7|CC124_HUMAN Coiled-coil domain-containing protein 124 OS=Homo sapiens GN=CCDC124 PE=1 SV=1
O43148	RNMT	0.83013	-0.268591	0.98393	-0.0233724	>sp|O43148|MCES_HUMAN mRNA cap guanine-N7 methyltransferase OS=Homo sapiens GN=RNMT PE=1 SV=1
Q16719	KYNU	1.20936	0.274249	1.21044	0.275536	>sp|Q16719|KYNU_HUMAN Kynureninase OS=Homo sapiens GN=KYNU PE=1 SV=1
Q14847	LASP1	0.8309	-0.267253	1.0047	0.00676478	>sp|Q14847|LASP1_HUMAN LIM and SH3 domain protein 1 OS=Homo sapiens GN=LASP1 PE=1 SV=2
Q15645	TRIP13	1.01889	0.0269936	1.08925	0.12334	>sp|Q15645|TRP13_HUMAN Thyroid receptor-interacting protein 13 OS=Homo sapiens GN=TRIP13 PE=1 SV=2
Q9H773	DCTPP1	0.83122	-0.266698	0.9367	-0.094341	>sp|Q9H773|DCTP1_HUMAN dCTP pyrophosphatase 1 OS=Homo sapiens GN=DCTPP1 PE=1 SV=1
P46778	RPL21	0.907328	-0.140304	1.96998	0.97818	>sp|P46778|RL21_HUMAN 60S ribosomal protein L21 OS=Homo sapiens GN=RPL21 PE=1 SV=2
Q96IU4	ABHD14B	1.00095	0.00136317	1.33355	0.415273	>sp|Q96IU4|ABHEB_HUMAN Abhydrolase domain-containing protein 14B OS=Homo sapiens GN=ABHD14B PE=1 SV=1
Q07020	RPL18	0.83445	-0.261102	1.552	0.634129	>sp|Q07020|RL18_HUMAN 60S ribosomal protein L18 OS=Homo sapiens GN=RPL18 PE=1 SV=2
Q8NEJ9	NGDN	0.83464	-0.260774	0.79233	-0.335827	>sp|Q8NEJ9|NGDN_HUMAN Neuroguidin OS=Homo sapiens GN=NGDN PE=1 SV=1
Q9Y2Q3	GSTK1	0.83577	-0.258822	1.0882	0.121944	>sp|Q9Y2Q3|GSTK1_HUMAN Glutathione S-transferase kappa 1 OS=Homo sapiens GN=GSTK1 PE=1 SV=3
P06454	PTMA	0.832673	-0.264179	1.01719	0.0245877	>sp|P06454|PTMA_HUMAN Prothymosin alpha OS=Homo sapiens GN=PTMA PE=1 SV=2
P61081	UBE2M	0.83624	-0.258011	0.90825	-0.138839	>sp|P61081|UBC12_HUMAN NEDD8-conjugating enzyme Ubc12 OS=Homo sapiens GN=UBE2M PE=1 SV=1
P20339	RAB5A	0.83639	-0.257752	0.72474	-0.464465	>sp|P20339|RAB5A_HUMAN Ras-related protein Rab-5A OS=Homo sapiens GN=RAB5A PE=1 SV=2
O75822	EIF3J	0.83672	-0.257183	0.98532	-0.0213358	>sp|O75822|EIF3J_HUMAN Eukaryotic translation initiation factor 3 subunit J OS=Homo sapiens GN=EIF3J PE=1 SV=2
Q01581	HMGCS1	0.83687	-0.256925	0.99773	-0.00327864	>sp|Q01581|HMCS1_HUMAN Hydroxymethylglutaryl-CoA synthase, cytoplasmic OS=Homo sapiens GN=HMGCS1 PE=1 SV=2
P19623	SRM	0.83726	-0.256252	0.87142	-0.19856	>sp|P19623|SPEE_HUMAN Spermidine synthase OS=Homo sapiens GN=SRM PE=1 SV=1
Q9UJZ1	STOML2	1.14484	0.195144	1.06778	0.0946078	>sp|Q9UJZ1|STML2_HUMAN Stomatin-like protein 2 OS=Homo sapiens GN=STOML2 PE=1 SV=1
Q96RU8	TRIB1	0.83766	-0.255563	0.98725	-0.0185126	>sp|Q96RU8|TRIB1_HUMAN Tribbles homolog 1 OS=Homo sapiens GN=TRIB1 PE=1 SV=2
P62837	UBE2D2	0.83802	-0.254943	1.0924	0.127501	>sp|P62837|UB2D2_HUMAN Ubiquitin-conjugating enzyme E2 D2 OS=Homo sapiens GN=UBE2D2 PE=1 SV=1
Q02750	MAP2K1	0.83874	-0.253704	0.821953	-0.282872	>sp|Q02750|MP2K1_HUMAN Dual specificity mitogen-activated protein kinase kinase 1 OS=Homo sapiens GN=MAP2K1 PE=1 SV=2
Q9Y6M9	NDUFB9	0.83898	-0.253292	0.92602	-0.110885	>sp|Q9Y6M9|NDUB9_HUMAN NADH dehydrogenase [ubiquinone] 1 beta subcomplex subunit 9 OS=Homo sapiens GN=NDUFB9 PE=1 SV=3
Q8WU90	ZC3H15	0.83937	-0.252621	1.0542	0.0761486	>sp|Q8WU90|ZC3HF_HUMAN Zinc finger CCCH domain-containing protein 15 OS=Homo sapiens GN=ZC3H15 PE=1 SV=1
P52565	ARHGDIA	0.83937	-0.252621	0.93346	-0.0993399	>sp|P52565|GDIR1_HUMAN Rho GDP-dissociation inhibitor 1 OS=Homo sapiens GN=ARHGDIA PE=1 SV=3
P11177	PDHB	1.28578	0.362645	1.23864	0.308753	>sp|P11177|ODPB_HUMAN Pyruvate dehydrogenase E1 component subunit beta, mitochondrial OS=Homo sapiens GN=PDHB PE=1 SV=3
P55809	OXCT1	0.839487	-0.25242	1.10866	0.148817	>sp|P55809|SCOT1_HUMAN Succinyl-CoA:3-ketoacid-coenzyme A transferase 1, mitochondrial OS=Homo sapiens GN=OXCT1 PE=1 SV=1
P62851	RPS25	0.83971	-0.252037	1.6843	0.752149	>sp|P62851|RS25_HUMAN 40S ribosomal protein S25 OS=Homo sapiens GN=RPS25 PE=1 SV=1
P33992	MCM5	0.84066	-0.250406	0.73401	-0.446128	>sp|P33992|MCM5_HUMAN DNA replication licensing factor MCM5 OS=Homo sapiens GN=MCM5 PE=1 SV=5
O00170	AIP	0.84142	-0.249102	0.9462	-0.0797829	>sp|O00170|AIP_HUMAN AH receptor-interacting protein OS=Homo sapiens GN=AIP PE=1 SV=2
P46782	RPS5	0.84229	-0.247611	1.8343	0.87523	>sp|P46782|RS5_HUMAN 40S ribosomal protein S5 OS=Homo sapiens GN=RPS5 PE=1 SV=4
O43488	AKR7A2	1.03903	0.0552351	0.932076	-0.10148	>sp|O43488|ARK72_HUMAN Aflatoxin B1 aldehyde reductase member 2 OS=Homo sapiens GN=AKR7A2 PE=1 SV=3;>sp|Q8NHP1|ARK74_HUMAN Aflatoxin B1 aldehyde reductase member 4 OS=Homo sapiens GN=AKR7L PE=2 SV=6
P05455	SSB	0.84381	-0.24501	0.92798	-0.107834	>sp|P05455|LA_HUMAN Lupus La protein OS=Homo sapiens GN=SSB PE=1 SV=2
P56192	MARS	1.17799	0.236329	1.17829	0.236689	>sp|P56192|SYMC_HUMAN Methionyl-tRNA synthetase, cytoplasmic OS=Homo sapiens GN=MARS PE=1 SV=2
Q9P0J0	NDUFA13	0.84473	-0.243438	0.83676	-0.257114	>sp|Q9P0J0|NDUAD_HUMAN NADH dehydrogenase [ubiquinone] 1 alpha subcomplex subunit 13 OS=Homo sapiens GN=NDUFA13 PE=1 SV=3
Q5VW32	BROX	0.84479	-0.243335	1.1296	0.175812	>sp|Q5VW32|BROX_HUMAN BRO1 domain-containing protein BROX OS=Homo sapiens GN=BROX PE=1 SV=1
Q5JTZ9	AARS2	0.84579	-0.241629	0.93653	-0.0946029	>sp|Q5JTZ9|SYAM_HUMAN Alanyl-tRNA synthetase, mitochondrial OS=Homo sapiens GN=AARS2 PE=1 SV=1
Q14687	GSE1	0.84616	-0.240998	1.0617	0.0863762	>sp|Q14687|GSE1_HUMAN Genetic suppressor element 1 OS=Homo sapiens GN=GSE1 PE=1 SV=3
Q9UBQ5	EIF3K	0.84664	-0.240179	0.76544	-0.385639	>sp|Q9UBQ5|EIF3K_HUMAN Eukaryotic translation initiation factor 3 subunit K OS=Homo sapiens GN=EIF3K PE=1 SV=1
P04183	TK1	1.05547	0.0778848	1.25406	0.32661	>sp|P04183|KITH_HUMAN Thymidine kinase, cytosolic OS=Homo sapiens GN=TK1 PE=1 SV=2
O95168	NDUFB4	0.84765	-0.238459	0.86376	-0.211298	>sp|O95168|NDUB4_HUMAN NADH dehydrogenase [ubiquinone] 1 beta subcomplex subunit 4 OS=Homo sapiens GN=NDUFB4 PE=1 SV=3
Q9UI30	TRMT112	0.847825	-0.238162	1.0909	0.125519	>sp|Q9UI30|TR112_HUMAN tRNA methyltransferase 112 homolog OS=Homo sapiens GN=TRMT112 PE=1 SV=1
P07814	EPRS	0.848052	-0.237775	0.985017	-0.0217789	>sp|P07814|SYEP_HUMAN Bifunctional aminoacyl-tRNA synthetase OS=Homo sapiens GN=EPRS PE=1 SV=5
P04792	HSPB1	1.02033	0.0290417	0.980337	-0.0286503	>sp|P04792|HSPB1_HUMAN Heat shock protein beta-1 OS=Homo sapiens GN=HSPB1 PE=1 SV=2
P12955	PEPD	0.84915	-0.235909	0.979485	-0.0299047	>sp|P12955|PEPD_HUMAN Xaa-Pro dipeptidase OS=Homo sapiens GN=PEPD PE=1 SV=3
P62877	RBX1	0.85032	-0.233922	0.96393	-0.0529997	>sp|P62877|RBX1_HUMAN E3 ubiquitin-protein ligase RBX1 OS=Homo sapiens GN=RBX1 PE=1 SV=1
P40937	RFC5	0.85116	-0.232498	1.1562	0.209391	>sp|P40937|RFC5_HUMAN Replication factor C subunit 5 OS=Homo sapiens GN=RFC5 PE=1 SV=1
Q9NQ92	COPR5	0.85143	-0.23204	0.81693	-0.291716	>sp|Q9NQ92|COPR5_HUMAN Cooperator of PRMT5 OS=Homo sapiens GN=COPR5 PE=1 SV=3
Q9BQ67	GRWD1	0.851725	-0.23154	1.00734	0.0105579	>sp|Q9BQ67|GRWD1_HUMAN Glutamate-rich WD repeat-containing protein 1 OS=Homo sapiens GN=GRWD1 PE=1 SV=1
P30837	ALDH1B1	0.85196	-0.231142	0.98807	-0.0173148	>sp|P30837|AL1B1_HUMAN Aldehyde dehydrogenase X, mitochondrial OS=Homo sapiens GN=ALDH1B1 PE=1 SV=3
Q96EH3	C7orf30	0.85241	-0.230381	0.89715	-0.156579	>sp|Q96EH3|CG030_HUMAN Uncharacterized protein C7orf30 OS=Homo sapiens GN=C7orf30 PE=2 SV=1
Q13526	PIN1	0.85264	-0.229991	0.83606	-0.258322	>sp|Q13526|PIN1_HUMAN Peptidyl-prolyl cis-trans isomerase NIMA-interacting 1 OS=Homo sapiens GN=PIN1 PE=1 SV=1
P36639	NUDT1	0.85287	-0.229602	0.72939	-0.455238	>sp|P36639|8ODP_HUMAN 7,8-dihydro-8-oxoguanine triphosphatase OS=Homo sapiens GN=NUDT1 PE=1 SV=3
P14618	PKM2	0.854081	-0.227554	0.989122	-0.0157792	>sp|P14618|KPYM_HUMAN Pyruvate kinase isozymes M1/M2 OS=Homo sapiens GN=PKM2 PE=1 SV=4
P43246	MSH2	0.85504	-0.225936	0.94896	-0.0755808	>sp|P43246|MSH2_HUMAN DNA mismatch repair protein Msh2 OS=Homo sapiens GN=MSH2 PE=1 SV=1
P04083	ANXA1	0.855448	-0.225248	0.945632	-0.080649	>sp|P04083|ANXA1_HUMAN Annexin A1 OS=Homo sapiens GN=ANXA1 PE=1 SV=2
P61254	RPL26	0.85547	-0.225211	1.5316	0.61504	>sp|P61254|RL26_HUMAN 60S ribosomal protein L26 OS=Homo sapiens GN=RPL26 PE=1 SV=1;>sp|Q9UNX3|RL26L_HUMAN 60S ribosomal protein L26-like 1 OS=Homo sapiens GN=RPL26L1 PE=1 SV=1
P55263	ADK	0.855513	-0.225138	1.02656	0.0378226	>sp|P55263|ADK_HUMAN Adenosine kinase OS=Homo sapiens GN=ADK PE=1 SV=2
Q9BPX3	NCAPG	0.85572	-0.224789	0.98577	-0.020677	>sp|Q9BPX3|CND3_HUMAN Condensin complex subunit 3 OS=Homo sapiens GN=NCAPG PE=1 SV=1
Q15691	MAPRE1	0.85592	-0.224452	1.031	0.0440443	>sp|Q15691|MARE1_HUMAN Microtubule-associated protein RP/EB family member 1 OS=Homo sapiens GN=MAPRE1 PE=1 SV=3
P05388	RPLP0	0.85604	-0.22425	1.6942	0.760604	>sp|P05388|RLA0_HUMAN 60S acidic ribosomal protein P0 OS=Homo sapiens GN=RPLP0 PE=1 SV=1;>sp|Q8NHW5|RLA0L_HUMAN 60S acidic ribosomal protein P0-like OS=Homo sapiens GN=RPLP0P6 PE=5 SV=1
Q9Y3A3	MOBKL3	0.85669	-0.223155	0.84869	-0.23669	>sp|Q9Y3A3|MOBL3_HUMAN Mps one binder kinase activator-like 3 OS=Homo sapiens GN=MOBKL3 PE=1 SV=1
Q92616	GCN1L1	1.39687	0.482202	1.27064	0.345551	>sp|Q92616|GCN1L_HUMAN Translational activator GCN1 OS=Homo sapiens GN=GCN1L1 PE=1 SV=6
Q96EI5	TCEAL4	0.85703	-0.222582	0.87208	-0.197468	>sp|Q96EI5|TCAL4_HUMAN Transcription elongation factor A protein-like 4 OS=Homo sapiens GN=TCEAL4 PE=1 SV=2
Q92945	KHSRP	0.857177	-0.222335	0.914389	-0.12912	>sp|Q92945|FUBP2_HUMAN Far upstream element-binding protein 2 OS=Homo sapiens GN=KHSRP PE=1 SV=4
Q562R1	ACTBL2	0.857195	-0.222305	0.834884	-0.260353	>sp|Q562R1|ACTBL_HUMAN Beta-actin-like protein 2 OS=Homo sapiens GN=ACTBL2 PE=1 SV=2
P78406	RAE1	0.85734	-0.222061	0.99147	-0.012359	>sp|P78406|RAE1L_HUMAN mRNA export factor OS=Homo sapiens GN=RAE1 PE=1 SV=1
Q96C01	FAM136A	0.85877	-0.219656	1.1867	0.246955	>sp|Q96C01|F136A_HUMAN Protein FAM136A OS=Homo sapiens GN=FAM136A PE=1 SV=1
O43399	TPD52L2	0.85966	-0.218162	0.94533	-0.0811101	>sp|O43399|TPD54_HUMAN Tumor protein D54 OS=Homo sapiens GN=TPD52L2 PE=1 SV=2
O43324	EEF1E1	0.86022	-0.217222	0.90352	-0.146372	>sp|O43324|MCA3_HUMAN Eukaryotic translation elongation factor 1 epsilon-1 OS=Homo sapiens GN=EEF1E1 PE=1 SV=1
P31350	RRM2	0.861115	-0.215722	1.22097	0.288034	>sp|P31350|RIR2_HUMAN Ribonucleoside-diphosphate reductase subunit M2 OS=Homo sapiens GN=RRM2 PE=1 SV=1
O75937	DNAJC8	0.86162	-0.214876	0.90768	-0.139744	>sp|O75937|DNJC8_HUMAN DnaJ homolog subfamily C member 8 OS=Homo sapiens GN=DNAJC8 PE=1 SV=2
P55786	NPEPPS	0.86207	-0.214123	1.0415	0.0586628	>sp|P55786|PSA_HUMAN Puromycin-sensitive aminopeptidase OS=Homo sapiens GN=NPEPPS PE=1 SV=2
Q6GMV3	C2orf79	0.86226	-0.213805	1.2572	0.330214	>sp|Q6GMV3|CB079_HUMAN Uncharacterized protein C2orf79 OS=Homo sapiens GN=C2orf79 PE=1 SV=1
Q9Y5B9	SUPT16H	1.14787	0.198954	1.32139	0.402054	>sp|Q9Y5B9|SP16H_HUMAN FACT complex subunit SPT16 OS=Homo sapiens GN=SUPT16H PE=1 SV=1
P05362	ICAM1	0.86256	-0.213303	1.1372	0.185486	>sp|P05362|ICAM1_HUMAN Intercellular adhesion molecule 1 OS=Homo sapiens GN=ICAM1 PE=1 SV=2;>sp|Q502W6|VWA3B_HUMAN von Willebrand factor A domain-containing protein 3B OS=Homo sapiens GN=VWA3B PE=2 SV=3
Q08945	SSRP1	0.998117	-0.00271962	1.29684	0.375	>sp|Q08945|SSRP1_HUMAN FACT complex subunit SSRP1 OS=Homo sapiens GN=SSRP1 PE=1 SV=1
Q06323	PSME1	0.8635	-0.211732	1.1589	0.212756	>sp|Q06323|PSME1_HUMAN Proteasome activator complex subunit 1 OS=Homo sapiens GN=PSME1 PE=1 SV=1
P07858	CTSB	0.86373	-0.211348	0.66825	-0.58154	>sp|P07858|CATB_HUMAN Cathepsin B OS=Homo sapiens GN=CTSB PE=1 SV=3
O60493	SNX3	0.8642	-0.210563	1.0056	0.00805655	>sp|O60493|SNX3_HUMAN Sorting nexin-3 OS=Homo sapiens GN=SNX3 PE=1 SV=3
O60502	MGEA5	0.945816	-0.0803689	1.17991	0.238678	>sp|O60502|NCOAT_HUMAN Bifunctional protein NCOAT OS=Homo sapiens GN=MGEA5 PE=1 SV=2
Q8TAQ2	SMARCC2	0.86537	-0.208611	0.90282	-0.14749	>sp|Q8TAQ2|SMRC2_HUMAN SWI/SNF complex subunit SMARCC2 OS=Homo sapiens GN=SMARCC2 PE=1 SV=1
Q9P0W2	HMG20B	0.86548	-0.208428	1.0475	0.0669502	>sp|Q9P0W2|HM20B_HUMAN SWI/SNF-related matrix-associated actin-dependent regulator of chromatin subfamily E member 1-related OS=Homo sapiens GN=HMG20B PE=1 SV=1
Q99623	PHB2	0.86584	-0.207828	1.0884	0.122209	>sp|Q99623|PHB2_HUMAN Prohibitin-2 OS=Homo sapiens GN=PHB2 PE=1 SV=2
P00390	GSR	0.866313	-0.207041	0.974363	-0.0374695	>sp|P00390|GSHR_HUMAN Glutathione reductase, mitochondrial OS=Homo sapiens GN=GSR PE=1 SV=2
Q8IXM3	MRPL41	0.86654	-0.206662	0.87168	-0.198129	>sp|Q8IXM3|RM41_HUMAN 39S ribosomal protein L41, mitochondrial OS=Homo sapiens GN=MRPL41 PE=1 SV=1
Q9Y617	PSAT1	0.866595	-0.206569	1.05679	0.0796937	>sp|Q9Y617|SERC_HUMAN Phosphoserine aminotransferase OS=Homo sapiens GN=PSAT1 PE=1 SV=2
Q15369	TCEB1	0.86667	-0.206445	0.9183	-0.122963	>sp|Q15369|ELOC_HUMAN Transcription elongation factor B polypeptide 1 OS=Homo sapiens GN=TCEB1 PE=1 SV=1
Q9BRJ6	C7orf50	0.86725	-0.20548	1.5639	0.645148	>sp|Q9BRJ6|CG050_HUMAN Uncharacterized protein C7orf50 OS=Homo sapiens GN=C7orf50 PE=1 SV=1
P51572	BCAP31	0.86777	-0.204615	0.7447	-0.425269	>sp|P51572|BAP31_HUMAN B-cell receptor-associated protein 31 OS=Homo sapiens GN=BCAP31 PE=1 SV=3
P61981	YWHAG	0.86799	-0.20425	1.0306	0.0434845	>sp|P61981|1433G_HUMAN 14-3-3 protein gamma OS=Homo sapiens GN=YWHAG PE=1 SV=2
P46779	RPL28	0.86808	-0.2041	1.7364	0.796099	>sp|P46779|RL28_HUMAN 60S ribosomal protein L28 OS=Homo sapiens GN=RPL28 PE=1 SV=3
Q9HB07	C12orf10	0.937294	-0.0934263	1.22129	0.288403	>sp|Q9HB07|MYG1_HUMAN UPF0160 protein MYG1, mitochondrial OS=Homo sapiens GN=C12orf10 PE=1 SV=2
O60888	CUTA	0.868975	-0.202613	0.9637	-0.053344	>sp|O60888|CUTA_HUMAN Protein CutA OS=Homo sapiens GN=CUTA PE=1 SV=2
Q9BRA2	TXNDC17	0.86991	-0.201062	1.0332	0.0471195	>sp|Q9BRA2|TXD17_HUMAN Thioredoxin domain-containing protein 17 OS=Homo sapiens GN=TXNDC17 PE=1 SV=1
O95757	HSPA4L	0.87038	-0.200283	1.0178	0.0254541	>sp|O95757|HS74L_HUMAN Heat shock 70 kDa protein 4L OS=Homo sapiens GN=HSPA4L PE=1 SV=3
P18669	PGAM1	0.962443	-0.0552271	1.01586	0.0227018	>sp|P18669|PGAM1_HUMAN Phosphoglycerate mutase 1 OS=Homo sapiens GN=PGAM1 PE=1 SV=2;>sp|P15259|PGAM2_HUMAN Phosphoglycerate mutase 2 OS=Homo sapiens GN=PGAM2 PE=1 SV=3
Q15836	VAMP3	0.8731	-0.195781	0.69094	-0.533368	>sp|Q15836|VAMP3_HUMAN Vesicle-associated membrane protein 3 OS=Homo sapiens GN=VAMP3 PE=1 SV=3
P06746	POLB	1.16999	0.2265	1.22092	0.287964	>sp|P06746|DPOLB_HUMAN DNA polymerase beta OS=Homo sapiens GN=POLB PE=1 SV=3
Q9GZS1	POLR1E	0.87424	-0.193899	0.899907	-0.152153	>sp|Q9GZS1|RPA49_HUMAN DNA-directed RNA polymerase I subunit RPA49 OS=Homo sapiens GN=POLR1E PE=1 SV=2
O95347	SMC2	0.97645	-0.0343817	1.10319	0.141681	>sp|O95347|SMC2_HUMAN Structural maintenance of chromosomes protein 2 OS=Homo sapiens GN=SMC2 PE=1 SV=2
Q01650	SLC7A5	0.875203	-0.192311	1.02708	0.0385516	>sp|Q01650|LAT1_HUMAN Large neutral amino acids transporter small subunit 1 OS=Homo sapiens GN=SLC7A5 PE=1 SV=2
P30520	ADSS	0.87577	-0.191376	0.949414	-0.0748905	>sp|P30520|PURA2_HUMAN Adenylosuccinate synthetase isozyme 2 OS=Homo sapiens GN=ADSS PE=1 SV=3
Q06203	PPAT	0.875842	-0.191257	1.05884	0.082488	>sp|Q06203|PUR1_HUMAN Amidophosphoribosyltransferase OS=Homo sapiens GN=PPAT PE=1 SV=1
P42166	TMPO	0.87605	-0.190915	1.05728	0.0803609	>sp|P42166|LAP2A_HUMAN Lamina-associated polypeptide 2, isoform alpha OS=Homo sapiens GN=TMPO PE=1 SV=2;>sp|P42167|LAP2B_HUMAN Lamina-associated polypeptide 2, isoforms beta/gamma OS=Homo sapiens GN=TMPO PE=1 SV=2
Q9BYD2	MRPL9	0.876219	-0.190637	0.885877	-0.174822	>sp|Q9BYD2|RM09_HUMAN 39S ribosomal protein L9, mitochondrial OS=Homo sapiens GN=MRPL9 PE=1 SV=2
Q8IZ83	ALDH16A1	0.87651	-0.190158	1.12945	0.17562	>sp|Q8IZ83|A16A1_HUMAN Aldehyde dehydrogenase family 16 member A1 OS=Homo sapiens GN=ALDH16A1 PE=1 SV=2
Q9Y676	MRPS18B	0.87657	-0.190059	0.96957	-0.044583	>sp|Q9Y676|RT18B_HUMAN 28S ribosomal protein S18b, mitochondrial OS=Homo sapiens GN=MRPS18B PE=1 SV=1
O75390	CS	0.971669	-0.0414637	1.1078	0.147702	>sp|O75390|CISY_HUMAN Citrate synthase, mitochondrial OS=Homo sapiens GN=CS PE=1 SV=2
Q14011	CIRBP	0.87709	-0.189203	0.81918	-0.287748	>sp|Q14011|CIRBP_HUMAN Cold-inducible RNA-binding protein OS=Homo sapiens GN=CIRBP PE=1 SV=1
Q9NPD8	UBE2T	0.87719	-0.189039	1.1244	0.169155	>sp|Q9NPD8|UBE2T_HUMAN Ubiquitin-conjugating enzyme E2 T OS=Homo sapiens GN=UBE2T PE=1 SV=1
Q29RF7	PDS5A	0.840398	-0.250856	0.863975	-0.210939	>sp|Q29RF7|PDS5A_HUMAN Sister chromatid cohesion protein PDS5 homolog A OS=Homo sapiens GN=PDS5A PE=1 SV=1
P07195	LDHB	0.87781	-0.188019	1.0449	0.0633649	>sp|P07195|LDHB_HUMAN L-lactate dehydrogenase B chain OS=Homo sapiens GN=LDHB PE=1 SV=2
O43670	ZNF207	0.87813	-0.187494	1.352	0.435095	>sp|O43670|ZN207_HUMAN Zinc finger protein 207 OS=Homo sapiens GN=ZNF207 PE=1 SV=1
P20290	BTF3	0.997679	-0.00335173	1.72575	0.787221	>sp|P20290|BTF3_HUMAN Transcription factor BTF3 OS=Homo sapiens GN=BTF3 PE=1 SV=1
Q92785	DPF2	0.88006	-0.184326	1.268	0.342555	>sp|Q92785|REQU_HUMAN Zinc finger protein ubi-d4 OS=Homo sapiens GN=DPF2 PE=1 SV=2
Q4G0X9	CCDC40	0.881072	-0.182668	1.02971	0.0422317	>sp|Q4G0X9|CCD40_HUMAN Coiled-coil domain-containing protein 40 OS=Homo sapiens GN=CCDC40 PE=2 SV=2
Q6YN16	HSDL2	0.88141	-0.182115	0.9374	-0.0932633	>sp|Q6YN16|HSDL2_HUMAN Hydroxysteroid dehydrogenase-like protein 2 OS=Homo sapiens GN=HSDL2 PE=1 SV=1
P52789	HK2	0.881575	-0.181845	0.8364	-0.257735	>sp|P52789|HXK2_HUMAN Hexokinase-2 OS=Homo sapiens GN=HK2 PE=1 SV=2
Q13442	PDAP1	0.88175	-0.181558	1.1355	0.183328	>sp|Q13442|HAP28_HUMAN 28 kDa heat- and acid-stable phosphoprotein OS=Homo sapiens GN=PDAP1 PE=1 SV=1
P41252	IARS	0.924575	-0.113138	1.00344	0.00495923	>sp|P41252|SYIC_HUMAN Isoleucyl-tRNA synthetase, cytoplasmic OS=Homo sapiens GN=IARS PE=1 SV=2
P58546	MTPN	0.88219	-0.180839	1.1093	0.14965	>sp|P58546|MTPN_HUMAN Myotrophin OS=Homo sapiens GN=MTPN PE=1 SV=2
Q9P289	MST4	0.88266	-0.18007	0.811582	-0.301191	>sp|Q9P289|MST4_HUMAN Serine/threonine-protein kinase MST4 OS=Homo sapiens GN=MST4 PE=1 SV=2
P47985	UQCRFS1	0.88299	-0.179531	0.85589	-0.224503	>sp|P47985|UCRI_HUMAN Cytochrome b-c1 complex subunit Rieske, mitochondrial OS=Homo sapiens GN=UQCRFS1 PE=1 SV=2;>sp|P0C7P4|UCRIL_HUMAN Putative cytochrome b-c1 complex subunit Rieske-like protein 1 OS=Homo sapiens GN=UQCRFSL1 PE=5 SV=1
P07108	DBI	0.88311	-0.179335	1.0155	0.0221902	>sp|P07108|ACBP_HUMAN Acyl-CoA-binding protein OS=Homo sapiens GN=DBI PE=1 SV=2
Q04637	EIF4G1	0.883873	-0.178089	0.935403	-0.0963405	>sp|Q04637|IF4G1_HUMAN Eukaryotic translation initiation factor 4 gamma 1 OS=Homo sapiens GN=EIF4G1 PE=1 SV=4
P39748	FEN1	0.883923	-0.178007	1.13406	0.181498	>sp|P39748|FEN1_HUMAN Flap endonuclease 1 OS=Homo sapiens GN=FEN1 PE=1 SV=1
Q96I99	SUCLG2	0.884117	-0.177691	0.932243	-0.101222	>sp|Q96I99|SUCB2_HUMAN Succinyl-CoA ligase [GDP-forming] subunit beta, mitochondrial OS=Homo sapiens GN=SUCLG2 PE=1 SV=2
P06733	ENO1	0.884389	-0.177247	1.0428	0.0604686	>sp|P06733|ENOA_HUMAN Alpha-enolase OS=Homo sapiens GN=ENO1 PE=1 SV=2
Q7Z7K0	CMC1	0.88475	-0.176658	1.1105	0.151209	>sp|Q7Z7K0|COXAM_HUMAN COX assembly mitochondrial protein homolog OS=Homo sapiens GN=CMC1 PE=1 SV=1
Q9Y3D7	TIMM16	0.88477	-0.176626	0.90015	-0.151763	>sp|Q9Y3D7|TIM16_HUMAN Mitochondrial import inner membrane translocase subunit Tim16 OS=Homo sapiens GN=TIMM16 PE=1 SV=2
P06744	GPI	0.885443	-0.175529	1.08907	0.123103	>sp|P06744|G6PI_HUMAN Glucose-6-phosphate isomerase OS=Homo sapiens GN=GPI PE=1 SV=4
P54105	CLNS1A	1.14778	0.198843	1.08273	0.11467	>sp|P54105|ICLN_HUMAN Methylosome subunit pICln OS=Homo sapiens GN=CLNS1A PE=1 SV=1
Q6PII3	C3orf19	0.88555	-0.175354	1.1504	0.202136	>sp|Q6PII3|CC019_HUMAN Uncharacterized protein C3orf19 OS=Homo sapiens GN=C3orf19 PE=2 SV=3
Q8TEX9	IPO4	1.00143	0.00206421	1.17821	0.236599	>sp|Q8TEX9|IPO4_HUMAN Importin-4 OS=Homo sapiens GN=IPO4 PE=1 SV=2
P31947	SFN	1.03645	0.0516448	1.17487	0.2325	>sp|P31947|1433S_HUMAN 14-3-3 protein sigma OS=Homo sapiens GN=SFN PE=1 SV=1
P62277	RPS13	0.88685	-0.173238	1.7357	0.795518	>sp|P62277|RS13_HUMAN 40S ribosomal protein S13 OS=Homo sapiens GN=RPS13 PE=1 SV=2
Q15257	PPP2R4	1.328	0.409261	1.55369	0.6357	>sp|Q15257|PTPA_HUMAN Serine/threonine-protein phosphatase 2A activator OS=Homo sapiens GN=PPP2R4 PE=1 SV=3
Q14554	PDIA5	0.8874	-0.172344	1.0522	0.073409	>sp|Q14554|PDIA5_HUMAN Protein disulfide-isomerase A5 OS=Homo sapiens GN=PDIA5 PE=1 SV=1
Q86VY9	TMEM200A	0.8874	-0.172344	1.0522	0.073409	>sp|Q86VY9|T200A_HUMAN Transmembrane protein 200A OS=Homo sapiens GN=TMEM200A PE=2 SV=1
Q96C86	DCPS	0.88838	-0.170751	1.1167	0.159242	>sp|Q96C86|DCPS_HUMAN Scavenger mRNA-decapping enzyme DcpS OS=Homo sapiens GN=DCPS PE=1 SV=2
P30043	BLVRB	0.88923	-0.169371	0.97885	-0.0308403	>sp|P30043|BLVRB_HUMAN Flavin reductase OS=Homo sapiens GN=BLVRB PE=1 SV=3
P26038	MSN	0.89082	-0.166794	0.79478	-0.331373	>sp|P26038|MOES_HUMAN Moesin OS=Homo sapiens GN=MSN PE=1 SV=3
P60866	RPS20	0.89113	-0.166292	1.6847	0.752492	>sp|P60866|RS20_HUMAN 40S ribosomal protein S20 OS=Homo sapiens GN=RPS20 PE=1 SV=1
P30049	ATP5D	0.89167	-0.165418	1.3808	0.465504	>sp|P30049|ATPD_HUMAN ATP synthase subunit delta, mitochondrial OS=Homo sapiens GN=ATP5D PE=1 SV=2
O75208	COQ9	0.89217	-0.164609	0.9555	-0.0656722	>sp|O75208|COQ9_HUMAN Ubiquinone biosynthesis protein COQ9, mitochondrial OS=Homo sapiens GN=COQ9 PE=1 SV=1
P29353	SHC1	0.8923	-0.164399	0.9576	-0.0625049	>sp|P29353|SHC1_HUMAN SHC-transforming protein 1 OS=Homo sapiens GN=SHC1 PE=1 SV=4
P50914	RPL14	0.89234	-0.164335	1.9283	0.94733	>sp|P50914|RL14_HUMAN 60S ribosomal protein L14 OS=Homo sapiens GN=RPL14 PE=1 SV=4
Q02978	SLC25A11	0.9834	-0.0241491	1.26729	0.341747	>sp|Q02978|M2OM_HUMAN Mitochondrial 2-oxoglutarate/malate carrier protein OS=Homo sapiens GN=SLC25A11 PE=1 SV=3
P62158	CALM1	0.89322	-0.162913	0.90924	-0.137267	>sp|P62158|CALM_HUMAN Calmodulin OS=Homo sapiens GN=CALM1 PE=1 SV=2
P15880	RPS2	0.89325	-0.162864	1.5697	0.650489	>sp|P15880|RS2_HUMAN 40S ribosomal protein S2 OS=Homo sapiens GN=RPS2 PE=1 SV=2
Q96MG7	NDNL2	0.89326	-0.162848	0.87132	-0.198725	>sp|Q96MG7|MAGG1_HUMAN Melanoma-associated antigen G1 OS=Homo sapiens GN=NDNL2 PE=1 SV=1
Q9UBP6	METTL1	1.02102	0.0300147	1.25797	0.331101	>sp|Q9UBP6|TRMB_HUMAN tRNA (guanine-N(7)-)-methyltransferase OS=Homo sapiens GN=METTL1 PE=1 SV=1
P27816	MAP4	0.893757	-0.162045	0.880276	-0.183973	>sp|P27816|MAP4_HUMAN Microtubule-associated protein 4 OS=Homo sapiens GN=MAP4 PE=1 SV=3
Q96QR8	PURB	0.89403	-0.161605	1.3552	0.438506	>sp|Q96QR8|PURB_HUMAN Transcriptional activator protein Pur-beta OS=Homo sapiens GN=PURB PE=1 SV=3
O75323	GBAS	0.89424	-0.161266	1.027	0.0384362	>sp|O75323|NIPS2_HUMAN Protein NipSnap homolog 2 OS=Homo sapiens GN=GBAS PE=1 SV=1;>sp|Q9BPW8|NIPS1_HUMAN Protein NipSnap homolog 1 OS=Homo sapiens GN=NIPSNAP1 PE=1 SV=1
O96019	ACTL6A	0.802522	-0.317388	1.01322	0.0189521	>sp|O96019|ACL6A_HUMAN Actin-like protein 6A OS=Homo sapiens GN=ACTL6A PE=1 SV=1
Q13426	XRCC4	0.89445	-0.160927	0.65581	-0.60865	>sp|Q13426|XRCC4_HUMAN DNA repair protein XRCC4 OS=Homo sapiens GN=XRCC4 PE=1 SV=2
Q96I24	FUBP3	0.89447	-0.160895	0.79282	-0.334935	>sp|Q96I24|FUBP3_HUMAN Far upstream element-binding protein 3 OS=Homo sapiens GN=FUBP3 PE=1 SV=2
P63165	SUMO1	0.89452	-0.160814	0.79836	-0.324889	>sp|P63165|SUMO1_HUMAN Small ubiquitin-related modifier 1 OS=Homo sapiens GN=SUMO1 PE=1 SV=1
P62979	RPS27A	0.895586	-0.159096	1.50256	0.587425	>sp|P62979|RS27A_HUMAN Ubiquitin-40S ribosomal protein S27a OS=Homo sapiens GN=RPS27A PE=1 SV=2;>sp|P0CG48|UBC_HUMAN Polyubiquitin-C OS=Homo sapiens GN=UBC PE=1 SV=2;>sp|P0CG47|UBB_HUMAN Polyubiquitin-B OS=Homo sapiens GN=UBB PE=1 SV=1;>sp|P62987|RL40_HUMA
P16152	CBR1	1.03047	0.0433061	1.20375	0.267537	>sp|P16152|CBR1_HUMAN Carbonyl reductase [NADPH] 1 OS=Homo sapiens GN=CBR1 PE=1 SV=3
Q7Z4H3	HDDC2	0.89688	-0.157013	0.86176	-0.214642	>sp|Q7Z4H3|HDDC2_HUMAN HD domain-containing protein 2 OS=Homo sapiens GN=HDDC2 PE=1 SV=1
P13489	RNH1	0.897119	-0.156629	0.853643	-0.228295	>sp|P13489|RINI_HUMAN Ribonuclease inhibitor OS=Homo sapiens GN=RNH1 PE=1 SV=2
P29401	TKT	0.89712	-0.156627	1.0467	0.065848	>sp|P29401|TKT_HUMAN Transketolase OS=Homo sapiens GN=TKT PE=1 SV=3
Q9H939	PSTPIP2	0.89714	-0.156595	0.68191	-0.552347	>sp|Q9H939|PPIP2_HUMAN Proline-serine-threonine phosphatase-interacting protein 2 OS=Homo sapiens GN=PSTPIP2 PE=1 SV=4
P26583	HMGB2	0.89764	-0.155791	1.2109	0.27608	>sp|P26583|HMGB2_HUMAN High mobility group protein B2 OS=Homo sapiens GN=HMGB2 PE=1 SV=2
Q96R06	SPAG5	0.89771	-0.155679	1.1392	0.188021	>sp|Q96R06|SPAG5_HUMAN Sperm-associated antigen 5 OS=Homo sapiens GN=SPAG5 PE=1 SV=2
P62857	RPS28	0.89826	-0.154795	1.5329	0.616264	>sp|P62857|RS28_HUMAN 40S ribosomal protein S28 OS=Homo sapiens GN=RPS28 PE=1 SV=1
Q7Z417	NUFIP2	0.899291	-0.15314	1.43238	0.518419	>sp|Q7Z417|NUFP2_HUMAN Nuclear fragile X mental retardation-interacting protein 2 OS=Homo sapiens GN=NUFIP2 PE=1 SV=1
P14868	DARS	1.08839	0.122198	1.08996	0.124269	>sp|P14868|SYDC_HUMAN Aspartyl-tRNA synthetase, cytoplasmic OS=Homo sapiens GN=DARS PE=1 SV=2
P50552	VASP	0.900072	-0.151888	0.845461	-0.24219	>sp|P50552|VASP_HUMAN Vasodilator-stimulated phosphoprotein OS=Homo sapiens GN=VASP PE=1 SV=3
O95202	LETM1	1.13969	0.188646	1.06249	0.0874535	>sp|O95202|LETM1_HUMAN LETM1 and EF-hand domain-containing protein 1, mitochondrial OS=Homo sapiens GN=LETM1 PE=1 SV=1
Q13435	SF3B2	1.17086	0.227565	0.983377	-0.0241836	>sp|Q13435|SF3B2_HUMAN Splicing factor 3B subunit 2 OS=Homo sapiens GN=SF3B2 PE=1 SV=2
P26640	VARS	0.9008	-0.150721	0.88091	-0.182933	>sp|P26640|SYVC_HUMAN Valyl-tRNA synthetase OS=Homo sapiens GN=VARS PE=1 SV=4
P46783	RPS10	0.90123	-0.150033	1.5834	0.663026	>sp|P46783|RS10_HUMAN 40S ribosomal protein S10 OS=Homo sapiens GN=RPS10 PE=1 SV=1
Q6FI81	CIAPIN1	0.901348	-0.149844	0.778358	-0.361494	>sp|Q6FI81|CPIN1_HUMAN Anamorsin OS=Homo sapiens GN=CIAPIN1 PE=1 SV=2
Q9UHV9	PFDN2	0.90139	-0.149777	1.0453	0.0639171	>sp|Q9UHV9|PFD2_HUMAN Prefoldin subunit 2 OS=Homo sapiens GN=PFDN2 PE=1 SV=1
Q02543	RPL18A	0.90166	-0.149345	1.7523	0.80925	>sp|Q02543|RL18A_HUMAN 60S ribosomal protein L18a OS=Homo sapiens GN=RPL18A PE=1 SV=2
P67812	SEC11A	0.9019	-0.148961	1.0873	0.12075	>sp|P67812|SC11A_HUMAN Signal peptidase complex catalytic subunit SEC11A OS=Homo sapiens GN=SEC11A PE=1 SV=1
Q16637	SMN1	0.90226	-0.148385	1.1121	0.153287	>sp|Q16637|SMN_HUMAN Survival motor neuron protein OS=Homo sapiens GN=SMN1 PE=1 SV=1
P52758	HRSP12	0.90256	-0.147905	0.99251	-0.0108465	>sp|P52758|UK114_HUMAN Ribonuclease UK114 OS=Homo sapiens GN=HRSP12 PE=1 SV=1
Q16181	SEPT7	0.90338	-0.146595	0.93757	-0.0930017	>sp|Q16181|SEPT7_HUMAN Septin-7 OS=Homo sapiens GN=SEPT7 PE=1 SV=2
Q8N5K1	CISD2	0.90343	-0.146515	1.0674	0.0941009	>sp|Q8N5K1|CISD2_HUMAN CDGSH iron-sulfur domain-containing protein 2 OS=Homo sapiens GN=CISD2 PE=1 SV=1
P62854	RPS26	0.90363	-0.146196	1.8349	0.875701	>sp|P62854|RS26_HUMAN 40S ribosomal protein S26 OS=Homo sapiens GN=RPS26 PE=1 SV=3;>sp|Q5JNZ5|RS26L_HUMAN Putative 40S ribosomal protein S26-like 1 OS=Homo sapiens GN=RPS26P11 PE=5 SV=1
P30050	RPL12	0.90378	-0.145956	1.6819	0.750092	>sp|P30050|RL12_HUMAN 60S ribosomal protein L12 OS=Homo sapiens GN=RPL12 PE=1 SV=1
O75821	EIF3G	0.904219	-0.145255	0.945805	-0.0803859	>sp|O75821|EIF3G_HUMAN Eukaryotic translation initiation factor 3 subunit G OS=Homo sapiens GN=EIF3G PE=1 SV=2
Q27J81	INF2	1.14991	0.201515	1.07247	0.10094	>sp|Q27J81|INF2_HUMAN Inverted formin-2 OS=Homo sapiens GN=INF2 PE=1 SV=2
Q3MHD2	LSM12	1.11628	0.1587	1.41417	0.499957	>sp|Q3MHD2|LSM12_HUMAN Protein LSM12 homolog OS=Homo sapiens GN=LSM12 PE=1 SV=2
Q99497	PARK7	0.90528	-0.143564	1.0367	0.0519985	>sp|Q99497|PARK7_HUMAN Protein DJ-1 OS=Homo sapiens GN=PARK7 PE=1 SV=2
O43396	TXNL1	0.90562	-0.143022	0.92751	-0.108565	>sp|O43396|TXNL1_HUMAN Thioredoxin-like protein 1 OS=Homo sapiens GN=TXNL1 PE=1 SV=3
Q92499	DDX1	0.90574	-0.142831	0.94977	-0.0743499	>sp|Q92499|DDX1_HUMAN ATP-dependent RNA helicase DDX1 OS=Homo sapiens GN=DDX1 PE=1 SV=2
Q9BRU9	UTP23	0.798278	-0.325037	1.6948	0.761112	>sp|Q9BRU9|UTP23_HUMAN rRNA-processing protein UTP23 homolog OS=Homo sapiens GN=UTP23 PE=2 SV=2
Q16881	TXNRD1	0.862547	-0.213326	1.24843	0.320112	>sp|Q16881|TRXR1_HUMAN Thioredoxin reductase 1, cytoplasmic OS=Homo sapiens GN=TXNRD1 PE=1 SV=3
P40925	MDH1	0.90648	-0.141653	1.0701	0.0977456	>sp|P40925|MDHC_HUMAN Malate dehydrogenase, cytoplasmic OS=Homo sapiens GN=MDH1 PE=1 SV=4
P60174	TPI1	0.90671	-0.141287	1.0988	0.135929	>sp|P60174|TPIS_HUMAN Triosephosphate isomerase OS=Homo sapiens GN=TPI1 PE=1 SV=2
Q9NPJ3	ACOT13	0.90677	-0.141191	0.77386	-0.369856	>sp|Q9NPJ3|ACO13_HUMAN Acyl-coenzyme A thioesterase 13 OS=Homo sapiens GN=ACOT13 PE=1 SV=1
Q96KP4	CNDP2	0.90703	-0.140778	1.10865	0.148804	>sp|Q96KP4|CNDP2_HUMAN Cytosolic non-specific dipeptidase OS=Homo sapiens GN=CNDP2 PE=1 SV=2
P15311	EZR	1.08853	0.122387	1.0578	0.0810642	>sp|P15311|EZRI_HUMAN Ezrin OS=Homo sapiens GN=EZR PE=1 SV=4
Q32MZ4	LRRFIP1	0.9072	-0.140507	0.8627	-0.213069	>sp|Q32MZ4|LRRF1_HUMAN Leucine-rich repeat flightless-interacting protein 1 OS=Homo sapiens GN=LRRFIP1 PE=1 SV=2
P31689	DNAJA1	0.907957	-0.139305	1.01593	0.0227963	>sp|P31689|DNJA1_HUMAN DnaJ homolog subfamily A member 1 OS=Homo sapiens GN=DNAJA1 PE=1 SV=2
P62701	RPS4X	0.90816	-0.138982	1.7171	0.779974	>sp|P62701|RS4X_HUMAN 40S ribosomal protein S4, X isoform OS=Homo sapiens GN=RPS4X PE=1 SV=2
O95477	ABCA1	0.90824	-0.138855	0.96256	-0.0550516	>sp|O95477|ABCA1_HUMAN ATP-binding cassette sub-family A member 1 OS=Homo sapiens GN=ABCA1 PE=1 SV=3
P22695	UQCRC2	0.90844	-0.138537	0.89608	-0.158301	>sp|P22695|QCR2_HUMAN Cytochrome b-c1 complex subunit 2, mitochondrial OS=Homo sapiens GN=UQCRC2 PE=1 SV=3
Q92995	USP13	0.90875	-0.138045	1.0099	0.0142124	>sp|Q92995|UBP13_HUMAN Ubiquitin carboxyl-terminal hydrolase 13 OS=Homo sapiens GN=USP13 PE=1 SV=2
P62269	RPS18	0.90885	-0.137886	1.7295	0.790355	>sp|P62269|RS18_HUMAN 40S ribosomal protein S18 OS=Homo sapiens GN=RPS18 PE=1 SV=3
P26373	RPL13	0.9096	-0.136696	1.7803	0.83212	>sp|P26373|RL13_HUMAN 60S ribosomal protein L13 OS=Homo sapiens GN=RPL13 PE=1 SV=4
Q04837	SSBP1	0.90969	-0.136553	1.0483	0.0680516	>sp|Q04837|SSBP_HUMAN Single-stranded DNA-binding protein, mitochondrial OS=Homo sapiens GN=SSBP1 PE=1 SV=1
P53621	COPA	0.90982	-0.136347	0.90839	-0.138616	>sp|P53621|COPA_HUMAN Coatomer subunit alpha OS=Homo sapiens GN=COPA PE=1 SV=2
P36915	GNL1	1.13314	0.180332	1.33031	0.411761	>sp|P36915|GNL1_HUMAN Guanine nucleotide-binding protein-like 1 OS=Homo sapiens GN=GNL1 PE=1 SV=2
P23919	DTYMK	0.91126	-0.134065	1.0081	0.0116388	>sp|P23919|KTHY_HUMAN Thymidylate kinase OS=Homo sapiens GN=DTYMK PE=1 SV=4
Q9NWV8	MERIT40	0.91141	-0.133828	0.69921	-0.516202	>sp|Q9NWV8|MRI40_HUMAN BRCA1-A complex subunit MERIT40 OS=Homo sapiens GN=MERIT40 PE=1 SV=1
Q92665	MRPS31	0.91158	-0.133559	0.99222	-0.0112681	>sp|Q92665|RT31_HUMAN 28S ribosomal protein S31, mitochondrial OS=Homo sapiens GN=MRPS31 PE=1 SV=3
P48047	ATP5O	0.91206	-0.132799	1.0692	0.0965317	>sp|P48047|ATPO_HUMAN ATP synthase subunit O, mitochondrial OS=Homo sapiens GN=ATP5O PE=1 SV=1
P30085	CMPK1	0.91283	-0.131582	1.0517	0.0727232	>sp|P30085|KCY_HUMAN UMP-CMP kinase OS=Homo sapiens GN=CMPK1 PE=1 SV=3
P83881	RPL36A	0.91285	-0.13155	1.6969	0.762902	>sp|P83881|RL36A_HUMAN 60S ribosomal protein L36a OS=Homo sapiens GN=RPL36A PE=1 SV=2;>sp|Q969Q0|RL36L_HUMAN 60S ribosomal protein L36a-like OS=Homo sapiens GN=RPL36AL PE=1 SV=3
Q9Y3F4	STRAP	0.91293	-0.131424	0.99388	-0.00885642	>sp|Q9Y3F4|STRAP_HUMAN Serine-threonine kinase receptor-associated protein OS=Homo sapiens GN=STRAP PE=1 SV=1
P63000	RAC1	0.91364	-0.130302	0.89144	-0.16579	>sp|P63000|RAC1_HUMAN Ras-related C3 botulinum toxin substrate 1 OS=Homo sapiens GN=RAC1 PE=1 SV=1;>sp|P60763|RAC3_HUMAN Ras-related C3 botulinum toxin substrate 3 OS=Homo sapiens GN=RAC3 PE=1 SV=1
P30041	PRDX6	0.91419	-0.129434	1.0263	0.0374525	>sp|P30041|PRDX6_HUMAN Peroxiredoxin-6 OS=Homo sapiens GN=PRDX6 PE=1 SV=3
Q9BVA1	TUBB2B	0.9147	-0.128629	0.93792	-0.0924632	>sp|Q9BVA1|TBB2B_HUMAN Tubulin beta-2B chain OS=Homo sapiens GN=TUBB2B PE=1 SV=1
P62249	RPS16	0.91494	-0.128251	1.7427	0.801324	>sp|P62249|RS16_HUMAN 40S ribosomal protein S16 OS=Homo sapiens GN=RPS16 PE=1 SV=2
P30876	POLR2B	0.983693	-0.0237193	1.2204	0.287353	>sp|P30876|RPB2_HUMAN DNA-directed RNA polymerase II subunit RPB2 OS=Homo sapiens GN=POLR2B PE=1 SV=1
P62826	RAN	0.91525	-0.127762	1.1283	0.174151	>sp|P62826|RAN_HUMAN GTP-binding nuclear protein Ran OS=Homo sapiens GN=RAN PE=1 SV=3
Q9UGM6	WARS2	0.91698	-0.125038	1.4493	0.535356	>sp|Q9UGM6|SYWM_HUMAN Tryptophanyl-tRNA synthetase, mitochondrial OS=Homo sapiens GN=WARS2 PE=1 SV=1
P38919	EIF4A3	0.916986	-0.125028	0.986806	-0.0191611	>sp|P38919|IF4A3_HUMAN Eukaryotic initiation factor 4A-III OS=Homo sapiens GN=EIF4A3 PE=1 SV=4
P19338	NCL	0.917053	-0.124924	1.01229	0.0176194	>sp|P19338|NUCL_HUMAN Nucleolin OS=Homo sapiens GN=NCL PE=1 SV=3
Q5SSJ5	HP1BP3	1.03942	0.0557803	1.51653	0.600769	>sp|Q5SSJ5|HP1B3_HUMAN Heterochromatin protein 1-binding protein 3 OS=Homo sapiens GN=HP1BP3 PE=1 SV=1
Q9Y6B6	SAR1B	0.91776	-0.123811	0.72365	-0.466636	>sp|Q9Y6B6|SAR1B_HUMAN GTP-binding protein SAR1b OS=Homo sapiens GN=SAR1B PE=1 SV=1
P10606	COX5B	0.9181	-0.123277	1.0888	0.122739	>sp|P10606|COX5B_HUMAN Cytochrome c oxidase subunit 5B, mitochondrial OS=Homo sapiens GN=COX5B PE=1 SV=2
Q13098	GPS1	0.918514	-0.122626	1.03486	0.0494316	>sp|Q13098|CSN1_HUMAN COP9 signalosome complex subunit 1 OS=Homo sapiens GN=GPS1 PE=1 SV=4
Q6IN84	MRM1	0.91882	-0.122146	0.91277	-0.131677	>sp|Q6IN84|MRM1_HUMAN rRNA methyltransferase 1, mitochondrial OS=Homo sapiens GN=MRM1 PE=1 SV=1
Q99426	TBCB	1.16402	0.219121	1.19113	0.252337	>sp|Q99426|TBCB_HUMAN Tubulin-folding cofactor B OS=Homo sapiens GN=TBCB PE=1 SV=2
P12004	PCNA	0.92008	-0.120169	1.1038	0.142479	>sp|P12004|PCNA_HUMAN Proliferating cell nuclear antigen OS=Homo sapiens GN=PCNA PE=1 SV=1
Q15814	TBCC	0.92043	-0.11962	0.9743	-0.037562	>sp|Q15814|TBCC_HUMAN Tubulin-specific chaperone C OS=Homo sapiens GN=TBCC PE=1 SV=2
P85037	FOXK1	1.0839	0.116225	1.06067	0.0849723	>sp|P85037|FOXK1_HUMAN Forkhead box protein K1 OS=Homo sapiens GN=FOXK1 PE=1 SV=1
Q9BT09	CNPY3	1.00908	0.0130376	1.16393	0.218998	>sp|Q9BT09|CNPY3_HUMAN Protein canopy homolog 3 OS=Homo sapiens GN=CNPY3 PE=1 SV=1
Q9UNF1	MAGED2	0.92171	-0.117615	0.82383	-0.279581	>sp|Q9UNF1|MAGD2_HUMAN Melanoma-associated antigen D2 OS=Homo sapiens GN=MAGED2 PE=1 SV=2
P62829	RPL23	0.922055	-0.117075	1.72065	0.782954	>sp|P62829|RL23_HUMAN 60S ribosomal protein L23 OS=Homo sapiens GN=RPL23 PE=1 SV=1
Q96DB5	FAM82B	0.92282	-0.115879	1.1308	0.177344	>sp|Q96DB5|RMD1_HUMAN Regulator of microtubule dynamics protein 1 OS=Homo sapiens GN=FAM82B PE=1 SV=1
O75496	GMNN	0.92307	-0.115488	0.99914	-0.00124125	>sp|O75496|GEMI_HUMAN Geminin OS=Homo sapiens GN=GMNN PE=1 SV=1
Q96S44	TP53RK	1.09536	0.131406	1.15106	0.202965	>sp|Q96S44|PRPK_HUMAN TP53-regulating kinase OS=Homo sapiens GN=TP53RK PE=1 SV=2
P30153	PPP2R1A	1.47212	0.557896	1.24695	0.318404	>sp|P30153|2AAA_HUMAN Serine/threonine-protein phosphatase 2A 65 kDa regulatory subunit A alpha isoform OS=Homo sapiens GN=PPP2R1A PE=1 SV=4
P62081	RPS7	0.92392	-0.11416	1.5356	0.618802	>sp|P62081|RS7_HUMAN 40S ribosomal protein S7 OS=Homo sapiens GN=RPS7 PE=1 SV=1
P15291	B4GALT1	0.92472	-0.112912	1.0178	0.0254541	>sp|P15291|B4GT1_HUMAN Beta-1,4-galactosyltransferase 1 OS=Homo sapiens GN=B4GALT1 PE=1 SV=5
Q01518	CAP1	0.924811	-0.112769	0.918587	-0.122512	>sp|Q01518|CAP1_HUMAN Adenylyl cyclase-associated protein 1 OS=Homo sapiens GN=CAP1 PE=1 SV=5
Q14667	KIAA0100	0.92504	-0.112412	0.76728	-0.382175	>sp|Q14667|K0100_HUMAN UPF0378 protein KIAA0100 OS=Homo sapiens GN=KIAA0100 PE=1 SV=3
Q9Y224	C14orf166	0.978292	-0.0316636	1.13272	0.17979	>sp|Q9Y224|CN166_HUMAN UPF0568 protein C14orf166 OS=Homo sapiens GN=C14orf166 PE=1 SV=1
P35237	SERPINB6	0.941033	-0.087683	1.04092	0.0578591	>sp|P35237|SPB6_HUMAN Serpin B6 OS=Homo sapiens GN=SERPINB6 PE=1 SV=3
Q9NQG5	RPRD1B	1.23584	0.305489	1.30675	0.385984	>sp|Q9NQG5|RPR1B_HUMAN Regulation of nuclear pre-mRNA domain-containing protein 1B OS=Homo sapiens GN=RPRD1B PE=1 SV=1
Q8NBJ7	SUMF2	0.92579	-0.111243	1.1213	0.165172	>sp|Q8NBJ7|SUMF2_HUMAN Sulfatase-modifying factor 2 OS=Homo sapiens GN=SUMF2 PE=1 SV=2
Q9NP79	VTA1	0.883741	-0.178305	1.06007	0.0841635	>sp|Q9NP79|VTA1_HUMAN Vacuolar protein sorting-associated protein VTA1 homolog OS=Homo sapiens GN=VTA1 PE=1 SV=1
P30040	ERP29	0.92601	-0.1109	0.97322	-0.0391621	>sp|P30040|ERP29_HUMAN Endoplasmic reticulum resident protein 29 OS=Homo sapiens GN=ERP29 PE=1 SV=4
Q14203	DCTN1	1.09896	0.136145	1.3721	0.456391	>sp|Q14203|DCTN1_HUMAN Dynactin subunit 1 OS=Homo sapiens GN=DCTN1 PE=1 SV=3
Q5JTH9	RRP12	0.787272	-0.345066	1.1027	0.141038	>sp|Q5JTH9|RRP12_HUMAN RRP12-like protein OS=Homo sapiens GN=RRP12 PE=1 SV=2
P37837	TALDO1	0.92748	-0.108612	1.0578	0.0810669	>sp|P37837|TALDO_HUMAN Transaldolase OS=Homo sapiens GN=TALDO1 PE=1 SV=2
P31949	S100A11	0.927482	-0.108608	0.844512	-0.243809	>sp|P31949|S10AB_HUMAN Protein S100-A11 OS=Homo sapiens GN=S100A11 PE=1 SV=2
Q8NCW5	APOA1BP	0.92774	-0.108208	0.93152	-0.102341	>sp|Q8NCW5|AIBP_HUMAN Apolipoprotein A-I-binding protein OS=Homo sapiens GN=APOA1BP PE=1 SV=2
Q8N9N7	LRRC57	0.92802	-0.107772	0.86752	-0.205031	>sp|Q8N9N7|LRC57_HUMAN Leucine-rich repeat-containing protein 57 OS=Homo sapiens GN=LRRC57 PE=1 SV=1
Q92905	COPS5	0.92817	-0.107539	0.86307	-0.212451	>sp|Q92905|CSN5_HUMAN COP9 signalosome complex subunit 5 OS=Homo sapiens GN=COPS5 PE=1 SV=4
Q6S8J3	POTEE	0.92823	-0.107446	0.75963	-0.396631	>sp|Q6S8J3|POTEE_HUMAN POTE ankyrin domain family member E OS=Homo sapiens GN=POTEE PE=1 SV=3;>sp|P0CG38|POTEI_HUMAN POTE ankyrin domain family member I OS=Homo sapiens GN=POTEI PE=3 SV=1;>sp|Q9BYX7|ACTBM_HUMAN Putative beta-actin-like protein 3 OS=Homo sa
Q00688	FKBP3	0.92896	-0.106312	1.2258	0.293724	>sp|Q00688|FKBP3_HUMAN Peptidyl-prolyl cis-trans isomerase FKBP3 OS=Homo sapiens GN=FKBP3 PE=1 SV=1
Q53EZ4	CEP55	0.929355	-0.105698	0.892258	-0.164468	>sp|Q53EZ4|CEP55_HUMAN Centrosomal protein of 55 kDa OS=Homo sapiens GN=CEP55 PE=1 SV=3
Q9UMY4	SNX12	0.92968	-0.105194	0.87439	-0.193651	>sp|Q9UMY4|SNX12_HUMAN Sorting nexin-12 OS=Homo sapiens GN=SNX12 PE=1 SV=3
Q7Z4V5	HDGFRP2	0.943134	-0.0844648	1.12381	0.168397	>sp|Q7Z4V5|HDGR2_HUMAN Hepatoma-derived growth factor-related protein 2 OS=Homo sapiens GN=HDGFRP2 PE=1 SV=1
Q9NPF4	OSGEP	0.93024	-0.104325	1.0212	0.0302654	>sp|Q9NPF4|OSGEP_HUMAN Probable O-sialoglycoprotein endopeptidase OS=Homo sapiens GN=OSGEP PE=1 SV=1
P09914	IFIT1	0.93055	-0.103844	1.1247	0.16954	>sp|P09914|IFIT1_HUMAN Interferon-induced protein with tetratricopeptide repeats 1 OS=Homo sapiens GN=IFIT1 PE=1 SV=2
P60981	DSTN	0.93228	-0.101165	0.98242	-0.0255882	>sp|P60981|DEST_HUMAN Destrin OS=Homo sapiens GN=DSTN PE=1 SV=3
O75534	CSDE1	0.93268	-0.100546	0.9728	-0.0397849	>sp|O75534|CSDE1_HUMAN Cold shock domain-containing protein E1 OS=Homo sapiens GN=CSDE1 PE=1 SV=2
O75663	TIPRL	0.93338	-0.0994635	0.96427	-0.0524909	>sp|O75663|TIPRL_HUMAN TIP41-like protein OS=Homo sapiens GN=TIPRL PE=1 SV=2
Q9NZM1	MYOF	0.93389	-0.0986755	0.89637	-0.157834	>sp|Q9NZM1|MYOF_HUMAN Myoferlin OS=Homo sapiens GN=MYOF PE=1 SV=1
P55735	SEC13	0.93408	-0.098382	1.517	0.601221	>sp|P55735|SEC13_HUMAN Protein SEC13 homolog OS=Homo sapiens GN=SEC13 PE=1 SV=3
Q9UJ70	NAGK	0.9341	-0.0983511	1.0208	0.0297002	>sp|Q9UJ70|NAGK_HUMAN N-acetyl-D-glucosamine kinase OS=Homo sapiens GN=NAGK PE=1 SV=4
Q9NWV4	C1orf123	0.93411	-0.0983356	0.72957	-0.454882	>sp|Q9NWV4|CA123_HUMAN UPF0587 protein C1orf123 OS=Homo sapiens GN=C1orf123 PE=1 SV=1
P17096	HMGA1	0.93414	-0.0982893	0.93942	-0.0901578	>sp|P17096|HMGA1_HUMAN High mobility group protein HMG-I/HMG-Y OS=Homo sapiens GN=HMGA1 PE=1 SV=3
P24534	EEF1B2	0.987975	-0.017453	1.11661	0.159122	>sp|P24534|EF1B_HUMAN Elongation factor 1-beta OS=Homo sapiens GN=EEF1B2 PE=1 SV=3
P62888	RPL30	0.935057	-0.0968743	1.93318	0.950978	>sp|P62888|RL30_HUMAN 60S ribosomal protein L30 OS=Homo sapiens GN=RPL30 PE=1 SV=2
P18887	XRCC1	0.93527	-0.0965452	0.995	-0.00723157	>sp|P18887|XRCC1_HUMAN DNA repair protein XRCC1 OS=Homo sapiens GN=XRCC1 PE=1 SV=1
P62847	RPS24	0.93544	-0.096283	1.679	0.747602	>sp|P62847|RS24_HUMAN 40S ribosomal protein S24 OS=Homo sapiens GN=RPS24 PE=1 SV=1
P22392	NME2	0.93593	-0.0955275	1.0732	0.101919	>sp|P22392|NDKB_HUMAN Nucleoside diphosphate kinase B OS=Homo sapiens GN=NME2 PE=1 SV=1;>sp|O60361|NDK8_HUMAN Putative nucleoside diphosphate kinase OS=Homo sapiens GN=NME2P1 PE=5 SV=1
A6NDG6	PGP	1.17792	0.236245	1.17079	0.227476	>sp|A6NDG6|PGP_HUMAN Phosphoglycolate phosphatase OS=Homo sapiens GN=PGP PE=1 SV=1
P27348	YWHAQ	0.93655	-0.0945721	1.0456	0.064331	>sp|P27348|1433T_HUMAN 14-3-3 protein theta OS=Homo sapiens GN=YWHAQ PE=1 SV=1
Q8N163	KIAA1967	1.18442	0.244175	1.1174	0.16015	>sp|Q8N163|K1967_HUMAN Protein KIAA1967 OS=Homo sapiens GN=KIAA1967 PE=1 SV=2
O75369	FLNB	0.93665	-0.094418	0.85483	-0.226291	>sp|O75369|FLNB_HUMAN Filamin-B OS=Homo sapiens GN=FLNB PE=1 SV=2
P62917	RPL8	0.93688	-0.0940638	1.8062	0.852958	>sp|P62917|RL8_HUMAN 60S ribosomal protein L8 OS=Homo sapiens GN=RPL8 PE=1 SV=2
Q14974	KPNB1	0.93789	-0.0925094	1.1103	0.15095	>sp|Q14974|IMB1_HUMAN Importin subunit beta-1 OS=Homo sapiens GN=KPNB1 PE=1 SV=2
P02786	TFRC	1.06687	0.0933863	0.939239	-0.0904358	>sp|P02786|TFR1_HUMAN Transferrin receptor protein 1 OS=Homo sapiens GN=TFRC PE=1 SV=2
Q13349	ITGAD	0.93839	-0.0917405	0.81857	-0.288822	>sp|Q13349|ITAD_HUMAN Integrin alpha-D OS=Homo sapiens GN=ITGAD PE=1 SV=2
P31327	CPS1	0.9386	-0.0914176	1.1085	0.148609	>sp|P31327|CPSM_HUMAN Carbamoyl-phosphate synthase [ammonia], mitochondrial OS=Homo sapiens GN=CPS1 PE=1 SV=2
O75340	PDCD6	0.93861	-0.0914023	1.0997	0.13711	>sp|O75340|PDCD6_HUMAN Programmed cell death protein 6 OS=Homo sapiens GN=PDCD6 PE=1 SV=1
Q6NVY1	HIBCH	0.959492	-0.0596571	1.07858	0.109135	>sp|Q6NVY1|HIBCH_HUMAN 3-hydroxyisobutyryl-CoA hydrolase, mitochondrial OS=Homo sapiens GN=HIBCH PE=1 SV=2
P52655	GTF2A1	1.09111	0.125791	0.859648	-0.218182	>sp|P52655|TF2AA_HUMAN Transcription initiation factor IIA subunit 1 OS=Homo sapiens GN=GTF2A1 PE=1 SV=1
O14964	HGS	0.93943	-0.0901424	1.0685	0.0955869	>sp|O14964|HGS_HUMAN Hepatocyte growth factor-regulated tyrosine kinase substrate OS=Homo sapiens GN=HGS PE=1 SV=1
P00491	PNP	0.93946	-0.0900964	1.0952	0.131194	>sp|P00491|PNPH_HUMAN Purine nucleoside phosphorylase OS=Homo sapiens GN=PNP PE=1 SV=2
Q13541	EIF4EBP1	0.94026	-0.0888683	1.0801	0.111165	>sp|Q13541|4EBP1_HUMAN Eukaryotic translation initiation factor 4E-binding protein 1 OS=Homo sapiens GN=EIF4EBP1 PE=1 SV=3
Q0VDF9	HSPA14	0.940373	-0.0886945	1.07671	0.106634	>sp|Q0VDF9|HSP7E_HUMAN Heat shock 70 kDa protein 14 OS=Homo sapiens GN=HSPA14 PE=1 SV=1
P78345	RPP38	0.94109	-0.0875954	0.85192	-0.23121	>sp|P78345|RPP38_HUMAN Ribonuclease P protein subunit p38 OS=Homo sapiens GN=RPP38 PE=1 SV=2
Q8NAA5	C17orf76	0.94109	-0.0875954	0.85192	-0.23121	>sp|Q8NAA5|CQ076_HUMAN Leucine-rich repeat-containing protein C17orf76 OS=Homo sapiens GN=C17orf76 PE=2 SV=2
P35613	BSG	0.941161	-0.0874866	0.934465	-0.0977875	>sp|P35613|BASI_HUMAN Basigin OS=Homo sapiens GN=BSG PE=1 SV=2
Q8NC51	SERBP1	0.941869	-0.0864011	1.79986	0.847884	>sp|Q8NC51|PAIRB_HUMAN Plasminogen activator inhibitor 1 RNA-binding protein OS=Homo sapiens GN=SERBP1 PE=1 SV=2
Q9UI26	IPO11	0.94256	-0.0853436	0.8406	-0.250509	>sp|Q9UI26|IPO11_HUMAN Importin-11 OS=Homo sapiens GN=IPO11 PE=1 SV=1
P11586	MTHFD1	0.94272	-0.0850988	0.93335	-0.0995099	>sp|P11586|C1TC_HUMAN C-1-tetrahydrofolate synthase, cytoplasmic OS=Homo sapiens GN=MTHFD1 PE=1 SV=3
P25705	ATP5A1	0.942924	-0.0847864	0.96228	-0.0554711	>sp|P25705|ATPA_HUMAN ATP synthase subunit alpha, mitochondrial OS=Homo sapiens GN=ATP5A1 PE=1 SV=1
P50990	CCT8	0.94296	-0.0847315	0.91162	-0.133496	>sp|P50990|TCPQ_HUMAN T-complex protein 1 subunit theta OS=Homo sapiens GN=CCT8 PE=1 SV=4
Q9Y3D3	MRPS16	0.94297	-0.0847162	0.84111	-0.249634	>sp|Q9Y3D3|RT16_HUMAN 28S ribosomal protein S16, mitochondrial OS=Homo sapiens GN=MRPS16 PE=1 SV=1
P61006	RAB8A	0.94364	-0.0836915	0.84281	-0.246721	>sp|P61006|RAB8A_HUMAN Ras-related protein Rab-8A OS=Homo sapiens GN=RAB8A PE=1 SV=1;>sp|Q92930|RAB8B_HUMAN Ras-related protein Rab-8B OS=Homo sapiens GN=RAB8B PE=1 SV=2
Q99543	DNAJC2	1.04006	0.0566608	0.992325	-0.011115	>sp|Q99543|DNJC2_HUMAN DnaJ homolog subfamily C member 2 OS=Homo sapiens GN=DNAJC2 PE=1 SV=4
Q5VYK3	ECM29	1.37412	0.458513	2.0394	1.02814	>sp|Q5VYK3|ECM29_HUMAN Proteasome-associated protein ECM29 homolog OS=Homo sapiens GN=ECM29 PE=1 SV=2
P52306	RAP1GDS1	0.945585	-0.0807209	1.28795	0.365077	>sp|P52306|GDS1_HUMAN Rap1 GTPase-GDP dissociation stimulator 1 OS=Homo sapiens GN=RAP1GDS1 PE=1 SV=3
Q13263	TRIM28	0.946062	-0.0799934	1.0115	0.0164892	>sp|Q13263|TIF1B_HUMAN Transcription intermediary factor 1-beta OS=Homo sapiens GN=TRIM28 PE=1 SV=5
Q9BV57	ADI1	0.94657	-0.0792189	0.94148	-0.0869976	>sp|Q9BV57|MTND_HUMAN 1,2-dihydroxy-3-keto-5-methylthiopentene dioxygenase OS=Homo sapiens GN=ADI1 PE=1 SV=1
P50570	DNM1	0.94773	-0.077452	0.74506	-0.424571	>sp|P50570|DYN2_HUMAN Dynamin-2 OS=Homo sapiens GN=DNM2 PE=1 SV=2;>sp|Q05193|DYN1_HUMAN Dynamin-1 OS=Homo sapiens GN=DNM1 PE=1 SV=2
O14957	UQCR11	0.94793	-0.0771476	0.9005	-0.151202	>sp|O14957|QCR10_HUMAN Cytochrome b-c1 complex subunit 10 OS=Homo sapiens GN=UQCR11 PE=2 SV=1
O75607	NPM3	0.94807	-0.0769345	1.0426	0.0601858	>sp|O75607|NPM3_HUMAN Nucleoplasmin-3 OS=Homo sapiens GN=NPM3 PE=1 SV=3
Q9Y6E2	BZW2	0.948342	-0.0765199	1.03326	0.0472068	>sp|Q9Y6E2|BZW2_HUMAN Basic leucine zipper and W2 domain-containing protein 2 OS=Homo sapiens GN=BZW2 PE=1 SV=1
P07992	ERCC1	0.949	-0.07552	0.99325	-0.00977121	>sp|P07992|ERCC1_HUMAN DNA excision repair protein ERCC-1 OS=Homo sapiens GN=ERCC1 PE=1 SV=1
Q12888	TP53BP1	0.94936	-0.0749728	0.91906	-0.121769	>sp|Q12888|TP53B_HUMAN Tumor suppressor p53-binding protein 1 OS=Homo sapiens GN=TP53BP1 PE=1 SV=2
Q9BT78	COPS4	1.40486	0.490428	1.10591	0.145237	>sp|Q9BT78|CSN4_HUMAN COP9 signalosome complex subunit 4 OS=Homo sapiens GN=COPS4 PE=1 SV=1
O95568	C1orf156	0.94959	-0.0746234	1.0789	0.109561	>sp|O95568|CA156_HUMAN UPF0558 protein C1orf156 OS=Homo sapiens GN=C1orf156 PE=1 SV=1
O95292	VAPB	0.94987	-0.074198	1.0478	0.0673634	>sp|O95292|VAPB_HUMAN Vesicle-associated membrane protein-associated protein B/C OS=Homo sapiens GN=VAPB PE=1 SV=3
P84098	RPL19	0.95003	-0.073955	1.7381	0.797511	>sp|P84098|RL19_HUMAN 60S ribosomal protein L19 OS=Homo sapiens GN=RPL19 PE=1 SV=1
P55060	CSE1L	0.95012	-0.0738184	0.98052	-0.028381	>sp|P55060|XPO2_HUMAN Exportin-2 OS=Homo sapiens GN=CSE1L PE=1 SV=3
P22307	SCP2	0.9502	-0.0736969	1.15	0.201634	>sp|P22307|NLTP_HUMAN Non-specific lipid-transfer protein OS=Homo sapiens GN=SCP2 PE=1 SV=2
Q6P1L8	MRPL14	0.95065	-0.0730138	0.95992	-0.0590139	>sp|Q6P1L8|RM14_HUMAN 39S ribosomal protein L14, mitochondrial OS=Homo sapiens GN=MRPL14 PE=1 SV=1
Q99661	KIF2C	0.95073	-0.0728924	1.2679	0.342441	>sp|Q99661|KIF2C_HUMAN Kinesin-like protein KIF2C OS=Homo sapiens GN=KIF2C PE=1 SV=2
P41236	PPP1R2	1.10153	0.139515	1.34775	0.430556	>sp|P41236|IPP2_HUMAN Protein phosphatase inhibitor 2 OS=Homo sapiens GN=PPP1R2 PE=1 SV=2;>sp|Q6NXS1|IPP2M_HUMAN Putative protein phosphatase inhibitor 2-like protein 3 OS=Homo sapiens GN=PPP1R2P3 PE=5 SV=1
Q08752	PPID	0.95249	-0.0702241	0.77617	-0.365555	>sp|Q08752|PPID_HUMAN Peptidyl-prolyl cis-trans isomerase D OS=Homo sapiens GN=PPID PE=1 SV=3
P55036	PSMD4	0.952995	-0.0694595	0.99764	-0.00340878	>sp|P55036|PSMD4_HUMAN 26S proteasome non-ATPase regulatory subunit 4 OS=Homo sapiens GN=PSMD4 PE=1 SV=1
P40227	CCT6A	1.17974	0.238466	1.1931	0.254713	>sp|P40227|TCPZ_HUMAN T-complex protein 1 subunit zeta OS=Homo sapiens GN=CCT6A PE=1 SV=3
Q9BTC0	DIDO1	1.16101	0.215384	1.49586	0.580973	>sp|Q9BTC0|DIDO1_HUMAN Death-inducer obliterator 1 OS=Homo sapiens GN=DIDO1 PE=1 SV=5
P18077	RPL35A	0.95329	-0.0690129	1.845	0.883621	>sp|P18077|RL35A_HUMAN 60S ribosomal protein L35a OS=Homo sapiens GN=RPL35A PE=1 SV=2
Q14232	EIF2B1	0.95349	-0.0687103	0.85602	-0.224284	>sp|Q14232|EI2BA_HUMAN Translation initiation factor eIF-2B subunit alpha OS=Homo sapiens GN=EIF2B1 PE=1 SV=1
Q86VM9	ZC3H18	0.9539	-0.0680901	0.78152	-0.355645	>sp|Q86VM9|ZCH18_HUMAN Zinc finger CCCH domain-containing protein 18 OS=Homo sapiens GN=ZC3H18 PE=1 SV=2
Q12824	SMARCB1	0.95414	-0.0677271	0.78232	-0.354169	>sp|Q12824|SNF5_HUMAN SWI/SNF-related matrix-associated actin-dependent regulator of chromatin subfamily B member 1 OS=Homo sapiens GN=SMARCB1 PE=1 SV=2
P30042	C21orf33	0.95454	-0.0671224	0.93199	-0.101614	>sp|P30042|ES1_HUMAN ES1 protein homolog, mitochondrial OS=Homo sapiens GN=C21orf33 PE=1 SV=3
P05387	RPLP2	0.9548	-0.0667295	1.6337	0.708143	>sp|P05387|RLA2_HUMAN 60S acidic ribosomal protein P2 OS=Homo sapiens GN=RPLP2 PE=1 SV=1
Q99714	HSD17B10	0.95497	-0.0664727	0.93703	-0.0938329	>sp|Q99714|HCD2_HUMAN 3-hydroxyacyl-CoA dehydrogenase type-2 OS=Homo sapiens GN=HSD17B10 PE=1 SV=3
P32119	PRDX2	0.95505	-0.0663518	0.79532	-0.330393	>sp|P32119|PRDX2_HUMAN Peroxiredoxin-2 OS=Homo sapiens GN=PRDX2 PE=1 SV=5
P50579	METAP2	0.95514	-0.0662159	0.73522	-0.443752	>sp|P50579|AMPM2_HUMAN Methionine aminopeptidase 2 OS=Homo sapiens GN=METAP2 PE=1 SV=1
P12268	IMPDH2	0.955569	-0.0655684	0.963529	-0.0535995	>sp|P12268|IMDH2_HUMAN Inosine-5-monophosphate dehydrogenase 2 OS=Homo sapiens GN=IMPDH2 PE=1 SV=2
P62899	RPL31	0.95619	-0.0646308	1.831	0.872632	>sp|P62899|RL31_HUMAN 60S ribosomal protein L31 OS=Homo sapiens GN=RPL31 PE=1 SV=1
Q16740	CLPP	0.95621	-0.0646006	0.66718	-0.583852	>sp|Q16740|CLPP_HUMAN Putative ATP-dependent Clp protease proteolytic subunit, mitochondrial OS=Homo sapiens GN=CLPP PE=1 SV=1
P52434	POLR2H	0.95644	-0.0642536	0.98231	-0.0257497	>sp|P52434|RPAB3_HUMAN DNA-directed RNA polymerases I, II, and III subunit RPABC3 OS=Homo sapiens GN=POLR2H PE=1 SV=4
P18206	VCL	0.95669	-0.0638766	0.98892	-0.0160743	>sp|P18206|VINC_HUMAN Vinculin OS=Homo sapiens GN=VCL PE=1 SV=4
Q9GZZ1	NAA50	0.95672	-0.0638313	1.3494	0.432318	>sp|Q9GZZ1|NAA50_HUMAN N-alpha-acetyltransferase 50, NatE catalytic subunit OS=Homo sapiens GN=NAA50 PE=1 SV=1
P23193	TCEA1	0.95675	-0.0637861	0.98979	-0.0148056	>sp|P23193|TCEA1_HUMAN Transcription elongation factor A protein 1 OS=Homo sapiens GN=TCEA1 PE=1 SV=2
Q6AI08	HEATR6	1.25593	0.32875	1.10768	0.147542	>sp|Q6AI08|HEAT6_HUMAN HEAT repeat-containing protein 6 OS=Homo sapiens GN=HEATR6 PE=1 SV=1
P04080	CSTB	0.95729	-0.0629721	1.032	0.045443	>sp|P04080|CYTB_HUMAN Cystatin-B OS=Homo sapiens GN=CSTB PE=1 SV=2
P42892	ECE1	1.25837	0.331555	1.04891	0.0688943	>sp|P42892|ECE1_HUMAN Endothelin-converting enzyme 1 OS=Homo sapiens GN=ECE1 PE=1 SV=2
O75436	VPS26A	1.24355	0.314467	1.01628	0.0233004	>sp|O75436|VP26A_HUMAN Vacuolar protein sorting-associated protein 26A OS=Homo sapiens GN=VPS26A PE=1 SV=2
Q10567	AP1B1	0.9581	-0.0617519	0.81215	-0.300182	>sp|Q10567|AP1B1_HUMAN AP-1 complex subunit beta-1 OS=Homo sapiens GN=AP1B1 PE=1 SV=2
P20839	IMPDH1	0.958362	-0.061358	1.05268	0.074066	>sp|P20839|IMDH1_HUMAN Inosine-5-monophosphate dehydrogenase 1 OS=Homo sapiens GN=IMPDH1 PE=1 SV=2
Q9UQ80	PA2G4	0.958583	-0.0610242	1.15592	0.209044	>sp|Q9UQ80|PA2G4_HUMAN Proliferation-associated protein 2G4 OS=Homo sapiens GN=PA2G4 PE=1 SV=3
Q7L9L4	MOBKL1A	0.9587	-0.0608487	0.88891	-0.169891	>sp|Q7L9L4|MOL1A_HUMAN Mps one binder kinase activator-like 1A OS=Homo sapiens GN=MOBKL1A PE=1 SV=3;>sp|Q9H8S9|MOL1B_HUMAN Mps one binder kinase activator-like 1B OS=Homo sapiens GN=MOBKL1B PE=1 SV=4
Q969H8	C19orf10	0.96004	-0.0588336	0.87264	-0.196541	>sp|Q969H8|CS010_HUMAN UPF0556 protein C19orf10 OS=Homo sapiens GN=C19orf10 PE=1 SV=1
Q9UQE7	SMC3	1.26115	0.334741	1.14889	0.200246	>sp|Q9UQE7|SMC3_HUMAN Structural maintenance of chromosomes protein 3 OS=Homo sapiens GN=SMC3 PE=1 SV=2
O75312	ZNF259	1.20663	0.270984	1.34361	0.426113	>sp|O75312|ZPR1_HUMAN Zinc finger protein ZPR1 OS=Homo sapiens GN=ZNF259 PE=1 SV=1
Q86UP2	KTN1	0.96162	-0.0564612	0.75204	-0.411119	>sp|Q86UP2|KTN1_HUMAN Kinectin OS=Homo sapiens GN=KTN1 PE=1 SV=1
P05556	ITGB1	0.96164	-0.0564312	0.9724	-0.0403782	>sp|P05556|ITB1_HUMAN Integrin beta-1 OS=Homo sapiens GN=ITGB1 PE=1 SV=2
P54687	BCAT1	0.96219	-0.0556063	0.906852	-0.14106	>sp|P54687|BCAT1_HUMAN Branched-chain-amino-acid aminotransferase, cytosolic OS=Homo sapiens GN=BCAT1 PE=1 SV=3
Q15631	TSN	0.96231	-0.0554264	0.98977	-0.0148348	>sp|Q15631|TSN_HUMAN Translin OS=Homo sapiens GN=TSN PE=1 SV=1
P35244	RPA3	0.96333	-0.053898	1.0356	0.0504669	>sp|P35244|RFA3_HUMAN Replication protein A 14 kDa subunit OS=Homo sapiens GN=RPA3 PE=1 SV=1
P35232	PHB	0.96387	-0.0530895	1.0138	0.0197731	>sp|P35232|PHB_HUMAN Prohibitin OS=Homo sapiens GN=PHB PE=1 SV=1
P52815	MRPL12	0.96391	-0.0530296	0.93841	-0.0917097	>sp|P52815|RM12_HUMAN 39S ribosomal protein L12, mitochondrial OS=Homo sapiens GN=MRPL12 PE=1 SV=2
O14579	COPE	0.96435	-0.0523712	1.0801	0.111165	>sp|O14579|COPE_HUMAN Coatomer subunit epsilon OS=Homo sapiens GN=COPE PE=1 SV=3
Q8WWM7	ATXN2L	1.34704	0.42979	1.42993	0.515942	>sp|Q8WWM7|ATX2L_HUMAN Ataxin-2-like protein OS=Homo sapiens GN=ATXN2L PE=1 SV=2
P62937	PPIA	1.26754	0.342033	1.31593	0.396082	>sp|P62937|PPIA_HUMAN Peptidyl-prolyl cis-trans isomerase A OS=Homo sapiens GN=PPIA PE=1 SV=2
Q01433	AMPD2	0.96545	-0.0507265	0.9895	-0.0152284	>sp|Q01433|AMPD2_HUMAN AMP deaminase 2 OS=Homo sapiens GN=AMPD2 PE=1 SV=2
P61604	HSPE1	0.96601	-0.04989	1.0556	0.0780633	>sp|P61604|CH10_HUMAN 10 kDa heat shock protein, mitochondrial OS=Homo sapiens GN=HSPE1 PE=1 SV=2
O60814	HIST1H2BK	0.96607	-0.0498004	1.0889	0.122871	>sp|O60814|H2B1K_HUMAN Histone H2B type 1-K OS=Homo sapiens GN=HIST1H2BK PE=1 SV=3;>sp|P57053|H2BFS_HUMAN Histone H2B type F-S OS=Homo sapiens GN=H2BFS PE=1 SV=2;>sp|P58876|H2B1D_HUMAN Histone H2B type 1-D OS=Homo sapiens GN=HIST1H2BD PE=1 SV=2;>sp|P62807|
Q08J23	NSUN2	0.96622	-0.0495764	1.1189	0.162081	>sp|Q08J23|NSUN2_HUMAN tRNA (cytosine-5-)-methyltransferase NSUN2 OS=Homo sapiens GN=NSUN2 PE=1 SV=2
P36543	ATP6V1E1	0.912257	-0.132488	1.21959	0.286398	>sp|P36543|VATE1_HUMAN V-type proton ATPase subunit E 1 OS=Homo sapiens GN=ATP6V1E1 PE=1 SV=1
Q0VGL1	C7orf59	0.96674	-0.0488002	1.0921	0.127105	>sp|Q0VGL1|CG059_HUMAN UPF0539 protein C7orf59 OS=Homo sapiens GN=C7orf59 PE=1 SV=1
O14908	GIPC1	1.15193	0.204054	1.20333	0.267038	>sp|O14908|GIPC1_HUMAN PDZ domain-containing protein GIPC1 OS=Homo sapiens GN=GIPC1 PE=1 SV=2
Q16540	MRPL23	0.96704	-0.0483525	1.0759	0.105544	>sp|Q16540|RM23_HUMAN 39S ribosomal protein L23, mitochondrial OS=Homo sapiens GN=MRPL23 PE=1 SV=1
P61923	COPZ1	0.96735	-0.0478901	1.0638	0.0892269	>sp|P61923|COPZ1_HUMAN Coatomer subunit zeta-1 OS=Homo sapiens GN=COPZ1 PE=1 SV=1
Q14008	CKAP5	0.96777	-0.0472639	1.3641	0.447949	>sp|Q14008|CKAP5_HUMAN Cytoskeleton-associated protein 5 OS=Homo sapiens GN=CKAP5 PE=1 SV=3
P41214	LGTN	1.21074	0.275893	1.1181	0.161047	>sp|P41214|LIGA_HUMAN Ligatin OS=Homo sapiens GN=LGTN PE=1 SV=3
P49419	ALDH7A1	0.967986	-0.0469412	1.0279	0.0396974	>sp|P49419|AL7A1_HUMAN Alpha-aminoadipic semialdehyde dehydrogenase OS=Homo sapiens GN=ALDH7A1 PE=1 SV=5
Q9BRT9	GINS4	1.04776	0.0673126	1.41398	0.499766	>sp|Q9BRT9|SLD5_HUMAN DNA replication complex GINS protein SLD5 OS=Homo sapiens GN=GINS4 PE=1 SV=1
Q9NPA8	ENY2	0.96818	-0.0466528	0.93008	-0.104573	>sp|Q9NPA8|ENY2_HUMAN Enhancer of yellow 2 transcription factor homolog OS=Homo sapiens GN=ENY2 PE=1 SV=1
P62263	RPS14	0.96841	-0.0463101	1.604	0.681674	>sp|P62263|RS14_HUMAN 40S ribosomal protein S14 OS=Homo sapiens GN=RPS14 PE=1 SV=3
P50395	GDI2	0.968412	-0.0463076	0.826713	-0.274541	>sp|P50395|GDIB_HUMAN Rab GDP dissociation inhibitor beta OS=Homo sapiens GN=GDI2 PE=1 SV=2
P08195	SLC3A2	0.96917	-0.0451783	0.99915	-0.00122681	>sp|P08195|4F2_HUMAN 4F2 cell-surface antigen heavy chain OS=Homo sapiens GN=SLC3A2 PE=1 SV=3
Q13740	ALCAM	0.96988	-0.0441218	1.1315	0.178237	>sp|Q13740|CD166_HUMAN CD166 antigen OS=Homo sapiens GN=ALCAM PE=1 SV=2
P11441	UBL4A	0.97001	-0.0439285	0.70986	-0.494394	>sp|P11441|UBL4A_HUMAN Ubiquitin-like protein 4A OS=Homo sapiens GN=UBL4A PE=1 SV=1
Q92974	ARHGEF2	0.97058	-0.043081	0.78637	-0.34672	>sp|Q92974|ARHG2_HUMAN Rho guanine nucleotide exchange factor 2 OS=Homo sapiens GN=ARHGEF2 PE=1 SV=4
P68036	UBE2L3	0.97066	-0.0429621	1.0104	0.0149265	>sp|P68036|UB2L3_HUMAN Ubiquitin-conjugating enzyme E2 L3 OS=Homo sapiens GN=UBE2L3 PE=1 SV=1
P13073	COX4I1	0.97094	-0.0425459	1.0399	0.0564448	>sp|P13073|COX41_HUMAN Cytochrome c oxidase subunit 4 isoform 1, mitochondrial OS=Homo sapiens GN=COX4I1 PE=1 SV=1
Q9NR12	PDLIM7	0.97131	-0.0419963	1.2375	0.307429	>sp|Q9NR12|PDLI7_HUMAN PDZ and LIM domain protein 7 OS=Homo sapiens GN=PDLIM7 PE=1 SV=1
P25398	RPS12	0.97194	-0.0410608	1.6151	0.691623	>sp|P25398|RS12_HUMAN 40S ribosomal protein S12 OS=Homo sapiens GN=RPS12 PE=1 SV=3
Q99459	CDC5L	0.879978	-0.184461	0.830004	-0.26881	>sp|Q99459|CDC5L_HUMAN Cell division cycle 5-like protein OS=Homo sapiens GN=CDC5L PE=1 SV=2
Q9NXG2	THUMPD1	0.97228	-0.0405562	0.98879	-0.0162639	>sp|Q9NXG2|THUM1_HUMAN THUMP domain-containing protein 1 OS=Homo sapiens GN=THUMPD1 PE=1 SV=2
Q13561	DCTN2	0.973	-0.0394883	1.0289	0.0411028	>sp|Q13561|DCTN2_HUMAN Dynactin subunit 2 OS=Homo sapiens GN=DCTN2 PE=1 SV=4
Q02040	AKAP17A	0.97305	-0.0394142	0.85264	-0.229991	>sp|Q02040|AK17A_HUMAN A-kinase anchor protein 17A OS=Homo sapiens GN=AKAP17A PE=1 SV=2
P06753	TPM3	0.97331	-0.0390287	1.0591	0.0828388	>sp|P06753|TPM3_HUMAN Tropomyosin alpha-3 chain OS=Homo sapiens GN=TPM3 PE=1 SV=1
P63220	RPS21	0.97376	-0.0383619	1.6431	0.71642	>sp|P63220|RS21_HUMAN 40S ribosomal protein S21 OS=Homo sapiens GN=RPS21 PE=1 SV=1
P82933	MRPS9	1.0876	0.121153	0.904824	-0.144291	>sp|P82933|RT09_HUMAN 28S ribosomal protein S9, mitochondrial OS=Homo sapiens GN=MRPS9 PE=1 SV=2
Q16630	CPSF6	0.97394	-0.0380952	0.8149	-0.295305	>sp|Q16630|CPSF6_HUMAN Cleavage and polyadenylation specificity factor subunit 6 OS=Homo sapiens GN=CPSF6 PE=1 SV=2
P23381	WARS	0.974108	-0.0378464	1.03928	0.0555899	>sp|P23381|SYWC_HUMAN Tryptophanyl-tRNA synthetase, cytoplasmic OS=Homo sapiens GN=WARS PE=1 SV=2
Q9NPJ6	MED4	1.3823	0.467069	0.98079	-0.0279842	>sp|Q9NPJ6|MED4_HUMAN Mediator of RNA polymerase II transcription subunit 4 OS=Homo sapiens GN=MED4 PE=1 SV=1
P35659	DEK	0.975348	-0.0360112	1.10278	0.141151	>sp|P35659|DEK_HUMAN Protein DEK OS=Homo sapiens GN=DEK PE=1 SV=1
Q9Y520	BAT2L2	0.9754	-0.0359341	1.1308	0.177344	>sp|Q9Y520|BA2L2_HUMAN Protein BAT2-like 2 OS=Homo sapiens GN=BAT2L2 PE=1 SV=2
Q92542	NCSTN	0.9755	-0.0357862	0.83577	-0.258822	>sp|Q92542|NICA_HUMAN Nicastrin OS=Homo sapiens GN=NCSTN PE=1 SV=2
P34932	HSPA4	0.97626	-0.0346627	0.92053	-0.119463	>sp|P34932|HSP74_HUMAN Heat shock 70 kDa protein 4 OS=Homo sapiens GN=HSPA4 PE=1 SV=4
P51858	HDGF	0.977215	-0.0332521	0.962688	-0.0548596	>sp|P51858|HDGF_HUMAN Hepatoma-derived growth factor OS=Homo sapiens GN=HDGF PE=1 SV=1
P10809	HSPD1	0.977691	-0.0325501	0.984576	-0.0224252	>sp|P10809|CH60_HUMAN 60 kDa heat shock protein, mitochondrial OS=Homo sapiens GN=HSPD1 PE=1 SV=2
Q9H361	PABPC3	0.97811	-0.0319314	2.0915	1.06454	>sp|Q9H361|PABP3_HUMAN Polyadenylate-binding protein 3 OS=Homo sapiens GN=PABPC3 PE=1 SV=2
P54920	NAPA	0.97851	-0.0313415	0.98942	-0.015345	>sp|P54920|SNAA_HUMAN Alpha-soluble NSF attachment protein OS=Homo sapiens GN=NAPA PE=1 SV=3
P22314	UBA1	0.97893	-0.0307224	0.96488	-0.0515786	>sp|P22314|UBA1_HUMAN Ubiquitin-like modifier-activating enzyme 1 OS=Homo sapiens GN=UBA1 PE=1 SV=3
P78417	GSTO1	0.97907	-0.0305161	0.77444	-0.368775	>sp|P78417|GSTO1_HUMAN Glutathione S-transferase omega-1 OS=Homo sapiens GN=GSTO1 PE=1 SV=2
P37802	TAGLN2	0.97943	-0.0299857	0.94623	-0.0797372	>sp|P37802|TAGL2_HUMAN Transgelin-2 OS=Homo sapiens GN=TAGLN2 PE=1 SV=3
Q99615	DNAJC7	0.979495	-0.02989	0.97812	-0.0319166	>sp|Q99615|DNJC7_HUMAN DnaJ homolog subfamily C member 7 OS=Homo sapiens GN=DNAJC7 PE=1 SV=2
P08708	RPS17	0.98013	-0.028955	1.6915	0.758303	>sp|P08708|RS17_HUMAN 40S ribosomal protein S17 OS=Homo sapiens GN=RPS17 PE=1 SV=2
Q9C005	DPY30	0.98052	-0.028381	0.94613	-0.0798897	>sp|Q9C005|DPY30_HUMAN Protein dpy-30 homolog OS=Homo sapiens GN=DPY30 PE=1 SV=1
P61204	ARF3	0.9806	-0.0282633	1.1629	0.217727	>sp|P61204|ARF3_HUMAN ADP-ribosylation factor 3 OS=Homo sapiens GN=ARF3 PE=1 SV=2;>sp|P84077|ARF1_HUMAN ADP-ribosylation factor 1 OS=Homo sapiens GN=ARF1 PE=1 SV=2;>sp|P84085|ARF5_HUMAN ADP-ribosylation factor 5 OS=Homo sapiens GN=ARF5 PE=1 SV=2
O43175	PHGDH	0.981708	-0.0266342	1.01683	0.0240726	>sp|O43175|SERA_HUMAN D-3-phosphoglycerate dehydrogenase OS=Homo sapiens GN=PHGDH PE=1 SV=4
P18085	ARF4	0.98235	-0.025691	1.311	0.390668	>sp|P18085|ARF4_HUMAN ADP-ribosylation factor 4 OS=Homo sapiens GN=ARF4 PE=1 SV=3
Q96AE4	FUBP1	0.982695	-0.0251845	0.998892	-0.00159918	>sp|Q96AE4|FUBP1_HUMAN Far upstream element-binding protein 1 OS=Homo sapiens GN=FUBP1 PE=1 SV=3
Q9UJU6	DBNL	0.983877	-0.0234494	1.02283	0.0325734	>sp|Q9UJU6|DBNL_HUMAN Drebrin-like protein OS=Homo sapiens GN=DBNL PE=1 SV=1
O15067	PFAS	0.98405	-0.0231965	1.0388	0.0549179	>sp|O15067|PUR4_HUMAN Phosphoribosylformylglycinamidine synthase OS=Homo sapiens GN=PFAS PE=1 SV=3
Q9Y5X3	SNX5	1.32248	0.403249	1.18795	0.248479	>sp|Q9Y5X3|SNX5_HUMAN Sorting nexin-5 OS=Homo sapiens GN=SNX5 PE=1 SV=1
O75832	PSMD10	0.98485	-0.0220241	0.99355	-0.00933552	>sp|O75832|PSD10_HUMAN 26S proteasome non-ATPase regulatory subunit 10 OS=Homo sapiens GN=PSMD10 PE=1 SV=1
O75874	IDH1	0.985065	-0.0217092	1.19703	0.259453	>sp|O75874|IDHC_HUMAN Isocitrate dehydrogenase [NADP] cytoplasmic OS=Homo sapiens GN=IDH1 PE=1 SV=2
P38117	ETFB	1.05271	0.0741147	1.17817	0.236552	>sp|P38117|ETFB_HUMAN Electron transfer flavoprotein subunit beta OS=Homo sapiens GN=ETFB PE=1 SV=3
P13010	XRCC5	1.32018	0.400731	1.14278	0.192546	>sp|P13010|XRCC5_HUMAN X-ray repair cross-complementing protein 5 OS=Homo sapiens GN=XRCC5 PE=1 SV=3
P61086	UBE2K	0.98575	-0.0207063	0.9256	-0.111539	>sp|P61086|UBE2K_HUMAN Ubiquitin-conjugating enzyme E2 K OS=Homo sapiens GN=UBE2K PE=1 SV=3
Q96MW1	CCDC43	1.0759	0.10554	1.10539	0.14455	>sp|Q96MW1|CCD43_HUMAN Coiled-coil domain-containing protein 43 OS=Homo sapiens GN=CCDC43 PE=1 SV=2
Q9NRX2	MRPL17	0.98606	-0.0202527	0.91954	-0.121016	>sp|Q9NRX2|RM17_HUMAN 39S ribosomal protein L17, mitochondrial OS=Homo sapiens GN=MRPL17 PE=1 SV=1
P35268	RPL22	0.98612	-0.0201649	1.6762	0.745194	>sp|P35268|RL22_HUMAN 60S ribosomal protein L22 OS=Homo sapiens GN=RPL22 PE=1 SV=2
P15559	NQO1	0.98665	-0.0193897	1.3217	0.402395	>sp|P15559|NQO1_HUMAN NAD(P)H dehydrogenase [quinone] 1 OS=Homo sapiens GN=NQO1 PE=1 SV=1
Q9BPX5	ARPC5L	0.98706	-0.0187903	0.78443	-0.350283	>sp|Q9BPX5|ARP5L_HUMAN Actin-related protein 2/3 complex subunit 5-like protein OS=Homo sapiens GN=ARPC5L PE=1 SV=1
P49411	TUFM	0.987648	-0.017931	1.03578	0.0507242	>sp|P49411|EFTU_HUMAN Elongation factor Tu, mitochondrial OS=Homo sapiens GN=TUFM PE=1 SV=2
Q9NZ32	ACTR10	0.987854	-0.0176299	1.25141	0.323559	>sp|Q9NZ32|ARP10_HUMAN Actin-related protein 10 OS=Homo sapiens GN=ACTR10 PE=1 SV=1
P52597	HNRNPF	0.9881	-0.017271	1.08147	0.112991	>sp|P52597|HNRPF_HUMAN Heterogeneous nuclear ribonucleoprotein F OS=Homo sapiens GN=HNRNPF PE=1 SV=3
Q14566	MCM6	0.98822	-0.0170958	1.0405	0.057277	>sp|Q14566|MCM6_HUMAN DNA replication licensing factor MCM6 OS=Homo sapiens GN=MCM6 PE=1 SV=1
Q8WVJ2	NUDC2	0.98936	-0.0154325	1.01638	0.0234328	>sp|Q8WVJ2|NUDC2_HUMAN NudC domain-containing protein 2 OS=Homo sapiens GN=NUDCD2 PE=1 SV=1
Q9BS26	ERP44	0.989529	-0.0151855	0.871255	-0.198833	>sp|Q9BS26|ERP44_HUMAN Endoplasmic reticulum resident protein 44 OS=Homo sapiens GN=ERP44 PE=1 SV=1
P04818	TYMS	1.25873	0.33197	1.146	0.196608	>sp|P04818|TYSY_HUMAN Thymidylate synthase OS=Homo sapiens GN=TYMS PE=1 SV=3
P62993	GRB2	0.99078	-0.0133633	1.1258	0.170951	>sp|P62993|GRB2_HUMAN Growth factor receptor-bound protein 2 OS=Homo sapiens GN=GRB2 PE=1 SV=1
Q6NUK1	SLC25A24	0.99083	-0.0132906	1.11974	0.163161	>sp|Q6NUK1|SCMC1_HUMAN Calcium-binding mitochondrial carrier protein SCaMC-1 OS=Homo sapiens GN=SLC25A24 PE=1 SV=2
P52943	CRIP2	0.99122	-0.0127228	0.803115	-0.316322	>sp|P52943|CRIP2_HUMAN Cysteine-rich protein 2 OS=Homo sapiens GN=CRIP2 PE=1 SV=1
Q2NL82	TSR1	0.99134	-0.0125482	0.98463	-0.0223464	>sp|Q2NL82|TSR1_HUMAN Pre-rRNA-processing protein TSR1 homolog OS=Homo sapiens GN=TSR1 PE=1 SV=1
P23434	GCSH	0.99158	-0.0121989	1.0911	0.125783	>sp|P23434|GCSH_HUMAN Glycine cleavage system H protein, mitochondrial OS=Homo sapiens GN=GCSH PE=1 SV=2
Q15020	SART3	1.17463	0.23221	1.2814	0.357721	>sp|Q15020|SART3_HUMAN Squamous cell carcinoma antigen recognized by T-cells 3 OS=Homo sapiens GN=SART3 PE=1 SV=1
P14314	PRKCSH	0.99208	-0.0114716	1.0512	0.0720372	>sp|P14314|GLU2B_HUMAN Glucosidase 2 subunit beta OS=Homo sapiens GN=PRKCSH PE=1 SV=2
Q9NVI7	ATAD3A	0.99297	-0.010178	1.0991	0.136323	>sp|Q9NVI7|ATD3A_HUMAN ATPase family AAA domain-containing protein 3A OS=Homo sapiens GN=ATAD3A PE=1 SV=2;>sp|Q5T9A4|ATD3B_HUMAN ATPase family AAA domain-containing protein 3B OS=Homo sapiens GN=ATAD3B PE=1 SV=1
P21266	GSTM3	1.46559	0.551486	1.15135	0.203321	>sp|P21266|GSTM3_HUMAN Glutathione S-transferase Mu 3 OS=Homo sapiens GN=GSTM3 PE=1 SV=3
Q8NBN7	RDH13	0.99339	-0.00956787	1.0101	0.0144981	>sp|Q8NBN7|RDH13_HUMAN Retinol dehydrogenase 13 OS=Homo sapiens GN=RDH13 PE=1 SV=2
Q3KQU3	MAP7D1	0.9956	-0.00636186	0.74451	-0.425637	>sp|Q3KQU3|MA7D1_HUMAN MAP7 domain-containing protein 1 OS=Homo sapiens GN=MAP7D1 PE=1 SV=1
P63244	GNB2L1	1.1995	0.262432	1.90545	0.930132	>sp|P63244|GBLP_HUMAN Guanine nucleotide-binding protein subunit beta-2-like 1 OS=Homo sapiens GN=GNB2L1 PE=1 SV=3
O75396	SEC22B	0.99601	-0.00576787	1.0342	0.0485152	>sp|O75396|SC22B_HUMAN Vesicle-trafficking protein SEC22b OS=Homo sapiens GN=SEC22B PE=1 SV=3
Q16851	UGP2	0.996331	-0.00530282	1.1679	0.223921	>sp|Q16851|UGPA_HUMAN UTP--glucose-1-phosphate uridylyltransferase OS=Homo sapiens GN=UGP2 PE=1 SV=5
P43490	NAMPT	0.996692	-0.00477995	1.14771	0.198752	>sp|P43490|NAMPT_HUMAN Nicotinamide phosphoribosyltransferase OS=Homo sapiens GN=NAMPT PE=1 SV=1
Q15813	TBCE	0.99674	-0.00471087	1.19113	0.252335	>sp|Q15813|TBCE_HUMAN Tubulin-specific chaperone E OS=Homo sapiens GN=TBCE PE=1 SV=1
O43617	TRAPPC3	0.99706	-0.00424777	0.83522	-0.259772	>sp|O43617|TPPC3_HUMAN Trafficking protein particle complex subunit 3 OS=Homo sapiens GN=TRAPPC3 PE=1 SV=1
P12429	ANXA3	0.99738	-0.00378482	0.80885	-0.306056	>sp|P12429|ANXA3_HUMAN Annexin A3 OS=Homo sapiens GN=ANXA3 PE=1 SV=3
P14866	HNRNPL	0.99756	-0.00352448	1.0178	0.0254541	>sp|P14866|HNRPL_HUMAN Heterogeneous nuclear ribonucleoprotein L OS=Homo sapiens GN=HNRNPL PE=1 SV=2
P33316	DUT	0.99815	-0.00267146	1.0245	0.03492	>sp|P33316|DUT_HUMAN Deoxyuridine 5-triphosphate nucleotidohydrolase, mitochondrial OS=Homo sapiens GN=DUT PE=1 SV=3
P11142	HSPA8	0.998263	-0.00250848	0.990773	-0.0133731	>sp|P11142|HSP7C_HUMAN Heat shock cognate 71 kDa protein OS=Homo sapiens GN=HSPA8 PE=1 SV=1;>sp|P54652|HSP72_HUMAN Heat shock-related 70 kDa protein 2 OS=Homo sapiens GN=HSPA2 PE=1 SV=1
P19367	HK1	0.955557	-0.0655858	1.39502	0.48029	>sp|P19367|HXK1_HUMAN Hexokinase-1 OS=Homo sapiens GN=HK1 PE=1 SV=3
Q14432	PDE3A	0.99956	-0.000634926	1.1458	0.196355	>sp|Q14432|PDE3A_HUMAN cGMP-inhibited 3,5-cyclic phosphodiesterase A OS=Homo sapiens GN=PDE3A PE=1 SV=3
P11021	HSPA5	0.999561	-0.00063339	0.961572	-0.056533	>sp|P11021|GRP78_HUMAN 78 kDa glucose-regulated protein OS=Homo sapiens GN=HSPA5 PE=1 SV=2
A6NL28	TPM3L	0.99957	-0.000620492	0.74074	-0.432961	>sp|A6NL28|TPM3L_HUMAN Putative tropomyosin alpha-3 chain-like protein OS=Homo sapiens PE=5 SV=2
P13693	TPT1	1	0	1.0252	0.0359054	>sp|P13693|TCTP_HUMAN Translationally-controlled tumor protein OS=Homo sapiens GN=TPT1 PE=1 SV=1;>sp|Q56UQ5|TPT1L_HUMAN TPT1-like protein OS=Homo sapiens PE=1 SV=1
Q6P1N0	CC2D1A	1.17878	0.237297	1.04241	0.0599283	>sp|Q6P1N0|C2D1A_HUMAN Coiled-coil and C2 domain-containing protein 1A OS=Homo sapiens GN=CC2D1A PE=1 SV=1
Q14019	COTL1	1.0003	0.000432744	0.98074	-0.0280574	>sp|Q14019|COTL1_HUMAN Coactosin-like protein OS=Homo sapiens GN=COTL1 PE=1 SV=3
P15531	NME1	1.0004	0.000576963	1.1578	0.211386	>sp|P15531|NDKA_HUMAN Nucleoside diphosphate kinase A OS=Homo sapiens GN=NME1 PE=1 SV=1
O14929	HAT1	1.0008	0.00115369	0.88269	-0.180021	>sp|O14929|HAT1_HUMAN Histone acetyltransferase type B catalytic subunit OS=Homo sapiens GN=HAT1 PE=1 SV=1
Q8IZ21	PHACTR4	1.15717	0.210603	1.0606	0.0848809	>sp|Q8IZ21|PHAR4_HUMAN Phosphatase and actin regulator 4 OS=Homo sapiens GN=PHACTR4 PE=1 SV=1
O60828	PQBP1	1.13112	0.177749	1.21903	0.285738	>sp|O60828|PQBP1_HUMAN Polyglutamine-binding protein 1 OS=Homo sapiens GN=PQBP1 PE=1 SV=1
Q8N806	UBR7	1.00177	0.00255611	1.06971	0.0972152	>sp|Q8N806|UBR7_HUMAN Putative E3 ubiquitin-protein ligase UBR7 OS=Homo sapiens GN=UBR7 PE=1 SV=2
Q6QNY1	BLOC1S2	1.0024	0.00345832	1.0305	0.0433445	>sp|Q6QNY1|BL1S2_HUMAN Biogenesis of lysosome-related organelles complex 1 subunit 2 OS=Homo sapiens GN=BLOC1S2 PE=1 SV=1
Q13247	SRSF6	1.34637	0.42908	1.7991	0.847275	>sp|Q13247|SRSF6_HUMAN Serine/arginine-rich splicing factor 6 OS=Homo sapiens GN=SRSF6 PE=1 SV=2
Q9Y3D6	FIS1	1.003	0.00432161	1.083	0.115033	>sp|Q9Y3D6|FIS1_HUMAN Mitochondrial fission 1 protein OS=Homo sapiens GN=FIS1 PE=1 SV=2
Q9Y4Y9	LSM5	1.00333	0.004789	1.00788	0.0113239	>sp|Q9Y4Y9|LSM5_HUMAN U6 snRNA-associated Sm-like protein LSm5 OS=Homo sapiens GN=LSM5 PE=1 SV=3
P46776	RPL27A	1.0051	0.00733905	1.745	0.803227	>sp|P46776|RL27A_HUMAN 60S ribosomal protein L27a OS=Homo sapiens GN=RPL27A PE=1 SV=2
P48637	GSS	1.00528	0.00760217	0.854987	-0.226026	>sp|P48637|GSHB_HUMAN Glutathione synthetase OS=Homo sapiens GN=GSS PE=1 SV=1
Q6IBW4	NCAPH2	1.00567	0.00815641	1.07625	0.106013	>sp|Q6IBW4|CNDH2_HUMAN Condensin-2 complex subunit H2 OS=Homo sapiens GN=NCAPH2 PE=1 SV=1
P61024	CKS1B	1.0058	0.00834346	0.96665	-0.0489345	>sp|P61024|CKS1_HUMAN Cyclin-dependent kinases regulatory subunit 1 OS=Homo sapiens GN=CKS1B PE=1 SV=1
Q00587	CDC42EP1	1.04547	0.0641477	0.956001	-0.0649161	>sp|Q00587|BORG5_HUMAN Cdc42 effector protein 1 OS=Homo sapiens GN=CDC42EP1 PE=1 SV=1
Q14318	FKBP8	1.0064	0.00920383	0.83631	-0.25789	>sp|Q14318|FKBP8_HUMAN Peptidyl-prolyl cis-trans isomerase FKBP8 OS=Homo sapiens GN=FKBP8 PE=1 SV=2
P49189	ALDH9A1	1.05847	0.0819851	1.02831	0.0402773	>sp|P49189|AL9A1_HUMAN 4-trimethylaminobutyraldehyde dehydrogenase OS=Homo sapiens GN=ALDH9A1 PE=1 SV=3
P53041	PPP5C	1.00724	0.0104075	1.04895	0.0689459	>sp|P53041|PPP5_HUMAN Serine/threonine-protein phosphatase 5 OS=Homo sapiens GN=PPP5C PE=1 SV=1
O75608	LYPLA1	1.0073	0.0104934	1.1171	0.159758	>sp|O75608|LYPA1_HUMAN Acyl-protein thioesterase 1 OS=Homo sapiens GN=LYPLA1 PE=1 SV=1
P09525	ANXA4	1.0081	0.0116388	0.83504	-0.260083	>sp|P09525|ANXA4_HUMAN Annexin A4 OS=Homo sapiens GN=ANXA4 PE=1 SV=4
P63279	UBE2I	1.0083	0.0119249	0.98995	-0.0145724	>sp|P63279|UBC9_HUMAN SUMO-conjugating enzyme UBC9 OS=Homo sapiens GN=UBE2I PE=1 SV=1
P31939	ATIC	1.0091	0.0130692	0.924	-0.114035	>sp|P31939|PUR9_HUMAN Bifunctional purine biosynthesis protein PURH OS=Homo sapiens GN=ATIC PE=1 SV=3
O14548	COX7A2L	1.0091	0.0130692	0.93347	-0.0993244	>sp|O14548|COX7R_HUMAN Cytochrome c oxidase subunit 7A-related protein, mitochondrial OS=Homo sapiens GN=COX7A2L PE=1 SV=2
P62913	RPL11	1.0094	0.013498	1.7702	0.823912	>sp|P62913|RL11_HUMAN 60S ribosomal protein L11 OS=Homo sapiens GN=RPL11 PE=1 SV=2
Q96GA7	SDSL	1.00971	0.013941	0.66438	-0.589919	>sp|Q96GA7|SDSL_HUMAN Serine dehydratase-like OS=Homo sapiens GN=SDSL PE=1 SV=1
O95782	AP2A1	1.0098	0.0140696	0.94384	-0.0833858	>sp|O95782|AP2A1_HUMAN AP-2 complex subunit alpha-1 OS=Homo sapiens GN=AP2A1 PE=1 SV=3;>sp|O94973|AP2A2_HUMAN AP-2 complex subunit alpha-2 OS=Homo sapiens GN=AP2A2 PE=1 SV=2
P07951	TPM2	1.011	0.015783	1.1562	0.209391	>sp|P07951|TPM2_HUMAN Tropomyosin beta chain OS=Homo sapiens GN=TPM2 PE=1 SV=1
Q7KZF4	SND1	1.06463	0.0903482	1.06367	0.0890513	>sp|Q7KZF4|SND1_HUMAN Staphylococcal nuclease domain-containing protein 1 OS=Homo sapiens GN=SND1 PE=1 SV=1
P27797	CALR	1.01198	0.017176	0.923253	-0.115202	>sp|P27797|CALR_HUMAN Calreticulin OS=Homo sapiens GN=CALR PE=1 SV=1
P14324	FDPS	1.0122	0.0174944	0.99119	-0.0127665	>sp|P14324|FPPS_HUMAN Farnesyl pyrophosphate synthase OS=Homo sapiens GN=FDPS PE=1 SV=4
P62820	RAB1A	1.25985	0.333254	1.29277	0.370461	>sp|P62820|RAB1A_HUMAN Ras-related protein Rab-1A OS=Homo sapiens GN=RAB1A PE=1 SV=3;>sp|Q9H0U4|RAB1B_HUMAN Ras-related protein Rab-1B OS=Homo sapiens GN=RAB1B PE=1 SV=1;>sp|Q92928|RAB1C_HUMAN Putative Ras-related protein Rab-1C OS=Homo sapiens GN=RAB1C PE
P55769	NHP2L1	1.01263	0.0181143	0.76576	-0.385036	>sp|P55769|NH2L1_HUMAN NHP2-like protein 1 OS=Homo sapiens GN=NHP2L1 PE=1 SV=3
P61289	PSME3	0.866953	-0.205974	1.18429	0.244023	>sp|P61289|PSME3_HUMAN Proteasome activator complex subunit 3 OS=Homo sapiens GN=PSME3 PE=1 SV=1
Q9UL25	RAB21	1.41311	0.498876	1.21327	0.278895	>sp|Q9UL25|RAB21_HUMAN Ras-related protein Rab-21 OS=Homo sapiens GN=RAB21 PE=1 SV=3
P05023	ATP1A1	1.0136	0.0194884	0.92465	-0.113021	>sp|P05023|AT1A1_HUMAN Sodium/potassium-transporting ATPase subunit alpha-1 OS=Homo sapiens GN=ATP1A1 PE=1 SV=1
Q9BYN0	SRXN1	1.0136	0.0194884	1.1245	0.169284	>sp|Q9BYN0|SRXN1_HUMAN Sulfiredoxin-1 OS=Homo sapiens GN=SRXN1 PE=1 SV=2
Q86XP3	DDX42	1.34675	0.429483	1.32302	0.403833	>sp|Q86XP3|DDX42_HUMAN ATP-dependent RNA helicase DDX42 OS=Homo sapiens GN=DDX42 PE=1 SV=1
O15027	SEC16A	1.10094	0.138736	1.5054	0.590148	>sp|O15027|SC16A_HUMAN Protein transport protein Sec16A OS=Homo sapiens GN=SEC16A PE=1 SV=3
Q13765	NACA	1.04955	0.0697686	1.4059	0.491495	>sp|Q13765|NACA_HUMAN Nascent polypeptide-associated complex subunit alpha OS=Homo sapiens GN=NACA PE=1 SV=1
Q16555	DPYSL2	1.0146	0.0209111	1.0031	0.00446544	>sp|Q16555|DPYL2_HUMAN Dihydropyrimidinase-related protein 2 OS=Homo sapiens GN=DPYSL2 PE=1 SV=1
P24666	ACP1	1.0147	0.0210533	1.095	0.130931	>sp|P24666|PPAC_HUMAN Low molecular weight phosphotyrosine protein phosphatase OS=Homo sapiens GN=ACP1 PE=1 SV=3
O00299	CLIC1	1.0147	0.0210533	1.0446	0.0629506	>sp|O00299|CLIC1_HUMAN Chloride intracellular channel protein 1 OS=Homo sapiens GN=CLIC1 PE=1 SV=4
P31153	MAT2A	1.01511	0.0216432	0.974935	-0.0366221	>sp|P31153|METK2_HUMAN S-adenosylmethionine synthase isoform type-2 OS=Homo sapiens GN=MAT2A PE=1 SV=1
Q06830	PRDX1	1.0153	0.0219061	1.1045	0.143393	>sp|Q06830|PRDX1_HUMAN Peroxiredoxin-1 OS=Homo sapiens GN=PRDX1 PE=1 SV=1
Q99613	EIF3C	1.14895	0.200313	1.29984	0.37833	>sp|Q99613|EIF3C_HUMAN Eukaryotic translation initiation factor 3 subunit C OS=Homo sapiens GN=EIF3C PE=1 SV=1
O00273	DFFA	1.01565	0.0224083	1.05518	0.0774846	>sp|O00273|DFFA_HUMAN DNA fragmentation factor subunit alpha OS=Homo sapiens GN=DFFA PE=1 SV=1
P24539	ATP5F1	1.0165	0.0236102	1.0406	0.0574156	>sp|P24539|AT5F1_HUMAN ATP synthase subunit b, mitochondrial OS=Homo sapiens GN=ATP5F1 PE=1 SV=2
P68104	EEF1A1	1.01683	0.0240775	0.961976	-0.0559272	>sp|P68104|EF1A1_HUMAN Elongation factor 1-alpha 1 OS=Homo sapiens GN=EEF1A1 PE=1 SV=1;>sp|Q5VTE0|EF1A3_HUMAN Putative elongation factor 1-alpha-like 3 OS=Homo sapiens GN=EEF1AL3 PE=5 SV=1
O60841	EIF5B	1.0176	0.0251706	0.95072	-0.0729076	>sp|O60841|IF2P_HUMAN Eukaryotic translation initiation factor 5B OS=Homo sapiens GN=EIF5B PE=1 SV=4
P63241	EIF5A	1.018	0.0257376	1.1139	0.15562	>sp|P63241|IF5A1_HUMAN Eukaryotic translation initiation factor 5A-1 OS=Homo sapiens GN=EIF5A PE=1 SV=2;>sp|Q6IS14|IF5AL_HUMAN Eukaryotic translation initiation factor 5A-1-like OS=Homo sapiens GN=EIF5AL1 PE=1 SV=2
Q14240	EIF4A2	1.01805	0.0258119	1.0583	0.0817437	>sp|Q14240|IF4A2_HUMAN Eukaryotic initiation factor 4A-II OS=Homo sapiens GN=EIF4A2 PE=1 SV=2;>sp|P60842|IF4A1_HUMAN Eukaryotic initiation factor 4A-I OS=Homo sapiens GN=EIF4A1 PE=1 SV=1
Q8WZ42	TTN	1.01809	0.0258722	0.992385	-0.0110282	>sp|Q8WZ42|TITIN_HUMAN Titin OS=Homo sapiens GN=TTN PE=1 SV=2
P09496	CLTA	1.46302	0.548951	1.65869	0.730044	>sp|P09496|CLCA_HUMAN Clathrin light chain A OS=Homo sapiens GN=CLTA PE=1 SV=1
P62191	PSMC1	1.01924	0.0274999	1.03182	0.0451973	>sp|P62191|PRS4_HUMAN 26S protease regulatory subunit 4 OS=Homo sapiens GN=PSMC1 PE=1 SV=1
P00505	GOT2	1.0196	0.0280033	1.0708	0.098689	>sp|P00505|AATM_HUMAN Aspartate aminotransferase, mitochondrial OS=Homo sapiens GN=GOT2 PE=1 SV=3
P49368	CCT3	1.0197	0.0281448	0.9575	-0.0626556	>sp|P49368|TCPG_HUMAN T-complex protein 1 subunit gamma OS=Homo sapiens GN=CCT3 PE=1 SV=4
O43583	DENR	1.0198	0.0282862	1.0628	0.0878701	>sp|O43583|DENR_HUMAN Density-regulated protein OS=Homo sapiens GN=DENR PE=1 SV=2
P49427	CDC34	1.021	0.0299829	1.022	0.0313952	>sp|P49427|UB2R1_HUMAN Ubiquitin-conjugating enzyme E2 R1 OS=Homo sapiens GN=CDC34 PE=1 SV=2
Q9UBE0	SAE1	1.0224	0.0319597	0.8285	-0.271426	>sp|Q9UBE0|SAE1_HUMAN SUMO-activating enzyme subunit 1 OS=Homo sapiens GN=SAE1 PE=1 SV=1
P41567	EIF1	1.0229	0.0326651	1.0358	0.0507455	>sp|P41567|EIF1_HUMAN Eukaryotic translation initiation factor 1 OS=Homo sapiens GN=EIF1 PE=1 SV=1
Q92797	SYMPK	1.33481	0.416634	1.20704	0.271468	>sp|Q92797|SYMPK_HUMAN Symplekin OS=Homo sapiens GN=SYMPK PE=1 SV=2
P62195	PSMC5	1.02386	0.0340172	1.01158	0.0166143	>sp|P62195|PRS8_HUMAN 26S protease regulatory subunit 8 OS=Homo sapiens GN=PSMC5 PE=1 SV=1
P62310	LSM3	1.0239	0.0340748	0.96553	-0.050607	>sp|P62310|LSM3_HUMAN U6 snRNA-associated Sm-like protein LSm3 OS=Homo sapiens GN=LSM3 PE=1 SV=2
O00487	PSMD14	1.19884	0.261635	1.06627	0.0925742	>sp|O00487|PSDE_HUMAN 26S proteasome non-ATPase regulatory subunit 14 OS=Homo sapiens GN=PSMD14 PE=1 SV=1
Q15907	RAB11B	1.0241	0.0343566	1.1128	0.154194	>sp|Q15907|RB11B_HUMAN Ras-related protein Rab-11B OS=Homo sapiens GN=RAB11B PE=1 SV=4;>sp|P62491|RB11A_HUMAN Ras-related protein Rab-11A OS=Homo sapiens GN=RAB11A PE=1 SV=3
P25815	S100P	1.0246	0.0350608	0.81781	-0.290162	>sp|P25815|S100P_HUMAN Protein S100-P OS=Homo sapiens GN=S100P PE=1 SV=2
P61313	RPL15	1.0248	0.0353424	1.8602	0.895458	>sp|P61313|RL15_HUMAN 60S ribosomal protein L15 OS=Homo sapiens GN=RPL15 PE=1 SV=2
P78527	PRKDC	1.0249	0.0354832	0.8376	-0.255667	>sp|P78527|PRKDC_HUMAN DNA-dependent protein kinase catalytic subunit OS=Homo sapiens GN=PRKDC PE=1 SV=3
P56385	ATP5I	1.02515	0.035835	1.26555	0.339765	>sp|P56385|ATP5I_HUMAN ATP synthase subunit e, mitochondrial OS=Homo sapiens GN=ATP5I PE=1 SV=2
P55957	BID	1.0252	0.0359054	0.73712	-0.440029	>sp|P55957|BID_HUMAN BH3-interacting domain death agonist OS=Homo sapiens GN=BID PE=1 SV=1
Q9Y295	DRG1	1.0338	0.047958	1.07047	0.0982464	>sp|Q9Y295|DRG1_HUMAN Developmentally-regulated GTP-binding protein 1 OS=Homo sapiens GN=DRG1 PE=1 SV=1
P27695	APEX1	1.0257	0.0366088	1.0811	0.1125	>sp|P27695|APEX1_HUMAN DNA-(apurinic or apyrimidinic site) lyase OS=Homo sapiens GN=APEX1 PE=1 SV=2
Q9NZL9	MAT2B	1.0262	0.0373119	1.1061	0.145482	>sp|Q9NZL9|MAT2B_HUMAN Methionine adenosyltransferase 2 subunit beta OS=Homo sapiens GN=MAT2B PE=1 SV=1
Q9GZT3	SLIRP	1.0262	0.0373119	0.98466	-0.0223024	>sp|Q9GZT3|SLIRP_HUMAN SRA stem-loop-interacting RNA-binding protein, mitochondrial OS=Homo sapiens GN=SLIRP PE=1 SV=1
Q9Y4L1	HYOU1	1.27282	0.348027	1.12733	0.172904	>sp|Q9Y4L1|HYOU1_HUMAN Hypoxia up-regulated protein 1 OS=Homo sapiens GN=HYOU1 PE=1 SV=1
Q16698	DECR1	1.0269	0.0382957	1.0118	0.0169241	>sp|Q16698|DECR_HUMAN 2,4-dienoyl-CoA reductase, mitochondrial OS=Homo sapiens GN=DECR1 PE=1 SV=1
P28070	PSMB4	1.027	0.0384362	0.92698	-0.10939	>sp|P28070|PSB4_HUMAN Proteasome subunit beta type-4 OS=Homo sapiens GN=PSMB4 PE=1 SV=4
P50454	SERPINH1	1.02782	0.0395811	1.13571	0.183591	>sp|P50454|SERPH_HUMAN Serpin H1 OS=Homo sapiens GN=SERPINH1 PE=1 SV=2
Q86VP6	CAND1	1.0283	0.0402612	0.99667	-0.00481219	>sp|Q86VP6|CAND1_HUMAN Cullin-associated NEDD8-dissociated protein 1 OS=Homo sapiens GN=CAND1 PE=1 SV=2
P31946	YWHAB	1.0288	0.0409625	1.1068	0.146395	>sp|P31946|1433B_HUMAN 14-3-3 protein beta/alpha OS=Homo sapiens GN=YWHAB PE=1 SV=3
P46379	BAT3	1.02902	0.0412742	1.07172	0.0999328	>sp|P46379|BAT3_HUMAN Large proline-rich protein BAT3 OS=Homo sapiens GN=BAT3 PE=1 SV=2
Q9Y6E0	STK24	1.02914	0.0414322	0.90681	-0.141128	>sp|Q9Y6E0|STK24_HUMAN Serine/threonine-protein kinase 24 OS=Homo sapiens GN=STK24 PE=1 SV=1
Q16850	CYP51A1	1.0292	0.0415234	1.2359	0.305562	>sp|Q16850|CP51A_HUMAN Lanosterol 14-alpha demethylase OS=Homo sapiens GN=CYP51A1 PE=1 SV=3
Q12792	TWF1	1.0294	0.0418037	0.8793	-0.185573	>sp|Q12792|TWF1_HUMAN Twinfilin-1 OS=Homo sapiens GN=TWF1 PE=1 SV=3
Q9ULW0	TPX2	1.01293	0.0185386	1.36002	0.443629	>sp|Q9ULW0|TPX2_HUMAN Targeting protein for Xklp2 OS=Homo sapiens GN=TPX2 PE=1 SV=2
P61088	UBE2N	1.0301	0.0427844	1.123	0.167358	>sp|P61088|UBE2N_HUMAN Ubiquitin-conjugating enzyme E2 N OS=Homo sapiens GN=UBE2N PE=1 SV=1;>sp|Q5JXB2|UE2NL_HUMAN Putative ubiquitin-conjugating enzyme E2 N-like OS=Homo sapiens GN=UBE2NL PE=5 SV=1
O75368	SH3BGRL	1.0303	0.0430645	1.0713	0.0993625	>sp|O75368|SH3L1_HUMAN SH3 domain-binding glutamic acid-rich-like protein OS=Homo sapiens GN=SH3BGRL PE=1 SV=1
P40926	MDH2	1.0305	0.0433445	0.9887	-0.0163953	>sp|P40926|MDHM_HUMAN Malate dehydrogenase, mitochondrial OS=Homo sapiens GN=MDH2 PE=1 SV=3
P09651	HNRNPA1	1.46908	0.554915	1.25711	0.33011	>sp|P09651|ROA1_HUMAN Heterogeneous nuclear ribonucleoprotein A1 OS=Homo sapiens GN=HNRNPA1 PE=1 SV=5;>sp|P0C7M2|RA1L3_HUMAN Putative heterogeneous nuclear ribonucleoprotein A1-like 3 OS=Homo sapiens GN=HNRPA1L3 PE=5 SV=1
P55854	SUMO3	1.0308	0.0437644	0.98403	-0.0232258	>sp|P55854|SUMO3_HUMAN Small ubiquitin-related modifier 3 OS=Homo sapiens GN=SUMO3 PE=1 SV=2;>sp|P61956|SUMO2_HUMAN Small ubiquitin-related modifier 2 OS=Homo sapiens GN=SUMO2 PE=1 SV=1;>sp|Q6EEV6|SUMO4_HUMAN Small ubiquitin-related modifier 4 OS=Homo sapi
P78371	CCT2	1.03089	0.043888	1.06584	0.09199	>sp|P78371|TCPB_HUMAN T-complex protein 1 subunit beta OS=Homo sapiens GN=CCT2 PE=1 SV=4
Q96BN8	FAM105B	1.03105	0.0441143	0.976055	-0.0349656	>sp|Q96BN8|F105B_HUMAN Protein FAM105B OS=Homo sapiens GN=FAM105B PE=1 SV=3
P24941	CDK2	1.0312	0.0443242	1.1586	0.212383	>sp|P24941|CDK2_HUMAN Cell division protein kinase 2 OS=Homo sapiens GN=CDK2 PE=1 SV=2
P62306	SNRPF	1.0315	0.0447438	0.92988	-0.104884	>sp|P62306|RUXF_HUMAN Small nuclear ribonucleoprotein F OS=Homo sapiens GN=SNRPF PE=1 SV=1
Q9UNS2	COPS3	1.0326	0.0462815	0.93711	-0.0937097	>sp|Q9UNS2|CSN3_HUMAN COP9 signalosome complex subunit 3 OS=Homo sapiens GN=COPS3 PE=1 SV=3
Q96EY1	DNAJA3	1.0333	0.0472592	0.91527	-0.127731	>sp|Q96EY1|DNJA3_HUMAN DnaJ homolog subfamily A member 3, mitochondrial OS=Homo sapiens GN=DNAJA3 PE=1 SV=2
Q9BQA1	WDR77	1.03359	0.047664	1.03481	0.0493659	>sp|Q9BQA1|MEP50_HUMAN Methylosome protein 50 OS=Homo sapiens GN=WDR77 PE=1 SV=1
Q9Y285	FARSA	1.03557	0.050432	1.05043	0.07098	>sp|Q9Y285|SYFA_HUMAN Phenylalanyl-tRNA synthetase alpha chain OS=Homo sapiens GN=FARSA PE=1 SV=3
Q96A57	C20orf30	1.036	0.051024	1.0828	0.114767	>sp|Q96A57|CT030_HUMAN UPF0414 transmembrane protein C20orf30 OS=Homo sapiens GN=C20orf30 PE=1 SV=1
P51648	ALDH3A2	1.0362	0.0513025	1.22145	0.288595	>sp|P51648|AL3A2_HUMAN Fatty aldehyde dehydrogenase OS=Homo sapiens GN=ALDH3A2 PE=1 SV=1
Q9H444	CHMP4B	1.0381	0.0539454	1.1186	0.161694	>sp|Q9H444|CHM4B_HUMAN Charged multivesicular body protein 4b OS=Homo sapiens GN=CHMP4B PE=1 SV=1
P50991	CCT4	1.03819	0.0540678	0.987021	-0.0188467	>sp|P50991|TCPD_HUMAN T-complex protein 1 subunit delta OS=Homo sapiens GN=CCT4 PE=1 SV=4
O95456	PSMG1	0.960407	-0.0582821	1.31621	0.396389	>sp|O95456|PSMG1_HUMAN Proteasome assembly chaperone 1 OS=Homo sapiens GN=PSMG1 PE=1 SV=1
Q14152	EIF3A	1.0401	0.0567222	0.96711	-0.0482481	>sp|Q14152|EIF3A_HUMAN Eukaryotic translation initiation factor 3 subunit A OS=Homo sapiens GN=EIF3A PE=1 SV=1
Q08257	CRYZ	0.904766	-0.144383	1.17665	0.234688	>sp|Q08257|QOR_HUMAN Quinone oxidoreductase OS=Homo sapiens GN=CRYZ PE=1 SV=1
P61978	HNRNPK	1.04132	0.0584125	1.12144	0.165352	>sp|P61978|HNRPK_HUMAN Heterogeneous nuclear ribonucleoprotein K OS=Homo sapiens GN=HNRNPK PE=1 SV=1
O75150	RNF40	1.0417	0.0589399	0.94666	-0.0790817	>sp|O75150|BRE1B_HUMAN E3 ubiquitin-protein ligase BRE1B OS=Homo sapiens GN=RNF40 PE=1 SV=4
P19404	NDUFV2	0.965328	-0.0509093	1.20145	0.264778	>sp|P19404|NDUV2_HUMAN NADH dehydrogenase [ubiquinone] flavoprotein 2, mitochondrial OS=Homo sapiens GN=NDUFV2 PE=1 SV=2
Q9H0C8	ILKAP	1.04238	0.0598744	0.76436	-0.387676	>sp|Q9H0C8|ILKAP_HUMAN Integrin-linked kinase-associated serine/threonine phosphatase 2C OS=Homo sapiens GN=ILKAP PE=1 SV=1
Q13144	EIF2B5	1.14391	0.193972	0.975959	-0.0351077	>sp|Q13144|EI2BE_HUMAN Translation initiation factor eIF-2B subunit epsilon OS=Homo sapiens GN=EIF2B5 PE=1 SV=3
Q68G74	LHX8	1.0424	0.059909	1.1189	0.162081	>sp|Q68G74|LHX8_HUMAN LIM/homeobox protein Lhx8 OS=Homo sapiens GN=LHX8 PE=2 SV=2
P51665	PSMD7	1.0427	0.0603241	1.0415	0.0586628	>sp|P51665|PSD7_HUMAN 26S proteasome non-ATPase regulatory subunit 7 OS=Homo sapiens GN=PSMD7 PE=1 SV=2
P37108	SRP14	1.0428	0.0604625	1.1796	0.238298	>sp|P37108|SRP14_HUMAN Signal recognition particle 14 kDa protein OS=Homo sapiens GN=SRP14 PE=1 SV=2
Q9UNL2	SSR3	1.043	0.0607392	0.69607	-0.522696	>sp|Q9UNL2|SSRG_HUMAN Translocon-associated protein subunit gamma OS=Homo sapiens GN=SSR3 PE=1 SV=1
O00264	PGRMC1	1.29454	0.372438	0.998773	-0.00177158	>sp|O00264|PGRC1_HUMAN Membrane-associated progesterone receptor component 1 OS=Homo sapiens GN=PGRMC1 PE=1 SV=3
O94788	ALDH1A2	1.0432	0.0610158	1.0207	0.0295589	>sp|O94788|AL1A2_HUMAN Retinal dehydrogenase 2 OS=Homo sapiens GN=ALDH1A2 PE=1 SV=3
P26641	EEF1G	1.27375	0.349078	1.0566	0.0794283	>sp|P26641|EF1G_HUMAN Elongation factor 1-gamma OS=Homo sapiens GN=EEF1G PE=1 SV=3
O14757	CHEK1	1.044	0.0621217	1.0692	0.0965317	>sp|O14757|CHK1_HUMAN Serine/threonine-protein kinase Chk1 OS=Homo sapiens GN=CHEK1 PE=1 SV=1
Q9HB71	CACYBP	1.0443	0.0625362	1.0083	0.0119249	>sp|Q9HB71|CYBP_HUMAN Calcyclin-binding protein OS=Homo sapiens GN=CACYBP PE=1 SV=2
Q9BUF5	TUBB6	1.04511	0.0636548	1.1505	0.202261	>sp|Q9BUF5|TBB6_HUMAN Tubulin beta-6 chain OS=Homo sapiens GN=TUBB6 PE=1 SV=1
Q9HAV7	GRPEL1	1.0453	0.0639171	0.8648	-0.209562	>sp|Q9HAV7|GRPE1_HUMAN GrpE protein homolog 1, mitochondrial OS=Homo sapiens GN=GRPEL1 PE=1 SV=2
P49321	NASP	1.04732	0.0667031	1.15377	0.206362	>sp|P49321|NASP_HUMAN Nuclear autoantigenic sperm protein OS=Homo sapiens GN=NASP PE=1 SV=2
Q96A72	MAGOHB	1.0479	0.067501	1.0358	0.0507455	>sp|Q96A72|MGN2_HUMAN Protein mago nashi homolog 2 OS=Homo sapiens GN=MAGOHB PE=1 SV=1
Q96HC4	PDLIM5	1.0486	0.0684645	1.0956	0.131721	>sp|Q96HC4|PDLI5_HUMAN PDZ and LIM domain protein 5 OS=Homo sapiens GN=PDLIM5 PE=1 SV=4
Q9UI12	ATP6V1H	1.04872	0.0686227	1.03748	0.0530835	>sp|Q9UI12|VATH_HUMAN V-type proton ATPase subunit H OS=Homo sapiens GN=ATP6V1H PE=1 SV=1
P00367	GLUD1	1.04902	0.0690422	0.977117	-0.0333973	>sp|P00367|DHE3_HUMAN Glutamate dehydrogenase 1, mitochondrial OS=Homo sapiens GN=GLUD1 PE=1 SV=2;>sp|P49448|DHE4_HUMAN Glutamate dehydrogenase 2, mitochondrial OS=Homo sapiens GN=GLUD2 PE=1 SV=2
Q92890	UFD1L	1.31872	0.399139	1.17675	0.234803	>sp|Q92890|UFD1_HUMAN Ubiquitin fusion degradation protein 1 homolog OS=Homo sapiens GN=UFD1L PE=1 SV=3
Q10713	PMPCA	1.04946	0.0696463	1.07419	0.103255	>sp|Q10713|MPPA_HUMAN Mitochondrial-processing peptidase subunit alpha OS=Homo sapiens GN=PMPCA PE=1 SV=2
O43237	DYNC1LI2	1.04951	0.069713	1.00989	0.014205	>sp|O43237|DC1L2_HUMAN Cytoplasmic dynein 1 light intermediate chain 2 OS=Homo sapiens GN=DYNC1LI2 PE=1 SV=1
O00505	KPNA3	1.0518	0.0728604	0.70347	-0.507439	>sp|O00505|IMA3_HUMAN Importin subunit alpha-3 OS=Homo sapiens GN=KPNA3 PE=1 SV=2
P50213	IDH3A	1.0526	0.0739573	0.97463	-0.0370735	>sp|P50213|IDH3A_HUMAN Isocitrate dehydrogenase [NAD] subunit alpha, mitochondrial OS=Homo sapiens GN=IDH3A PE=1 SV=1
Q8TEA8	DTD1	1.0529	0.0743684	0.90631	-0.141923	>sp|Q8TEA8|DTD1_HUMAN D-tyrosyl-tRNA(Tyr) deacylase 1 OS=Homo sapiens GN=DTD1 PE=1 SV=2
P07237	P4HB	1.05357	0.0752898	0.992276	-0.0111869	>sp|P07237|PDIA1_HUMAN Protein disulfide-isomerase OS=Homo sapiens GN=P4HB PE=1 SV=3
P07737	PFN1	1.0536	0.0753273	1.1253	0.17031	>sp|P07737|PROF1_HUMAN Profilin-1 OS=Homo sapiens GN=PFN1 PE=1 SV=2
P26599	PTBP1	1.05403	0.0759132	1.09555	0.131659	>sp|P26599|PTBP1_HUMAN Polypyrimidine tract-binding protein 1 OS=Homo sapiens GN=PTBP1 PE=1 SV=1
P25787	PSMA2	1.0543	0.0762854	0.98751	-0.0181327	>sp|P25787|PSA2_HUMAN Proteasome subunit alpha type-2 OS=Homo sapiens GN=PSMA2 PE=1 SV=2
P39656	DDOST	1.05437	0.0763767	0.88812	-0.171173	>sp|P39656|OST48_HUMAN Dolichyl-diphosphooligosaccharide--protein glycosyltransferase 48 kDa subunit OS=Homo sapiens GN=DDOST PE=1 SV=4
P49720	PSMB3	1.0544	0.0764223	0.9278	-0.108114	>sp|P49720|PSB3_HUMAN Proteasome subunit beta type-3 OS=Homo sapiens GN=PSMB3 PE=1 SV=2
Q9NX46	ADPRHL2	1.20025	0.26334	1.31837	0.398754	>sp|Q9NX46|ARHL2_HUMAN Poly(ADP-ribose) glycohydrolase ARH3 OS=Homo sapiens GN=ADPRHL2 PE=1 SV=1
P20674	COX5A	1.0571	0.0801119	1.2009	0.264116	>sp|P20674|COX5A_HUMAN Cytochrome c oxidase subunit 5A, mitochondrial OS=Homo sapiens GN=COX5A PE=1 SV=2
Q92973	TNPO1	1.0573	0.0803848	1.1133	0.154842	>sp|Q92973|TNPO1_HUMAN Transportin-1 OS=Homo sapiens GN=TNPO1 PE=1 SV=2
Q8TF09	DYNLRB2	1.0573	0.0803848	0.90811	-0.139061	>sp|Q8TF09|DLRB2_HUMAN Dynein light chain roadblock-type 2 OS=Homo sapiens GN=DYNLRB2 PE=1 SV=1;>sp|Q9NP97|DLRB1_HUMAN Dynein light chain roadblock-type 1 OS=Homo sapiens GN=DYNLRB1 PE=1 SV=3
Q9BXP5	SRRT	1.1829	0.242331	1.28948	0.366793	>sp|Q9BXP5|SRRT_HUMAN Serrate RNA effector molecule homolog OS=Homo sapiens GN=SRRT PE=1 SV=1
Q16543	CDC37	1.0591	0.0828388	1.0094	0.013498	>sp|Q16543|CDC37_HUMAN Hsp90 co-chaperone Cdc37 OS=Homo sapiens GN=CDC37 PE=1 SV=1
P49006	MARCKSL1	0.988026	-0.017379	1.3703	0.454488	>sp|P49006|MRP_HUMAN MARCKS-related protein OS=Homo sapiens GN=MARCKSL1 PE=1 SV=2
P22061	PCMT1	1.0593	0.0831112	1.0113	0.016211	>sp|P22061|PIMT_HUMAN Protein-L-isoaspartate(D-aspartate) O-methyltransferase OS=Homo sapiens GN=PCMT1 PE=1 SV=3
Q9P1F3	C6orf115	1.0593	0.0831112	0.87266	-0.196508	>sp|Q9P1F3|CF115_HUMAN UPF0727 protein C6orf115 OS=Homo sapiens GN=C6orf115 PE=1 SV=1
O95219	SNX4	1.0596	0.0835197	1.9982	0.998701	>sp|O95219|SNX4_HUMAN Sorting nexin-4 OS=Homo sapiens GN=SNX4 PE=1 SV=1
O75964	ATP5L	1.0601	0.0842004	1.1027	0.14104	>sp|O75964|ATP5L_HUMAN ATP synthase subunit g, mitochondrial OS=Homo sapiens GN=ATP5L PE=1 SV=3
P25788	PSMA3	1.0606	0.0848807	0.88214	-0.18092	>sp|P25788|PSA3_HUMAN Proteasome subunit alpha type-3 OS=Homo sapiens GN=PSMA3 PE=1 SV=2
O00483	NDUFA4	1.0609	0.0852887	1.1806	0.23952	>sp|O00483|NDUA4_HUMAN NADH dehydrogenase [ubiquinone] 1 alpha subcomplex subunit 4 OS=Homo sapiens GN=NDUFA4 PE=1 SV=1
Q9NR50	EIF2B3	1.06134	0.0858869	0.92833	-0.10729	>sp|Q9NR50|EI2BG_HUMAN Translation initiation factor eIF-2B subunit gamma OS=Homo sapiens GN=EIF2B3 PE=1 SV=1
P61011	SRP54	1.06196	0.0867294	1.25321	0.325628	>sp|P61011|SRP54_HUMAN Signal recognition particle 54 kDa protein OS=Homo sapiens GN=SRP54 PE=1 SV=1
P46940	IQGAP1	1.30129	0.379943	1.36731	0.451339	>sp|P46940|IQGA1_HUMAN Ras GTPase-activating-like protein IQGAP1 OS=Homo sapiens GN=IQGAP1 PE=1 SV=1
Q15942	ZYX	1.06345	0.0887522	1.26475	0.338857	>sp|Q15942|ZYX_HUMAN Zyxin OS=Homo sapiens GN=ZYX PE=1 SV=1
P49721	PSMB2	1.23301	0.30218	0.947924	-0.0771568	>sp|P49721|PSB2_HUMAN Proteasome subunit beta type-2 OS=Homo sapiens GN=PSMB2 PE=1 SV=1
Q96EP5	DAZAP1	1.06418	0.0897422	1.17177	0.228694	>sp|Q96EP5|DAZP1_HUMAN DAZ-associated protein 1 OS=Homo sapiens GN=DAZAP1 PE=1 SV=1
P42704	LRPPRC	1.0642	0.0897693	0.91793	-0.123544	>sp|P42704|LPPRC_HUMAN Leucine-rich PPR motif-containing protein, mitochondrial OS=Homo sapiens GN=LRPPRC PE=1 SV=3
O60783	MRPS14	1.0642	0.0897693	0.99817	-0.00264255	>sp|O60783|RT14_HUMAN 28S ribosomal protein S14, mitochondrial OS=Homo sapiens GN=MRPS14 PE=1 SV=1
O14737	PDCD5	1.0647	0.090447	1.0471	0.0663992	>sp|O14737|PDCD5_HUMAN Programmed cell death protein 5 OS=Homo sapiens GN=PDCD5 PE=1 SV=3
O95336	PGLS	1.38397	0.468812	1.17503	0.232696	>sp|O95336|6PGL_HUMAN 6-phosphogluconolactonase OS=Homo sapiens GN=PGLS PE=1 SV=2
P43307	SSR1	1.065	0.0908534	1.015	0.0214797	>sp|P43307|SSRA_HUMAN Translocon-associated protein subunit alpha OS=Homo sapiens GN=SSR1 PE=1 SV=3
P36507	MAP2K2	1.06555	0.0915983	1.07596	0.105628	>sp|P36507|MP2K2_HUMAN Dual specificity mitogen-activated protein kinase kinase 2 OS=Homo sapiens GN=MAP2K2 PE=1 SV=1
P47756	CAPZB	1.0659	0.0920721	1.1371	0.185359	>sp|P47756|CAPZB_HUMAN F-actin-capping protein subunit beta OS=Homo sapiens GN=CAPZB PE=1 SV=4
Q9UKX7	NUP50	1.06612	0.0923698	0.737695	-0.438904	>sp|Q9UKX7|NUP50_HUMAN Nuclear pore complex protein Nup50 OS=Homo sapiens GN=NUP50 PE=1 SV=2
Q15366	PCBP2	1.06643	0.0927866	1.19341	0.255086	>sp|Q15366|PCBP2_HUMAN Poly(rC)-binding protein 2 OS=Homo sapiens GN=PCBP2 PE=1 SV=1
P42574	CASP3	1.0669	0.093425	1.0141	0.0201999	>sp|P42574|CASP3_HUMAN Caspase-3 OS=Homo sapiens GN=CASP3 PE=1 SV=2
P23588	EIF4B	1.0671	0.0936929	1.00933	0.0133927	>sp|P23588|IF4B_HUMAN Eukaryotic translation initiation factor 4B OS=Homo sapiens GN=EIF4B PE=1 SV=2
Q9Y5N6	ORC6L	1.21123	0.276469	1.16557	0.221032	>sp|Q9Y5N6|ORC6_HUMAN Origin recognition complex subunit 6 OS=Homo sapiens GN=ORC6L PE=1 SV=1
Q06587	RING1	1.18358	0.243152	1.18217	0.241442	>sp|Q06587|RING1_HUMAN E3 ubiquitin-protein ligase RING1 OS=Homo sapiens GN=RING1 PE=1 SV=2
Q96A65	EXOC4	1.2288	0.297254	1.13202	0.178902	>sp|Q96A65|EXOC4_HUMAN Exocyst complex component 4 OS=Homo sapiens GN=EXOC4 PE=1 SV=1
P28069	POU1F1	1.0682	0.0951818	1.2409	0.311387	>sp|P28069|PIT1_HUMAN Pituitary-specific positive transcription factor 1 OS=Homo sapiens GN=POU1F1 PE=1 SV=1
P09038	FGF2	1.0683	0.0953168	0.81433	-0.296315	>sp|P09038|FGF2_HUMAN Heparin-binding growth factor 2 OS=Homo sapiens GN=FGF2 PE=1 SV=3
P61803	DAD1	1.0684	0.0954519	0.95776	-0.0622639	>sp|P61803|DAD1_HUMAN Dolichyl-diphosphooligosaccharide--protein glycosyltransferase subunit DAD1 OS=Homo sapiens GN=DAD1 PE=1 SV=3
P46060	RANGAP1	1.0685	0.0955869	1.2068	0.271187	>sp|P46060|RAGP1_HUMAN Ran GTPase-activating protein 1 OS=Homo sapiens GN=RANGAP1 PE=1 SV=1
Q969G5	PRKCDBP	1.0701	0.0977456	0.74243	-0.429673	>sp|Q969G5|PRDBP_HUMAN Protein kinase C delta-binding protein OS=Homo sapiens GN=PRKCDBP PE=1 SV=2
O00461	GOLIM4	1.0702	0.0978804	0.84936	-0.235552	>sp|O00461|GOLI4_HUMAN Golgi integral membrane protein 4 OS=Homo sapiens GN=GOLIM4 PE=1 SV=1
P10644	PRKAR1A	1.47721	0.562877	1.43719	0.523254	>sp|P10644|KAP0_HUMAN cAMP-dependent protein kinase type I-alpha regulatory subunit OS=Homo sapiens GN=PRKAR1A PE=1 SV=1
Q9Y5A9	YTHDF2	1.07031	0.0980287	1.35017	0.433136	>sp|Q9Y5A9|YTHD2_HUMAN YTH domain family protein 2 OS=Homo sapiens GN=YTHDF2 PE=1 SV=2
P07355	ANXA2	1.07032	0.098042	0.914084	-0.129602	>sp|P07355|ANXA2_HUMAN Annexin A2 OS=Homo sapiens GN=ANXA2 PE=1 SV=2;>sp|A6NMY6|AXA2L_HUMAN Putative annexin A2-like protein OS=Homo sapiens GN=ANXA2P2 PE=5 SV=2
P53396	ACLY	1.22184	0.289052	1.28084	0.357092	>sp|P53396|ACLY_HUMAN ATP-citrate synthase OS=Homo sapiens GN=ACLY PE=1 SV=3
O00161	SNAP23	1.0704	0.09815	0.91845	-0.122727	>sp|O00161|SNP23_HUMAN Synaptosomal-associated protein 23 OS=Homo sapiens GN=SNAP23 PE=1 SV=1
P20810	CAST	1.0706	0.0984196	1.0467	0.065848	>sp|P20810|ICAL_HUMAN Calpastatin OS=Homo sapiens GN=CAST PE=1 SV=4
P55884	EIF3B	1.0715	0.0996319	0.98759	-0.0180159	>sp|P55884|EIF3B_HUMAN Eukaryotic translation initiation factor 3 subunit B OS=Homo sapiens GN=EIF3B PE=1 SV=3
P30048	PRDX3	1.0727	0.101247	1.3713	0.455544	>sp|P30048|PRDX3_HUMAN Thioredoxin-dependent peroxide reductase, mitochondrial OS=Homo sapiens GN=PRDX3 PE=1 SV=3
P52907	CAPZA1	1.073	0.10165	1.1272	0.172744	>sp|P52907|CAZA1_HUMAN F-actin-capping protein subunit alpha-1 OS=Homo sapiens GN=CAPZA1 PE=1 SV=3
Q09028	RBBP4	1.07323	0.101961	1.20758	0.272119	Histone-binding protein RBBP4 OS=Homo sapiens GN=RBBP4 PE=1 SV=3
P68371	TUBB2C	1.07352	0.102349	1.08209	0.113822	>sp|P68371|TBB2C_HUMAN Tubulin beta-2C chain OS=Homo sapiens GN=TUBB2C PE=1 SV=1;>sp|P04350|TBB4_HUMAN Tubulin beta-4 chain OS=Homo sapiens GN=TUBB4 PE=1 SV=2
P40121	CAPG	1.07422	0.103294	0.788798	-0.342272	>sp|P40121|CAPG_HUMAN Macrophage-capping protein OS=Homo sapiens GN=CAPG PE=1 SV=2
Q13895	BYSL	1.3768	0.461319	1.16097	0.215333	>sp|Q13895|BYST_HUMAN Bystin OS=Homo sapiens GN=BYSL PE=1 SV=3
Q9Y2Q9	MRPS28	1.0751	0.104471	1.0388	0.0549179	>sp|Q9Y2Q9|RT28_HUMAN 28S ribosomal protein S28, mitochondrial OS=Homo sapiens GN=MRPS28 PE=1 SV=1
Q9BV40	VAMP8	1.0756	0.105142	1.0709	0.0988238	>sp|Q9BV40|VAMP8_HUMAN Vesicle-associated membrane protein 8 OS=Homo sapiens GN=VAMP8 PE=1 SV=1
Q15459	SF3A1	1.0761	0.105812	0.90203	-0.148753	>sp|Q15459|SF3A1_HUMAN Splicing factor 3A subunit 1 OS=Homo sapiens GN=SF3A1 PE=1 SV=1
Q9BV20	MRI1	1.0763	0.10608	0.84485	-0.243233	>sp|Q9BV20|MTNA_HUMAN Methylthioribose-1-phosphate isomerase OS=Homo sapiens GN=MRI1 PE=1 SV=1
Q96AG4	LRRC59	1.07656	0.106426	1.03962	0.0560507	>sp|Q96AG4|LRC59_HUMAN Leucine-rich repeat-containing protein 59 OS=Homo sapiens GN=LRRC59 PE=1 SV=1
Q00796	SORD	1.0768	0.10675	1.0414	0.0585243	>sp|Q00796|DHSO_HUMAN Sorbitol dehydrogenase OS=Homo sapiens GN=SORD PE=1 SV=4
Q7Z4W1	DCXR	1.0769	0.106884	0.87141	-0.198576	>sp|Q7Z4W1|DCXR_HUMAN L-xylulose reductase OS=Homo sapiens GN=DCXR PE=1 SV=2
Q15819	UBE2V2	1.077	0.107018	1.1589	0.212756	>sp|Q15819|UB2V2_HUMAN Ubiquitin-conjugating enzyme E2 variant 2 OS=Homo sapiens GN=UBE2V2 PE=1 SV=4
P60059	SEC61G	1.0776	0.107822	1.1419	0.191436	>sp|P60059|SC61G_HUMAN Protein transport protein Sec61 subunit gamma OS=Homo sapiens GN=SEC61G PE=2 SV=1
P61026	RAB10	1.3215	0.402172	1.14167	0.191148	>sp|P61026|RAB10_HUMAN Ras-related protein Rab-10 OS=Homo sapiens GN=RAB10 PE=1 SV=1;>sp|P59190|RAB15_HUMAN Ras-related protein Rab-15 OS=Homo sapiens GN=RAB15 PE=1 SV=1;>sp|Q15286|RAB35_HUMAN Ras-related protein Rab-35 OS=Homo sapiens GN=RAB35 PE=1 SV=1
Q3ZCQ8	TIMM50	1.0784	0.108892	0.90636	-0.141844	>sp|Q3ZCQ8|TIM50_HUMAN Mitochondrial import inner membrane translocase subunit TIM50 OS=Homo sapiens GN=TIMM50 PE=1 SV=2
Q9Y266	NUDC	1.07982	0.110795	0.902536	-0.147944	>sp|Q9Y266|NUDC_HUMAN Nuclear migration protein nudC OS=Homo sapiens GN=NUDC PE=1 SV=1
P21281	ATP6V1B2	1.08027	0.11139	1.17243	0.2295	>sp|P21281|VATB2_HUMAN V-type proton ATPase subunit B, brain isoform OS=Homo sapiens GN=ATP6V1B2 PE=1 SV=3
P43243	MATR3	1.3955	0.480783	1.34881	0.431689	>sp|P43243|MATR3_HUMAN Matrin-3 OS=Homo sapiens GN=MATR3 PE=1 SV=2
P68366	TUBA4A	1.08139	0.11289	1.06382	0.0892501	>sp|P68366|TBA4A_HUMAN Tubulin alpha-4A chain OS=Homo sapiens GN=TUBA4A PE=1 SV=1
O75190	DNAJB6	1.0821	0.113834	1.2946	0.372506	>sp|O75190|DNJB6_HUMAN DnaJ homolog subfamily B member 6 OS=Homo sapiens GN=DNAJB6 PE=1 SV=2;>sp|Q8WWF6|DNJB3_HUMAN DnaJ homolog subfamily B member 3 OS=Homo sapiens GN=DNAJB3 PE=1 SV=1
Q9H3N1	TMX1	1.04216	0.05958	1.14894	0.200299	>sp|Q9H3N1|TMX1_HUMAN Thioredoxin-related transmembrane protein 1 OS=Homo sapiens GN=TMX1 PE=1 SV=1
Q9UBT2	UBA2	1.0829	0.1149	1.0004	0.000576963	>sp|Q9UBT2|SAE2_HUMAN SUMO-activating enzyme subunit 2 OS=Homo sapiens GN=UBA2 PE=1 SV=2
P31937	HIBADH	1.0832	0.1153	1.1215	0.16543	>sp|P31937|3HIDH_HUMAN 3-hydroxyisobutyrate dehydrogenase, mitochondrial OS=Homo sapiens GN=HIBADH PE=1 SV=2
Q15185	PTGES3	1.0833	0.115433	1.1403	0.189413	>sp|Q15185|TEBP_HUMAN Prostaglandin E synthase 3 OS=Homo sapiens GN=PTGES3 PE=1 SV=1
Q96P16	RPRD1A	1.0838	0.116099	1.6176	0.693855	>sp|Q96P16|RPR1A_HUMAN Regulation of nuclear pre-mRNA domain-containing protein 1A OS=Homo sapiens GN=RPRD1A PE=1 SV=1
Q13423	NNT	1.0845	0.11703	1.1747	0.232292	>sp|Q13423|NNTM_HUMAN NAD(P) transhydrogenase, mitochondrial OS=Homo sapiens GN=NNT PE=1 SV=3
Q96KB5	PBK	1.0845	0.11703	1.129	0.175045	>sp|Q96KB5|TOPK_HUMAN Lymphokine-activated killer T-cell-originated protein kinase OS=Homo sapiens GN=PBK PE=1 SV=3
P62316	SNRPD2	1.0852	0.117961	1.0697	0.0972062	>sp|P62316|SMD2_HUMAN Small nuclear ribonucleoprotein Sm D2 OS=Homo sapiens GN=SNRPD2 PE=1 SV=1
P09417	QDPR	1.0857	0.118626	1.087	0.120352	>sp|P09417|DHPR_HUMAN Dihydropteridine reductase OS=Homo sapiens GN=QDPR PE=1 SV=2
P35221	CTNNA1	1.0866	0.119821	1.0528	0.0742314	>sp|P35221|CTNA1_HUMAN Catenin alpha-1 OS=Homo sapiens GN=CTNNA1 PE=1 SV=1
Q9P258	RCC2	1.08672	0.119974	1.14654	0.197284	>sp|Q9P258|RCC2_HUMAN Protein RCC2 OS=Homo sapiens GN=RCC2 PE=1 SV=2
O43852	CALU	1.24231	0.31303	1.41148	0.497211	>sp|O43852|CALU_HUMAN Calumenin OS=Homo sapiens GN=CALU PE=1 SV=2
P09661	SNRPA1	1.087	0.120352	0.71815	-0.477643	>sp|P09661|RU2A_HUMAN U2 small nuclear ribonucleoprotein A OS=Homo sapiens GN=SNRPA1 PE=1 SV=2
Q99584	S100A13	1.087	0.120352	0.93152	-0.102341	>sp|Q99584|S10AD_HUMAN Protein S100-A13 OS=Homo sapiens GN=S100A13 PE=1 SV=1
Q9Y383	LUC7L2	1.09265	0.127827	1.16425	0.219404	>sp|Q9Y383|LC7L2_HUMAN Putative RNA-binding protein Luc7-like 2 OS=Homo sapiens GN=LUC7L2 PE=1 SV=2;>sp|Q9NQ29|LUC7L_HUMAN Putative RNA-binding protein Luc7-like 1 OS=Homo sapiens GN=LUC7L PE=1 SV=1
Q9Y2W1	THRAP3	1.0896	0.123799	1.1203	0.163885	>sp|Q9Y2W1|TR150_HUMAN Thyroid hormone receptor-associated protein 3 OS=Homo sapiens GN=THRAP3 PE=1 SV=2
P07919	UQCRH	1.0908	0.125387	0.9399	-0.0894208	>sp|P07919|QCR6_HUMAN Cytochrome b-c1 complex subunit 6, mitochondrial OS=Homo sapiens GN=UQCRH PE=1 SV=2
P61326	MAGOH	1.09137	0.12614	0.973977	-0.0380409	>sp|P61326|MGN_HUMAN Protein mago nashi homolog OS=Homo sapiens GN=MAGOH PE=1 SV=1
Q9NRV9	HEBP1	1.0914	0.12618	0.82805	-0.27221	>sp|Q9NRV9|HEBP1_HUMAN Heme-binding protein 1 OS=Homo sapiens GN=HEBP1 PE=1 SV=1
P45974	USP5	1.0915	0.126312	1.0562	0.078883	>sp|P45974|UBP5_HUMAN Ubiquitin carboxyl-terminal hydrolase 5 OS=Homo sapiens GN=USP5 PE=1 SV=2
P61019	RAB2A	1.0917	0.126576	0.73382	-0.446502	>sp|P61019|RAB2A_HUMAN Ras-related protein Rab-2A OS=Homo sapiens GN=RAB2A PE=1 SV=1
P53618	COPB1	1.0919	0.126841	1.1456	0.196103	>sp|P53618|COPB_HUMAN Coatomer subunit beta OS=Homo sapiens GN=COPB1 PE=1 SV=3
O60825	PFKFB2	1.0936	0.129081	0.75532	-0.40484	>sp|O60825|F262_HUMAN 6-phosphofructo-2-kinase/fructose-2,6-biphosphatase 2 OS=Homo sapiens GN=PFKFB2 PE=1 SV=2;>sp|P16118|F261_HUMAN 6-phosphofructo-2-kinase/fructose-2,6-biphosphatase 1 OS=Homo sapiens GN=PFKFB1 PE=1 SV=3
O94842	TOX4	1.0942	0.129876	1.1117	0.152768	>sp|O94842|TOX4_HUMAN TOX high mobility group box family member 4 OS=Homo sapiens GN=TOX4 PE=1 SV=1
P30519	HMOX2	0.815239	-0.294705	0.950367	-0.0734428	>sp|P30519|HMOX2_HUMAN Heme oxygenase 2 OS=Homo sapiens GN=HMOX2 PE=1 SV=2
P57740	NUP107	1.2489	0.320655	1.13506	0.182774	>sp|P57740|NU107_HUMAN Nuclear pore complex protein Nup107 OS=Homo sapiens GN=NUP107 PE=1 SV=1
O00151	PDLIM1	1.0956	0.131721	0.84342	-0.245677	>sp|O00151|PDLI1_HUMAN PDZ and LIM domain protein 1 OS=Homo sapiens GN=PDLIM1 PE=1 SV=4
Q99538	LGMN	1.29969	0.378162	0.99039	-0.013932	>sp|Q99538|LGMN_HUMAN Legumain OS=Homo sapiens GN=LGMN PE=1 SV=1
Q15738	NSDHL	1.098	0.134878	0.8003	-0.321387	>sp|Q15738|NSDHL_HUMAN Sterol-4-alpha-carboxylate 3-dehydrogenase, decarboxylating OS=Homo sapiens GN=NSDHL PE=1 SV=2
P00338	LDHA	1.09929	0.136576	1.04201	0.0593759	>sp|P00338|LDHA_HUMAN L-lactate dehydrogenase A chain OS=Homo sapiens GN=LDHA PE=1 SV=2
O43760	SYNGR2	1.1011	0.138945	1.0426	0.0601858	>sp|O43760|SNG2_HUMAN Synaptogyrin-2 OS=Homo sapiens GN=SYNGR2 PE=1 SV=1
Q9P2X0	DPM3	1.1011	0.138945	1.1109	0.151729	>sp|Q9P2X0|DPM3_HUMAN Dolichol-phosphate mannosyltransferase subunit 3 OS=Homo sapiens GN=DPM3 PE=1 SV=2
P28072	PSMB6	1.1015	0.139469	1.0415	0.0586628	>sp|P28072|PSB6_HUMAN Proteasome subunit beta type-6 OS=Homo sapiens GN=PSMB6 PE=1 SV=4
Q9BWU0	SLC4A1AP	1.1018	0.139862	1.0716	0.0997665	>sp|Q9BWU0|NADAP_HUMAN Kanadaptin OS=Homo sapiens GN=SLC4A1AP PE=1 SV=1
Q12849	GRSF1	1.10193	0.140037	1.12121	0.16505	>sp|Q12849|GRSF1_HUMAN G-rich sequence factor 1 OS=Homo sapiens GN=GRSF1 PE=1 SV=3
P60900	PSMA6	1.1028	0.141171	0.94025	-0.0888837	>sp|P60900|PSA6_HUMAN Proteasome subunit alpha type-6 OS=Homo sapiens GN=PSMA6 PE=1 SV=1
P35998	PSMC2	1.103	0.141435	0.970378	-0.0433813	>sp|P35998|PRS7_HUMAN 26S protease regulatory subunit 7 OS=Homo sapiens GN=PSMC2 PE=1 SV=3
P42765	ACAA2	1.10303	0.141477	0.995296	-0.00680192	>sp|P42765|THIM_HUMAN 3-ketoacyl-CoA thiolase, mitochondrial OS=Homo sapiens GN=ACAA2 PE=1 SV=2
Q99798	ACO2	1.1032	0.141694	0.79568	-0.32974	>sp|Q99798|ACON_HUMAN Aconitate hydratase, mitochondrial OS=Homo sapiens GN=ACO2 PE=1 SV=2
P40938	RFC3	1.1034	0.141956	0.97302	-0.0394586	>sp|P40938|RFC3_HUMAN Replication factor C subunit 3 OS=Homo sapiens GN=RFC3 PE=1 SV=2
O14745	SLC9A3R1	1.10421	0.143012	0.966805	-0.0487032	>sp|O14745|NHRF1_HUMAN Na(+)/H(+) exchange regulatory cofactor NHE-RF1 OS=Homo sapiens GN=SLC9A3R1 PE=1 SV=4
Q9NWT6	HIF1AN	1.37571	0.460179	1.41128	0.497001	>sp|Q9NWT6|HIF1N_HUMAN Hypoxia-inducible factor 1-alpha inhibitor OS=Homo sapiens GN=HIF1AN PE=1 SV=2
Q16822	PCK2	1.106	0.145351	0.99037	-0.0139605	>sp|Q16822|PCKGM_HUMAN Phosphoenolpyruvate carboxykinase [GTP], mitochondrial OS=Homo sapiens GN=PCK2 PE=1 SV=3
P51571	SSR4	1.1072	0.146916	0.89161	-0.165515	>sp|P51571|SSRD_HUMAN Translocon-associated protein subunit delta OS=Homo sapiens GN=SSR4 PE=1 SV=1
Q07812	BAX	1.1075	0.147307	1.3467	0.429429	>sp|Q07812|BAX_HUMAN Apoptosis regulator BAX OS=Homo sapiens GN=BAX PE=1 SV=1
Q15021	NCAPD2	1.1088	0.148999	0.91532	-0.127652	>sp|Q15021|CND1_HUMAN Condensin complex subunit 1 OS=Homo sapiens GN=NCAPD2 PE=1 SV=3
Q04760	GLO1	1.1091	0.149389	0.94603	-0.0800422	>sp|Q04760|LGUL_HUMAN Lactoylglutathione lyase OS=Homo sapiens GN=GLO1 PE=1 SV=4
P07437	TUBB	1.10924	0.149571	1.03255	0.0462157	>sp|P07437|TBB5_HUMAN Tubulin beta chain OS=Homo sapiens GN=TUBB PE=1 SV=2;>sp|Q13885|TBB2A_HUMAN Tubulin beta-2A chain OS=Homo sapiens GN=TUBB2A PE=1 SV=1;>sp|Q9BVA1|TBB2B_HUMAN Tubulin beta-2B chain OS=Homo sapiens GN=TUBB2B PE=1 SV=1
P29966	MARCKS	1.1093	0.14965	0.91031	-0.13557	>sp|P29966|MARCS_HUMAN Myristoylated alanine-rich C-kinase substrate OS=Homo sapiens GN=MARCKS PE=1 SV=4
P61158	ACTR3	1.42179	0.507712	1.33009	0.411524	>sp|P61158|ARP3_HUMAN Actin-related protein 3 OS=Homo sapiens GN=ACTR3 PE=1 SV=3;>sp|Q9P1U1|ARP3B_HUMAN Actin-related protein 3B OS=Homo sapiens GN=ACTR3B PE=1 SV=1
Q9Y696	CLIC4	1.1105	0.151209	1.0447	0.0630887	>sp|Q9Y696|CLIC4_HUMAN Chloride intracellular channel protein 4 OS=Homo sapiens GN=CLIC4 PE=1 SV=4
P62318	SNRPD3	1.1116	0.152638	0.89466	-0.160589	>sp|P62318|SMD3_HUMAN Small nuclear ribonucleoprotein Sm D3 OS=Homo sapiens GN=SNRPD3 PE=1 SV=1
Q53FA7	TP53I3	1.11187	0.152984	1.08507	0.117782	>sp|Q53FA7|QORX_HUMAN Quinone oxidoreductase PIG3 OS=Homo sapiens GN=TP53I3 PE=1 SV=2
P51649	ALDH5A1	1.11357	0.155189	1.06776	0.0945807	>sp|P51649|SSDH_HUMAN Succinate-semialdehyde dehydrogenase, mitochondrial OS=Homo sapiens GN=ALDH5A1 PE=1 SV=2
Q13148	TARDBP	0.750208	-0.414638	0.624456	-0.679329	>sp|Q13148|TADBP_HUMAN TAR DNA-binding protein 43 OS=Homo sapiens GN=TARDBP PE=1 SV=1
Q15181	PPA1	1.1138	0.15549	0.98905	-0.0158846	>sp|Q15181|IPYR_HUMAN Inorganic pyrophosphatase OS=Homo sapiens GN=PPA1 PE=1 SV=2
P50402	EMD	1.31428	0.394272	0.998464	-0.00221748	>sp|P50402|EMD_HUMAN Emerin OS=Homo sapiens GN=EMD PE=1 SV=1
P08574	CYC1	1.115	0.157044	0.76066	-0.394676	>sp|P08574|CY1_HUMAN Cytochrome c1, heme protein, mitochondrial OS=Homo sapiens GN=CYC1 PE=1 SV=3
P23528	CFL1	1.1168	0.159371	1.1364	0.184471	>sp|P23528|COF1_HUMAN Cofilin-1 OS=Homo sapiens GN=CFL1 PE=1 SV=3
O00410	IPO5	1.1174	0.160146	1.0018	0.00259452	>sp|O00410|IPO5_HUMAN Importin-5 OS=Homo sapiens GN=IPO5 PE=1 SV=4
Q13404	UBE2V1	1.1176	0.160404	0.92714	-0.109141	>sp|Q13404|UB2V1_HUMAN Ubiquitin-conjugating enzyme E2 variant 1 OS=Homo sapiens GN=UBE2V1 PE=1 SV=2
Q9BYR6	KRTAP3-3	1.118	0.16092	1.0453	0.0639171	>sp|Q9BYR6|KRA33_HUMAN Keratin-associated protein 3-3 OS=Homo sapiens GN=KRTAP3-3 PE=1 SV=1
Q00059	TFAM	1.1183	0.161307	1.1577	0.211261	>sp|Q00059|TFAM_HUMAN Transcription factor A, mitochondrial OS=Homo sapiens GN=TFAM PE=1 SV=1
P67809	YBX1	1.11903	0.162252	1.53604	0.619213	>sp|P67809|YBOX1_HUMAN Nuclease-sensitive element-binding protein 1 OS=Homo sapiens GN=YBX1 PE=1 SV=3								47 kDa mannose 6-phosphate receptor-binding protein;Cargo selection protein TIP47;Mannose-6-phosphate receptor-binding protein 1;Perilipin-3;Placental protein 17
O15372	EIF3H	1.09994	0.137425	1.32519	0.406196	>sp|O15372|EIF3H_HUMAN Eukaryotic translation initiation factor 3 subunit H OS=Homo sapiens GN=EIF3H PE=1 SV=1
Q969G3	SMARCE1	1.11932	0.162618	0.959983	-0.0589187	>sp|Q969G3|SMCE1_HUMAN SWI/SNF-related matrix-associated actin-dependent regulator of chromatin subfamily E member 1 OS=Homo sapiens GN=SMARCE1 PE=1 SV=2
P34897	SHMT2	1.11966	0.163055	1.05865	0.0822239	>sp|P34897|GLYM_HUMAN Serine hydroxymethyltransferase, mitochondrial OS=Homo sapiens GN=SHMT2 PE=1 SV=3
P13639	EEF2	1.11973	0.163151	0.947171	-0.0783033	>sp|P13639|EF2_HUMAN Elongation factor 2 OS=Homo sapiens GN=EEF2 PE=1 SV=4
P13861	PRKAR2A	1.1199	0.16337	0.829575	-0.269556	>sp|P13861|KAP2_HUMAN cAMP-dependent protein kinase type II-alpha regulatory subunit OS=Homo sapiens GN=PRKAR2A PE=1 SV=2
Q9HBH1	PDF	1.121	0.164786	1.2125	0.277985	>sp|Q9HBH1|DEFM_HUMAN Peptide deformylase, mitochondrial OS=Homo sapiens GN=PDF PE=1 SV=1
P20618	PSMB1	1.122	0.166073	0.95545	-0.0657477	>sp|P20618|PSB1_HUMAN Proteasome subunit beta type-1 OS=Homo sapiens GN=PSMB1 PE=1 SV=2
Q9BTE3	C10orf119	1.17279	0.229951	0.975028	-0.036484	>sp|Q9BTE3|CJ119_HUMAN UPF0557 protein C10orf119 OS=Homo sapiens GN=C10orf119 PE=1 SV=2
P06576	ATP5B	1.12302	0.167385	0.932605	-0.100662	>sp|P06576|ATPB_HUMAN ATP synthase subunit beta, mitochondrial OS=Homo sapiens GN=ATP5B PE=1 SV=3
P27361	MAPK3	1.21728	0.283666	1.1184	0.161439	>sp|P27361|MK03_HUMAN Mitogen-activated protein kinase 3 OS=Homo sapiens GN=MAPK3 PE=1 SV=4
P33176	KIF5B	1.124	0.168642	1.0121	0.0173518	>sp|P33176|KINH_HUMAN Kinesin-1 heavy chain OS=Homo sapiens GN=KIF5B PE=1 SV=1
P20340	RAB6A	1.16096	0.215318	1.10193	0.140029	>sp|P20340|RAB6A_HUMAN Ras-related protein Rab-6A OS=Homo sapiens GN=RAB6A PE=1 SV=3;>sp|Q9NRW1|RAB6B_HUMAN Ras-related protein Rab-6B OS=Homo sapiens GN=RAB6B PE=1 SV=1
P13667	PDIA4	1.1242	0.168899	0.8095	-0.304897	>sp|P13667|PDIA4_HUMAN Protein disulfide-isomerase A4 OS=Homo sapiens GN=PDIA4 PE=1 SV=2
P00441	SOD1	1.1252	0.170181	1.0831	0.115166	>sp|P00441|SODC_HUMAN Superoxide dismutase [Cu-Zn] OS=Homo sapiens GN=SOD1 PE=1 SV=2
Q6NYC8	KIAA1949	1.1253	0.17031	0.88073	-0.183228	>sp|Q6NYC8|PHTNS_HUMAN Phostensin OS=Homo sapiens GN=KIAA1949 PE=1 SV=1
Q9NTJ3	SMC4	1.1255	0.170566	1.0369	0.0522768	>sp|Q9NTJ3|SMC4_HUMAN Structural maintenance of chromosomes protein 4 OS=Homo sapiens GN=SMC4 PE=1 SV=2
O95777	NAA38	1.1267	0.172103	0.71831	-0.477321	>sp|O95777|NAA38_HUMAN N-alpha-acetyltransferase 38, NatC auxiliary subunit OS=Homo sapiens GN=NAA38 PE=1 SV=3
P41223	BUD31	1.1271	0.172616	0.89314	-0.163042	>sp|P41223|BUD31_HUMAN Protein BUD31 homolog OS=Homo sapiens GN=BUD31 PE=1 SV=2
Q9Y5K5	UCHL5	1.10159	0.139587	0.956656	-0.0639278	>sp|Q9Y5K5|UCHL5_HUMAN Ubiquitin carboxyl-terminal hydrolase isozyme L5 OS=Homo sapiens GN=UCHL5 PE=1 SV=3
O43815	STRN	1.23741	0.307318	1.00884	0.0126932	>sp|O43815|STRN_HUMAN Striatin OS=Homo sapiens GN=STRN PE=1 SV=4
P23284	PPIB	1.1276	0.173255	1.0916	0.126444	>sp|P23284|PPIB_HUMAN Peptidyl-prolyl cis-trans isomerase B OS=Homo sapiens GN=PPIB PE=1 SV=2
Q07666	KHDRBS1	1.1276	0.173255	0.94755	-0.077726	>sp|Q07666|KHDR1_HUMAN KH domain-containing, RNA-binding, signal transduction-associated protein 1 OS=Homo sapiens GN=KHDRBS1 PE=1 SV=1
Q99832	CCT7	1.12864	0.174589	1.03052	0.0433726	>sp|Q99832|TCPH_HUMAN T-complex protein 1 subunit eta OS=Homo sapiens GN=CCT7 PE=1 SV=2
O95996	APC2	1.12876	0.174741	0.978398	-0.0315072	>sp|O95996|APC2_HUMAN Adenomatous polyposis coli protein 2 OS=Homo sapiens GN=APC2 PE=1 SV=1
P23526	AHCY	1.12961	0.175819	0.984047	-0.0232003	>sp|P23526|SAHH_HUMAN Adenosylhomocysteinase OS=Homo sapiens GN=AHCY PE=1 SV=4
Q14697	GANAB	1.1297	0.17594	1.0197	0.0281448	>sp|Q14697|GANAB_HUMAN Neutral alpha-glucosidase AB OS=Homo sapiens GN=GANAB PE=1 SV=3
P30626	SRI	1.1301	0.17645	1.1196	0.162983	>sp|P30626|SORCN_HUMAN Sorcin OS=Homo sapiens GN=SRI PE=1 SV=1
Q9H8V3	ECT2	1.1307	0.177216	2.23895	1.16282	>sp|Q9H8V3|ECT2_HUMAN Protein ECT2 OS=Homo sapiens GN=ECT2 PE=1 SV=3
P04899	GNAI2	1.1311	0.177726	1.027	0.0384362	>sp|P04899|GNAI2_HUMAN Guanine nucleotide-binding protein G(i) subunit alpha-2 OS=Homo sapiens GN=GNAI2 PE=1 SV=3;>sp|Q5JWF2|GNAS1_HUMAN Guanine nucleotide-binding protein G(s) subunit alpha isoforms XLas OS=Homo sapiens GN=GNAS PE=1 SV=2;>sp|P63092|GNAS2_
P20962	PTMS	1.1312	0.177854	1.1581	0.21176	>sp|P20962|PTMS_HUMAN Parathymosin OS=Homo sapiens GN=PTMS PE=1 SV=2
Q7L3B6	CDC37L1	1.13127	0.177945	1.31855	0.398951	>sp|Q7L3B6|CD37L_HUMAN Hsp90 co-chaperone Cdc37-like 1 OS=Homo sapiens GN=CDC37L1 PE=1 SV=1
Q9Y2Z4	YARS2	1.13167	0.178449	0.92544	-0.111789	>sp|Q9Y2Z4|SYYM_HUMAN Tyrosyl-tRNA synthetase, mitochondrial OS=Homo sapiens GN=YARS2 PE=1 SV=2
Q04917	YWHAH	0.991049	-0.0129715	1.20609	0.270342	>sp|Q04917|1433F_HUMAN 14-3-3 protein eta OS=Homo sapiens GN=YWHAH PE=1 SV=4
O60831	PRAF2	1.132	0.178874	1.0455	0.0641931	>sp|O60831|PRAF2_HUMAN PRA1 family protein 2 OS=Homo sapiens GN=PRAF2 PE=1 SV=1
P63010	AP2B1	1.13319	0.180396	1.3256	0.406646	>sp|P63010|AP2B1_HUMAN AP-2 complex subunit beta OS=Homo sapiens GN=AP2B1 PE=1 SV=1
Q16401	PSMD5	1.13323	0.180441	1.05976	0.0837343	>sp|Q16401|PSMD5_HUMAN 26S proteasome non-ATPase regulatory subunit 5 OS=Homo sapiens GN=PSMD5 PE=1 SV=3
Q9NRN7	AASDHPPT	1.1345	0.182057	1.1085	0.148609	>sp|Q9NRN7|ADPPT_HUMAN L-aminoadipate-semialdehyde dehydrogenase-phosphopantetheinyl transferase OS=Homo sapiens GN=AASDHPPT PE=1 SV=2
Q9BRX5	GINS3	1.26603	0.340309	1.35804	0.441523	>sp|Q9BRX5|PSF3_HUMAN DNA replication complex GINS protein PSF3 OS=Homo sapiens GN=GINS3 PE=1 SV=1
Q9Y3I0	C22orf28	1.13579	0.183691	0.943864	-0.0833495	>sp|Q9Y3I0|CV028_HUMAN UPF0027 protein C22orf28 OS=Homo sapiens GN=C22orf28 PE=1 SV=1
Q7RTV0	PHF5A	1.1362	0.184217	0.768795	-0.379329	>sp|Q7RTV0|PHF5A_HUMAN PHD finger-like domain-containing protein 5A OS=Homo sapiens GN=PHF5A PE=1 SV=1
Q9Y312	C20orf4	1.13741	0.185752	0.975165	-0.0362817	>sp|Q9Y312|CT004_HUMAN Uncharacterized protein C20orf4 OS=Homo sapiens GN=C20orf4 PE=1 SV=2
O75347	TBCA	1.1378	0.186247	1.059	0.0827026	>sp|O75347|TBCA_HUMAN Tubulin-specific chaperone A OS=Homo sapiens GN=TBCA PE=1 SV=3
P09132	SRP19	1.1382	0.186754	1.2528	0.325156	>sp|P09132|SRP19_HUMAN Signal recognition particle 19 kDa protein OS=Homo sapiens GN=SRP19 PE=1 SV=3
P06899	HISTIH2BJ	1.1386	0.187261	1.1371	0.185359	>sp|P06899|H2B1J_HUMAN Histone H2B type 1-J OS=Homo sapiens GN=HIST1H2BJ PE=1 SV=3;>sp|P23527|H2B1O_HUMAN Histone H2B type 1-O OS=Homo sapiens GN=HIST1H2BO PE=1 SV=3;>sp|P33778|H2B1B_HUMAN Histone H2B type 1-B OS=Homo sapiens GN=HIST1H2BB PE=1 SV=2;>sp|Q16								5-phosphoribosylglycinamide transformylase;AIR synthase;GAR transformylase;Glycinamide ribonucleotide synthetase;Phosphoribosylamine--glycine ligase;Phosphoribosyl-aminoimidazole synthetase;Phosphoribosylformylglycinamidine cyclo-ligase;Phosphoribosylglycinamide formyltransferase;Phosphoribosylglycinamide synthetase;Trifunctional purine biosynthetic protein adenosine-3
Q6UB35	MTHFD1L	1.25984	0.333237	0.543033	-0.880887	>sp|Q6UB35|C1TM_HUMAN Monofunctional C1-tetrahydrofolate synthase, mitochondrial OS=Homo sapiens GN=MTHFD1L PE=1 SV=1
Q96FL9	GALNT14	1.1394	0.188274	1.0807	0.111966	>sp|Q96FL9|GLT14_HUMAN Polypeptide N-acetylgalactosaminyltransferase 14 OS=Homo sapiens GN=GALNT14 PE=2 SV=1
Q15365	PCBP1	1.13965	0.188592	1.11921	0.162479	>sp|Q15365|PCBP1_HUMAN Poly(rC)-binding protein 1 OS=Homo sapiens GN=PCBP1 PE=1 SV=2
Q6Y7W6	GIGYF2	1.17507	0.232747	0.943058	-0.0845818	>sp|Q6Y7W6|PERQ2_HUMAN PERQ amino acid-rich with GYF domain-containing protein 2 OS=Homo sapiens GN=GIGYF2 PE=1 SV=1
P08758	ANXA5	1.1401	0.18916	0.9996	-0.000577193	>sp|P08758|ANXA5_HUMAN Annexin A5 OS=Homo sapiens GN=ANXA5 PE=1 SV=2
Q96PU8	QKI	1.1407	0.189919	1.0554	0.0777899	>sp|Q96PU8|QKI_HUMAN Protein quaking OS=Homo sapiens GN=QKI PE=1 SV=1
O75439	PMPCB	1.1417	0.191184	1.0181	0.0258793	>sp|O75439|MPPB_HUMAN Mitochondrial-processing peptidase subunit beta OS=Homo sapiens GN=PMPCB PE=1 SV=2;>sp|P31930|QCR1_HUMAN Cytochrome b-c1 complex subunit 1, mitochondrial OS=Homo sapiens GN=UQCRC1 PE=1 SV=3
Q15911	ZFHX3	1.14185	0.191373	1.1192	0.162468	>sp|Q15911|ZFHX3_HUMAN Zinc finger homeobox protein 3 OS=Homo sapiens GN=ZFHX3 PE=1 SV=2
P00533	EGFR	1.1421	0.191689	1.1491	0.200504	>sp|P00533|EGFR_HUMAN Epidermal growth factor receptor OS=Homo sapiens GN=EGFR PE=1 SV=2
Q9NX40	OCIAD1	1.1423	0.191942	1.2067	0.271067	>sp|Q9NX40|OCAD1_HUMAN OCIA domain-containing protein 1 OS=Homo sapiens GN=OCIAD1 PE=1 SV=1
P55010	EIF5	1.14385	0.193898	1.06379	0.0892145	>sp|P55010|IF5_HUMAN Eukaryotic translation initiation factor 5 OS=Homo sapiens GN=EIF5 PE=1 SV=2
P62304	SNRPE	1.1454	0.195852	0.84754	-0.238647	>sp|P62304|RUXE_HUMAN Small nuclear ribonucleoprotein E OS=Homo sapiens GN=SNRPE PE=1 SV=1;>sp|Q5VYJ4|RUEL1_HUMAN Putative small nuclear ribonucleoprotein polypeptide E-like protein 1 OS=Homo sapiens GN=SNRPEL1 PE=5 SV=1
Q9UNZ2	NSFL1C	1.14582	0.196377	1.03486	0.0494376	>sp|Q9UNZ2|NSF1C_HUMAN NSFL1 cofactor p47 OS=Homo sapiens GN=NSFL1C PE=1 SV=2
Q15637	SF1	1.14594	0.196532	1.34013	0.422368	>sp|Q15637|SF01_HUMAN Splicing factor 1 OS=Homo sapiens GN=SF1 PE=1 SV=4
P08107	HSPA1A	1.14631	0.196996	0.983152	-0.0245138	>sp|P08107|HSP71_HUMAN Heat shock 70 kDa protein 1A/1B OS=Homo sapiens GN=HSPA1A PE=1 SV=5
P56134	ATP5J2	1.1508	0.202637	1.0047	0.00676478	>sp|P56134|ATPK_HUMAN ATP synthase subunit f, mitochondrial OS=Homo sapiens GN=ATP5J2 PE=1 SV=3
P34896	SHMT1	1.1509	0.202762	1.0809	0.112233	>sp|P34896|GLYC_HUMAN Serine hydroxymethyltransferase, cytosolic OS=Homo sapiens GN=SHMT1 PE=1 SV=1
Q8IZL8	PELP1	1.1515	0.203514	0.97511	-0.0363631	>sp|Q8IZL8|PELP1_HUMAN Proline-, glutamic acid- and leucine-rich protein 1 OS=Homo sapiens GN=PELP1 PE=1 SV=2
P55084	HADHB	1.15206	0.20421	1.00979	0.0140553	>sp|P55084|ECHB_HUMAN Trifunctional enzyme subunit beta, mitochondrial OS=Homo sapiens GN=HADHB PE=1 SV=3
P09012	SNRPA	1.1523	0.204516	1.0161	0.0230424	>sp|P09012|SNRPA_HUMAN U1 small nuclear ribonucleoprotein A OS=Homo sapiens GN=SNRPA PE=1 SV=3
P08559	PDHA1	0.820909	-0.284705	1.06917	0.0964858	>sp|P08559|ODPA_HUMAN Pyruvate dehydrogenase E1 component subunit alpha, somatic form, mitochondrial OS=Homo sapiens GN=PDHA1 PE=1 SV=3
P08238	HSP90AB1	1.15393	0.206557	0.92739	-0.108752	>sp|P08238|HS90B_HUMAN Heat shock protein HSP 90-beta OS=Homo sapiens GN=HSP90AB1 PE=1 SV=4
O75116	ROCK2	1.33243	0.414062	1.33204	0.413641	>sp|O75116|ROCK2_HUMAN Rho-associated protein kinase 2 OS=Homo sapiens GN=ROCK2 PE=1 SV=4
P49257	LMAN1	1.15532	0.208299	1.03922	0.0555046	>sp|P49257|LMAN1_HUMAN Protein ERGIC-53 OS=Homo sapiens GN=LMAN1 PE=1 SV=2
P13995	MTHFD2	1.1555	0.208517	0.96869	-0.045893	>sp|P13995|MTDC_HUMAN Bifunctional methylenetetrahydrofolate dehydrogenase/cyclohydrolase, mitochondrial OS=Homo sapiens GN=MTHFD2 PE=1 SV=2
P82675	MRPS5	1.30594	0.385089	1.05719	0.0802403	>sp|P82675|RT05_HUMAN 28S ribosomal protein S5, mitochondrial OS=Homo sapiens GN=MRPS5 PE=1 SV=2
Q6NZY4	ZCCHC8	1.09247	0.127597	1.01266	0.0181475	>sp|Q6NZY4|ZCHC8_HUMAN Zinc finger CCHC domain-containing protein 8 OS=Homo sapiens GN=ZCCHC8 PE=1 SV=2
P05198	EIF2S1	1.15621	0.209402	0.98825	-0.017052	>sp|P05198|IF2A_HUMAN Eukaryotic translation initiation factor 2 subunit 1 OS=Homo sapiens GN=EIF2S1 PE=1 SV=3
P25786	PSMA1	1.1572	0.210638	1.0176	0.0251706	>sp|P25786|PSA1_HUMAN Proteasome subunit alpha type-1 OS=Homo sapiens GN=PSMA1 PE=1 SV=1
P19387	POLR2C	1.1574	0.210888	1.084	0.116365	>sp|P19387|RPB3_HUMAN DNA-directed RNA polymerase II subunit RPB3 OS=Homo sapiens GN=POLR2C PE=1 SV=2
Q9NZT2	OGFR	1.43446	0.520504	1.19369	0.255423	>sp|Q9NZT2|OGFR_HUMAN Opioid growth factor receptor OS=Homo sapiens GN=OGFR PE=1 SV=3
Q8IY67	RAVER1	1.39297	0.478162	0.895429	-0.159349	>sp|Q8IY67|RAVR1_HUMAN Ribonucleoprotein PTB-binding 1 OS=Homo sapiens GN=RAVER1 PE=1 SV=1
Q2NL68	C19orf55	1.1625	0.217231	1.1327	0.179766	>sp|Q2NL68|CS055_HUMAN Uncharacterized protein C19orf55 OS=Homo sapiens GN=C19orf55 PE=2 SV=1
Q8WXX5	DNAJC9	1.07878	0.109401	1.19753	0.260061	>sp|Q8WXX5|DNJC9_HUMAN DnaJ homolog subfamily C member 9 OS=Homo sapiens GN=DNAJC9 PE=1 SV=1
Q96HE7	ERO1L	1.07403	0.103033	1.39709	0.482429	>sp|Q96HE7|ERO1A_HUMAN ERO1-like protein alpha OS=Homo sapiens GN=ERO1L PE=1 SV=2					6-phosphogluconate dehydrogenase, decarboxylating
O95400	CD2BP2	1.39418	0.479419	1.18802	0.24856	>sp|O95400|CD2B2_HUMAN CD2 antigen cytoplasmic tail-binding protein 2 OS=Homo sapiens GN=CD2BP2 PE=1 SV=1
Q00610	CLTC	1.40841	0.494072	1.63156	0.706256	>sp|Q00610|CLH1_HUMAN Clathrin heavy chain 1 OS=Homo sapiens GN=CLTC PE=1 SV=5
P09382	LGALS1	1.1666	0.22231	0.75859	-0.398608	>sp|P09382|LEG1_HUMAN Galectin-1 OS=Homo sapiens GN=LGALS1 PE=1 SV=2
P50750	CDK9	1.1667	0.222434	0.9256	-0.111539	>sp|P50750|CDK9_HUMAN Cell division protein kinase 9 OS=Homo sapiens GN=CDK9 PE=1 SV=3
P48643	CCT5	1.16704	0.222854	1.19459	0.256519	>sp|P48643|TCPE_HUMAN T-complex protein 1 subunit epsilon OS=Homo sapiens GN=CCT5 PE=1 SV=1
P02794	FTH1	1.1673	0.223175	1.2477	0.319271	>sp|P02794|FRIH_HUMAN Ferritin heavy chain OS=Homo sapiens GN=FTH1 PE=1 SV=2
O43765	SGTA	1.1688	0.225028	1.105	0.144046	>sp|O43765|SGTA_HUMAN Small glutamine-rich tetratricopeptide repeat-containing protein alpha OS=Homo sapiens GN=SGTA PE=1 SV=1
P06132	UROD	1.1688	0.225028	0.94736	-0.0780153	>sp|P06132|DCUP_HUMAN Uroporphyrinogen decarboxylase OS=Homo sapiens GN=UROD PE=1 SV=2
P51659	HSD17B4	1.1701	0.226632	1.0256	0.0364682	>sp|P51659|DHB4_HUMAN Peroxisomal multifunctional enzyme type 2 OS=Homo sapiens GN=HSD17B4 PE=1 SV=3
Q6UX46	FAM150B	1.1702	0.226755	0.79265	-0.335244	>sp|Q6UX46|F150B_HUMAN Protein FAM150B OS=Homo sapiens GN=FAM150B PE=2 SV=2
O95816	BAG2	1.1706	0.227248	1.0907	0.125254	>sp|O95816|BAG2_HUMAN BAG family molecular chaperone regulator 2 OS=Homo sapiens GN=BAG2 PE=1 SV=1
Q09666	AHNAK	1.1707	0.227371	0.94332	-0.0841808	>sp|Q09666|AHNK_HUMAN Neuroblast differentiation-associated protein AHNAK OS=Homo sapiens GN=AHNAK PE=1 SV=2
Q99961	SH3GL1	1.17094	0.227665	1.06205	0.0868585	>sp|Q99961|SH3G1_HUMAN Endophilin-A2 OS=Homo sapiens GN=SH3GL1 PE=1 SV=1
P49773	HINT1	1.1733	0.230572	1.1276	0.173255	>sp|P49773|HINT1_HUMAN Histidine triad nucleotide-binding protein 1 OS=Homo sapiens GN=HINT1 PE=1 SV=2
P11940	PABPC1	1.17372	0.231088	2.06766	1.048	>sp|P11940|PABP1_HUMAN Polyadenylate-binding protein 1 OS=Homo sapiens GN=PABPC1 PE=1 SV=2;>sp|Q13310|PABP4_HUMAN Polyadenylate-binding protein 4 OS=Homo sapiens GN=PABPC4 PE=1 SV=1
Q9NVA2	SEPT11	1.17424	0.231731	1.01423	0.0203801	>sp|Q9NVA2|SEP11_HUMAN Septin-11 OS=Homo sapiens GN=SEPT11 PE=1 SV=3
Q9BQE3	TUBA1C	1.17454	0.232094	0.974671	-0.0370127	>sp|Q9BQE3|TBA1C_HUMAN Tubulin alpha-1C chain OS=Homo sapiens GN=TUBA1C PE=1 SV=1
Q15084	PDIA6	1.17626	0.234211	1.0206	0.0294175	>sp|Q15084|PDIA6_HUMAN Protein disulfide-isomerase A6 OS=Homo sapiens GN=PDIA6 PE=1 SV=1
P36873	PPP1CC	1.1764	0.234379	1.0042	0.00604663	>sp|P36873|PP1G_HUMAN Serine/threonine-protein phosphatase PP1-gamma catalytic subunit OS=Homo sapiens GN=PPP1CC PE=1 SV=1
O95602	POLR1A	1.1767	0.234747	1.0415	0.0586628	>sp|O95602|RPA1_HUMAN DNA-directed RNA polymerase I subunit RPA1 OS=Homo sapiens GN=POLR1A PE=1 SV=2
Q99816	TSG101	1.1771	0.235237	0.75652	-0.40255	>sp|Q99816|TS101_HUMAN Tumor susceptibility gene 101 protein OS=Homo sapiens GN=TSG101 PE=1 SV=2
Q01813	PFKP	1.1783	0.236707	0.88203	-0.1811	>sp|Q01813|K6PP_HUMAN 6-phosphofructokinase type C OS=Homo sapiens GN=PFKP PE=1 SV=2
P53597	SUCLG1	1.1785	0.236952	0.95946	-0.0597054	>sp|P53597|SUCA_HUMAN Succinyl-CoA ligase [GDP-forming] subunit alpha, mitochondrial OS=Homo sapiens GN=SUCLG1 PE=1 SV=4;>sp|Q6ZRR7|LRRC9_HUMAN Leucine-rich repeat-containing protein 9 OS=Homo sapiens GN=LRRC9 PE=2 SV=2
Q969S3	ZNF622	0.99782	-0.0031486	1.13213	0.179044	>sp|Q969S3|ZN622_HUMAN Zinc finger protein 622 OS=Homo sapiens GN=ZNF622 PE=1 SV=1
Q02818	NUCB1	1.39261	0.47779	0.833772	-0.262275	>sp|Q02818|NUCB1_HUMAN Nucleobindin-1 OS=Homo sapiens GN=NUCB1 PE=1 SV=4
Q8NB16	MLKL	1.18276	0.242157	1.10823	0.148257	>sp|Q8NB16|MLKL_HUMAN Mixed lineage kinase domain-like protein OS=Homo sapiens GN=MLKL PE=1 SV=1
Q15102	PAFAH1B3	1.1828	0.242206	0.76716	-0.382401	>sp|Q15102|PA1B3_HUMAN Platelet-activating factor acetylhydrolase IB subunit gamma OS=Homo sapiens GN=PAFAH1B3 PE=1 SV=1
Q52LJ0	FAM98B	1.18325	0.242755	0.943675	-0.083638	>sp|Q52LJ0|FA98B_HUMAN Protein FAM98B OS=Homo sapiens GN=FAM98B PE=1 SV=1
P62942	FKBP1A	1.1833	0.242816	0.98143	-0.0270427	>sp|P62942|FKB1A_HUMAN Peptidyl-prolyl cis-trans isomerase FKBP1A OS=Homo sapiens GN=FKBP1A PE=1 SV=2
O14949	UQCRQ	1.1834	0.242938	0.86155	-0.214994	>sp|O14949|QCR8_HUMAN Cytochrome b-c1 complex subunit 8 OS=Homo sapiens GN=UQCRQ PE=1 SV=4
P59998	ARPC4	1.1839	0.243547	1.0857	0.118626	>sp|P59998|ARPC4_HUMAN Actin-related protein 2/3 complex subunit 4 OS=Homo sapiens GN=ARPC4 PE=1 SV=3
Q9NR31	SAR1A	1.186	0.246104	1.1278	0.173511	>sp|Q9NR31|SAR1A_HUMAN GTP-binding protein SAR1a OS=Homo sapiens GN=SAR1A PE=1 SV=1
P67870	CSNK2B	1.1864	0.246591	1.0336	0.047678	>sp|P67870|CSK2B_HUMAN Casein kinase II subunit beta OS=Homo sapiens GN=CSNK2B PE=1 SV=1
Q9BVK6	TMED9	1.187	0.24732	0.96096	-0.0574517	>sp|Q9BVK6|TMED9_HUMAN Transmembrane emp24 domain-containing protein 9 OS=Homo sapiens GN=TMED9 PE=1 SV=2
P60903	S100A10	1.1873	0.247685	0.92926	-0.105846	>sp|P60903|S10AA_HUMAN Protein S100-A10 OS=Homo sapiens GN=S100A10 PE=1 SV=2
P30086	PEBP1	1.1876	0.248049	1.1456	0.196103	>sp|P30086|PEBP1_HUMAN Phosphatidylethanolamine-binding protein 1 OS=Homo sapiens GN=PEBP1 PE=1 SV=3
Q14683	SMC1A	1.43145	0.517482	1.42928	0.515286	>sp|Q14683|SMC1A_HUMAN Structural maintenance of chromosomes protein 1A OS=Homo sapiens GN=SMC1A PE=1 SV=2
P67936	TPM4	1.1882	0.248778	1.1434	0.19333	>sp|P67936|TPM4_HUMAN Tropomyosin alpha-4 chain OS=Homo sapiens GN=TPM4 PE=1 SV=3
Q02218	OGDH	1.1887	0.249385	1.0003	0.000432744	>sp|Q02218|ODO1_HUMAN 2-oxoglutarate dehydrogenase, mitochondrial OS=Homo sapiens GN=OGDH PE=1 SV=3
Q9Y2B0	CNPY2	1.1892	0.249991	0.96285	-0.054617	>sp|Q9Y2B0|CNPY2_HUMAN Protein canopy homolog 2 OS=Homo sapiens GN=CNPY2 PE=1 SV=1
P38646	HSPA9	1.18958	0.25045	0.891473	-0.165736	>sp|P38646|GRP75_HUMAN Stress-70 protein, mitochondrial OS=Homo sapiens GN=HSPA9 PE=1 SV=2
Q9HB40	SCPEP1	1.191	0.252173	0.94222	-0.0858641	>sp|Q9HB40|RISC_HUMAN Retinoid-inducible serine carboxypeptidase OS=Homo sapiens GN=SCPEP1 PE=1 SV=1
P09622	DLD	1.19127	0.252496	1.13573	0.183624	>sp|P09622|DLDH_HUMAN Dihydrolipoyl dehydrogenase, mitochondrial OS=Homo sapiens GN=DLD PE=1 SV=2
P07900	HSP90AA1	1.19204	0.253434	0.943909	-0.0832803	>sp|P07900|HS90A_HUMAN Heat shock protein HSP 90-alpha OS=Homo sapiens GN=HSP90AA1 PE=1 SV=5
P61769	B2M	1.1923	0.253747	1.0058	0.00834346	>sp|P61769|B2MG_HUMAN Beta-2-microglobulin OS=Homo sapiens GN=B2M PE=1 SV=1
Q9NR30	DDX21	1.1929	0.254473	1.0502	0.0706641	>sp|Q9NR30|DDX21_HUMAN Nucleolar RNA helicase 2 OS=Homo sapiens GN=DDX21 PE=1 SV=5
Q13685	AAMP	1.26176	0.335441	1.43577	0.521826	>sp|Q13685|AAMP_HUMAN Angio-associated migratory cell protein OS=Homo sapiens GN=AAMP PE=1 SV=2
P55209	NAP1L1	1.1953	0.257373	0.964197	-0.0526007	>sp|P55209|NP1L1_HUMAN Nucleosome assembly protein 1-like 1 OS=Homo sapiens GN=NAP1L1 PE=1 SV=1
P25205	MCM3	1.1959	0.258097	1.0866	0.119821	>sp|P25205|MCM3_HUMAN DNA replication licensing factor MCM3 OS=Homo sapiens GN=MCM3 PE=1 SV=3
Q9HA77	CARS2	1.196	0.258217	0.87674	-0.189779	>sp|Q9HA77|SYCM_HUMAN Probable cysteinyl-tRNA synthetase, mitochondrial OS=Homo sapiens GN=CARS2 PE=1 SV=1
Q13200	PSMD2	1.12558	0.170662	0.902226	-0.14844	>sp|Q13200|PSMD2_HUMAN 26S proteasome non-ATPase regulatory subunit 2 OS=Homo sapiens GN=PSMD2 PE=1 SV=3
P62140	PPP1CB	1.30391	0.382849	1.12413	0.168813	>sp|P62140|PP1B_HUMAN Serine/threonine-protein phosphatase PP1-beta catalytic subunit OS=Homo sapiens GN=PPP1CB PE=1 SV=3
O95059	RPP14	1.1995	0.262433	0.98218	-0.0259406	>sp|O95059|RPP14_HUMAN Ribonuclease P protein subunit p14 OS=Homo sapiens GN=RPP14 PE=1 SV=3
P14678	SNRPB	0.802941	-0.316635	0.640758	-0.642148	>sp|P14678|RSMB_HUMAN Small nuclear ribonucleoprotein-associated proteins B and B OS=Homo sapiens GN=SNRPB PE=1 SV=2;>sp|P63162|RSMN_HUMAN Small nuclear ribonucleoprotein-associated protein N OS=Homo sapiens GN=SNRPN PE=1 SV=1
Q9Y678	COPG	1.22501	0.292789	1.19252	0.254015	>sp|Q9Y678|COPG_HUMAN Coatomer subunit gamma OS=Homo sapiens GN=COPG PE=1 SV=1;>sp|Q9UBF2|COPG2_HUMAN Coatomer subunit gamma-2 OS=Homo sapiens GN=COPG2 PE=1 SV=1
Q9NTK5	OLA1	1.20259	0.26615	0.960612	-0.0579738	>sp|Q9NTK5|OLA1_HUMAN Obg-like ATPase 1 OS=Homo sapiens GN=OLA1 PE=1 SV=2
Q9Y2R9	MRPS7	1.2026	0.266157	0.86839	-0.203585	>sp|Q9Y2R9|RT07_HUMAN 28S ribosomal protein S7, mitochondrial OS=Homo sapiens GN=MRPS7 PE=1 SV=2
O60884	DNAJA2	1.28062	0.356839	0.863066	-0.212457	>sp|O60884|DNJA2_HUMAN DnaJ homolog subfamily A member 2 OS=Homo sapiens GN=DNAJA2 PE=1 SV=1
P50502	ST13	1.20309	0.266747	0.937284	-0.0934418	>sp|P50502|F10A1_HUMAN Hsc70-interacting protein OS=Homo sapiens GN=ST13 PE=1 SV=2;>sp|Q8NFI4|F10A5_HUMAN Putative protein FAM10A5 OS=Homo sapiens GN=FAM10A5 PE=5 SV=1
Q9NQT5	EXOSC3	1.40708	0.492706	1.20263	0.266198	>sp|Q9NQT5|EXOS3_HUMAN Exosome complex exonuclease RRP40 OS=Homo sapiens GN=EXOSC3 PE=1 SV=3
Q13347	EIF3I	1.32054	0.401133	1.24645	0.317825	>sp|Q13347|EIF3I_HUMAN Eukaryotic translation initiation factor 3 subunit I OS=Homo sapiens GN=EIF3I PE=1 SV=1
P35754	GLRX	1.2047	0.268674	0.77728	-0.363494	>sp|P35754|GLRX1_HUMAN Glutaredoxin-1 OS=Homo sapiens GN=GLRX PE=1 SV=2
P51148	RAB5C	1.2057	0.269871	1.0233	0.0332292	>sp|P51148|RAB5C_HUMAN Ras-related protein Rab-5C OS=Homo sapiens GN=RAB5C PE=1 SV=2
P61106	RAB14	1.33275	0.414405	1.18875	0.249443	>sp|P61106|RAB14_HUMAN Ras-related protein Rab-14 OS=Homo sapiens GN=RAB14 PE=1 SV=4
Q14103	HNRNPD	1.20675	0.271127	1.23242	0.30149	>sp|Q14103|HNRPD_HUMAN Heterogeneous nuclear ribonucleoprotein D0 OS=Homo sapiens GN=HNRNPD PE=1 SV=1
O43615	TIMM44	1.208	0.27262	0.7136	-0.486812	>sp|O43615|TIM44_HUMAN Mitochondrial import inner membrane translocase subunit TIM44 OS=Homo sapiens GN=TIMM44 PE=1 SV=2
O60701	UGDH	1.20825	0.272919	1.2495	0.321351	>sp|O60701|UGDH_HUMAN UDP-glucose 6-dehydrogenase OS=Homo sapiens GN=UGDH PE=1 SV=1
P26232	CTNNA2	1.20897	0.273774	0.952523	-0.0701737	>sp|P26232|CTNA2_HUMAN Catenin alpha-2 OS=Homo sapiens GN=CTNNA2 PE=1 SV=5
O43809	NUDT21	1.2115	0.276794	1.2258	0.293724	>sp|O43809|CPSF5_HUMAN Cleavage and polyadenylation specificity factor subunit 5 OS=Homo sapiens GN=NUDT21 PE=1 SV=1
O95881	TXNDC12	1.2116	0.276913	0.99014	-0.0142956	>sp|O95881|TXD12_HUMAN Thioredoxin domain-containing protein 12 OS=Homo sapiens GN=TXNDC12 PE=1 SV=1
P19388	POLR2E	1.2136	0.279293	1.1831	0.242572	>sp|P19388|RPAB1_HUMAN DNA-directed RNA polymerases I, II, and III subunit RPABC1 OS=Homo sapiens GN=POLR2E PE=1 SV=4
Q86Y82	STX12	0.759559	-0.396766	0.964722	-0.0518148	>sp|Q86Y82|STX12_HUMAN Syntaxin-12 OS=Homo sapiens GN=STX12 PE=1 SV=1
O75477	ERLIN1	1.2155	0.28155	1.1885	0.249142	>sp|O75477|ERLN1_HUMAN Erlin-1 OS=Homo sapiens GN=ERLIN1 PE=1 SV=1;>sp|O94905|ERLN2_HUMAN Erlin-2 OS=Homo sapiens GN=ERLIN2 PE=1 SV=1
Q13185	CBX3	1.2159	0.282025	1.2436	0.314523	>sp|Q13185|CBX3_HUMAN Chromobox protein homolog 3 OS=Homo sapiens GN=CBX3 PE=1 SV=4
P12956	XRCC6	1.17355	0.23088	1.14551	0.195991	>sp|P12956|XRCC6_HUMAN X-ray repair cross-complementing protein 6 OS=Homo sapiens GN=XRCC6 PE=1 SV=2
Q15018	FAM175B	1.2191	0.285816	1.237	0.306846	>sp|Q15018|F175B_HUMAN BRISC complex subunit Abro1 OS=Homo sapiens GN=FAM175B PE=1 SV=2
P08134	RHOC	1.2192	0.285935	0.95202	-0.0709362	>sp|P08134|RHOC_HUMAN Rho-related GTP-binding protein RhoC OS=Homo sapiens GN=RHOC PE=1 SV=1
P47755	CAPZA2	1.21996	0.286834	0.950764	-0.0728408	>sp|P47755|CAZA2_HUMAN F-actin-capping protein subunit alpha-2 OS=Homo sapiens GN=CAPZA2 PE=1 SV=3
Q9UM00	TMCO1	1.2201	0.286999	0.99856	-0.00207898	>sp|Q9UM00|TMCO1_HUMAN Transmembrane and coiled-coil domain-containing protein 1 OS=Homo sapiens GN=TMCO1 PE=1 SV=1
Q9H0D6	XRN2	1.00005	7.85751e-05	1.05049	0.0710669	>sp|Q9H0D6|XRN2_HUMAN 5-3 exoribonuclease 2 OS=Homo sapiens GN=XRN2 PE=1 SV=1
P35579	MYH9	1.2237	0.29125	0.87831	-0.187198	>sp|P35579|MYH9_HUMAN Myosin-9 OS=Homo sapiens GN=MYH9 PE=1 SV=4
P29692	EEF1D	1.2243	0.291957	0.80244	-0.317535	>sp|P29692|EF1D_HUMAN Elongation factor 1-delta OS=Homo sapiens GN=EEF1D PE=1 SV=5
Q01081	U2AF1	1.34139	0.423729	1.31745	0.397749	>sp|Q01081|U2AF1_HUMAN Splicing factor U2AF 35 kDa subunit OS=Homo sapiens GN=U2AF1 PE=1 SV=3
P25325	MPST	1.43848	0.524549	1.16042	0.214646	>sp|P25325|THTM_HUMAN 3-mercaptopyruvate sulfurtransferase OS=Homo sapiens GN=MPST PE=1 SV=3
O15145	ARPC3	1.2268	0.2949	1.0999	0.137372	>sp|O15145|ARPC3_HUMAN Actin-related protein 2/3 complex subunit 3 OS=Homo sapiens GN=ARPC3 PE=1 SV=3
Q99729	HNRNPAB	1.2286	0.297015	1.2339	0.303225	>sp|Q99729|ROAA_HUMAN Heterogeneous nuclear ribonucleoprotein A/B OS=Homo sapiens GN=HNRNPAB PE=1 SV=2
O15511	ARPC5	1.2305	0.299245	2.272	1.18396	>sp|O15511|ARPC5_HUMAN Actin-related protein 2/3 complex subunit 5 OS=Homo sapiens GN=ARPC5 PE=1 SV=3
Q86U42	PABPN1	1.2308	0.299596	1.202	0.265437	>sp|Q86U42|PABP2_HUMAN Polyadenylate-binding protein 2 OS=Homo sapiens GN=PABPN1 PE=1 SV=3
P55795	HNRNPH2	1.20252	0.266062	1.20808	0.27272	>sp|P55795|HNRH2_HUMAN Heterogeneous nuclear ribonucleoprotein H2 OS=Homo sapiens GN=HNRNPH2 PE=1 SV=1
Q9NWM8	FKBP14	1.2379	0.307895	0.71492	-0.484146	>sp|Q9NWM8|FKB14_HUMAN Peptidyl-prolyl cis-trans isomerase FKBP14 OS=Homo sapiens GN=FKBP14 PE=1 SV=1
P12270	TPR	1.35523	0.438537	1.30583	0.384972	>sp|P12270|TPR_HUMAN Nucleoprotein TPR OS=Homo sapiens GN=TPR PE=1 SV=3
Q12965	MYO1E	1.30298	0.381814	1.18111	0.240139	>sp|Q12965|MYO1E_HUMAN Myosin-Ie OS=Homo sapiens GN=MYO1E PE=1 SV=2
Q02790	FKBP4	1.23815	0.308191	1.04914	0.0692017	>sp|Q02790|FKBP4_HUMAN Peptidyl-prolyl cis-trans isomerase FKBP4 OS=Homo sapiens GN=FKBP4 PE=1 SV=3
P09669	COX6C	1.2385	0.308594	1.13	0.176323	>sp|P09669|COX6C_HUMAN Cytochrome c oxidase subunit 6C OS=Homo sapiens GN=COX6C PE=1 SV=2
Q9Y697	NFS1	1.2389	0.30906	1.2439	0.314871	>sp|Q9Y697|NFS1_HUMAN Cysteine desulfurase, mitochondrial OS=Homo sapiens GN=NFS1 PE=1 SV=3
P05091	ALDH2	1.35496	0.438256	1.20996	0.274963	>sp|P05091|ALDH2_HUMAN Aldehyde dehydrogenase, mitochondrial OS=Homo sapiens GN=ALDH2 PE=1 SV=2
P82932	MRPS6	1.2415	0.312084	0.95709	-0.0632735	>sp|P82932|RT06_HUMAN 28S ribosomal protein S6, mitochondrial OS=Homo sapiens GN=MRPS6 PE=1 SV=3
P52272	HNRNPM	1.24602	0.317324	0.925953	-0.110989	>sp|P52272|HNRPM_HUMAN Heterogeneous nuclear ribonucleoprotein M OS=Homo sapiens GN=HNRNPM PE=1 SV=3
Q00839	HNRNPU	1.24609	0.317409	1.28156	0.357905	>sp|Q00839|HNRPU_HUMAN Heterogeneous nuclear ribonucleoprotein U OS=Homo sapiens GN=HNRNPU PE=1 SV=6
P20933	AGA	1.2478	0.319387	0.74947	-0.416057	>sp|P20933|ASPG_HUMAN N(4)-(beta-N-acetylglucosaminyl)-L-asparaginase OS=Homo sapiens GN=AGA PE=1 SV=2
P50458	LHX2	1.249	0.320773	1.0293	0.0416635	>sp|P50458|LHX2_HUMAN LIM/homeobox protein Lhx2 OS=Homo sapiens GN=LHX2 PE=2 SV=2;>sp|Q9NQ69|LHX9_HUMAN LIM/homeobox protein Lhx9 OS=Homo sapiens GN=LHX9 PE=1 SV=3
Q99460	PSMD1	1.2494	0.321235	1.1063	0.145743	>sp|Q99460|PSMD1_HUMAN 26S proteasome non-ATPase regulatory subunit 1 OS=Homo sapiens GN=PSMD1 PE=1 SV=2
Q96HY6	DDRGK1	1.25087	0.322938	1.17545	0.233213	>sp|Q96HY6|DDRGK_HUMAN DDRGK domain-containing protein 1 OS=Homo sapiens GN=DDRGK1 PE=1 SV=2
Q01085	TIAL1	1.251	0.323082	1.06645	0.0928231	>sp|Q01085|TIAR_HUMAN Nucleolysin TIAR OS=Homo sapiens GN=TIAL1 PE=1 SV=1
O00231	PSMD11	1.25147	0.323621	1.21112	0.276345	>sp|O00231|PSD11_HUMAN 26S proteasome non-ATPase regulatory subunit 11 OS=Homo sapiens GN=PSMD11 PE=1 SV=3
P49327	FASN	1.2517	0.323889	0.72526	-0.46343	>sp|P49327|FAS_HUMAN Fatty acid synthase OS=Homo sapiens GN=FASN PE=1 SV=3
P09874	PARP1	1.25327	0.325694	1.40313	0.488645	>sp|P09874|PARP1_HUMAN Poly [ADP-ribose] polymerase 1 OS=Homo sapiens GN=PARP1 PE=1 SV=4
P42773	CDKN2C	1.2535	0.325962	1.7418	0.800579	>sp|P42773|CDN2C_HUMAN Cyclin-dependent kinase 4 inhibitor C OS=Homo sapiens GN=CDKN2C PE=1 SV=1
P49753	ACOT2	1.25535	0.32809	1.1924	0.253868	>sp|P49753|ACOT2_HUMAN Acyl-coenzyme A thioesterase 2, mitochondrial OS=Homo sapiens GN=ACOT2 PE=1 SV=6;>sp|Q86TX2|ACOT1_HUMAN Acyl-coenzyme A thioesterase 1 OS=Homo sapiens GN=ACOT1 PE=1 SV=1
O14653	GOSR2	1.256	0.328836	1.3005	0.379066	>sp|O14653|GOSR2_HUMAN Golgi SNAP receptor complex member 2 OS=Homo sapiens GN=GOSR2 PE=1 SV=2
P30566	ADSL	1.25845	0.331648	0.803285	-0.316016	>sp|P30566|PUR8_HUMAN Adenylosuccinate lyase OS=Homo sapiens GN=ADSL PE=1 SV=2
Q99622	C12orf57	1.2593	0.332622	1.2079	0.272501	>sp|Q99622|C10_HUMAN Protein C10 OS=Homo sapiens GN=C12orf57 PE=1 SV=1
P14406	COX7A2	1.2599	0.333309	1.0079	0.0113525	>sp|P14406|CX7A2_HUMAN Cytochrome c oxidase subunit 7A2, mitochondrial OS=Homo sapiens GN=COX7A2 PE=1 SV=1
P06493	CDK1	1.4449	0.530971	1.21194	0.27732	>sp|P06493|CDK1_HUMAN Cell division protein kinase 1 OS=Homo sapiens GN=CDK1 PE=1 SV=2
P14625	HSP90B1	1.26053	0.33403	0.983295	-0.0243043	>sp|P14625|ENPL_HUMAN Endoplasmin OS=Homo sapiens GN=HSP90B1 PE=1 SV=1
Q15165	PON2	1.2612	0.334797	0.8794	-0.185409	>sp|Q15165|PON2_HUMAN Serum paraoxonase/arylesterase 2 OS=Homo sapiens GN=PON2 PE=1 SV=2
Q9GZP4	C1orf128	1.2621	0.335826	0.84303	-0.246344	>sp|Q9GZP4|CA128_HUMAN UPF0424 protein C1orf128 OS=Homo sapiens GN=C1orf128 PE=1 SV=1
Q9P2R7	SUCLA2	1.26241	0.336177	0.945717	-0.0805193	>sp|Q9P2R7|SUCB1_HUMAN Succinyl-CoA ligase [ADP-forming] subunit beta, mitochondrial OS=Homo sapiens GN=SUCLA2 PE=1 SV=3
Q9BUQ8	DDX23	1.2625	0.336283	1.1409	0.190172	>sp|Q9BUQ8|DDX23_HUMAN Probable ATP-dependent RNA helicase DDX23 OS=Homo sapiens GN=DDX23 PE=1 SV=3
Q96A19	CCDC102A	1.2642	0.338225	0.89666	-0.157367	>sp|Q96A19|C102A_HUMAN Coiled-coil domain-containing protein 102A OS=Homo sapiens GN=CCDC102A PE=1 SV=2
Q9P2E9	RRBP1	1.2655	0.339708	1.1907	0.25181	>sp|Q9P2E9|RRBP1_HUMAN Ribosome-binding protein 1 OS=Homo sapiens GN=RRBP1 PE=1 SV=4
P08572	COL4A2	1.2685	0.343124	0.7358	-0.442614	>sp|P08572|CO4A2_HUMAN Collagen alpha-2(IV) chain OS=Homo sapiens GN=COL4A2 PE=1 SV=4
P25685	DNAJB1	1.27	0.344828	0.91415	-0.129497	>sp|P25685|DNJB1_HUMAN DnaJ homolog subfamily B member 1 OS=Homo sapiens GN=DNAJB1 PE=1 SV=4
P30405	PPIF	1.2708	0.345737	1.0739	0.10286	>sp|P30405|PPIF_HUMAN Peptidyl-prolyl cis-trans isomerase F, mitochondrial OS=Homo sapiens GN=PPIF PE=1 SV=1
O94925	GLS	1.2724	0.347552	0.850105	-0.234287	>sp|O94925|GLSK_HUMAN Glutaminase kidney isoform, mitochondrial OS=Homo sapiens GN=GLS PE=1 SV=1
Q01844	EWSR1	0.73805	-0.438209	0.876976	-0.18939	>sp|Q01844|EWS_HUMAN RNA-binding protein EWS OS=Homo sapiens GN=EWSR1 PE=1 SV=1
Q9NSE4	IARS2	1.33109	0.41261	0.918037	-0.123376	>sp|Q9NSE4|SYIM_HUMAN Isoleucyl-tRNA synthetase, mitochondrial OS=Homo sapiens GN=IARS2 PE=1 SV=2
P35637	FUS	1.277	0.352759	1.3362	0.418136	>sp|P35637|FUS_HUMAN RNA-binding protein FUS OS=Homo sapiens GN=FUS PE=1 SV=1;>sp|Q92804|RBP56_HUMAN TATA-binding protein-associated factor 2N OS=Homo sapiens GN=TAF15 PE=1 SV=1
Q9Y6C9	MTCH2	1.27723	0.35302	1.40025	0.485689	>sp|Q9Y6C9|MTCH2_HUMAN Mitochondrial carrier homolog 2 OS=Homo sapiens GN=MTCH2 PE=1 SV=1
P31942	HNRNPH3	1.39777	0.483126	1.49135	0.576618	>sp|P31942|HNRH3_HUMAN Heterogeneous nuclear ribonucleoprotein H3 OS=Homo sapiens GN=HNRNPH3 PE=1 SV=2
P35520	CBS	1.34195	0.424329	0.984249	-0.0229044	>sp|P35520|CBS_HUMAN Cystathionine beta-synthase OS=Homo sapiens GN=CBS PE=1 SV=2
Q8IVM0	CCDC50	1.2835	0.360083	0.68183	-0.552516	>sp|Q8IVM0|CCD50_HUMAN Coiled-coil domain-containing protein 50 OS=Homo sapiens GN=CCDC50 PE=1 SV=1
P49736	MCM2	0.696271	-0.522279	1.03281	0.0465688	>sp|P49736|MCM2_HUMAN DNA replication licensing factor MCM2 OS=Homo sapiens GN=MCM2 PE=1 SV=4
Q6P1J9	CDC73	1.2864	0.363339	1.2699	0.344715	>sp|Q6P1J9|CDC73_HUMAN Parafibromin OS=Homo sapiens GN=CDC73 PE=1 SV=1
Q15029	EFTUD2	1.4575	0.543492	1.12606	0.171284	>sp|Q15029|U5S1_HUMAN 116 kDa U5 small nuclear ribonucleoprotein component OS=Homo sapiens GN=EFTUD2 PE=1 SV=1
P33993	MCM7	1.2889	0.36614	1.1367	0.184852	>sp|P33993|MCM7_HUMAN DNA replication licensing factor MCM7 OS=Homo sapiens GN=MCM7 PE=1 SV=4
Q9BVC6	TMEM109	1.2956	0.37362	0.99816	-0.002657	>sp|Q9BVC6|TM109_HUMAN Transmembrane protein 109 OS=Homo sapiens GN=TMEM109 PE=1 SV=1
Q00325	SLC25A3	1.3021	0.38084	0.67252	-0.572351	>sp|Q00325|MPCP_HUMAN Phosphate carrier protein, mitochondrial OS=Homo sapiens GN=SLC25A3 PE=1 SV=2
Q16186	ADRM1	1.30334	0.382211	0.970889	-0.0426221	>sp|Q16186|ADRM1_HUMAN Proteasomal ubiquitin receptor ADRM1 OS=Homo sapiens GN=ADRM1 PE=1 SV=2
P60660	MYL6	1.3046	0.383608	1.0318	0.0451634	>sp|P60660|MYL6_HUMAN Myosin light polypeptide 6 OS=Homo sapiens GN=MYL6 PE=1 SV=2
Q9Y6W5	WASF2	1.3088	0.388245	1.9092	0.932968	>sp|Q9Y6W5|WASF2_HUMAN Wiskott-Aldrich syndrome protein family member 2 OS=Homo sapiens GN=WASF2 PE=1 SV=3
P14174	MIF	1.3095	0.389016	0.94652	-0.0792951	>sp|P14174|MIF_HUMAN Macrophage migration inhibitory factor OS=Homo sapiens GN=MIF PE=1 SV=4
P62314	SNRPD1	1.3095	0.389016	1.1085	0.148609	>sp|P62314|SMD1_HUMAN Small nuclear ribonucleoprotein Sm D1 OS=Homo sapiens GN=SNRPD1 PE=1 SV=1
Q9Y6K5	OAS3	1.3101	0.389677	0.94894	-0.0756112	>sp|Q9Y6K5|OAS3_HUMAN 2-5-oligoadenylate synthase 3 OS=Homo sapiens GN=OAS3 PE=1 SV=2
O15355	PPM1G	1.01636	0.0234053	0.947666	-0.0775495	>sp|O15355|PPM1G_HUMAN Protein phosphatase 1G OS=Homo sapiens GN=PPM1G PE=1 SV=1
Q9NUP9	LIN7C	1.3146	0.394624	0.86484	-0.209495	>sp|Q9NUP9|LIN7C_HUMAN Protein lin-7 homolog C OS=Homo sapiens GN=LIN7C PE=1 SV=1;>sp|O14910|LIN7A_HUMAN Protein lin-7 homolog A OS=Homo sapiens GN=LIN7A PE=1 SV=2
O43847	NRD1	1.3183	0.398679	1.0511	0.0718999	>sp|O43847|NRDC_HUMAN Nardilysin OS=Homo sapiens GN=NRD1 PE=1 SV=2
P30419	NMT1	0.930024	-0.104661	1.12414	0.168817	>sp|P30419|NMT1_HUMAN Glycylpeptide N-tetradecanoyltransferase 1 OS=Homo sapiens GN=NMT1 PE=1 SV=2
P31943	HNRNPH1	1.32297	0.40378	1.32974	0.411149	Heterogeneous nuclear ribonucleoprotein H OS=Homo sapiens GN=HNRNPH1 PE=1 SV=4;>sp|P55795|HNRH2_HUMAN Heterogeneous nuclear ribonucleoprotein H2 OS=Homo sapiens GN=HNRNPH2 PE=1 SV=1
P63261	ACTG1	1.32341	0.404264	1.02797	0.0397987	>sp|P63261|ACTG_HUMAN Actin, cytoplasmic 2 OS=Homo sapiens GN=ACTG1 PE=1 SV=1
O76070	SNCG	1.3242	0.405121	1.1408	0.190046	>sp|O76070|SYUG_HUMAN Gamma-synuclein OS=Homo sapiens GN=SNCG PE=1 SV=2
Q16658	FSCN1	1.32583	0.406893	0.964403	-0.0522924	>sp|Q16658|FSCN1_HUMAN Fascin OS=Homo sapiens GN=FSCN1 PE=1 SV=3
P49593	PPM1F	1.3261	0.40719	0.92398	-0.114066	>sp|P49593|PPM1F_HUMAN Protein phosphatase 1F OS=Homo sapiens GN=PPM1F PE=1 SV=3
Q08211	DHX9	1.333	0.414677	1.3091	0.388575	>sp|Q08211|DHX9_HUMAN ATP-dependent RNA helicase A OS=Homo sapiens GN=DHX9 PE=1 SV=4
P30101	PDIA3	1.33513	0.416976	1.00358	0.00515372	>sp|P30101|PDIA3_HUMAN Protein disulfide-isomerase A3 OS=Homo sapiens GN=PDIA3 PE=1 SV=4
O95229	ZWINT	1.336	0.41792	1.3599	0.443501	>sp|O95229|ZWINT_HUMAN ZW10 interactor OS=Homo sapiens GN=ZWINT PE=1 SV=2
Q13630	TSTA3	1.3374	0.419431	0.76865	-0.379601	>sp|Q13630|FCL_HUMAN GDP-L-fucose synthase OS=Homo sapiens GN=TSTA3 PE=1 SV=1
Q86UE4	MTDH	1.33805	0.420132	1.3352	0.417056	>sp|Q86UE4|LYRIC_HUMAN Protein LYRIC OS=Homo sapiens GN=MTDH PE=1 SV=2
Q13409	DYNC1I2	1.38729	0.472272	1.00456	0.00655667	>sp|Q13409|DC1I2_HUMAN Cytoplasmic dynein 1 intermediate chain 2 OS=Homo sapiens GN=DYNC1I2 PE=1 SV=3
Q5T1J5	CHCHD9	1.3414	0.42374	0.48387	-1.04731	>sp|Q5T1J5|CHCH9_HUMAN Putative coiled-coil-helix-coiled-coil-helix domain-containing protein 9, mitochondrial OS=Homo sapiens GN=CHCHD9 PE=5 SV=1;>sp|Q9Y6H1|CHCH2_HUMAN Coiled-coil-helix-coiled-coil-helix domain-containing protein 2, mitochondrial OS=Homo
Q13868	EXOSC2	1.34153	0.423874	1.17432	0.231824	>sp|Q13868|EXOS2_HUMAN Exosome complex exonuclease RRP4 OS=Homo sapiens GN=EXOSC2 PE=1 SV=2
P54577	YARS	1.08457	0.117128	1.25345	0.325905	>sp|P54577|SYYC_HUMAN Tyrosyl-tRNA synthetase, cytoplasmic OS=Homo sapiens GN=YARS PE=1 SV=4
Q13217	DNAJC3	1.34793	0.430749	0.904427	-0.144925	>sp|Q13217|DNJC3_HUMAN DnaJ homolog subfamily C member 3 OS=Homo sapiens GN=DNAJC3 PE=1 SV=1
Q10589	BST2	1.3612	0.44488	1.01024	0.014697	>sp|Q10589|BST2_HUMAN Bone marrow stromal antigen 2 OS=Homo sapiens GN=BST2 PE=1 SV=1
O00629	KPNA4	1.35106	0.434086	1.11763	0.160449	>sp|O00629|IMA4_HUMAN Importin subunit alpha-4 OS=Homo sapiens GN=KPNA4 PE=1 SV=1
Q86V81	THOC4	1.3551	0.438399	1.0517	0.0727232	>sp|Q86V81|THOC4_HUMAN THO complex subunit 4 OS=Homo sapiens GN=THOC4 PE=1 SV=3
P78347	GTF2I	1.35677	0.440173	1.24257	0.313325	>sp|P78347|GTF2I_HUMAN General transcription factor II-I OS=Homo sapiens GN=GTF2I PE=1 SV=2
Q05682	CALD1	1.39552	0.480805	1.57632	0.656556	>sp|Q05682|CALD1_HUMAN Caldesmon OS=Homo sapiens GN=CALD1 PE=1 SV=2
Q8IV08	PLD3	1.3584	0.441908	1.7049	0.769687	>sp|Q8IV08|PLD3_HUMAN Phospholipase D3 OS=Homo sapiens GN=PLD3 PE=1 SV=1
Q00526	CDK3	1.3594	0.44297	1.6057	0.683202	>sp|Q00526|CDK3_HUMAN Cell division protein kinase 3 OS=Homo sapiens GN=CDK3 PE=1 SV=1
P46108	CRK	1.3604	0.444031	0.98459	-0.022405	>sp|P46108|CRK_HUMAN Adapter molecule crk OS=Homo sapiens GN=CRK PE=1 SV=2
P61586	RHOA	1.45022	0.536271	1.23133	0.300217	>sp|P61586|RHOA_HUMAN Transforming protein RhoA OS=Homo sapiens GN=RHOA PE=1 SV=1
P52209	PGD	1.40402	0.489566	1.24876	0.320498	6-phosphogluconate dehydrogenase, decarboxylating OS=Homo sapiens GN=PGD PE=1 SV=3
Q9HDC9	APMAP	1.3708	0.455018	1.0029	0.00417776	>sp|Q9HDC9|APMAP_HUMAN Adipocyte plasma membrane-associated protein OS=Homo sapiens GN=APMAP PE=1 SV=2
P30453	HLA-A	1.3737	0.458067	0.904432	-0.144915	>sp|P30453|1A34_HUMAN HLA class I histocompatibility antigen, A-34 alpha chain OS=Homo sapiens GN=HLA-A PE=1 SV=1;>sp|P30457|1A66_HUMAN HLA class I histocompatibility antigen, A-66 alpha chain OS=Homo sapiens GN=HLA-A PE=1 SV=1;>sp|P13746|1A11_HUMAN HLA cl
Q9UHG3	PCYOX1	1.38	0.464668	1.08431	0.116774	>sp|Q9UHG3|PCYOX_HUMAN Prenylcysteine oxidase 1 OS=Homo sapiens GN=PCYOX1 PE=1 SV=3
Q7Z745	HEATR7B2	1.3805	0.465191	0.628823	-0.669273	>sp|Q7Z745|HTRB2_HUMAN HEAT repeat-containing protein 7B2 OS=Homo sapiens GN=HEATR7B2 PE=2 SV=3
Q96HQ2	CDKN2AIPNL	1.3938	0.479024	1.0367	0.0519985	>sp|Q96HQ2|C2AIL_HUMAN CDKN2AIP N-terminal-like protein OS=Homo sapiens GN=CDKN2AIPNL PE=1 SV=1
P22626	HNRNPA2B1	1.3964	0.481712	1.0203	0.0289934	>sp|P22626|ROA2_HUMAN Heterogeneous nuclear ribonucleoproteins A2/B1 OS=Homo sapiens GN=HNRNPA2B1 PE=1 SV=2
Q8WX93	PALLD	1.40397	0.48951	0.964066	-0.0527968	>sp|Q8WX93|PALLD_HUMAN Palladin OS=Homo sapiens GN=PALLD PE=1 SV=3
Q8WXG6	MADD	1.4106	0.496309	1.1423	0.191942	>sp|Q8WXG6|MADD_HUMAN MAP kinase-activating death domain protein OS=Homo sapiens GN=MADD PE=1 SV=2
Q9H074	PAIP1	1.41233	0.498081	1.00148	0.00213841	>sp|Q9H074|PAIP1_HUMAN Polyadenylate-binding protein-interacting protein 1 OS=Homo sapiens GN=PAIP1 PE=1 SV=1
P30536	TSPO	1.4127	0.498455	1.0976	0.134352	>sp|P30536|TSPOA_HUMAN Translocator protein OS=Homo sapiens GN=TSPO PE=1 SV=3
Q13257	MAD2L1	1.4135	0.499272	0.89055	-0.167231	>sp|Q13257|MD2L1_HUMAN Mitotic spindle assembly checkpoint protein MAD2A OS=Homo sapiens GN=MAD2L1 PE=1 SV=1
P82979	SARNP	1.4189	0.504773	1.2275	0.295723	>sp|P82979|SARNP_HUMAN SAP domain-containing ribonucleoprotein OS=Homo sapiens GN=SARNP PE=1 SV=3
Q92922	SMARCC1	1.4117	0.497436	1.31933	0.399805	>sp|Q92922|SMRC1_HUMAN SWI/SNF complex subunit SMARCC1 OS=Homo sapiens GN=SMARCC1 PE=1 SV=3
Q8NBS9	TXNDC5	1.44221	0.528276	1.03802	0.0538293	>sp|Q8NBS9|TXND5_HUMAN Thioredoxin domain-containing protein 5 OS=Homo sapiens GN=TXNDC5 PE=1 SV=2
P52292	KPNA2	1.45862	0.544604	1.18424	0.243957	>sp|P52292|IMA2_HUMAN Importin subunit alpha-2 OS=Homo sapiens GN=KPNA2 PE=1 SV=1
O15160	POLR1C	1.4473	0.533364	0.46255	-1.11232	>sp|O15160|RPAC1_HUMAN DNA-directed RNA polymerases I and III subunit RPAC1 OS=Homo sapiens GN=POLR1C PE=1 SV=1
O14950	MYL12B	1.4544	0.540424	1.0234	0.0333701	>sp|O14950|ML12B_HUMAN Myosin regulatory light chain 12B OS=Homo sapiens GN=MYL12B PE=1 SV=2;>sp|P19105|ML12A_HUMAN Myosin regulatory light chain 12A OS=Homo sapiens GN=MYL12A PE=1 SV=2
O43390	HNRNPR	1.46205	0.547993	1.16855	0.224719	>sp|O43390|HNRPR_HUMAN Heterogeneous nuclear ribonucleoprotein R OS=Homo sapiens GN=HNRNPR PE=1 SV=1;>sp|O60506|HNRPQ_HUMAN Heterogeneous nuclear ribonucleoprotein Q OS=Homo sapiens GN=SYNCRIP PE=1 SV=2
Q13509	TUBB3	1.4621	0.548045	0.972665	-0.0399851	>sp|Q13509|TBB3_HUMAN Tubulin beta-3 chain OS=Homo sapiens GN=TUBB3 PE=1 SV=2
Q7Z739	YTHDF3	1.4643	0.550211	1.4979	0.582941	>sp|Q7Z739|YTHD3_HUMAN YTH domain family protein 3 OS=Homo sapiens GN=YTHDF3 PE=1 SV=1
P51991	HNRNPA3	1.465	0.550901	1.2303	0.29901	>sp|P51991|ROA3_HUMAN Heterogeneous nuclear ribonucleoprotein A3 OS=Homo sapiens GN=HNRNPA3 PE=1 SV=2
Q15388	TOMM20	1.4663	0.55218	1.148	0.199123	>sp|Q15388|TOM20_HUMAN Mitochondrial import receptor subunit TOM20 homolog OS=Homo sapiens GN=TOMM20 PE=1 SV=1
P30464	HLA-B	1.46803	0.553881	1.13868	0.187363	HLA class I histocompatibility antigen, B-15 alpha chain OS=Homo sapiens GN=HLA-B PE=1 SV=2;>sp|P30475|1B39_HUMAN HLA class I histocompatibility antigen, B-39 alpha chain OS=Homo sapiens GN=HLA-B PE=2 SV=1;>sp|P30484|1B46_HUMAN HLA cl
P68431	HIST1H3A	1.4729	0.558659	1.2407	0.311154	>sp|P68431|H31_HUMAN Histone H3.1 OS=Homo sapiens GN=HIST1H3A PE=1 SV=2;>sp|P84243|H33_HUMAN Histone H3.3 OS=Homo sapiens GN=H3F3A PE=1 SV=2;>sp|Q16695|H31T_HUMAN Histone H3.1t OS=Homo sapiens GN=HIST3H3 PE=1 SV=3;>sp|Q71DI3|H32_HUMAN Histone H3.2 OS=Homo
Q9BRL6	SRSF8	1.4777	0.563353	1.3841	0.468948	>sp|Q9BRL6|SRSF8_HUMAN Serine/arginine-rich splicing factor 8 OS=Homo sapiens GN=SRSF8 PE=1 SV=1;>sp|Q01130|SRSF2_HUMAN Serine/arginine-rich splicing factor 2 OS=Homo sapiens GN=SRSF2 PE=1 SV=4
Q04828	AKR1C1	1.4889	0.574247	1.6778	0.746571	>sp|Q04828|AK1C1_HUMAN Aldo-keto reductase family 1 member C1 OS=Homo sapiens GN=AKR1C1 PE=1 SV=1;>sp|P42330|AK1C3_HUMAN Aldo-keto reductase family 1 member C3 OS=Homo sapiens GN=AKR1C3 PE=1 SV=4;>sp|P17516|AK1C4_HUMAN Aldo-keto reductase family 1 member C
P21802	FGFR2	1.49023	0.575538	1.43867	0.524732	>sp|P21802|FGFR2_HUMAN Fibroblast growth factor receptor 2 OS=Homo sapiens GN=FGFR2 PE=1 SV=1
Q8NBX0	SCCPDH	1.49233	0.57757	1.32073	0.401339	>sp|Q8NBX0|SCPDH_HUMAN Probable saccharopine dehydrogenase OS=Homo sapiens GN=SCCPDH PE=1 SV=1
P23246	SFPQ	1.4933	0.578504	1.046	0.0648829	>sp|P23246|SFPQ_HUMAN Splicing factor, proline- and glutamine-rich OS=Homo sapiens GN=SFPQ PE=1 SV=2
Q14980	NUMA1	0.750381	-0.414305	1.29794	0.376226	>sp|Q14980|NUMA1_HUMAN Nuclear mitotic apparatus protein 1 OS=Homo sapiens GN=NUMA1 PE=1 SV=2
Q13501	SQSTM1	0.811517	-0.301306	1.18072	0.239668	Sequestosome-1 OS=Homo sapiens GN=SQSTM1 PE=1 SV=1 - [SQSTM_HUMAN]
O75475	PSIP1	0.937404	-0.0932566	1.56797	0.648895	PC4 and SFRS1-interacting protein OS=Homo sapiens GN=PSIP1 PE=1 SV=1 - [PSIP1_HUMAN]
Q9HD20	ATP13A1	0.741313	-0.431844	1.09348	0.128923	Probable cation-transporting ATPase 13A1 OS=Homo sapiens GN=ATP13A1 PE=1 SV=2 - [AT131_HUMAN]
Q969H0	FBXW7	0.92503	-0.112428	1.23153	0.300458	F-box/WD repeat-containing protein 7 OS=Homo sapiens GN=FBXW7 PE=1 SV=1 - [FBXW7_HUMAN]
Q5VTR2	RNF20	0.825427	-0.276788	1.09967	0.137075	E3 ubiquitin-protein ligase BRE1A OS=Homo sapiens GN=RNF20 PE=1 SV=2 - [BRE1A_HUMAN]
P13473	LAMP2	1.07546	0.10496	0.738416	-0.437495	Lysosome-associated membrane glycoprotein 2 OS=Homo sapiens GN=LAMP2 PE=1 SV=2 - [LAMP2_HUMAN]
Q15942	ZYX	0.938607	-0.0914069	1.34157	0.423922	Zyxin OS=Homo sapiens GN=ZYX PE=1 SV=1 - [ZYX_HUMAN]
Q9NYK5	MRPL39	0.841746	-0.248543	1.272	0.347102	39S ribosomal protein L39, mitochondrial OS=Homo sapiens GN=MRPL39 PE=1 SV=3 - [RM39_HUMAN]
Q04323	UBXN1	0.839657	-0.252128	1.27997	0.35611	UBX domain-containing protein 1 OS=Homo sapiens GN=UBXN1 PE=1 SV=2 - [UBXN1_HUMAN]
Q9HAV4	XPO5	0.914346	-0.129188	1.14424	0.194389	Exportin-5 OS=Homo sapiens GN=XPO5 PE=1 SV=1 - [XPO5_HUMAN]
P13051	UNG	1.01637	0.0234221	1.44585	0.53192	Uracil-DNA glycosylase OS=Homo sapiens GN=UNG PE=1 SV=2 - [UNG_HUMAN]
P62745	RHOB	1.09032	0.124757	1.29372	0.37152	Rho-related GTP-binding protein RhoB OS=Homo sapiens GN=RHOB PE=1 SV=1 - [RHOB_HUMAN]
P31930	UQCRC1	1.2617	0.335365	1.19177	0.253101	Cytochrome b-c1 complex subunit 1, mitochondrial OS=Homo sapiens GN=UQCRC1 PE=1 SV=3 - [QCR1_HUMAN]
P21796	VDAC1	1.47956	0.565169	1.73586	0.79565	Voltage-dependent anion-selective channel protein 1 OS=Homo sapiens GN=VDAC1 PE=1 SV=2								DEAD box protein 5;Probable ATP-dependent RNA helicase DDX5;RNA helicase p68
Q6IQ49	VDAC1	0.958892	-0.0605596	1.24141	0.311985	UPF0667 protein C1orf55 OS=Homo sapiens GN=C1orf55 PE=1 SV=1 - [CA055_HUMAN]
Q6N069	C1orf55	0.695743	-0.523373	0.655451	-0.609439	N-alpha-acetyltransferase 16, NatA auxiliary subunit OS=Homo sapiens GN=NAA16 PE=1 SV=2 - [NAA16_HUMAN]
O15357	SHIP2	0.752744	-0.409768	1.07167	0.0998604	>sp|O15357|SHIP2_HUMAN Phosphatidylinositol-3,4,5-trisphosphate 5-phosphatase 2 OS=Homo sapiens GN=INPPL1 PE=1 SV=2
O00303	EIF3F	1.17077	0.227459	1.20536	0.269462	Eukaryotic translation initiation factor 3 subunit F OS=Homo sapiens GN=EIF3F PE=1 SV=1 - [EIF3F_HUMAN]
Q14118	DAG1	0.876885	-0.18954	0.942733	-0.0850795	Dystroglycan OS=Homo sapiens GN=DAG1 PE=1 SV=2 - [DAG1_HUMAN]
Q9NQ48	LZTFL1	0.82534	-0.276939	1.44697	0.533037	Leucine zipper transcription factor-like protein 1 OS=Homo sapiens GN=LZTFL1 PE=1 SV=1 - [LZTL1_HUMAN]
P42167	TMPO	0.891206	-0.166169	1.06036	0.0845535	Lamina-associated polypeptide 2, isoforms beta/gamma OS=Homo sapiens GN=TMPO PE=1 SV=2 - [LAP2B_HUMAN]
O43286	B4GALT5	1.02634	0.0375022	0.88365	-0.178453	Beta-1,4-galactosyltransferase 5 OS=Homo sapiens GN=B4GALT5 PE=2 SV=1 - [B4GT5_HUMAN]
Q6XQN6	NAPRT1	0.739603	-0.435178	0.956311	-0.0644488	>sp|Q6XQN6|PNCB_HUMAN Nicotinate phosphoribosyltransferase OS=Homo sapiens GN=NAPRT1 PE=1 SV=2
P53384	NUBP1	1.31762	0.397929	1.02536	0.036126	Cytosolic Fe-S cluster assembly factor NUBP1 OS=Homo sapiens GN=NUBP1 PE=1 SV=2 - [NUBP1_HUMAN]
Q2TAY7	SMU1	0.775957	-0.365952	0.916679	-0.125511	WD40 repeat-containing protein SMU1 OS=Homo sapiens GN=SMU1 PE=1 SV=2 - [SMU1_HUMAN]
Q6IBS0	TWF2	1.29176	0.369335	1.04164	0.0588575	Twinfilin-2 OS=Homo sapiens GN=TWF2 PE=1 SV=2 - [TWF2_HUMAN]
Q9HC52	CBX8	1.37903	0.46365	1.15675	0.210074	Chromobox protein homolog 8 OS=Homo sapiens GN=CBX8 PE=1 SV=3 - [CBX8_HUMAN]
Q9BWW4	SSBP3	0.689213	-0.536977	0.998009	-0.00287563	>sp|Q9BWW4|SSBP3_HUMAN Single-stranded DNA-binding protein 3 OS=Homo sapiens GN=SSBP3 PE=1 SV=1
Q15555	MAPRE2	0.791116	-0.338039	1.28903	0.36629	>sp|Q15555|MARE2_HUMAN Microtubule-associated protein RP/EB family member 2 OS=Homo sapiens GN=MAPRE2 PE=1 SV=1
O15031	PLXNB2	1.2	0.263033	0.91808	-0.123308	Plexin-B2 OS=Homo sapiens GN=PLXNB2 PE=1 SV=3 - [PLXB2_HUMAN]
Q92839	HAS1	1.12649	0.17184	1.16468	0.219934	Hyaluronan synthase 1 OS=Homo sapiens GN=HAS1 PE=1 SV=2 - [HAS1_HUMAN]
O43464	HTRA2	0.929644	-0.10525	1.24965	0.321523	Serine protease HTRA2, mitochondrial OS=Homo sapiens GN=HTRA2 PE=1 SV=2 - [HTRA2_HUMAN]
Q9UMS4	PRPF19	1.43789	0.523956	1.28986	0.36721	Pre-mRNA-processing factor 19 OS=Homo sapiens GN=PRPF19 PE=1 SV=1 - [PRP19_HUMAN]
Q9UBB4	ATXN10	0.820102	-0.286125	0.775423	-0.366944	Ataxin-10 OS=Homo sapiens GN=ATXN10 PE=1 SV=1 - [ATX10_HUMAN]
P31948	STIP1	0.674878	-0.567302	1.10568	0.144937	>sp|P31948|STIP1_HUMAN Stress-induced-phosphoprotein 1 OS=Homo sapiens GN=STIP1 PE=1 SV=1						Uncharacterized protein C2orf47, mitochondrial
P49591	SYSC	1.40042	0.48586	1.07692	0.106913	>sp|P49591|SYSC_HUMAN Seryl-tRNA synthetase, cytoplasmic OS=Homo sapiens GN=SARS PE=1 SV=3
Q9P031	TAP26	0.933612	-0.0991043	1.0323	0.0458563	>sp|Q9P031|TAP26_HUMAN Thyroid transcription factor 1-associated protein 26 OS=Homo sapiens GN=CCDC59 PE=1 SV=2
Q56UQ5	TPT1L	1.02149	0.0306784	1.19255	0.25405	TPT1-like protein OS=Homo sapiens PE=1 SV=1 - [TPT1L_HUMAN]
Q13885	TUBB2A	1.45402	0.540044	1.2817	0.358061	>sp|Q13885|TBB2A_HUMAN Tubulin beta-2A chain OS=Homo sapiens GN=TUBB2A PE=1 SV=1
P52294	IMA1	0.782532	-0.353779	1.13422	0.181706	>sp|P52294|IMA1_HUMAN Importin subunit alpha-1 OS=Homo sapiens GN=KPNA1 PE=1 SV=3
Q6ZNJ1	NBEAL2	1.38364	0.468473	1.10631	0.145757	Neurobeachin-like protein 2 OS=Homo sapiens GN=NBEAL2 PE=1 SV=2 - [NBEL2_HUMAN]
P05026	ATP1B1	1.45831	0.544302	1.26199	0.335705	>sp|P05026|AT1B1_HUMAN Sodium/potassium-transporting ATPase subunit beta-1 OS=Homo sapiens GN=ATP1B1 PE=1 SV=1
P50416	CPT1A	0.882803	-0.179837	1.15197	0.2041	>sp|P50416|CPT1A_HUMAN Carnitine O-palmitoyltransferase 1, liver isoform OS=Homo sapiens GN=CPT1A PE=1 SV=2						Deubiquitinating enzyme 10;Ubiquitin carboxyl-terminal hydrolase 10;Ubiquitin thioesterase 10;Ubiquitin-specific-processing protease 10
P48728	AMT	1.17831	0.236718	1.19917	0.262035	Aminomethyltransferase, mitochondrial OS=Homo sapiens GN=AMT PE=1 SV=1 - [GCST_HUMAN]
P28331	NDUFS1	1.20259	0.266147	1.13497	0.182654	NADH-ubiquinone oxidoreductase 75 kDa subunit, mitochondrial OS=Homo sapiens GN=NDUFS1 PE=1 SV=3 - [NDUS1_HUMAN]
Q9BV68	RNF126	1.41309	0.498856	1.13664	0.184777	RING finger protein 126 OS=Homo sapiens GN=RNF126 PE=1 SV=1 - [RN126_HUMAN]
Q96T51	RUFY1	1.00943	0.0135474	1.13755	0.185924	RUN and FYVE domain-containing protein 1 OS=Homo sapiens GN=RUFY1 PE=1 SV=2 - [RUFY1_HUMAN]
P60709	ACTB	1.26769	0.342201	1.20215	0.265611	Actin, cytoplasmic 1 OS=Homo sapiens GN=ACTB PE=1 SV=1 - [ACTB_HUMAN]
P60842	EIF4A1	1.01891	0.027022	1.0856	0.118491	Eukaryotic initiation factor 4A-I OS=Homo sapiens GN=EIF4A1 PE=1 SV=1 - [IF4A1_HUMAN]
P68363	TUBA1B	1.27443	0.349848	1.12448	0.169262	Tubulin alpha-1B chain OS=Homo sapiens GN=TUBA1B PE=1 SV=1 - [TBA1B_HUMAN]
P98196	ATP11A	1.30044	0.379002	1.15223	0.204424	Probable phospholipid-transporting ATPase IH OS=Homo sapiens GN=ATP11A PE=2 SV=3 - [AT11A_HUMAN]
O60610	DIAPH1	0.740775	-0.432893	1.27353	0.348832	>sp|O60610|DIAP1_HUMAN Protein diaphanous homolog 1 OS=Homo sapiens GN=DIAPH1 PE=1 SV=2
P62491	RAB11A	1.15488	0.207738	1.11958	0.162952	Ras-related protein Rab-11A OS=Homo sapiens GN=RAB11A PE=1 SV=3 - [RB11A_HUMAN]
P20338	RAB4A	1.34111	0.423433	1.17491	0.23255	Ras-related protein Rab-4A OS=Homo sapiens GN=RAB4A PE=1 SV=2 - [RAB4A_HUMAN]
Q9Y2K3	MYH15	1.08132	0.112797	1.1939	0.255677	>sp|Q9Y2K3|MYH15_HUMAN Myosin-15 OS=Homo sapiens GN=MYH15 PE=1 SV=5
P02795	MT2A	0.891057	-0.16641	1.31024	0.389831	Metallothionein-2 OS=Homo sapiens GN=MT2A PE=1 SV=1 - [MT2_HUMAN]
O95363	FARS2	0.934909	-0.0971028	1.31385	0.393795	Phenylalanyl-tRNA synthetase, mitochondrial OS=Homo sapiens GN=FARS2 PE=1 SV=1 - [SYFM_HUMAN]
P12081	HARS	0.931047	-0.103073	1.14406	0.194157	>sp|P12081|SYHC_HUMAN Histidyl-tRNA synthetase, cytoplasmic OS=Homo sapiens GN=HARS PE=1 SV=2
Q6ZN28	MACC1	0.90334	-0.14666	1.23058	0.299333	Metastasis-associated in colon cancer protein 1 OS=Homo sapiens GN=MACC1 PE=1 SV=2 - [MACC1_HUMAN]
P53990	KIAA0174	1.28054	0.356756	1.2065	0.270832	IST1 homolog OS=Homo sapiens GN=KIAA0174 PE=1 SV=1 - [IST1_HUMAN]
Q96SI9	STRBP	0.922008	-0.117148	1.23835	0.308413	Spermatid perinuclear RNA-binding protein OS=Homo sapiens GN=STRBP PE=1 SV=1 - [STRBP_HUMAN]
Q12907	LMAN2	0.878679	-0.186592	1.08824	0.121995	>sp|Q12907|LMAN2_HUMAN Vesicular integral-membrane protein VIP36 OS=Homo sapiens GN=LMAN2 PE=1 SV=1
Q9BUH6	CI142	0.846972	-0.239614	1.20146	0.264786	>sp|Q9BUH6|CI142_HUMAN Uncharacterized protein C9orf142 OS=Homo sapiens GN=C9orf142 PE=1 SV=2
Q53TQ3	INO80D	0.80512	-0.312725	1.26316	0.337041	INO80 complex subunit D OS=Homo sapiens GN=INO80D PE=1 SV=2 - [IN80D_HUMAN]
Q9Y2Z9	COQ6	0.988438	-0.0167783	1.2701	0.344942	Ubiquinone biosynthesis monooxygenase COQ6 OS=Homo sapiens GN=COQ6 PE=1 SV=2 - [COQ6_HUMAN]
Q9HC38	GLOD4	1.31072	0.39036	1.27665	0.352368	Glyoxalase domain-containing protein 4 OS=Homo sapiens GN=GLOD4 PE=1 SV=1 - [GLOD4_HUMAN]
Q92599	SEPT8	1.39545	0.480734	1.12665	0.172041	>sp|Q92599|SEPT8_HUMAN Septin-8 OS=Homo sapiens GN=SEPT8 PE=1 SV=4
Q96S82	UBL7	0.673972	-0.569239	0.965729	-0.0503093	Ubiquitin-like protein 7 OS=Homo sapiens GN=UBL7 PE=1 SV=2 - [UBL7_HUMAN]
P09972	ALDOC	1.32399	0.40489	1.12969	0.175926	>sp|P09972|ALDOC_HUMAN Fructose-bisphosphate aldolase C OS=Homo sapiens GN=ALDOC PE=1 SV=2
Q13177	PAK2	0.945992	-0.0800994	1.32438	0.405319	Serine/threonine-protein kinase PAK 2 OS=Homo sapiens GN=PAK2 PE=1 SV=3 - [PAK2_HUMAN]
Q15005	SPCS2	1.15987	0.213961	1.32604	0.407119	Signal peptidase complex subunit 2 OS=Homo sapiens GN=SPCS2 PE=1 SV=3 - [SPCS2_HUMAN]
Q9BYD3	MRPL4	1.19513	0.257171	1.18111	0.240146	39S ribosomal protein L4, mitochondrial OS=Homo sapiens GN=MRPL4 PE=1 SV=1 - [RM04_HUMAN]
P18858	DNLI1	0.992094	-0.011451	1.42912	0.515122	>sp|P18858|DNLI1_HUMAN DNA ligase 1 OS=Homo sapiens GN=LIG1 PE=1 SV=1
Q5J8M3	TMM85	1.15398	0.206613	1.21718	0.283539	>sp|Q5J8M3|TMM85_HUMAN Transmembrane protein 85 OS=Homo sapiens GN=TMEM85 PE=1 SV=2
Q96AQ6	PBXIP1	0.950773	-0.0728275	0.73388	-0.446384	Pre-B-cell leukemia transcription factor-interacting protein 1 OS=Homo sapiens GN=PBXIP1 PE=1 SV=1 - [PBIP1_HUMAN]
O00425	IF2BP3	0.909125	-0.13745	1.75558	0.811945	>sp|O00425|IF2B3_HUMAN Insulin-like growth factor 2 mRNA-binding protein 3 OS=Homo sapiens GN=IGF2BP3 PE=1 SV=2
P48775	TDO2	1.01	0.0143483	1.4763	0.561982	Tryptophan 2,3-dioxygenase OS=Homo sapiens GN=TDO2 PE=1 SV=1 - [T23O_HUMAN]
Q96M27	PRRC1	1.23324	0.302457	1.07888	0.109539	Protein PRRC1 OS=Homo sapiens GN=PRRC1 PE=1 SV=1 - [PRRC1_HUMAN]
Q15427	SF3B4	1.20492	0.268933	1.27185	0.346926	Splicing factor 3B subunit 4 OS=Homo sapiens GN=SF3B4 PE=1 SV=1 - [SF3B4_HUMAN]
Q96IR7	HPDL	0.807515	-0.30844	1.17102	0.227768	>sp|Q96IR7|HPDL_HUMAN 4-hydroxyphenylpyruvate dioxygenase-like protein OS=Homo sapiens GN=HPDL PE=1 SV=1
Q99614	TTC1	0.72334	-0.467254	0.954277	-0.0675197	>sp|Q99614|TTC1_HUMAN Tetratricopeptide repeat protein 1 OS=Homo sapiens GN=TTC1 PE=1 SV=1
P40939	HADHA	1.0494	0.0695584	1.1103	0.150952	Trifunctional enzyme subunit alpha, mitochondrial OS=Homo sapiens GN=HADHA PE=1 SV=2 - [ECHA_HUMAN]
O75366	AVIL	0.800511	-0.321007	2.01178	1.00847	Advillin OS=Homo sapiens GN=AVIL PE=1 SV=3 - [AVIL_HUMAN]
P0CG47	UBB	0.877115	-0.189163	3.02813	1.59843	Polyubiquitin-B OS=Homo sapiens GN=UBB PE=1 SV=1 - [UBB_HUMAN]
Q8WWI1	LMO7	0.913863	-0.12995	1.14522	0.195627	LIM domain only protein 7 OS=Homo sapiens GN=LMO7 PE=1 SV=3 - [LMO7_HUMAN]
Q13310	PABPC4	1.32711	0.408284	2.50103	1.32252	Polyadenylate-binding protein 4 OS=Homo sapiens GN=PABPC4 PE=1 SV=1 - [PABP4_HUMAN]
Q9Y608	LRRFIP2	1.22297	0.290391	2.19262	1.13266	Leucine-rich repeat flightless-interacting protein 2 OS=Homo sapiens GN=LRRFIP2 PE=1 SV=1 - [LRRF2_HUMAN]
Q9P013	CWC15	0.805802	-0.311503	1.11677	0.159327	>sp|Q9P013|CWC15_HUMAN Protein CWC15 homolog OS=Homo sapiens GN=CWC15 PE=1 SV=2
Q9UPT8	ZC3H4	0.925187	-0.112184	1.28228	0.358707	>sp|Q9UPT8|ZC3H4_HUMAN Zinc finger CCCH domain-containing protein 4 OS=Homo sapiens GN=ZC3H4 PE=1 SV=3
P39023	RPL3	1.08698	0.120331	1.9559	0.967835	60S ribosomal protein L3 OS=Homo sapiens GN=RPL3 PE=1 SV=2 - [RL3_HUMAN]
Q01628	IFM3	0.76029	-0.395378	0.9156	-0.127211	>sp|Q01628|IFM3_HUMAN Interferon-induced transmembrane protein 3 OS=Homo sapiens GN=IFITM3 PE=1 SV=2

## Sheet: 4. No Change in any condition
Proteins that do not change between S and G2, even after treatment with MG132
ACCESSION	UNIPROT	M/L	Log2(M/L)	H/L	Lo2(H/L)	Protein Name
Q9UDY2	ZO2	0.733554	-0.447024	1.11654	0.159041	>sp|Q9UDY2|ZO2_HUMAN Tight junction protein ZO-2 OS=Homo sapiens GN=TJP2 PE=1 SV=1
Q15056	IF4H	1.16356	0.218548	0.955005	-0.0664193	>sp|Q15056|IF4H_HUMAN Eukaryotic translation initiation factor 4H OS=Homo sapiens GN=EIF4H PE=1 SV=5						93 kDa nucleoporin;Nuclear pore complex protein Nup93;Nucleoporin Nup93
Q9NW13	RBM28	0.6742	-0.568751	1.1155	0.157691	>sp|Q9NW13|RBM28_HUMAN RNA-binding protein 28 OS=Homo sapiens GN=RBM28 PE=1 SV=3
Q96FW1	OTUB1	0.673619	-0.569995	1.20498	0.269011	>sp|Q96FW1|OTUB1_HUMAN Ubiquitin thioesterase OTUB1 OS=Homo sapiens GN=OTUB1 PE=1 SV=2
Q9Y3B8	ORN	0.67821	-0.560196	1.2027	0.266277	>sp|Q9Y3B8|ORN_HUMAN Oligoribonuclease, mitochondrial OS=Homo sapiens GN=REXO2 PE=1 SV=3
O95372	LYPA2	0.68751	-0.540547	1.116	0.158337	>sp|O95372|LYPA2_HUMAN Acyl-protein thioesterase 2 OS=Homo sapiens GN=LYPLA2 PE=1 SV=1
Q92688	AN32B	0.69234	-0.530447	1.1088	0.148999	>sp|Q92688|AN32B_HUMAN Acidic leucine-rich nuclear phosphoprotein 32 family member B OS=Homo sapiens GN=ANP32B PE=1 SV=1
P16083	NQO2	0.830882	-0.267284	1.06887	0.0960889	>sp|P16083|NQO2_HUMAN Ribosyldihydronicotinamide dehydrogenase [quinone] OS=Homo sapiens GN=NQO2 PE=1 SV=4
Q9Y265	RUVB1	0.724652	-0.46464	1.06123	0.0857396	>sp|Q9Y265|RUVB1_HUMAN RuvB-like 1 OS=Homo sapiens GN=RUVBL1 PE=1 SV=1
P63104	1433Z	0.7256	-0.462754	1.0017	0.0024505	>sp|P63104|1433Z_HUMAN 14-3-3 protein zeta/delta OS=Homo sapiens GN=YWHAZ PE=1 SV=1
O15446	RPA34	1.10236	0.140599	1.04381	0.0618577	>sp|O15446|RPA34_HUMAN DNA-directed RNA polymerase I subunit RPA34 OS=Homo sapiens GN=CD3EAP PE=1 SV=1
Q9BY42	CT043	0.72877	-0.456465	1.121	0.164786	>sp|Q9BY42|CT043_HUMAN UPF0549 protein C20orf43 OS=Homo sapiens GN=C20orf43 PE=1 SV=3
P26447	S10A4	0.73138	-0.451307	1.0854	0.118227	>sp|P26447|S10A4_HUMAN Protein S100-A4 OS=Homo sapiens GN=S100A4 PE=1 SV=1
P99999	CYC	0.73532	-0.443556	1.1292	0.175301	>sp|P99999|CYC_HUMAN Cytochrome c OS=Homo sapiens GN=CYCS PE=1 SV=2
P10599	THIO	0.73619	-0.44185	1.1532	0.205643	>sp|P10599|THIO_HUMAN Thioredoxin OS=Homo sapiens GN=TXN PE=1 SV=3
Q96C19	EFHD2	0.73757	-0.439148	1.1084	0.148479	>sp|Q96C19|EFHD2_HUMAN EF-hand domain-containing protein D2 OS=Homo sapiens GN=EFHD2 PE=1 SV=1
Q12904	AIMP1	0.73866	-0.437018	0.99544	-0.00659373	>sp|Q12904|AIMP1_HUMAN Aminoacyl tRNA synthase complex-interacting multifunctional protein 1 OS=Homo sapiens GN=AIMP1 PE=1 SV=2
Q00534	CDK6	1.15617	0.209356	1.4016	0.487077	>sp|Q00534|CDK6_HUMAN Cell division protein kinase 6 OS=Homo sapiens GN=CDK6 PE=1 SV=1
P54727	RD23B	0.938771	-0.0911554	1.1904	0.251443	>sp|P54727|RD23B_HUMAN UV excision repair protein RAD23 homolog B OS=Homo sapiens GN=RAD23B PE=1 SV=1
P61970	NTF2	0.7461	-0.422559	0.9846	-0.0223904	>sp|P61970|NTF2_HUMAN Nuclear transport factor 2 OS=Homo sapiens GN=NUTF2 PE=1 SV=1
Q96IZ0	PAWR	0.748423	-0.418074	0.88345	-0.17878	>sp|Q96IZ0|PAWR_HUMAN PRKC apoptosis WT1 regulator protein OS=Homo sapiens GN=PAWR PE=1 SV=1
Q9H1E3	NUCKS	0.75063	-0.413826	1.0902	0.124593	>sp|Q9H1E3|NUCKS_HUMAN Nuclear ubiquitous casein and cyclin-dependent kinases substrate OS=Homo sapiens GN=NUCKS1 PE=1 SV=1
Q13283	G3BP1	0.753	-0.409278	1.0214	0.030548	>sp|Q13283|G3BP1_HUMAN Ras GTPase-activating protein-binding protein 1 OS=Homo sapiens GN=G3BP1 PE=1 SV=1
Q9P2J5	SYLC	0.855154	-0.225745	1.32434	0.405277	>sp|Q9P2J5|SYLC_HUMAN Leucyl-tRNA synthetase, cytoplasmic OS=Homo sapiens GN=LARS PE=1 SV=2
P16949	STMN1	0.75866	-0.398475	1.0198	0.0282862	>sp|P16949|STMN1_HUMAN Stathmin OS=Homo sapiens GN=STMN1 PE=1 SV=3
P05161	ISG15	0.76065	-0.394695	1.0074	0.0106366	>sp|P05161|ISG15_HUMAN Ubiquitin-like protein ISG15 OS=Homo sapiens GN=ISG15 PE=1 SV=5
P30740	ILEU	0.76753	-0.381705	1.0284	0.0404015	>sp|P30740|ILEU_HUMAN Leukocyte elastase inhibitor OS=Homo sapiens GN=SERPINB1 PE=1 SV=1
Q13428	TCOF	0.774133	-0.369346	1.24984	0.321742	>sp|Q13428|TCOF_HUMAN Treacle protein OS=Homo sapiens GN=TCOF1 PE=1 SV=3
Q96A26	F162A	0.7739	-0.369781	1.0932	0.128557	>sp|Q96A26|F162A_HUMAN Protein FAM162A OS=Homo sapiens GN=FAM162A PE=1 SV=2
P42771	CD2A1	0.77549	-0.36682	1.1955	0.257614	>sp|P42771|CD2A1_HUMAN Cyclin-dependent kinase inhibitor 2A, isoforms 1/2/3 OS=Homo sapiens GN=CDKN2A PE=1 SV=2
Q96DG6	CMBL	0.77774	-0.36264	1.1994	0.262313	>sp|Q96DG6|CMBL_HUMAN Carboxymethylenebutenolidase homolog OS=Homo sapiens GN=CMBL PE=1 SV=1
P26639	SYTC	0.7778	-0.362529	0.98748	-0.0181766	>sp|P26639|SYTC_HUMAN Threonyl-tRNA synthetase, cytoplasmic OS=Homo sapiens GN=TARS PE=1 SV=3
P35249	RFC4	0.78021	-0.358066	0.98025	-0.0287784	>sp|P35249|RFC4_HUMAN Replication factor C subunit 4 OS=Homo sapiens GN=RFC4 PE=1 SV=2
P39687	AN32A	0.78581	-0.347748	0.97569	-0.0355053	>sp|P39687|AN32A_HUMAN Acidic leucine-rich nuclear phosphoprotein 32 family member A OS=Homo sapiens GN=ANP32A PE=1 SV=1
P51149	RAB7A	0.78894	-0.342013	1.0501	0.0705267	>sp|P51149|RAB7A_HUMAN Ras-related protein Rab-7a OS=Homo sapiens GN=RAB7A PE=1 SV=1
Q15046	SYK	0.79147	-0.337393	1.0563	0.0790196	>sp|Q15046|SYK_HUMAN Lysyl-tRNA synthetase OS=Homo sapiens GN=KARS PE=1 SV=3
Q16836	HCDH	0.79199	-0.336446	1.193	0.254594	>sp|Q16836|HCDH_HUMAN Hydroxyacyl-coenzyme A dehydrogenase, mitochondrial OS=Homo sapiens GN=HADH PE=1 SV=3
O14561	ACPM	0.79231	-0.335863	1.0386	0.0546401	>sp|O14561|ACPM_HUMAN Acyl carrier protein, mitochondrial OS=Homo sapiens GN=NDUFAB1 PE=1 SV=3
P53999	TCP4	0.79541	-0.330229	1.0813	0.112767	>sp|P53999|TCP4_HUMAN Activated RNA polymerase II transcriptional coactivator p15 OS=Homo sapiens GN=SUB1 PE=1 SV=3
Q00765	REEP5	0.79569	-0.329722	1.0166	0.0237521	>sp|Q00765|REEP5_HUMAN Receptor expression-enhancing protein 5 OS=Homo sapiens GN=REEP5 PE=1 SV=3
P63313	TYB10	0.79895	-0.323823	1.0176	0.0251706	>sp|P63313|TYB10_HUMAN Thymosin beta-10 OS=Homo sapiens GN=TMSB10 PE=1 SV=2
Q9GZR7	DDX24	1.14672	0.197518	1.40531	0.490887	>sp|Q9GZR7|DDX24_HUMAN ATP-dependent RNA helicase DDX24 OS=Homo sapiens GN=DDX24 PE=1 SV=1
Q9Y230	RUVB2	0.804402	-0.314012	1.06994	0.0975232	>sp|Q9Y230|RUVB2_HUMAN RuvB-like 2 OS=Homo sapiens GN=RUVBL2 PE=1 SV=3
Q9Y5M8	SRPRB	0.980606	-0.0282544	1.42835	0.514351	>sp|Q9Y5M8|SRPRB_HUMAN Signal recognition particle receptor subunit beta OS=Homo sapiens GN=SRPRB PE=1 SV=3
P04075	ALDOA	0.807382	-0.308676	1.0659	0.0920771	>sp|P04075|ALDOA_HUMAN Fructose-bisphosphate aldolase A OS=Homo sapiens GN=ALDOA PE=1 SV=2
Q15004	PAF	0.8099	-0.304184	1.1698	0.226262	>sp|Q15004|PAF_HUMAN PCNA-associated factor OS=Homo sapiens GN=PAF PE=1 SV=1
Q8NBT2	SPC24	0.8107	-0.30276	1.0257	0.0366088	>sp|Q8NBT2|SPC24_HUMAN Kinetochore protein Spc24 OS=Homo sapiens GN=SPC24 PE=1 SV=1
O43447	PPIH	0.81159	-0.301177	1.009	0.0129262	>sp|O43447|PPIH_HUMAN Peptidyl-prolyl cis-trans isomerase H OS=Homo sapiens GN=PPIH PE=1 SV=1
O60869	EDF1	0.81294	-0.298779	1.1198	0.163241	>sp|O60869|EDF1_HUMAN Endothelial differentiation-related factor 1 OS=Homo sapiens GN=EDF1 PE=1 SV=1
Q9H936	GHC1	0.81413	-0.296669	1.0454	0.0640551	>sp|Q9H936|GHC1_HUMAN Mitochondrial glutamate carrier 1 OS=Homo sapiens GN=SLC25A22 PE=1 SV=1;>sp|Q9H1K4|GHC2_HUMAN Mitochondrial glutamate carrier 2 OS=Homo sapiens GN=SLC25A18 PE=2 SV=1
P47712	PA24A	0.81422	-0.296509	1.1351	0.182819	>sp|P47712|PA24A_HUMAN Cytosolic phospholipase A2 OS=Homo sapiens GN=PLA2G4A PE=1 SV=1
P09429	HMGB1	0.81802	-0.289792	1.0652	0.0911243	>sp|P09429|HMGB1_HUMAN High mobility group protein B1 OS=Homo sapiens GN=HMGB1 PE=1 SV=3;>sp|Q9UGV6|HMGLX_HUMAN Putative high mobility group protein 1-like 10 OS=Homo sapiens GN=HMGB1L10 PE=5 SV=1;>sp|B2RPK0|HGB1A_HUMAN Putative high mobility group protein
P10768	ESTD	0.81878	-0.288452	1.0384	0.0543623	>sp|P10768|ESTD_HUMAN S-formylglutathione hydrolase OS=Homo sapiens GN=ESD PE=1 SV=2
P48729	KC1A	0.944862	-0.0818247	1.26854	0.343172	>sp|P48729|KC1A_HUMAN Casein kinase I isoform alpha OS=Homo sapiens GN=CSNK1A1 PE=1 SV=2
P53611	PGTB2	0.82576	-0.276206	1.019	0.0271541	>sp|P53611|PGTB2_HUMAN Geranylgeranyl transferase type-2 subunit beta OS=Homo sapiens GN=RABGGTB PE=1 SV=2
P14854	CX6B1	0.8258	-0.276136	1.0056	0.00805655	>sp|P14854|CX6B1_HUMAN Cytochrome c oxidase subunit 6B1 OS=Homo sapiens GN=COX6B1 PE=1 SV=2
P06748	NPM	0.830024	-0.268776	1.13556	0.183406	>sp|P06748|NPM_HUMAN Nucleophosmin OS=Homo sapiens GN=NPM1 PE=1 SV=2
Q14847	LASP1	0.8309	-0.267253	1.0047	0.00676478	>sp|Q14847|LASP1_HUMAN LIM and SH3 domain protein 1 OS=Homo sapiens GN=LASP1 PE=1 SV=2
Q96IU4	ABHEB	1.00095	0.00136317	1.33355	0.415273	>sp|Q96IU4|ABHEB_HUMAN Abhydrolase domain-containing protein 14B OS=Homo sapiens GN=ABHD14B PE=1 SV=1
Q9Y2Q3	GSTK1	0.83577	-0.258822	1.0882	0.121944	>sp|Q9Y2Q3|GSTK1_HUMAN Glutathione S-transferase kappa 1 OS=Homo sapiens GN=GSTK1 PE=1 SV=3
O75822	EIF3J	0.83672	-0.257183	0.98532	-0.0213358	>sp|O75822|EIF3J_HUMAN Eukaryotic translation initiation factor 3 subunit J OS=Homo sapiens GN=EIF3J PE=1 SV=2
P62837	UB2D2	0.83802	-0.254943	1.0924	0.127501	>sp|P62837|UB2D2_HUMAN Ubiquitin-conjugating enzyme E2 D2 OS=Homo sapiens GN=UBE2D2 PE=1 SV=1
Q8WU90	ZC3HF	0.83937	-0.252621	1.0542	0.0761486	>sp|Q8WU90|ZC3HF_HUMAN Zinc finger CCCH domain-containing protein 15 OS=Homo sapiens GN=ZC3H15 PE=1 SV=1
P04183	KITH	1.05547	0.0778848	1.25406	0.32661	>sp|P04183|KITH_HUMAN Thymidine kinase, cytosolic OS=Homo sapiens GN=TK1 PE=1 SV=2
P40937	RFC5	0.85116	-0.232498	1.1562	0.209391	>sp|P40937|RFC5_HUMAN Replication factor C subunit 5 OS=Homo sapiens GN=RFC5 PE=1 SV=1
P14618	KPYM	0.854081	-0.227554	0.989122	-0.0157792	>sp|P14618|KPYM_HUMAN Pyruvate kinase isozymes M1/M2 OS=Homo sapiens GN=PKM2 PE=1 SV=4
Q9BPX3	CND3	0.85572	-0.224789	0.98577	-0.020677	>sp|Q9BPX3|CND3_HUMAN Condensin complex subunit 3 OS=Homo sapiens GN=NCAPG PE=1 SV=1
Q15691	MARE1	0.85592	-0.224452	1.031	0.0440443	>sp|Q15691|MARE1_HUMAN Microtubule-associated protein RP/EB family member 1 OS=Homo sapiens GN=MAPRE1 PE=1 SV=3
P78406	RAE1L	0.85734	-0.222061	0.99147	-0.012359	>sp|P78406|RAE1L_HUMAN mRNA export factor OS=Homo sapiens GN=RAE1 PE=1 SV=1
P55786	PSA	0.86207	-0.214123	1.0415	0.0586628	>sp|P55786|PSA_HUMAN Puromycin-sensitive aminopeptidase OS=Homo sapiens GN=NPEPPS PE=1 SV=2
Q9Y5B9	SP16H	1.14787	0.198954	1.32139	0.402054	>sp|Q9Y5B9|SP16H_HUMAN FACT complex subunit SPT16 OS=Homo sapiens GN=SUPT16H PE=1 SV=1
P05362	ICAM1	0.86256	-0.213303	1.1372	0.185486	>sp|P05362|ICAM1_HUMAN Intercellular adhesion molecule 1 OS=Homo sapiens GN=ICAM1 PE=1 SV=2;>sp|Q502W6|VWA3B_HUMAN von Willebrand factor A domain-containing protein 3B OS=Homo sapiens GN=VWA3B PE=2 SV=3
O60493	SNX3	0.8642	-0.210563	1.0056	0.00805655	>sp|O60493|SNX3_HUMAN Sorting nexin-3 OS=Homo sapiens GN=SNX3 PE=1 SV=3
O60502	NCOAT	0.945816	-0.0803689	1.17991	0.238678	>sp|O60502|NCOAT_HUMAN Bifunctional protein NCOAT OS=Homo sapiens GN=MGEA5 PE=1 SV=2
Q99623	PHB2	0.86584	-0.207828	1.0884	0.122209	>sp|Q99623|PHB2_HUMAN Prohibitin-2 OS=Homo sapiens GN=PHB2 PE=1 SV=2
Q9Y617	SERC	0.866595	-0.206569	1.05679	0.0796937	>sp|Q9Y617|SERC_HUMAN Phosphoserine aminotransferase OS=Homo sapiens GN=PSAT1 PE=1 SV=2
P61981	1433G	0.86799	-0.20425	1.0306	0.0434845	>sp|P61981|1433G_HUMAN 14-3-3 protein gamma OS=Homo sapiens GN=YWHAG PE=1 SV=2
Q9BRA2	TXD17	0.86991	-0.201062	1.0332	0.0471195	>sp|Q9BRA2|TXD17_HUMAN Thioredoxin domain-containing protein 17 OS=Homo sapiens GN=TXNDC17 PE=1 SV=1
O95757	HS74L	0.87038	-0.200283	1.0178	0.0254541	>sp|O95757|HS74L_HUMAN Heat shock 70 kDa protein 4L OS=Homo sapiens GN=HSPA4L PE=1 SV=3
P18669	PGAM1	0.962443	-0.0552271	1.01586	0.0227018	>sp|P18669|PGAM1_HUMAN Phosphoglycerate mutase 1 OS=Homo sapiens GN=PGAM1 PE=1 SV=2;>sp|P15259|PGAM2_HUMAN Phosphoglycerate mutase 2 OS=Homo sapiens GN=PGAM2 PE=1 SV=3
Q01650	LAT1	0.875203	-0.192311	1.02708	0.0385516	>sp|Q01650|LAT1_HUMAN Large neutral amino acids transporter small subunit 1 OS=Homo sapiens GN=SLC7A5 PE=1 SV=2
Q9NPD8	UBE2T	0.87719	-0.189039	1.1244	0.169155	>sp|Q9NPD8|UBE2T_HUMAN Ubiquitin-conjugating enzyme E2 T OS=Homo sapiens GN=UBE2T PE=1 SV=1
P07195	LDHB	0.87781	-0.188019	1.0449	0.0633649	>sp|P07195|LDHB_HUMAN L-lactate dehydrogenase B chain OS=Homo sapiens GN=LDHB PE=1 SV=2
Q13442	HAP28	0.88175	-0.181558	1.1355	0.183328	>sp|Q13442|HAP28_HUMAN 28 kDa heat- and acid-stable phosphoprotein OS=Homo sapiens GN=PDAP1 PE=1 SV=1
P58546	MTPN	0.88219	-0.180839	1.1093	0.14965	>sp|P58546|MTPN_HUMAN Myotrophin OS=Homo sapiens GN=MTPN PE=1 SV=2
P07108	ACBP	0.88311	-0.179335	1.0155	0.0221902	>sp|P07108|ACBP_HUMAN Acyl-CoA-binding protein OS=Homo sapiens GN=DBI PE=1 SV=2
P06733	ENOA	0.884389	-0.177247	1.0428	0.0604686	>sp|P06733|ENOA_HUMAN Alpha-enolase OS=Homo sapiens GN=ENO1 PE=1 SV=2
P54105	ICLN	1.14778	0.198843	1.08273	0.11467	>sp|P54105|ICLN_HUMAN Methylosome subunit pICln OS=Homo sapiens GN=CLNS1A PE=1 SV=1
Q96C86	DCPS	0.88838	-0.170751	1.1167	0.159242	>sp|Q96C86|DCPS_HUMAN Scavenger mRNA-decapping enzyme DcpS OS=Homo sapiens GN=DCPS PE=1 SV=2
P30043	BLVRB	0.88923	-0.169371	0.97885	-0.0308403	>sp|P30043|BLVRB_HUMAN Flavin reductase OS=Homo sapiens GN=BLVRB PE=1 SV=3
P30049	ATPD	0.89167	-0.165418	1.3808	0.465504	>sp|P30049|ATPD_HUMAN ATP synthase subunit delta, mitochondrial OS=Homo sapiens GN=ATP5D PE=1 SV=2
O96019	ACL6A	0.802522	-0.317388	1.01322	0.0189521	>sp|O96019|ACL6A_HUMAN Actin-like protein 6A OS=Homo sapiens GN=ACTL6A PE=1 SV=1
P16152	CBR1	1.03047	0.0433061	1.20375	0.267537	>sp|P16152|CBR1_HUMAN Carbonyl reductase [NADPH] 1 OS=Homo sapiens GN=CBR1 PE=1 SV=3
P29401	TKT	0.89712	-0.156627	1.0467	0.065848	>sp|P29401|TKT_HUMAN Transketolase OS=Homo sapiens GN=TKT PE=1 SV=3
P26583	HMGB2	0.89764	-0.155791	1.2109	0.27608	>sp|P26583|HMGB2_HUMAN High mobility group protein B2 OS=Homo sapiens GN=HMGB2 PE=1 SV=2
Q96R06	SPAG5	0.89771	-0.155679	1.1392	0.188021	>sp|Q96R06|SPAG5_HUMAN Sperm-associated antigen 5 OS=Homo sapiens GN=SPAG5 PE=1 SV=2
O95202	LETM1	1.13969	0.188646	1.06249	0.0874535	>sp|O95202|LETM1_HUMAN LETM1 and EF-hand domain-containing protein 1, mitochondrial OS=Homo sapiens GN=LETM1 PE=1 SV=1
Q9UHV9	PFD2	0.90139	-0.149777	1.0453	0.0639171	>sp|Q9UHV9|PFD2_HUMAN Prefoldin subunit 2 OS=Homo sapiens GN=PFDN2 PE=1 SV=1
P67812	SC11A	0.9019	-0.148961	1.0873	0.12075	>sp|P67812|SC11A_HUMAN Signal peptidase complex catalytic subunit SEC11A OS=Homo sapiens GN=SEC11A PE=1 SV=1
P52758	UK114	0.90256	-0.147905	0.99251	-0.0108465	>sp|P52758|UK114_HUMAN Ribonuclease UK114 OS=Homo sapiens GN=HRSP12 PE=1 SV=1
Q8N5K1	CISD2	0.90343	-0.146515	1.0674	0.0941009	>sp|Q8N5K1|CISD2_HUMAN CDGSH iron-sulfur domain-containing protein 2 OS=Homo sapiens GN=CISD2 PE=1 SV=1
O75821	EIF3G	0.904219	-0.145255	0.945805	-0.0803859	>sp|O75821|EIF3G_HUMAN Eukaryotic translation initiation factor 3 subunit G OS=Homo sapiens GN=EIF3G PE=1 SV=2
Q3MHD2	LSM12	1.11628	0.1587	1.41417	0.499957	>sp|Q3MHD2|LSM12_HUMAN Protein LSM12 homolog OS=Homo sapiens GN=LSM12 PE=1 SV=2
Q99497	PARK7	0.90528	-0.143564	1.0367	0.0519985	>sp|Q99497|PARK7_HUMAN Protein DJ-1 OS=Homo sapiens GN=PARK7 PE=1 SV=2
P40925	MDHC	0.90648	-0.141653	1.0701	0.0977456	>sp|P40925|MDHC_HUMAN Malate dehydrogenase, cytoplasmic OS=Homo sapiens GN=MDH1 PE=1 SV=4
P60174	TPIS	0.90671	-0.141287	1.0988	0.135929	>sp|P60174|TPIS_HUMAN Triosephosphate isomerase OS=Homo sapiens GN=TPI1 PE=1 SV=2
Q04837	SSBP	0.90969	-0.136553	1.0483	0.0680516	>sp|Q04837|SSBP_HUMAN Single-stranded DNA-binding protein, mitochondrial OS=Homo sapiens GN=SSBP1 PE=1 SV=1
P23919	KTHY	0.91126	-0.134065	1.0081	0.0116388	>sp|P23919|KTHY_HUMAN Thymidylate kinase OS=Homo sapiens GN=DTYMK PE=1 SV=4
Q92665	RT31	0.91158	-0.133559	0.99222	-0.0112681	>sp|Q92665|RT31_HUMAN 28S ribosomal protein S31, mitochondrial OS=Homo sapiens GN=MRPS31 PE=1 SV=3
P48047	ATPO	0.91206	-0.132799	1.0692	0.0965317	>sp|P48047|ATPO_HUMAN ATP synthase subunit O, mitochondrial OS=Homo sapiens GN=ATP5O PE=1 SV=1
P30085	KCY	0.91283	-0.131582	1.0517	0.0727232	>sp|P30085|KCY_HUMAN UMP-CMP kinase OS=Homo sapiens GN=CMPK1 PE=1 SV=3
Q9Y3F4	STRAP	0.91293	-0.131424	0.99388	-0.00885642	>sp|Q9Y3F4|STRAP_HUMAN Serine-threonine kinase receptor-associated protein OS=Homo sapiens GN=STRAP PE=1 SV=1
P30041	PRDX6	0.91419	-0.129434	1.0263	0.0374525	>sp|P30041|PRDX6_HUMAN Peroxiredoxin-6 OS=Homo sapiens GN=PRDX6 PE=1 SV=3
P62826	RAN	0.91525	-0.127762	1.1283	0.174151	>sp|P62826|RAN_HUMAN GTP-binding nuclear protein Ran OS=Homo sapiens GN=RAN PE=1 SV=3
Q9UGM6	SYWM	0.91698	-0.125038	1.4493	0.535356	>sp|Q9UGM6|SYWM_HUMAN Tryptophanyl-tRNA synthetase, mitochondrial OS=Homo sapiens GN=WARS2 PE=1 SV=1
P10606	COX5B	0.9181	-0.123277	1.0888	0.122739	>sp|P10606|COX5B_HUMAN Cytochrome c oxidase subunit 5B, mitochondrial OS=Homo sapiens GN=COX5B PE=1 SV=2
P12004	PCNA	0.92008	-0.120169	1.1038	0.142479	>sp|P12004|PCNA_HUMAN Proliferating cell nuclear antigen OS=Homo sapiens GN=PCNA PE=1 SV=1
Q96DB5	RMD1	0.92282	-0.115879	1.1308	0.177344	>sp|Q96DB5|RMD1_HUMAN Regulator of microtubule dynamics protein 1 OS=Homo sapiens GN=FAM82B PE=1 SV=1
O75496	GEMI	0.92307	-0.115488	0.99914	-0.00124125	>sp|O75496|GEMI_HUMAN Geminin OS=Homo sapiens GN=GMNN PE=1 SV=1
P35237	SPB6	0.941033	-0.087683	1.04092	0.0578591	>sp|P35237|SPB6_HUMAN Serpin B6 OS=Homo sapiens GN=SERPINB6 PE=1 SV=3
Q9NQG5	RPR1B	1.23584	0.305489	1.30675	0.385984	>sp|Q9NQG5|RPR1B_HUMAN Regulation of nuclear pre-mRNA domain-containing protein 1B OS=Homo sapiens GN=RPRD1B PE=1 SV=1
Q8NBJ7	SUMF2	0.92579	-0.111243	1.1213	0.165172	>sp|Q8NBJ7|SUMF2_HUMAN Sulfatase-modifying factor 2 OS=Homo sapiens GN=SUMF2 PE=1 SV=2
Q9NP79	VTA1	0.883741	-0.178305	1.06007	0.0841635	>sp|Q9NP79|VTA1_HUMAN Vacuolar protein sorting-associated protein VTA1 homolog OS=Homo sapiens GN=VTA1 PE=1 SV=1
Q14203	DCTN1	1.09896	0.136145	1.3721	0.456391	>sp|Q14203|DCTN1_HUMAN Dynactin subunit 1 OS=Homo sapiens GN=DCTN1 PE=1 SV=3
P37837	TALDO	0.92748	-0.108612	1.0578	0.0810669	>sp|P37837|TALDO_HUMAN Transaldolase OS=Homo sapiens GN=TALDO1 PE=1 SV=2
P31949	S10AB	0.927482	-0.108608	0.844512	-0.243809	>sp|P31949|S10AB_HUMAN Protein S100-A11 OS=Homo sapiens GN=S100A11 PE=1 SV=2
Q00688	FKBP3	0.92896	-0.106312	1.2258	0.293724	>sp|Q00688|FKBP3_HUMAN Peptidyl-prolyl cis-trans isomerase FKBP3 OS=Homo sapiens GN=FKBP3 PE=1 SV=1
P60981	DEST	0.93228	-0.101165	0.98242	-0.0255882	>sp|P60981|DEST_HUMAN Destrin OS=Homo sapiens GN=DSTN PE=1 SV=3
Q9UJ70	NAGK	0.9341	-0.0983511	1.0208	0.0297002	>sp|Q9UJ70|NAGK_HUMAN N-acetyl-D-glucosamine kinase OS=Homo sapiens GN=NAGK PE=1 SV=4
P24534	EF1B	0.987975	-0.017453	1.11661	0.159122	>sp|P24534|EF1B_HUMAN Elongation factor 1-beta OS=Homo sapiens GN=EEF1B2 PE=1 SV=3
P18887	XRCC1	0.93527	-0.0965452	0.995	-0.00723157	>sp|P18887|XRCC1_HUMAN DNA repair protein XRCC1 OS=Homo sapiens GN=XRCC1 PE=1 SV=1
P22392	NDKB	0.93593	-0.0955275	1.0732	0.101919	>sp|P22392|NDKB_HUMAN Nucleoside diphosphate kinase B OS=Homo sapiens GN=NME2 PE=1 SV=1;>sp|O60361|NDK8_HUMAN Putative nucleoside diphosphate kinase OS=Homo sapiens GN=NME2P1 PE=5 SV=1
A6NDG6	PGP	1.17792	0.236245	1.17079	0.227476	>sp|A6NDG6|PGP_HUMAN Phosphoglycolate phosphatase OS=Homo sapiens GN=PGP PE=1 SV=1
P27348	1433T	0.93655	-0.0945721	1.0456	0.064331	>sp|P27348|1433T_HUMAN 14-3-3 protein theta OS=Homo sapiens GN=YWHAQ PE=1 SV=1
Q8N163	K1967	1.18442	0.244175	1.1174	0.16015	>sp|Q8N163|K1967_HUMAN Protein KIAA1967 OS=Homo sapiens GN=KIAA1967 PE=1 SV=2
Q14974	IMB1	0.93789	-0.0925094	1.1103	0.15095	>sp|Q14974|IMB1_HUMAN Importin subunit beta-1 OS=Homo sapiens GN=KPNB1 PE=1 SV=2
P31327	CPSM	0.9386	-0.0914176	1.1085	0.148609	>sp|P31327|CPSM_HUMAN Carbamoyl-phosphate synthase [ammonia], mitochondrial OS=Homo sapiens GN=CPS1 PE=1 SV=2
O75340	PDCD6	0.93861	-0.0914023	1.0997	0.13711	>sp|O75340|PDCD6_HUMAN Programmed cell death protein 6 OS=Homo sapiens GN=PDCD6 PE=1 SV=1
O14964	HGS	0.93943	-0.0901424	1.0685	0.0955869	>sp|O14964|HGS_HUMAN Hepatocyte growth factor-regulated tyrosine kinase substrate OS=Homo sapiens GN=HGS PE=1 SV=1
P00491	PNPH	0.93946	-0.0900964	1.0952	0.131194	>sp|P00491|PNPH_HUMAN Purine nucleoside phosphorylase OS=Homo sapiens GN=PNP PE=1 SV=2
P25705	ATPA	0.942924	-0.0847864	0.96228	-0.0554711	>sp|P25705|ATPA_HUMAN ATP synthase subunit alpha, mitochondrial OS=Homo sapiens GN=ATP5A1 PE=1 SV=1
O75607	NPM3	0.94807	-0.0769345	1.0426	0.0601858	>sp|O75607|NPM3_HUMAN Nucleoplasmin-3 OS=Homo sapiens GN=NPM3 PE=1 SV=3
Q9Y6E2	BZW2	0.948342	-0.0765199	1.03326	0.0472068	>sp|Q9Y6E2|BZW2_HUMAN Basic leucine zipper and W2 domain-containing protein 2 OS=Homo sapiens GN=BZW2 PE=1 SV=1
P07992	ERCC1	0.949	-0.07552	0.99325	-0.00977121	>sp|P07992|ERCC1_HUMAN DNA excision repair protein ERCC-1 OS=Homo sapiens GN=ERCC1 PE=1 SV=1
O95292	VAPB	0.94987	-0.074198	1.0478	0.0673634	>sp|O95292|VAPB_HUMAN Vesicle-associated membrane protein-associated protein B/C OS=Homo sapiens GN=VAPB PE=1 SV=3
P55060	XPO2	0.95012	-0.0738184	0.98052	-0.028381	>sp|P55060|XPO2_HUMAN Exportin-2 OS=Homo sapiens GN=CSE1L PE=1 SV=3
P22307	NLTP	0.9502	-0.0736969	1.15	0.201634	>sp|P22307|NLTP_HUMAN Non-specific lipid-transfer protein OS=Homo sapiens GN=SCP2 PE=1 SV=2
P41236	IPP2	1.10153	0.139515	1.34775	0.430556	>sp|P41236|IPP2_HUMAN Protein phosphatase inhibitor 2 OS=Homo sapiens GN=PPP1R2 PE=1 SV=2;>sp|Q6NXS1|IPP2M_HUMAN Putative protein phosphatase inhibitor 2-like protein 3 OS=Homo sapiens GN=PPP1R2P3 PE=5 SV=1
P52434	RPAB3	0.95644	-0.0642536	0.98231	-0.0257497	>sp|P52434|RPAB3_HUMAN DNA-directed RNA polymerases I, II, and III subunit RPABC3 OS=Homo sapiens GN=POLR2H PE=1 SV=4
P18206	VINC	0.95669	-0.0638766	0.98892	-0.0160743	>sp|P18206|VINC_HUMAN Vinculin OS=Homo sapiens GN=VCL PE=1 SV=4
Q9GZZ1	NAA50	0.95672	-0.0638313	1.3494	0.432318	>sp|Q9GZZ1|NAA50_HUMAN N-alpha-acetyltransferase 50, NatE catalytic subunit OS=Homo sapiens GN=NAA50 PE=1 SV=1
P23193	TCEA1	0.95675	-0.0637861	0.98979	-0.0148056	>sp|P23193|TCEA1_HUMAN Transcription elongation factor A protein 1 OS=Homo sapiens GN=TCEA1 PE=1 SV=2
P04080	CYTB	0.95729	-0.0629721	1.032	0.045443	>sp|P04080|CYTB_HUMAN Cystatin-B OS=Homo sapiens GN=CSTB PE=1 SV=2
Q9UQ80	PA2G4	0.958583	-0.0610242	1.15592	0.209044	>sp|Q9UQ80|PA2G4_HUMAN Proliferation-associated protein 2G4 OS=Homo sapiens GN=PA2G4 PE=1 SV=3
Q15631	TSN	0.96231	-0.0554264	0.98977	-0.0148348	>sp|Q15631|TSN_HUMAN Translin OS=Homo sapiens GN=TSN PE=1 SV=1
P35244	RFA3	0.96333	-0.053898	1.0356	0.0504669	>sp|P35244|RFA3_HUMAN Replication protein A 14 kDa subunit OS=Homo sapiens GN=RPA3 PE=1 SV=1
P35232	PHB	0.96387	-0.0530895	1.0138	0.0197731	>sp|P35232|PHB_HUMAN Prohibitin OS=Homo sapiens GN=PHB PE=1 SV=1
P62937	PPIA	1.26754	0.342033	1.31593	0.396082	>sp|P62937|PPIA_HUMAN Peptidyl-prolyl cis-trans isomerase A OS=Homo sapiens GN=PPIA PE=1 SV=2
Q01433	AMPD2	0.96545	-0.0507265	0.9895	-0.0152284	>sp|Q01433|AMPD2_HUMAN AMP deaminase 2 OS=Homo sapiens GN=AMPD2 PE=1 SV=2
P61604	CH10	0.96601	-0.04989	1.0556	0.0780633	>sp|P61604|CH10_HUMAN 10 kDa heat shock protein, mitochondrial OS=Homo sapiens GN=HSPE1 PE=1 SV=2
O60814	H2B1K	0.96607	-0.0498004	1.0889	0.122871	>sp|O60814|H2B1K_HUMAN Histone H2B type 1-K OS=Homo sapiens GN=HIST1H2BK PE=1 SV=3;>sp|P57053|H2BFS_HUMAN Histone H2B type F-S OS=Homo sapiens GN=H2BFS PE=1 SV=2;>sp|P58876|H2B1D_HUMAN Histone H2B type 1-D OS=Homo sapiens GN=HIST1H2BD PE=1 SV=2;>sp|P62807|
Q08J23	NSUN2	0.96622	-0.0495764	1.1189	0.162081	>sp|Q08J23|NSUN2_HUMAN tRNA (cytosine-5-)-methyltransferase NSUN2 OS=Homo sapiens GN=NSUN2 PE=1 SV=2
P36543	VATE1	0.912257	-0.132488	1.21959	0.286398	>sp|P36543|VATE1_HUMAN V-type proton ATPase subunit E 1 OS=Homo sapiens GN=ATP6V1E1 PE=1 SV=1
Q16540	RM23	0.96704	-0.0483525	1.0759	0.105544	>sp|Q16540|RM23_HUMAN 39S ribosomal protein L23, mitochondrial OS=Homo sapiens GN=MRPL23 PE=1 SV=1
P61923	COPZ1	0.96735	-0.0478901	1.0638	0.0892269	>sp|P61923|COPZ1_HUMAN Coatomer subunit zeta-1 OS=Homo sapiens GN=COPZ1 PE=1 SV=1
P08195	4F2	0.96917	-0.0451783	0.99915	-0.00122681	>sp|P08195|4F2_HUMAN 4F2 cell-surface antigen heavy chain OS=Homo sapiens GN=SLC3A2 PE=1 SV=3
Q13740	CD166	0.96988	-0.0441218	1.1315	0.178237	>sp|Q13740|CD166_HUMAN CD166 antigen OS=Homo sapiens GN=ALCAM PE=1 SV=2
P68036	UB2L3	0.97066	-0.0429621	1.0104	0.0149265	>sp|P68036|UB2L3_HUMAN Ubiquitin-conjugating enzyme E2 L3 OS=Homo sapiens GN=UBE2L3 PE=1 SV=1
P13073	COX41	0.97094	-0.0425459	1.0399	0.0564448	>sp|P13073|COX41_HUMAN Cytochrome c oxidase subunit 4 isoform 1, mitochondrial OS=Homo sapiens GN=COX4I1 PE=1 SV=1
Q9NR12	PDLI7	0.97131	-0.0419963	1.2375	0.307429	>sp|Q9NR12|PDLI7_HUMAN PDZ and LIM domain protein 7 OS=Homo sapiens GN=PDLIM7 PE=1 SV=1
Q9NXG2	THUM1	0.97228	-0.0405562	0.98879	-0.0162639	>sp|Q9NXG2|THUM1_HUMAN THUMP domain-containing protein 1 OS=Homo sapiens GN=THUMPD1 PE=1 SV=2
Q13561	DCTN2	0.973	-0.0394883	1.0289	0.0411028	>sp|Q13561|DCTN2_HUMAN Dynactin subunit 2 OS=Homo sapiens GN=DCTN2 PE=1 SV=4
P06753	TPM3	0.97331	-0.0390287	1.0591	0.0828388	>sp|P06753|TPM3_HUMAN Tropomyosin alpha-3 chain OS=Homo sapiens GN=TPM3 PE=1 SV=1
P35659	DEK	0.975348	-0.0360112	1.10278	0.141151	>sp|P35659|DEK_HUMAN Protein DEK OS=Homo sapiens GN=DEK PE=1 SV=1
Q9Y520	BA2L2	0.9754	-0.0359341	1.1308	0.177344	>sp|Q9Y520|BA2L2_HUMAN Protein BAT2-like 2 OS=Homo sapiens GN=BAT2L2 PE=1 SV=2
P54920	SNAA	0.97851	-0.0313415	0.98942	-0.015345	>sp|P54920|SNAA_HUMAN Alpha-soluble NSF attachment protein OS=Homo sapiens GN=NAPA PE=1 SV=3
P61204	ARF3	0.9806	-0.0282633	1.1629	0.217727	>sp|P61204|ARF3_HUMAN ADP-ribosylation factor 3 OS=Homo sapiens GN=ARF3 PE=1 SV=2;>sp|P84077|ARF1_HUMAN ADP-ribosylation factor 1 OS=Homo sapiens GN=ARF1 PE=1 SV=2;>sp|P84085|ARF5_HUMAN ADP-ribosylation factor 5 OS=Homo sapiens GN=ARF5 PE=1 SV=2
P18085	ARF4	0.98235	-0.025691	1.311	0.390668	>sp|P18085|ARF4_HUMAN ADP-ribosylation factor 4 OS=Homo sapiens GN=ARF4 PE=1 SV=3
Q9UJU6	DBNL	0.983877	-0.0234494	1.02283	0.0325734	>sp|Q9UJU6|DBNL_HUMAN Drebrin-like protein OS=Homo sapiens GN=DBNL PE=1 SV=1
O15067	PUR4	0.98405	-0.0231965	1.0388	0.0549179	>sp|O15067|PUR4_HUMAN Phosphoribosylformylglycinamidine synthase OS=Homo sapiens GN=PFAS PE=1 SV=3
Q9Y5X3	SNX5	1.32248	0.403249	1.18795	0.248479	>sp|Q9Y5X3|SNX5_HUMAN Sorting nexin-5 OS=Homo sapiens GN=SNX5 PE=1 SV=1
O75832	PSD10	0.98485	-0.0220241	0.99355	-0.00933552	>sp|O75832|PSD10_HUMAN 26S proteasome non-ATPase regulatory subunit 10 OS=Homo sapiens GN=PSMD10 PE=1 SV=1
P38117	ETFB	1.05271	0.0741147	1.17817	0.236552	>sp|P38117|ETFB_HUMAN Electron transfer flavoprotein subunit beta OS=Homo sapiens GN=ETFB PE=1 SV=3
P52597	HNRPF	0.9881	-0.017271	1.08147	0.112991	>sp|P52597|HNRPF_HUMAN Heterogeneous nuclear ribonucleoprotein F OS=Homo sapiens GN=HNRNPF PE=1 SV=3
Q14566	MCM6	0.98822	-0.0170958	1.0405	0.057277	>sp|Q14566|MCM6_HUMAN DNA replication licensing factor MCM6 OS=Homo sapiens GN=MCM6 PE=1 SV=1
P04818	TYSY	1.25873	0.33197	1.146	0.196608	>sp|P04818|TYSY_HUMAN Thymidylate synthase OS=Homo sapiens GN=TYMS PE=1 SV=3
P62993	GRB2	0.99078	-0.0133633	1.1258	0.170951	>sp|P62993|GRB2_HUMAN Growth factor receptor-bound protein 2 OS=Homo sapiens GN=GRB2 PE=1 SV=1
P23434	GCSH	0.99158	-0.0121989	1.0911	0.125783	>sp|P23434|GCSH_HUMAN Glycine cleavage system H protein, mitochondrial OS=Homo sapiens GN=GCSH PE=1 SV=2
P14314	GLU2B	0.99208	-0.0114716	1.0512	0.0720372	>sp|P14314|GLU2B_HUMAN Glucosidase 2 subunit beta OS=Homo sapiens GN=PRKCSH PE=1 SV=2
Q9NVI7	ATD3A	0.99297	-0.010178	1.0991	0.136323	>sp|Q9NVI7|ATD3A_HUMAN ATPase family AAA domain-containing protein 3A OS=Homo sapiens GN=ATAD3A PE=1 SV=2;>sp|Q5T9A4|ATD3B_HUMAN ATPase family AAA domain-containing protein 3B OS=Homo sapiens GN=ATAD3B PE=1 SV=1
Q8NBN7	RDH13	0.99339	-0.00956787	1.0101	0.0144981	>sp|Q8NBN7|RDH13_HUMAN Retinol dehydrogenase 13 OS=Homo sapiens GN=RDH13 PE=1 SV=2
O75396	SC22B	0.99601	-0.00576787	1.0342	0.0485152	>sp|O75396|SC22B_HUMAN Vesicle-trafficking protein SEC22b OS=Homo sapiens GN=SEC22B PE=1 SV=3
P33316	DUT	0.99815	-0.00267146	1.0245	0.03492	>sp|P33316|DUT_HUMAN Deoxyuridine 5-triphosphate nucleotidohydrolase, mitochondrial OS=Homo sapiens GN=DUT PE=1 SV=3
P11142	HSP7C	0.998263	-0.00250848	0.990773	-0.0133731	>sp|P11142|HSP7C_HUMAN Heat shock cognate 71 kDa protein OS=Homo sapiens GN=HSPA8 PE=1 SV=1;>sp|P54652|HSP72_HUMAN Heat shock-related 70 kDa protein 2 OS=Homo sapiens GN=HSPA2 PE=1 SV=1
Q14432	PDE3A	0.99956	-0.000634926	1.1458	0.196355	>sp|Q14432|PDE3A_HUMAN cGMP-inhibited 3,5-cyclic phosphodiesterase A OS=Homo sapiens GN=PDE3A PE=1 SV=3
P11021	GRP78	0.999561	-0.00063339	0.961572	-0.056533	>sp|P11021|GRP78_HUMAN 78 kDa glucose-regulated protein OS=Homo sapiens GN=HSPA5 PE=1 SV=2
P13693	TCTP	1	0	1.0252	0.0359054	>sp|P13693|TCTP_HUMAN Translationally-controlled tumor protein OS=Homo sapiens GN=TPT1 PE=1 SV=1;>sp|Q56UQ5|TPT1L_HUMAN TPT1-like protein OS=Homo sapiens PE=1 SV=1
Q14019	COTL1	1.0003	0.000432744	0.98074	-0.0280574	>sp|Q14019|COTL1_HUMAN Coactosin-like protein OS=Homo sapiens GN=COTL1 PE=1 SV=3
P15531	NDKA	1.0004	0.000576963	1.1578	0.211386	>sp|P15531|NDKA_HUMAN Nucleoside diphosphate kinase A OS=Homo sapiens GN=NME1 PE=1 SV=1
Q9Y3D6	FIS1	1.003	0.00432161	1.083	0.115033	>sp|Q9Y3D6|FIS1_HUMAN Mitochondrial fission 1 protein OS=Homo sapiens GN=FIS1 PE=1 SV=2
P49189	AL9A1	1.05847	0.0819851	1.02831	0.0402773	>sp|P49189|AL9A1_HUMAN 4-trimethylaminobutyraldehyde dehydrogenase OS=Homo sapiens GN=ALDH9A1 PE=1 SV=3
O75608	LYPA1	1.0073	0.0104934	1.1171	0.159758	>sp|O75608|LYPA1_HUMAN Acyl-protein thioesterase 1 OS=Homo sapiens GN=LYPLA1 PE=1 SV=1
P63279	UBC9	1.0083	0.0119249	0.98995	-0.0145724	>sp|P63279|UBC9_HUMAN SUMO-conjugating enzyme UBC9 OS=Homo sapiens GN=UBE2I PE=1 SV=1
P07951	TPM2	1.011	0.015783	1.1562	0.209391	>sp|P07951|TPM2_HUMAN Tropomyosin beta chain OS=Homo sapiens GN=TPM2 PE=1 SV=1
P14324	FPPS	1.0122	0.0174944	0.99119	-0.0127665	>sp|P14324|FPPS_HUMAN Farnesyl pyrophosphate synthase OS=Homo sapiens GN=FDPS PE=1 SV=4
P61289	PSME3	0.866953	-0.205974	1.18429	0.244023	>sp|P61289|PSME3_HUMAN Proteasome activator complex subunit 3 OS=Homo sapiens GN=PSME3 PE=1 SV=1
Q86XP3	DDX42	1.34675	0.429483	1.32302	0.403833	>sp|Q86XP3|DDX42_HUMAN ATP-dependent RNA helicase DDX42 OS=Homo sapiens GN=DDX42 PE=1 SV=1
Q13765	NACA	1.04955	0.0697686	1.4059	0.491495	>sp|Q13765|NACA_HUMAN Nascent polypeptide-associated complex subunit alpha OS=Homo sapiens GN=NACA PE=1 SV=1
Q16555	DPYL2	1.0146	0.0209111	1.0031	0.00446544	>sp|Q16555|DPYL2_HUMAN Dihydropyrimidinase-related protein 2 OS=Homo sapiens GN=DPYSL2 PE=1 SV=1
P24666	PPAC	1.0147	0.0210533	1.095	0.130931	>sp|P24666|PPAC_HUMAN Low molecular weight phosphotyrosine protein phosphatase OS=Homo sapiens GN=ACP1 PE=1 SV=3
O00299	CLIC1	1.0147	0.0210533	1.0446	0.0629506	>sp|O00299|CLIC1_HUMAN Chloride intracellular channel protein 1 OS=Homo sapiens GN=CLIC1 PE=1 SV=4
Q06830	PRDX1	1.0153	0.0219061	1.1045	0.143393	>sp|Q06830|PRDX1_HUMAN Peroxiredoxin-1 OS=Homo sapiens GN=PRDX1 PE=1 SV=1
Q99613	EIF3C	1.14895	0.200313	1.29984	0.37833	>sp|Q99613|EIF3C_HUMAN Eukaryotic translation initiation factor 3 subunit C OS=Homo sapiens GN=EIF3C PE=1 SV=1
P24539	AT5F1	1.0165	0.0236102	1.0406	0.0574156	>sp|P24539|AT5F1_HUMAN ATP synthase subunit b, mitochondrial OS=Homo sapiens GN=ATP5F1 PE=1 SV=2
P63241	IF5A1	1.018	0.0257376	1.1139	0.15562	>sp|P63241|IF5A1_HUMAN Eukaryotic translation initiation factor 5A-1 OS=Homo sapiens GN=EIF5A PE=1 SV=2;>sp|Q6IS14|IF5AL_HUMAN Eukaryotic translation initiation factor 5A-1-like OS=Homo sapiens GN=EIF5AL1 PE=1 SV=2
Q14240	IF4A2	1.01805	0.0258119	1.0583	0.0817437	>sp|Q14240|IF4A2_HUMAN Eukaryotic initiation factor 4A-II OS=Homo sapiens GN=EIF4A2 PE=1 SV=2;>sp|P60842|IF4A1_HUMAN Eukaryotic initiation factor 4A-I OS=Homo sapiens GN=EIF4A1 PE=1 SV=1
P00505	AATM	1.0196	0.0280033	1.0708	0.098689	>sp|P00505|AATM_HUMAN Aspartate aminotransferase, mitochondrial OS=Homo sapiens GN=GOT2 PE=1 SV=3
O43583	DENR	1.0198	0.0282862	1.0628	0.0878701	>sp|O43583|DENR_HUMAN Density-regulated protein OS=Homo sapiens GN=DENR PE=1 SV=2
P41567	EIF1	1.0229	0.0326651	1.0358	0.0507455	>sp|P41567|EIF1_HUMAN Eukaryotic translation initiation factor 1 OS=Homo sapiens GN=EIF1 PE=1 SV=1
Q15907	RB11B	1.0241	0.0343566	1.1128	0.154194	>sp|Q15907|RB11B_HUMAN Ras-related protein Rab-11B OS=Homo sapiens GN=RAB11B PE=1 SV=4;>sp|P62491|RB11A_HUMAN Ras-related protein Rab-11A OS=Homo sapiens GN=RAB11A PE=1 SV=3
Q9Y295	DRG1	1.0338	0.047958	1.07047	0.0982464	>sp|Q9Y295|DRG1_HUMAN Developmentally-regulated GTP-binding protein 1 OS=Homo sapiens GN=DRG1 PE=1 SV=1
P27695	APEX1	1.0257	0.0366088	1.0811	0.1125	>sp|P27695|APEX1_HUMAN DNA-(apurinic or apyrimidinic site) lyase OS=Homo sapiens GN=APEX1 PE=1 SV=2
Q9NZL9	MAT2B	1.0262	0.0373119	1.1061	0.145482	>sp|Q9NZL9|MAT2B_HUMAN Methionine adenosyltransferase 2 subunit beta OS=Homo sapiens GN=MAT2B PE=1 SV=1
Q9GZT3	SLIRP	1.0262	0.0373119	0.98466	-0.0223024	>sp|Q9GZT3|SLIRP_HUMAN SRA stem-loop-interacting RNA-binding protein, mitochondrial OS=Homo sapiens GN=SLIRP PE=1 SV=1
Q9Y4L1	HYOU1	1.27282	0.348027	1.12733	0.172904	>sp|Q9Y4L1|HYOU1_HUMAN Hypoxia up-regulated protein 1 OS=Homo sapiens GN=HYOU1 PE=1 SV=1
Q16698	DECR	1.0269	0.0382957	1.0118	0.0169241	>sp|Q16698|DECR_HUMAN 2,4-dienoyl-CoA reductase, mitochondrial OS=Homo sapiens GN=DECR1 PE=1 SV=1
P50454	SERPH	1.02782	0.0395811	1.13571	0.183591	>sp|P50454|SERPH_HUMAN Serpin H1 OS=Homo sapiens GN=SERPINH1 PE=1 SV=2
Q86VP6	CAND1	1.0283	0.0402612	0.99667	-0.00481219	>sp|Q86VP6|CAND1_HUMAN Cullin-associated NEDD8-dissociated protein 1 OS=Homo sapiens GN=CAND1 PE=1 SV=2
P31946	1433B	1.0288	0.0409625	1.1068	0.146395	>sp|P31946|1433B_HUMAN 14-3-3 protein beta/alpha OS=Homo sapiens GN=YWHAB PE=1 SV=3
Q9ULW0	TPX2	1.01293	0.0185386	1.36002	0.443629	>sp|Q9ULW0|TPX2_HUMAN Targeting protein for Xklp2 OS=Homo sapiens GN=TPX2 PE=1 SV=2
P61088	UBE2N	1.0301	0.0427844	1.123	0.167358	>sp|P61088|UBE2N_HUMAN Ubiquitin-conjugating enzyme E2 N OS=Homo sapiens GN=UBE2N PE=1 SV=1;>sp|Q5JXB2|UE2NL_HUMAN Putative ubiquitin-conjugating enzyme E2 N-like OS=Homo sapiens GN=UBE2NL PE=5 SV=1
O75368	SH3L1	1.0303	0.0430645	1.0713	0.0993625	>sp|O75368|SH3L1_HUMAN SH3 domain-binding glutamic acid-rich-like protein OS=Homo sapiens GN=SH3BGRL PE=1 SV=1
P40926	MDHM	1.0305	0.0433445	0.9887	-0.0163953	>sp|P40926|MDHM_HUMAN Malate dehydrogenase, mitochondrial OS=Homo sapiens GN=MDH2 PE=1 SV=3
P09651	ROA1	1.46908	0.554915	1.25711	0.33011	>sp|P09651|ROA1_HUMAN Heterogeneous nuclear ribonucleoprotein A1 OS=Homo sapiens GN=HNRNPA1 PE=1 SV=5;>sp|P0C7M2|RA1L3_HUMAN Putative heterogeneous nuclear ribonucleoprotein A1-like 3 OS=Homo sapiens GN=HNRPA1L3 PE=5 SV=1
P78371	TCPB	1.03089	0.043888	1.06584	0.09199	>sp|P78371|TCPB_HUMAN T-complex protein 1 subunit beta OS=Homo sapiens GN=CCT2 PE=1 SV=4
P24941	CDK2	1.0312	0.0443242	1.1586	0.212383	>sp|P24941|CDK2_HUMAN Cell division protein kinase 2 OS=Homo sapiens GN=CDK2 PE=1 SV=2
Q9H444	CHM4B	1.0381	0.0539454	1.1186	0.161694	>sp|Q9H444|CHM4B_HUMAN Charged multivesicular body protein 4b OS=Homo sapiens GN=CHMP4B PE=1 SV=1
P50991	TCPD	1.03819	0.0540678	0.987021	-0.0188467	>sp|P50991|TCPD_HUMAN T-complex protein 1 subunit delta OS=Homo sapiens GN=CCT4 PE=1 SV=4
O95456	PSMG1	0.960407	-0.0582821	1.31621	0.396389	>sp|O95456|PSMG1_HUMAN Proteasome assembly chaperone 1 OS=Homo sapiens GN=PSMG1 PE=1 SV=1
Q08257	QOR	0.904766	-0.144383	1.17665	0.234688	>sp|Q08257|QOR_HUMAN Quinone oxidoreductase OS=Homo sapiens GN=CRYZ PE=1 SV=1
P61978	HNRPK	1.04132	0.0584125	1.12144	0.165352	>sp|P61978|HNRPK_HUMAN Heterogeneous nuclear ribonucleoprotein K OS=Homo sapiens GN=HNRNPK PE=1 SV=1
P19404	NDUV2	0.965328	-0.0509093	1.20145	0.264778	>sp|P19404|NDUV2_HUMAN NADH dehydrogenase [ubiquinone] flavoprotein 2, mitochondrial OS=Homo sapiens GN=NDUFV2 PE=1 SV=2
P51665	PSD7	1.0427	0.0603241	1.0415	0.0586628	>sp|P51665|PSD7_HUMAN 26S proteasome non-ATPase regulatory subunit 7 OS=Homo sapiens GN=PSMD7 PE=1 SV=2
P37108	SRP14	1.0428	0.0604625	1.1796	0.238298	>sp|P37108|SRP14_HUMAN Signal recognition particle 14 kDa protein OS=Homo sapiens GN=SRP14 PE=1 SV=2
Q9HB71	CYBP	1.0443	0.0625362	1.0083	0.0119249	>sp|Q9HB71|CYBP_HUMAN Calcyclin-binding protein OS=Homo sapiens GN=CACYBP PE=1 SV=2
Q96A72	MGN2	1.0479	0.067501	1.0358	0.0507455	>sp|Q96A72|MGN2_HUMAN Protein mago nashi homolog 2 OS=Homo sapiens GN=MAGOHB PE=1 SV=1
Q96HC4	PDLI5	1.0486	0.0684645	1.0956	0.131721	>sp|Q96HC4|PDLI5_HUMAN PDZ and LIM domain protein 5 OS=Homo sapiens GN=PDLIM5 PE=1 SV=4
Q92890	UFD1	1.31872	0.399139	1.17675	0.234803	>sp|Q92890|UFD1_HUMAN Ubiquitin fusion degradation protein 1 homolog OS=Homo sapiens GN=UFD1L PE=1 SV=3
P07237	PDIA1	1.05357	0.0752898	0.992276	-0.0111869	>sp|P07237|PDIA1_HUMAN Protein disulfide-isomerase OS=Homo sapiens GN=P4HB PE=1 SV=3
P07737	PROF1	1.0536	0.0753273	1.1253	0.17031	>sp|P07737|PROF1_HUMAN Profilin-1 OS=Homo sapiens GN=PFN1 PE=1 SV=2
P26599	PTBP1	1.05403	0.0759132	1.09555	0.131659	>sp|P26599|PTBP1_HUMAN Polypyrimidine tract-binding protein 1 OS=Homo sapiens GN=PTBP1 PE=1 SV=1
P25787	PSA2	1.0543	0.0762854	0.98751	-0.0181327	>sp|P25787|PSA2_HUMAN Proteasome subunit alpha type-2 OS=Homo sapiens GN=PSMA2 PE=1 SV=2
Q9NX46	ARHL2	1.20025	0.26334	1.31837	0.398754	>sp|Q9NX46|ARHL2_HUMAN Poly(ADP-ribose) glycohydrolase ARH3 OS=Homo sapiens GN=ADPRHL2 PE=1 SV=1
P20674	COX5A	1.0571	0.0801119	1.2009	0.264116	>sp|P20674|COX5A_HUMAN Cytochrome c oxidase subunit 5A, mitochondrial OS=Homo sapiens GN=COX5A PE=1 SV=2
Q92973	TNPO1	1.0573	0.0803848	1.1133	0.154842	>sp|Q92973|TNPO1_HUMAN Transportin-1 OS=Homo sapiens GN=TNPO1 PE=1 SV=2
Q9BXP5	SRRT	1.1829	0.242331	1.28948	0.366793	>sp|Q9BXP5|SRRT_HUMAN Serrate RNA effector molecule homolog OS=Homo sapiens GN=SRRT PE=1 SV=1
Q16543	CDC37	1.0591	0.0828388	1.0094	0.013498	>sp|Q16543|CDC37_HUMAN Hsp90 co-chaperone Cdc37 OS=Homo sapiens GN=CDC37 PE=1 SV=1
P49006	MRP	0.988026	-0.017379	1.3703	0.454488	>sp|P49006|MRP_HUMAN MARCKS-related protein OS=Homo sapiens GN=MARCKSL1 PE=1 SV=2
P22061	PIMT	1.0593	0.0831112	1.0113	0.016211	>sp|P22061|PIMT_HUMAN Protein-L-isoaspartate(D-aspartate) O-methyltransferase OS=Homo sapiens GN=PCMT1 PE=1 SV=3
O75964	ATP5L	1.0601	0.0842004	1.1027	0.14104	>sp|O75964|ATP5L_HUMAN ATP synthase subunit g, mitochondrial OS=Homo sapiens GN=ATP5L PE=1 SV=3
O00483	NDUA4	1.0609	0.0852887	1.1806	0.23952	>sp|O00483|NDUA4_HUMAN NADH dehydrogenase [ubiquinone] 1 alpha subcomplex subunit 4 OS=Homo sapiens GN=NDUFA4 PE=1 SV=1
Q5J8M3	TMM85	1.15398	0.206613	1.21718	0.283539	>sp|Q5J8M3|TMM85_HUMAN Transmembrane protein 85 OS=Homo sapiens GN=TMEM85 PE=1 SV=2
Q96EP5	DAZP1	1.06418	0.0897422	1.17177	0.228694	>sp|Q96EP5|DAZP1_HUMAN DAZ-associated protein 1 OS=Homo sapiens GN=DAZAP1 PE=1 SV=1
O14737	PDCD5	1.0647	0.090447	1.0471	0.0663992	>sp|O14737|PDCD5_HUMAN Programmed cell death protein 5 OS=Homo sapiens GN=PDCD5 PE=1 SV=3
O95336	6PGL	1.38397	0.468812	1.17503	0.232696	>sp|O95336|6PGL_HUMAN 6-phosphogluconolactonase OS=Homo sapiens GN=PGLS PE=1 SV=2
P43307	SSRA	1.065	0.0908534	1.015	0.0214797	>sp|P43307|SSRA_HUMAN Translocon-associated protein subunit alpha OS=Homo sapiens GN=SSR1 PE=1 SV=3
P47756	CAPZB	1.0659	0.0920721	1.1371	0.185359	>sp|P47756|CAPZB_HUMAN F-actin-capping protein subunit beta OS=Homo sapiens GN=CAPZB PE=1 SV=4
Q15366	PCBP2	1.06643	0.0927866	1.19341	0.255086	>sp|Q15366|PCBP2_HUMAN Poly(rC)-binding protein 2 OS=Homo sapiens GN=PCBP2 PE=1 SV=1
Q9Y5N6	ORC6	1.21123	0.276469	1.16557	0.221032	>sp|Q9Y5N6|ORC6_HUMAN Origin recognition complex subunit 6 OS=Homo sapiens GN=ORC6L PE=1 SV=1
P09038	FGF2	1.0683	0.0953168	0.81433	-0.296315	>sp|P09038|FGF2_HUMAN Heparin-binding growth factor 2 OS=Homo sapiens GN=FGF2 PE=1 SV=3
P46060	RAGP1	1.0685	0.0955869	1.2068	0.271187	>sp|P46060|RAGP1_HUMAN Ran GTPase-activating protein 1 OS=Homo sapiens GN=RANGAP1 PE=1 SV=1
P12081	SYHC	0.931047	-0.103073	1.14406	0.194157	>sp|P12081|SYHC_HUMAN Histidyl-tRNA synthetase, cytoplasmic OS=Homo sapiens GN=HARS PE=1 SV=2
P07355	ANXA2	1.07032	0.098042	0.914084	-0.129602	>sp|P07355|ANXA2_HUMAN Annexin A2 OS=Homo sapiens GN=ANXA2 PE=1 SV=2;>sp|A6NMY6|AXA2L_HUMAN Putative annexin A2-like protein OS=Homo sapiens GN=ANXA2P2 PE=5 SV=2
P53396	ACLY	1.22184	0.289052	1.28084	0.357092	>sp|P53396|ACLY_HUMAN ATP-citrate synthase OS=Homo sapiens GN=ACLY PE=1 SV=3
P20810	ICAL	1.0706	0.0984196	1.0467	0.065848	>sp|P20810|ICAL_HUMAN Calpastatin OS=Homo sapiens GN=CAST PE=1 SV=4
P55884	EIF3B	1.0715	0.0996319	0.98759	-0.0180159	>sp|P55884|EIF3B_HUMAN Eukaryotic translation initiation factor 3 subunit B OS=Homo sapiens GN=EIF3B PE=1 SV=3
P30048	PRDX3	1.0727	0.101247	1.3713	0.455544	>sp|P30048|PRDX3_HUMAN Thioredoxin-dependent peroxide reductase, mitochondrial OS=Homo sapiens GN=PRDX3 PE=1 SV=3
P52907	CAZA1	1.073	0.10165	1.1272	0.172744	>sp|P52907|CAZA1_HUMAN F-actin-capping protein subunit alpha-1 OS=Homo sapiens GN=CAPZA1 PE=1 SV=3
P68371	TBB2C	1.07352	0.102349	1.08209	0.113822	>sp|P68371|TBB2C_HUMAN Tubulin beta-2C chain OS=Homo sapiens GN=TUBB2C PE=1 SV=1;>sp|P04350|TBB4_HUMAN Tubulin beta-4 chain OS=Homo sapiens GN=TUBB4 PE=1 SV=2
Q13895	BYST	1.3768	0.461319	1.16097	0.215333	>sp|Q13895|BYST_HUMAN Bystin OS=Homo sapiens GN=BYSL PE=1 SV=3
Q9Y2Q9	RT28	1.0751	0.104471	1.0388	0.0549179	>sp|Q9Y2Q9|RT28_HUMAN 28S ribosomal protein S28, mitochondrial OS=Homo sapiens GN=MRPS28 PE=1 SV=1
Q9BV40	VAMP8	1.0756	0.105142	1.0709	0.0988238	>sp|Q9BV40|VAMP8_HUMAN Vesicle-associated membrane protein 8 OS=Homo sapiens GN=VAMP8 PE=1 SV=1
Q00796	DHSO	1.0768	0.10675	1.0414	0.0585243	>sp|Q00796|DHSO_HUMAN Sorbitol dehydrogenase OS=Homo sapiens GN=SORD PE=1 SV=4
Q15819	UB2V2	1.077	0.107018	1.1589	0.212756	>sp|Q15819|UB2V2_HUMAN Ubiquitin-conjugating enzyme E2 variant 2 OS=Homo sapiens GN=UBE2V2 PE=1 SV=4
P61026	RAB10	1.3215	0.402172	1.14167	0.191148	>sp|P61026|RAB10_HUMAN Ras-related protein Rab-10 OS=Homo sapiens GN=RAB10 PE=1 SV=1;>sp|P59190|RAB15_HUMAN Ras-related protein Rab-15 OS=Homo sapiens GN=RAB15 PE=1 SV=1;>sp|Q15286|RAB35_HUMAN Ras-related protein Rab-35 OS=Homo sapiens GN=RAB35 PE=1 SV=1
P43243	MATR3	1.3955	0.480783	1.34881	0.431689	>sp|P43243|MATR3_HUMAN Matrin-3 OS=Homo sapiens GN=MATR3 PE=1 SV=2
Q9H3N1	TMX1	1.04216	0.05958	1.14894	0.200299	>sp|Q9H3N1|TMX1_HUMAN Thioredoxin-related transmembrane protein 1 OS=Homo sapiens GN=TMX1 PE=1 SV=1
Q9UBT2	SAE2	1.0829	0.1149	1.0004	0.000576963	>sp|Q9UBT2|SAE2_HUMAN SUMO-activating enzyme subunit 2 OS=Homo sapiens GN=UBA2 PE=1 SV=2
Q13423	NNTM	1.0845	0.11703	1.1747	0.232292	>sp|Q13423|NNTM_HUMAN NAD(P) transhydrogenase, mitochondrial OS=Homo sapiens GN=NNT PE=1 SV=3
Q96KB5	TOPK	1.0845	0.11703	1.129	0.175045	>sp|Q96KB5|TOPK_HUMAN Lymphokine-activated killer T-cell-originated protein kinase OS=Homo sapiens GN=PBK PE=1 SV=3
P62316	SMD2	1.0852	0.117961	1.0697	0.0972062	>sp|P62316|SMD2_HUMAN Small nuclear ribonucleoprotein Sm D2 OS=Homo sapiens GN=SNRPD2 PE=1 SV=1
P35221	CTNA1	1.0866	0.119821	1.0528	0.0742314	>sp|P35221|CTNA1_HUMAN Catenin alpha-1 OS=Homo sapiens GN=CTNNA1 PE=1 SV=1
Q9Y383	LC7L2	1.09265	0.127827	1.16425	0.219404	>sp|Q9Y383|LC7L2_HUMAN Putative RNA-binding protein Luc7-like 2 OS=Homo sapiens GN=LUC7L2 PE=1 SV=2;>sp|Q9NQ29|LUC7L_HUMAN Putative RNA-binding protein Luc7-like 1 OS=Homo sapiens GN=LUC7L PE=1 SV=1
Q9Y2W1	TR150	1.0896	0.123799	1.1203	0.163885	>sp|Q9Y2W1|TR150_HUMAN Thyroid hormone receptor-associated protein 3 OS=Homo sapiens GN=THRAP3 PE=1 SV=2
P45974	UBP5	1.0915	0.126312	1.0562	0.078883	>sp|P45974|UBP5_HUMAN Ubiquitin carboxyl-terminal hydrolase 5 OS=Homo sapiens GN=USP5 PE=1 SV=2
P30519	HMOX2	0.815239	-0.294705	0.950367	-0.0734428	>sp|P30519|HMOX2_HUMAN Heme oxygenase 2 OS=Homo sapiens GN=HMOX2 PE=1 SV=2
P57740	NU107	1.2489	0.320655	1.13506	0.182774	>sp|P57740|NU107_HUMAN Nuclear pore complex protein Nup107 OS=Homo sapiens GN=NUP107 PE=1 SV=1
P00338	LDHA	1.09929	0.136576	1.04201	0.0593759	>sp|P00338|LDHA_HUMAN L-lactate dehydrogenase A chain OS=Homo sapiens GN=LDHA PE=1 SV=2
O43760	SNG2	1.1011	0.138945	1.0426	0.0601858	>sp|O43760|SNG2_HUMAN Synaptogyrin-2 OS=Homo sapiens GN=SYNGR2 PE=1 SV=1
P28072	PSB6	1.1015	0.139469	1.0415	0.0586628	>sp|P28072|PSB6_HUMAN Proteasome subunit beta type-6 OS=Homo sapiens GN=PSMB6 PE=1 SV=4
Q9BWU0	NADAP	1.1018	0.139862	1.0716	0.0997665	>sp|Q9BWU0|NADAP_HUMAN Kanadaptin OS=Homo sapiens GN=SLC4A1AP PE=1 SV=1
Q16822	PCKGM	1.106	0.145351	0.99037	-0.0139605	>sp|Q16822|PCKGM_HUMAN Phosphoenolpyruvate carboxykinase [GTP], mitochondrial OS=Homo sapiens GN=PCK2 PE=1 SV=3
Q07812	BAX	1.1075	0.147307	1.3467	0.429429	>sp|Q07812|BAX_HUMAN Apoptosis regulator BAX OS=Homo sapiens GN=BAX PE=1 SV=1
P07437	TBB5	1.10924	0.149571	1.03255	0.0462157	>sp|P07437|TBB5_HUMAN Tubulin beta chain OS=Homo sapiens GN=TUBB PE=1 SV=2;>sp|Q13885|TBB2A_HUMAN Tubulin beta-2A chain OS=Homo sapiens GN=TUBB2A PE=1 SV=1;>sp|Q9BVA1|TBB2B_HUMAN Tubulin beta-2B chain OS=Homo sapiens GN=TUBB2B PE=1 SV=1
P61158	ARP3	1.42179	0.507712	1.33009	0.411524	>sp|P61158|ARP3_HUMAN Actin-related protein 3 OS=Homo sapiens GN=ACTR3 PE=1 SV=3;>sp|Q9P1U1|ARP3B_HUMAN Actin-related protein 3B OS=Homo sapiens GN=ACTR3B PE=1 SV=1
Q9Y696	CLIC4	1.1105	0.151209	1.0447	0.0630887	>sp|Q9Y696|CLIC4_HUMAN Chloride intracellular channel protein 4 OS=Homo sapiens GN=CLIC4 PE=1 SV=4
Q9Y2K3	MYH15	1.08132	0.112797	1.1939	0.255677	>sp|Q9Y2K3|MYH15_HUMAN Myosin-15 OS=Homo sapiens GN=MYH15 PE=1 SV=5
Q15181	IPYR	1.1138	0.15549	0.98905	-0.0158846	>sp|Q15181|IPYR_HUMAN Inorganic pyrophosphatase OS=Homo sapiens GN=PPA1 PE=1 SV=2
P23528	COF1	1.1168	0.159371	1.1364	0.184471	>sp|P23528|COF1_HUMAN Cofilin-1 OS=Homo sapiens GN=CFL1 PE=1 SV=3
O00410	IPO5	1.1174	0.160146	1.0018	0.00259452	>sp|O00410|IPO5_HUMAN Importin-5 OS=Homo sapiens GN=IPO5 PE=1 SV=4
Q00059	TFAM	1.1183	0.161307	1.1577	0.211261	>sp|Q00059|TFAM_HUMAN Transcription factor A, mitochondrial OS=Homo sapiens GN=TFAM PE=1 SV=1
Q969G3	SMARCE1	1.11932	0.162618	0.959983	-0.0589187	>sp|Q969G3|SMCE1_HUMAN SWI/SNF-related matrix-associated actin-dependent regulator of chromatin subfamily E member 1 OS=Homo sapiens GN=SMARCE1 PE=1 SV=2
P34897	GLYM	1.11966	0.163055	1.05865	0.0822239	>sp|P34897|GLYM_HUMAN Serine hydroxymethyltransferase, mitochondrial OS=Homo sapiens GN=SHMT2 PE=1 SV=3
Q9HBH1	DEFM	1.121	0.164786	1.2125	0.277985	>sp|Q9HBH1|DEFM_HUMAN Peptide deformylase, mitochondrial OS=Homo sapiens GN=PDF PE=1 SV=1
P06576	ATPB	1.12302	0.167385	0.932605	-0.100662	>sp|P06576|ATPB_HUMAN ATP synthase subunit beta, mitochondrial OS=Homo sapiens GN=ATP5B PE=1 SV=3
Q13885	TUBB2A	1.45402	0.540044	1.2817	0.358061	>sp|Q13885|TBB2A_HUMAN Tubulin beta-2A chain OS=Homo sapiens GN=TUBB2A PE=1 SV=1
P33176	KINH	1.124	0.168642	1.0121	0.0173518	>sp|P33176|KINH_HUMAN Kinesin-1 heavy chain OS=Homo sapiens GN=KIF5B PE=1 SV=1
P20340	RAB6A	1.16096	0.215318	1.10193	0.140029	>sp|P20340|RAB6A_HUMAN Ras-related protein Rab-6A OS=Homo sapiens GN=RAB6A PE=1 SV=3;>sp|Q9NRW1|RAB6B_HUMAN Ras-related protein Rab-6B OS=Homo sapiens GN=RAB6B PE=1 SV=1
P00441	SODC	1.1252	0.170181	1.0831	0.115166	>sp|P00441|SODC_HUMAN Superoxide dismutase [Cu-Zn] OS=Homo sapiens GN=SOD1 PE=1 SV=2
P23284	PPIB	1.1276	0.173255	1.0916	0.126444	>sp|P23284|PPIB_HUMAN Peptidyl-prolyl cis-trans isomerase B OS=Homo sapiens GN=PPIB PE=1 SV=2
Q99832	TCPH	1.12864	0.174589	1.03052	0.0433726	>sp|Q99832|TCPH_HUMAN T-complex protein 1 subunit eta OS=Homo sapiens GN=CCT7 PE=1 SV=2
Q14697	GANAB	1.1297	0.17594	1.0197	0.0281448	>sp|Q14697|GANAB_HUMAN Neutral alpha-glucosidase AB OS=Homo sapiens GN=GANAB PE=1 SV=3
P04899	GNAI2	1.1311	0.177726	1.027	0.0384362	>sp|P04899|GNAI2_HUMAN Guanine nucleotide-binding protein G(i) subunit alpha-2 OS=Homo sapiens GN=GNAI2 PE=1 SV=3;>sp|Q5JWF2|GNAS1_HUMAN Guanine nucleotide-binding protein G(s) subunit alpha isoforms XLas OS=Homo sapiens GN=GNAS PE=1 SV=2;>sp|P63092|GNAS2_
P20962	PTMS	1.1312	0.177854	1.1581	0.21176	>sp|P20962|PTMS_HUMAN Parathymosin OS=Homo sapiens GN=PTMS PE=1 SV=2
P63010	AP2B1	1.13319	0.180396	1.3256	0.406646	>sp|P63010|AP2B1_HUMAN AP-2 complex subunit beta OS=Homo sapiens GN=AP2B1 PE=1 SV=1
Q9NRN7	ADPPT	1.1345	0.182057	1.1085	0.148609	>sp|Q9NRN7|ADPPT_HUMAN L-aminoadipate-semialdehyde dehydrogenase-phosphopantetheinyl transferase OS=Homo sapiens GN=AASDHPPT PE=1 SV=2
Q9BRX5	PSF3	1.26603	0.340309	1.35804	0.441523	>sp|Q9BRX5|PSF3_HUMAN DNA replication complex GINS protein PSF3 OS=Homo sapiens GN=GINS3 PE=1 SV=1
O75347	TBCA	1.1378	0.186247	1.059	0.0827026	>sp|O75347|TBCA_HUMAN Tubulin-specific chaperone A OS=Homo sapiens GN=TBCA PE=1 SV=3
Q15365	PCBP1	1.13965	0.188592	1.11921	0.162479	>sp|Q15365|PCBP1_HUMAN Poly(rC)-binding protein 1 OS=Homo sapiens GN=PCBP1 PE=1 SV=2
P08758	ANXA5	1.1401	0.18916	0.9996	-0.000577193	>sp|P08758|ANXA5_HUMAN Annexin A5 OS=Homo sapiens GN=ANXA5 PE=1 SV=2
O75439	MPPB	1.1417	0.191184	1.0181	0.0258793	>sp|O75439|MPPB_HUMAN Mitochondrial-processing peptidase subunit beta OS=Homo sapiens GN=PMPCB PE=1 SV=2;>sp|P31930|QCR1_HUMAN Cytochrome b-c1 complex subunit 1, mitochondrial OS=Homo sapiens GN=UQCRC1 PE=1 SV=3
Q9NX40	OCAD1	1.1423	0.191942	1.2067	0.271067	>sp|Q9NX40|OCAD1_HUMAN OCIA domain-containing protein 1 OS=Homo sapiens GN=OCIAD1 PE=1 SV=1
Q9UNZ2	NSF1C	1.14582	0.196377	1.03486	0.0494376	>sp|Q9UNZ2|NSF1C_HUMAN NSFL1 cofactor p47 OS=Homo sapiens GN=NSFL1C PE=1 SV=2
Q8IZL8	PELP1	1.1515	0.203514	0.97511	-0.0363631	>sp|Q8IZL8|PELP1_HUMAN Proline-, glutamic acid- and leucine-rich protein 1 OS=Homo sapiens GN=PELP1 PE=1 SV=2
P09012	SNRPA	1.1523	0.204516	1.0161	0.0230424	>sp|P09012|SNRPA_HUMAN U1 small nuclear ribonucleoprotein A OS=Homo sapiens GN=SNRPA PE=1 SV=3
P25786	PSA1	1.1572	0.210638	1.0176	0.0251706	>sp|P25786|PSA1_HUMAN Proteasome subunit alpha type-1 OS=Homo sapiens GN=PSMA1 PE=1 SV=1
Q2NL68	CS055	1.1625	0.217231	1.1327	0.179766	>sp|Q2NL68|CS055_HUMAN Uncharacterized protein C19orf55 OS=Homo sapiens GN=C19orf55 PE=2 SV=1
Q8WXX5	DNJC9	1.07878	0.109401	1.19753	0.260061	>sp|Q8WXX5|DNJC9_HUMAN DnaJ homolog subfamily C member 9 OS=Homo sapiens GN=DNAJC9 PE=1 SV=1
O95400	CD2B2	1.39418	0.479419	1.18802	0.24856	>sp|O95400|CD2B2_HUMAN CD2 antigen cytoplasmic tail-binding protein 2 OS=Homo sapiens GN=CD2BP2 PE=1 SV=1
P48643	TCPE	1.16704	0.222854	1.19459	0.256519	>sp|P48643|TCPE_HUMAN T-complex protein 1 subunit epsilon OS=Homo sapiens GN=CCT5 PE=1 SV=1
P02794	FRIH	1.1673	0.223175	1.2477	0.319271	>sp|P02794|FRIH_HUMAN Ferritin heavy chain OS=Homo sapiens GN=FTH1 PE=1 SV=2
O43765	SGTA	1.1688	0.225028	1.105	0.144046	>sp|O43765|SGTA_HUMAN Small glutamine-rich tetratricopeptide repeat-containing protein alpha OS=Homo sapiens GN=SGTA PE=1 SV=1
P51659	DHB4	1.1701	0.226632	1.0256	0.0364682	>sp|P51659|DHB4_HUMAN Peroxisomal multifunctional enzyme type 2 OS=Homo sapiens GN=HSD17B4 PE=1 SV=3
O95816	BAG2	1.1706	0.227248	1.0907	0.125254	>sp|O95816|BAG2_HUMAN BAG family molecular chaperone regulator 2 OS=Homo sapiens GN=BAG2 PE=1 SV=1
Q99961	SH3G1	1.17094	0.227665	1.06205	0.0868585	>sp|Q99961|SH3G1_HUMAN Endophilin-A2 OS=Homo sapiens GN=SH3GL1 PE=1 SV=1
P49773	HINT1	1.1733	0.230572	1.1276	0.173255	>sp|P49773|HINT1_HUMAN Histidine triad nucleotide-binding protein 1 OS=Homo sapiens GN=HINT1 PE=1 SV=2
P36873	PP1G	1.1764	0.234379	1.0042	0.00604663	>sp|P36873|PP1G_HUMAN Serine/threonine-protein phosphatase PP1-gamma catalytic subunit OS=Homo sapiens GN=PPP1CC PE=1 SV=1
Q969S3	ZN622	0.99782	-0.0031486	1.13213	0.179044	>sp|Q969S3|ZN622_HUMAN Zinc finger protein 622 OS=Homo sapiens GN=ZNF622 PE=1 SV=1
P62942	FKB1A	1.1833	0.242816	0.98143	-0.0270427	>sp|P62942|FKB1A_HUMAN Peptidyl-prolyl cis-trans isomerase FKBP1A OS=Homo sapiens GN=FKBP1A PE=1 SV=2
P59998	ARPC4	1.1839	0.243547	1.0857	0.118626	>sp|P59998|ARPC4_HUMAN Actin-related protein 2/3 complex subunit 4 OS=Homo sapiens GN=ARPC4 PE=1 SV=3
Q9NR31	SAR1A	1.186	0.246104	1.1278	0.173511	>sp|Q9NR31|SAR1A_HUMAN GTP-binding protein SAR1a OS=Homo sapiens GN=SAR1A PE=1 SV=1
P67870	CSK2B	1.1864	0.246591	1.0336	0.047678	>sp|P67870|CSK2B_HUMAN Casein kinase II subunit beta OS=Homo sapiens GN=CSNK2B PE=1 SV=1
P30086	PEBP1	1.1876	0.248049	1.1456	0.196103	>sp|P30086|PEBP1_HUMAN Phosphatidylethanolamine-binding protein 1 OS=Homo sapiens GN=PEBP1 PE=1 SV=3
Q14683	SMC1A	1.43145	0.517482	1.42928	0.515286	>sp|Q14683|SMC1A_HUMAN Structural maintenance of chromosomes protein 1A OS=Homo sapiens GN=SMC1A PE=1 SV=2
P67936	TPM4	1.1882	0.248778	1.1434	0.19333	>sp|P67936|TPM4_HUMAN Tropomyosin alpha-4 chain OS=Homo sapiens GN=TPM4 PE=1 SV=3
Q02218	ODO1	1.1887	0.249385	1.0003	0.000432744	>sp|Q02218|ODO1_HUMAN 2-oxoglutarate dehydrogenase, mitochondrial OS=Homo sapiens GN=OGDH PE=1 SV=3
P61769	B2MG	1.1923	0.253747	1.0058	0.00834346	>sp|P61769|B2MG_HUMAN Beta-2-microglobulin OS=Homo sapiens GN=B2M PE=1 SV=1
Q9NR30	DDX21	1.1929	0.254473	1.0502	0.0706641	>sp|Q9NR30|DDX21_HUMAN Nucleolar RNA helicase 2 OS=Homo sapiens GN=DDX21 PE=1 SV=5
P25205	MCM3	1.1959	0.258097	1.0866	0.119821	>sp|P25205|MCM3_HUMAN DNA replication licensing factor MCM3 OS=Homo sapiens GN=MCM3 PE=1 SV=3
Q13200	PSMD2	1.12558	0.170662	0.902226	-0.14844	>sp|Q13200|PSMD2_HUMAN 26S proteasome non-ATPase regulatory subunit 2 OS=Homo sapiens GN=PSMD2 PE=1 SV=3
P62140	PP1B	1.30391	0.382849	1.12413	0.168813	>sp|P62140|PP1B_HUMAN Serine/threonine-protein phosphatase PP1-beta catalytic subunit OS=Homo sapiens GN=PPP1CB PE=1 SV=3
Q9Y678	COPG	1.22501	0.292789	1.19252	0.254015	>sp|Q9Y678|COPG_HUMAN Coatomer subunit gamma OS=Homo sapiens GN=COPG PE=1 SV=1;>sp|Q9UBF2|COPG2_HUMAN Coatomer subunit gamma-2 OS=Homo sapiens GN=COPG2 PE=1 SV=1
Q13347	EIF3I	1.32054	0.401133	1.24645	0.317825	>sp|Q13347|EIF3I_HUMAN Eukaryotic translation initiation factor 3 subunit I OS=Homo sapiens GN=EIF3I PE=1 SV=1
P51148	RAB5C	1.2057	0.269871	1.0233	0.0332292	>sp|P51148|RAB5C_HUMAN Ras-related protein Rab-5C OS=Homo sapiens GN=RAB5C PE=1 SV=2
Q14103	HNRPD	1.20675	0.271127	1.23242	0.30149	>sp|Q14103|HNRPD_HUMAN Heterogeneous nuclear ribonucleoprotein D0 OS=Homo sapiens GN=HNRNPD PE=1 SV=1
O43809	CPSF5	1.2115	0.276794	1.2258	0.293724	>sp|O43809|CPSF5_HUMAN Cleavage and polyadenylation specificity factor subunit 5 OS=Homo sapiens GN=NUDT21 PE=1 SV=1
P19388	RPAB1	1.2136	0.279293	1.1831	0.242572	>sp|P19388|RPAB1_HUMAN DNA-directed RNA polymerases I, II, and III subunit RPABC1 OS=Homo sapiens GN=POLR2E PE=1 SV=4
Q86Y82	STX12	0.759559	-0.396766	0.964722	-0.0518148	>sp|Q86Y82|STX12_HUMAN Syntaxin-12 OS=Homo sapiens GN=STX12 PE=1 SV=1
Q9H0D6	XRN2	1.00005	7.85751e-05	1.05049	0.0710669	>sp|Q9H0D6|XRN2_HUMAN 5-3 exoribonuclease 2 OS=Homo sapiens GN=XRN2 PE=1 SV=1
Q01081	U2AF1	1.34139	0.423729	1.31745	0.397749	>sp|Q01081|U2AF1_HUMAN Splicing factor U2AF 35 kDa subunit OS=Homo sapiens GN=U2AF1 PE=1 SV=3
O15145	ARPC3	1.2268	0.2949	1.0999	0.137372	>sp|O15145|ARPC3_HUMAN Actin-related protein 2/3 complex subunit 3 OS=Homo sapiens GN=ARPC3 PE=1 SV=3
Q99729	ROAA	1.2286	0.297015	1.2339	0.303225	>sp|Q99729|ROAA_HUMAN Heterogeneous nuclear ribonucleoprotein A/B OS=Homo sapiens GN=HNRNPAB PE=1 SV=2
P12270	TPR	1.35523	0.438537	1.30583	0.384972	>sp|P12270|TPR_HUMAN Nucleoprotein TPR OS=Homo sapiens GN=TPR PE=1 SV=3
Q12965	MYO1E	1.30298	0.381814	1.18111	0.240139	>sp|Q12965|MYO1E_HUMAN Myosin-Ie OS=Homo sapiens GN=MYO1E PE=1 SV=2
P09669	COX6C	1.2385	0.308594	1.13	0.176323	>sp|P09669|COX6C_HUMAN Cytochrome c oxidase subunit 6C OS=Homo sapiens GN=COX6C PE=1 SV=2
Q9Y697	NFS1	1.2389	0.30906	1.2439	0.314871	>sp|Q9Y697|NFS1_HUMAN Cysteine desulfurase, mitochondrial OS=Homo sapiens GN=NFS1 PE=1 SV=3
Q00839	HNRPU	1.24609	0.317409	1.28156	0.357905	>sp|Q00839|HNRPU_HUMAN Heterogeneous nuclear ribonucleoprotein U OS=Homo sapiens GN=HNRNPU PE=1 SV=6
Q99460	PSMD1	1.2494	0.321235	1.1063	0.145743	>sp|Q99460|PSMD1_HUMAN 26S proteasome non-ATPase regulatory subunit 1 OS=Homo sapiens GN=PSMD1 PE=1 SV=2
O00231	PSD11	1.2503	0.322274	1.0873	0.12075	>sp|O00231|PSD11_HUMAN 26S proteasome non-ATPase regulatory subunit 11 OS=Homo sapiens GN=PSMD11 PE=1 SV=3
Q99622	C10	1.2593	0.332622	1.2079	0.272501	>sp|Q99622|C10_HUMAN Protein C10 OS=Homo sapiens GN=C12orf57 PE=1 SV=1
P06493	CDK1	1.4449	0.530971	1.21194	0.27732	>sp|P06493|CDK1_HUMAN Cell division protein kinase 1 OS=Homo sapiens GN=CDK1 PE=1 SV=2
Q9P2E9	RRBP1	1.2655	0.339708	1.1907	0.25181	>sp|Q9P2E9|RRBP1_HUMAN Ribosome-binding protein 1 OS=Homo sapiens GN=RRBP1 PE=1 SV=4
P05091	ALDH2	1.35496	0.438256	1.20996	0.274963	>sp|P05091|ALDH2_HUMAN Aldehyde dehydrogenase, mitochondrial OS=Homo sapiens GN=ALDH2 PE=1 SV=2
Q01844	EWS	0.73805	-0.438209	0.876976	-0.18939	>sp|Q01844|EWS_HUMAN RNA-binding protein EWS OS=Homo sapiens GN=EWSR1 PE=1 SV=1
P35637	FUS	1.277	0.352759	1.3362	0.418136	>sp|P35637|FUS_HUMAN RNA-binding protein FUS OS=Homo sapiens GN=FUS PE=1 SV=1;>sp|Q92804|RBP56_HUMAN TATA-binding protein-associated factor 2N OS=Homo sapiens GN=TAF15 PE=1 SV=1
P49736	MCM2	0.696271	-0.522279	1.03281	0.0465688	>sp|P49736|MCM2_HUMAN DNA replication licensing factor MCM2 OS=Homo sapiens GN=MCM2 PE=1 SV=4
Q9BVC6	TM109	1.2956	0.37362	0.99816	-0.002657	>sp|Q9BVC6|TM109_HUMAN Transmembrane protein 109 OS=Homo sapiens GN=TMEM109 PE=1 SV=1
Q16186	ADRM1	1.30334	0.382211	0.970889	-0.0426221	>sp|Q16186|ADRM1_HUMAN Proteasomal ubiquitin receptor ADRM1 OS=Homo sapiens GN=ADRM1 PE=1 SV=2
P60660	MYL6	1.3046	0.383608	1.0318	0.0451634	>sp|P60660|MYL6_HUMAN Myosin light polypeptide 6 OS=Homo sapiens GN=MYL6 PE=1 SV=2
P62314	SMD1	1.3095	0.389016	1.1085	0.148609	>sp|P62314|SMD1_HUMAN Small nuclear ribonucleoprotein Sm D1 OS=Homo sapiens GN=SNRPD1 PE=1 SV=1
O15355	PPM1G	1.01636	0.0234053	0.947666	-0.0775495	>sp|O15355|PPM1G_HUMAN Protein phosphatase 1G OS=Homo sapiens GN=PPM1G PE=1 SV=1
O76070	SYUG	1.3242	0.405121	1.1408	0.190046	>sp|O76070|SYUG_HUMAN Gamma-synuclein OS=Homo sapiens GN=SNCG PE=1 SV=2
Q08211	DHX9	1.333	0.414677	1.3091	0.388575	>sp|Q08211|DHX9_HUMAN ATP-dependent RNA helicase A OS=Homo sapiens GN=DHX9 PE=1 SV=4
P54577	SYYC	1.08457	0.117128	1.25345	0.325905	>sp|P54577|SYYC_HUMAN Tyrosyl-tRNA synthetase, cytoplasmic OS=Homo sapiens GN=YARS PE=1 SV=4
Q86V81	THOC4	1.3551	0.438399	1.0517	0.0727232	>sp|Q86V81|THOC4_HUMAN THO complex subunit 4 OS=Homo sapiens GN=THOC4 PE=1 SV=3
P46108	CRK	1.3604	0.444031	0.98459	-0.022405	>sp|P46108|CRK_HUMAN Adapter molecule crk OS=Homo sapiens GN=CRK PE=1 SV=2
P61586	RHOA	1.45022	0.536271	1.23133	0.300217	>sp|P61586|RHOA_HUMAN Transforming protein RhoA OS=Homo sapiens GN=RHOA PE=1 SV=1
Q9HDC9	APMAP	1.3708	0.455018	1.0029	0.00417776	>sp|Q9HDC9|APMAP_HUMAN Adipocyte plasma membrane-associated protein OS=Homo sapiens GN=APMAP PE=1 SV=2
P30453	1A34	1.3737	0.458067	0.904432	-0.144915	>sp|P30453|1A34_HUMAN HLA class I histocompatibility antigen, A-34 alpha chain OS=Homo sapiens GN=HLA-A PE=1 SV=1;>sp|P30457|1A66_HUMAN HLA class I histocompatibility antigen, A-66 alpha chain OS=Homo sapiens GN=HLA-A PE=1 SV=1;>sp|P13746|1A11_HUMAN HLA cl
P22626	ROA2	1.3964	0.481712	1.0203	0.0289934	>sp|P22626|ROA2_HUMAN Heterogeneous nuclear ribonucleoproteins A2/B1 OS=Homo sapiens GN=HNRNPA2B1 PE=1 SV=2
P82979	SARNP	1.4189	0.504773	1.2275	0.295723	>sp|P82979|SARNP_HUMAN SAP domain-containing ribonucleoprotein OS=Homo sapiens GN=SARNP PE=1 SV=3
Q92922	SMRC1	1.4117	0.497436	1.31933	0.399805	>sp|Q92922|SMRC1_HUMAN SWI/SNF complex subunit SMARCC1 OS=Homo sapiens GN=SMARCC1 PE=1 SV=3
Q8NBS9	TXND5	1.44221	0.528276	1.03802	0.0538293	>sp|Q8NBS9|TXND5_HUMAN Thioredoxin domain-containing protein 5 OS=Homo sapiens GN=TXNDC5 PE=1 SV=2
O14950	ML12B	1.4544	0.540424	1.0234	0.0333701	>sp|O14950|ML12B_HUMAN Myosin regulatory light chain 12B OS=Homo sapiens GN=MYL12B PE=1 SV=2;>sp|P19105|ML12A_HUMAN Myosin regulatory light chain 12A OS=Homo sapiens GN=MYL12A PE=1 SV=2
Q7Z739	YTHD3	1.4643	0.550211	1.4979	0.582941	>sp|Q7Z739|YTHD3_HUMAN YTH domain family protein 3 OS=Homo sapiens GN=YTHDF3 PE=1 SV=1
P51991	ROA3	1.465	0.550901	1.2303	0.29901	>sp|P51991|ROA3_HUMAN Heterogeneous nuclear ribonucleoprotein A3 OS=Homo sapiens GN=HNRNPA3 PE=1 SV=2
P68431	H31	1.4729	0.558659	1.2407	0.311154	>sp|P68431|H31_HUMAN Histone H3.1 OS=Homo sapiens GN=HIST1H3A PE=1 SV=2;>sp|P84243|H33_HUMAN Histone H3.3 OS=Homo sapiens GN=H3F3A PE=1 SV=2;>sp|Q16695|H31T_HUMAN Histone H3.1t OS=Homo sapiens GN=HIST3H3 PE=1 SV=3;>sp|Q71DI3|H32_HUMAN Histone H3.2 OS=Homo
Q9BRL6	SRSF8	1.4777	0.563353	1.3841	0.468948	>sp|Q9BRL6|SRSF8_HUMAN Serine/arginine-rich splicing factor 8 OS=Homo sapiens GN=SRSF8 PE=1 SV=1;>sp|Q01130|SRSF2_HUMAN Serine/arginine-rich splicing factor 2 OS=Homo sapiens GN=SRSF2 PE=1 SV=4
P23246	SFPQ	1.4933	0.578504	1.046	0.0648829	>sp|P23246|SFPQ_HUMAN Splicing factor, proline- and glutamine-rich OS=Homo sapiens GN=SFPQ PE=1 SV=2
P31942	HNRH3	1.39777	0.483126	1.49135	0.576618	>sp|P31942|HNRH3_HUMAN Heterogeneous nuclear ribonucleoprotein H3 OS=Homo sapiens GN=HNRNPH3 PE=1 SV=2
P50213	IDH3A	1.0526	0.0739573	0.97463	-0.0370735	>sp|P50213|IDH3A_HUMAN Isocitrate dehydrogenase [NAD] subunit alpha, mitochondrial OS=Homo sapiens GN=IDH3A PE=1 SV=1
Q9UKY7	CDV3	0.786338	-0.346779	1.13163	0.178402	>sp|Q9UKY7|CDV3_HUMAN Protein CDV3 homolog OS=Homo sapiens GN=CDV3 PE=1 SV=1
Q15814	TBCC	0.92043	-0.11962	0.9743	-0.037562	>sp|Q15814|TBCC_HUMAN Tubulin-specific chaperone C OS=Homo sapiens GN=TBCC PE=1 SV=2
P30040	ERP29	0.92601	-0.1109	0.97322	-0.0391621	>sp|P30040|ERP29_HUMAN Endoplasmic reticulum resident protein 29 OS=Homo sapiens GN=ERP29 PE=1 SV=4
P12956	XRCC6	1.17355	0.23088	1.14551	0.195991	>sp|P12956|XRCC6_HUMAN X-ray repair cross-complementing protein 6 OS=Homo sapiens GN=XRCC6 PE=1 SV=2
O00233	PSMD9	0.932589	-0.100687	1.22663	0.294699	>sp|O00233|PSMD9_HUMAN 26S proteasome non-ATPase regulatory subunit 9 OS=Homo sapiens GN=PSMD9 PE=1 SV=2
O75534	CSDE1	0.93268	-0.100546	0.9728	-0.0397849	>sp|O75534|CSDE1_HUMAN Cold shock domain-containing protein E1 OS=Homo sapiens GN=CSDE1 PE=1 SV=2
P05556	ITB1	0.96164	-0.0564312	0.9724	-0.0403782	>sp|P05556|ITB1_HUMAN Integrin beta-1 OS=Homo sapiens GN=ITGB1 PE=1 SV=2
P46940	IQGA1	1.30129	0.379943	1.36731	0.451339	>sp|P46940|IQGA1_HUMAN Ras GTPase-activating-like protein IQGAP1 OS=Homo sapiens GN=IQGAP1 PE=1 SV=1
P55072	TERA	0.78081	-0.356957	0.97032	-0.0434675	>sp|P55072|TERA_HUMAN Transitional endoplasmic reticulum ATPase OS=Homo sapiens GN=VCP PE=1 SV=4
P13995	MTDC	1.1555	0.208517	0.96869	-0.045893	>sp|P13995|MTDC_HUMAN Bifunctional methylenetetrahydrofolate dehydrogenase/cyclohydrolase, mitochondrial OS=Homo sapiens GN=MTHFD2 PE=1 SV=2
P04083	ANXA1	0.855448	-0.225248	0.945632	-0.080649	>sp|P04083|ANXA1_HUMAN Annexin A1 OS=Homo sapiens GN=ANXA1 PE=1 SV=2
Q14152	EIF3A	1.0401	0.0567222	0.96711	-0.0482481	>sp|Q14152|EIF3A_HUMAN Eukaryotic translation initiation factor 3 subunit A OS=Homo sapiens GN=EIF3A PE=1 SV=1
P15311	EZRI	1.08853	0.122387	1.0578	0.0810642	>sp|P15311|EZRI_HUMAN Ezrin OS=Homo sapiens GN=EZR PE=1 SV=4
P08238	HS90B	1.15393	0.206557	0.92739	-0.108752	>sp|P08238|HS90B_HUMAN Heat shock protein HSP 90-beta OS=Homo sapiens GN=HSP90AB1 PE=1 SV=4
P61024	CKS1	1.0058	0.00834346	0.96665	-0.0489345	>sp|P61024|CKS1_HUMAN Cyclin-dependent kinases regulatory subunit 1 OS=Homo sapiens GN=CKS1B PE=1 SV=1
P14625	ENPL	1.26053	0.33403	0.983295	-0.0243043	>sp|P14625|ENPL_HUMAN Endoplasmin OS=Homo sapiens GN=HSP90B1 PE=1 SV=1
P07900	HS90A	1.19204	0.253434	0.943909	-0.0832803	>sp|P07900|HS90A_HUMAN Heat shock protein HSP 90-alpha OS=Homo sapiens GN=HSP90AA1 PE=1 SV=5
P62310	LSM3	1.0239	0.0340748	0.96553	-0.050607	>sp|P62310|LSM3_HUMAN U6 snRNA-associated Sm-like protein LSm3 OS=Homo sapiens GN=LSM3 PE=1 SV=2
P35998	PRS7	1.103	0.141435	0.970378	-0.0433813	>sp|P35998|PRS7_HUMAN 26S protease regulatory subunit 7 OS=Homo sapiens GN=PSMC2 PE=1 SV=3
Q99470	SDF2	0.67202	-0.573424	0.96517	-0.051145	>sp|Q99470|SDF2_HUMAN Stromal cell-derived factor 2 OS=Homo sapiens GN=SDF2 PE=1 SV=2
P22314	UBA1	0.97893	-0.0307224	0.96488	-0.0515786	>sp|P22314|UBA1_HUMAN Ubiquitin-like modifier-activating enzyme 1 OS=Homo sapiens GN=UBA1 PE=1 SV=3
P13804	ETFA	0.73057	-0.452906	0.96402	-0.052865	>sp|P13804|ETFA_HUMAN Electron transfer flavoprotein subunit alpha, mitochondrial OS=Homo sapiens GN=ETFA PE=1 SV=1
P62877	RBX1	0.85032	-0.233922	0.96393	-0.0529997	>sp|P62877|RBX1_HUMAN E3 ubiquitin-protein ligase RBX1 OS=Homo sapiens GN=RBX1 PE=1 SV=1
Q9BTE3	CJ119	1.17279	0.229951	0.975028	-0.036484	>sp|Q9BTE3|CJ119_HUMAN UPF0557 protein C10orf119 OS=Homo sapiens GN=C10orf119 PE=1 SV=2
Q9Y2B0	CNPY2	1.1892	0.249991	0.96285	-0.054617	>sp|Q9Y2B0|CNPY2_HUMAN Protein canopy homolog 2 OS=Homo sapiens GN=CNPY2 PE=1 SV=1
O95477	ABCA1	0.90824	-0.138855	0.96256	-0.0550516	>sp|O95477|ABCA1_HUMAN ATP-binding cassette sub-family A member 1 OS=Homo sapiens GN=ABCA1 PE=1 SV=3
O75116	ROCK2	1.33243	0.414062	1.33204	0.413641	>sp|O75116|ROCK2_HUMAN Rho-associated protein kinase 2 OS=Homo sapiens GN=ROCK2 PE=1 SV=4
Q9BVK6	TMED9	1.187	0.24732	0.96096	-0.0574517	>sp|Q9BVK6|TMED9_HUMAN Transmembrane emp24 domain-containing protein 9 OS=Homo sapiens GN=TMED9 PE=1 SV=2
Q6P1L8	RM14	0.95065	-0.0730138	0.95992	-0.0590139	>sp|Q6P1L8|RM14_HUMAN 39S ribosomal protein L14, mitochondrial OS=Homo sapiens GN=MRPL14 PE=1 SV=1
Q15020	SART3	1.17463	0.23221	1.2814	0.357721	>sp|Q15020|SART3_HUMAN Squamous cell carcinoma antigen recognized by T-cells 3 OS=Homo sapiens GN=SART3 PE=1 SV=1
Q10589	BST2	1.3612	0.44488	1.01024	0.014697	>sp|Q10589|BST2_HUMAN Bone marrow stromal antigen 2 OS=Homo sapiens GN=BST2 PE=1 SV=1
P07954	FUMH	0.782589	-0.353674	0.887499	-0.172183	>sp|P07954|FUMH_HUMAN Fumarate hydratase, mitochondrial OS=Homo sapiens GN=FH PE=1 SV=3
P18858	DNLI1	0.992094	-0.011451	1.42912	0.515122	>sp|P18858|DNLI1_HUMAN DNA ligase 1 OS=Homo sapiens GN=LIG1 PE=1 SV=1
P05198	IF2A	1.15621	0.209402	0.98825	-0.017052	>sp|P05198|IF2A_HUMAN Eukaryotic translation initiation factor 2 subunit 1 OS=Homo sapiens GN=EIF2S1 PE=1 SV=3
Q9BV86	NTM1A	0.79505	-0.330883	0.95783	-0.0621585	>sp|Q9BV86|NTM1A_HUMAN Alpha N-terminal protein methyltransferase 1A OS=Homo sapiens GN=METTL11A PE=1 SV=3
P61803	DAD1	1.0684	0.0954519	0.95776	-0.0622639	>sp|P61803|DAD1_HUMAN Dolichyl-diphosphooligosaccharide--protein glycosyltransferase subunit DAD1 OS=Homo sapiens GN=DAD1 PE=1 SV=3
O43813	LANC1	0.973678	-0.0384837	1.09023	0.124638	>sp|O43813|LANC1_HUMAN LanC-like protein 1 OS=Homo sapiens GN=LANCL1 PE=1 SV=1
P49368	TCPG	1.0197	0.0281448	0.9575	-0.0626556	>sp|P49368|TCPG_HUMAN T-complex protein 1 subunit gamma OS=Homo sapiens GN=CCT3 PE=1 SV=4
Q15084	PDIA6	1.17626	0.234211	1.0206	0.0294175	>sp|Q15084|PDIA6_HUMAN Protein disulfide-isomerase A6 OS=Homo sapiens GN=PDIA6 PE=1 SV=1
P00568	KAD1	0.72922	-0.455574	0.95741	-0.0627912	>sp|P00568|KAD1_HUMAN Adenylate kinase isoenzyme 1 OS=Homo sapiens GN=AK1 PE=1 SV=3
P63167	DYL1	0.67342	-0.570422	0.95733	-0.0629118	>sp|P63167|DYL1_HUMAN Dynein light chain 1, cytoplasmic OS=Homo sapiens GN=DYNLL1 PE=1 SV=1;>sp|Q96FJ2|DYL2_HUMAN Dynein light chain 2, cytoplasmic OS=Homo sapiens GN=DYNLL2 PE=1 SV=1
P82932	RT06	1.2415	0.312084	0.95709	-0.0632735	>sp|P82932|RT06_HUMAN 28S ribosomal protein S6, mitochondrial OS=Homo sapiens GN=MRPS6 PE=1 SV=3
P68104	EF1A1	1.01683	0.0240775	0.961976	-0.0559272	>sp|P68104|EF1A1_HUMAN Elongation factor 1-alpha 1 OS=Homo sapiens GN=EEF1A1 PE=1 SV=1;>sp|Q5VTE0|EF1A3_HUMAN Putative elongation factor 1-alpha-like 3 OS=Homo sapiens GN=EEF1AL3 PE=5 SV=1
O75208	COQ9	0.89217	-0.164609	0.9555	-0.0656722	>sp|O75208|COQ9_HUMAN Ubiquinone biosynthesis protein COQ9, mitochondrial OS=Homo sapiens GN=COQ9 PE=1 SV=1
P20618	PSB1	1.122	0.166073	0.95545	-0.0657477	>sp|P20618|PSB1_HUMAN Proteasome subunit beta type-1 OS=Homo sapiens GN=PSMB1 PE=1 SV=2
P62820	RAB1A	1.25985	0.333254	1.29277	0.370461	>sp|P62820|RAB1A_HUMAN Ras-related protein Rab-1A OS=Homo sapiens GN=RAB1A PE=1 SV=3;>sp|Q9H0U4|RAB1B_HUMAN Ras-related protein Rab-1B OS=Homo sapiens GN=RAB1B PE=1 SV=1;>sp|Q92928|RAB1C_HUMAN Putative Ras-related protein Rab-1C OS=Homo sapiens GN=RAB1C PE
O00487	PSDE	1.19884	0.261635	1.06627	0.0925742	>sp|O00487|PSDE_HUMAN 26S proteasome non-ATPase regulatory subunit 14 OS=Homo sapiens GN=PSMD14 PE=1 SV=1
Q9BTC0	DIDO1	1.16101	0.215384	1.49586	0.580973	>sp|Q9BTC0|DIDO1_HUMAN Death-inducer obliterator 1 OS=Homo sapiens GN=DIDO1 PE=1 SV=5
O14908	GIPC1	1.15193	0.204054	1.20333	0.267038	>sp|O14908|GIPC1_HUMAN PDZ domain-containing protein GIPC1 OS=Homo sapiens GN=GIPC1 PE=1 SV=2
Q96CT7	CC124	0.83004	-0.268747	0.95073	-0.0728924	>sp|Q96CT7|CC124_HUMAN Coiled-coil domain-containing protein 124 OS=Homo sapiens GN=CCDC124 PE=1 SV=1
O60841	IF2P	1.0176	0.0251706	0.95072	-0.0729076	>sp|O60841|IF2P_HUMAN Eukaryotic translation initiation factor 5B OS=Homo sapiens GN=EIF5B PE=1 SV=4
Q9Y490	TLN1	0.82193	-0.282913	0.95032	-0.0735147	>sp|Q9Y490|TLN1_HUMAN Talin-1 OS=Homo sapiens GN=TLN1 PE=1 SV=3
Q9Y266	NUDC	1.07982	0.110795	0.902536	-0.147944	>sp|Q9Y266|NUDC_HUMAN Nuclear migration protein nudC OS=Homo sapiens GN=NUDC PE=1 SV=1
Q92499	DDX1	0.90574	-0.142831	0.94977	-0.0743499	>sp|Q92499|DDX1_HUMAN ATP-dependent RNA helicase DDX1 OS=Homo sapiens GN=DDX1 PE=1 SV=2
P43246	MSH2	0.85504	-0.225936	0.94896	-0.0755808	>sp|P43246|MSH2_HUMAN DNA mismatch repair protein Msh2 OS=Homo sapiens GN=MSH2 PE=1 SV=1
P63261	ACTG	1.32341	0.404264	1.02797	0.0397987	>sp|P63261|ACTG_HUMAN Actin, cytoplasmic 2 OS=Homo sapiens GN=ACTG1 PE=1 SV=1
P08107	HSP71	1.14631	0.196996	0.983152	-0.0245138	>sp|P08107|HSP71_HUMAN Heat shock 70 kDa protein 1A/1B OS=Homo sapiens GN=HSPA1A PE=1 SV=5
O95347	SMC2	0.97645	-0.0343817	1.10319	0.141681	>sp|O95347|SMC2_HUMAN Structural maintenance of chromosomes protein 2 OS=Homo sapiens GN=SMC2 PE=1 SV=2
Q07666	KHDR1	1.1276	0.173255	0.94755	-0.077726	>sp|Q07666|KHDR1_HUMAN KH domain-containing, RNA-binding, signal transduction-associated protein 1 OS=Homo sapiens GN=KHDRBS1 PE=1 SV=1
P22234	PUR6	0.783919	-0.351223	0.983072	-0.0246308	>sp|P22234|PUR6_HUMAN Multifunctional protein ADE2 OS=Homo sapiens GN=PAICS PE=1 SV=3
P37802	TAGL2	0.97943	-0.0299857	0.94623	-0.0797372	>sp|P37802|TAGL2_HUMAN Transgelin-2 OS=Homo sapiens GN=TAGLN2 PE=1 SV=3
Q04760	LGUL	1.1091	0.149389	0.94603	-0.0800422	>sp|Q04760|LGUL_HUMAN Lactoylglutathione lyase OS=Homo sapiens GN=GLO1 PE=1 SV=4
P10809	CH60	0.977691	-0.0325501	0.984576	-0.0224252	>sp|P10809|CH60_HUMAN 60 kDa heat shock protein, mitochondrial OS=Homo sapiens GN=HSPD1 PE=1 SV=2
Q9H9B4	SFXN1	0.902884	-0.147387	1.11856	0.161649	>sp|Q9H9B4|SFXN1_HUMAN Sideroflexin-1 OS=Homo sapiens GN=SFXN1 PE=1 SV=4
P18754	RCC1	0.761799	-0.392519	1.04256	0.0601344	>sp|P18754|RCC1_HUMAN Regulator of chromosome condensation OS=Homo sapiens GN=RCC1 PE=1 SV=1
P62136	PP1A	0.76843	-0.380014	0.94542	-0.0809727	>sp|P62136|PP1A_HUMAN Serine/threonine-protein phosphatase PP1-alpha catalytic subunit OS=Homo sapiens GN=PPP1CA PE=1 SV=1
O43399	TPD54	0.85966	-0.218162	0.94533	-0.0811101	>sp|O43399|TPD54_HUMAN Tumor protein D54 OS=Homo sapiens GN=TPD52L2 PE=1 SV=2
P51858	HDGF	0.977215	-0.0332521	0.962688	-0.0548596	>sp|P51858|HDGF_HUMAN Hepatoma-derived growth factor OS=Homo sapiens GN=HDGF PE=1 SV=1
O95782	AP2A1	1.0098	0.0140696	0.94384	-0.0833858	>sp|O95782|AP2A1_HUMAN AP-2 complex subunit alpha-1 OS=Homo sapiens GN=AP2A1 PE=1 SV=3;>sp|O94973|AP2A2_HUMAN AP-2 complex subunit alpha-2 OS=Homo sapiens GN=AP2A2 PE=1 SV=2
P52292	IMA2	1.45862	0.544604	1.18424	0.243957	>sp|P52292|IMA2_HUMAN Importin subunit alpha-2 OS=Homo sapiens GN=KPNA2 PE=1 SV=1
Q09666	AHNK	1.1707	0.227371	0.94332	-0.0841808	>sp|Q09666|AHNK_HUMAN Neuroblast differentiation-associated protein AHNAK OS=Homo sapiens GN=AHNAK PE=1 SV=2
P13639	EF2	1.11973	0.163151	0.947171	-0.0783033	>sp|P13639|EF2_HUMAN Elongation factor 2 OS=Homo sapiens GN=EEF2 PE=1 SV=4
Q96E11	RRFM	0.740296	-0.433826	0.989232	-0.0156192	>sp|Q96E11|RRFM_HUMAN Ribosome-recycling factor, mitochondrial OS=Homo sapiens GN=MRRF PE=1 SV=1
Q9UBQ7	GRHPR	0.71597	-0.482029	0.94275	-0.0850528	>sp|Q9UBQ7|GRHPR_HUMAN Glyoxylate reductase/hydroxypyruvate reductase OS=Homo sapiens GN=GRHPR PE=1 SV=1
P56192	SYMC	1.17799	0.236329	1.17829	0.236689	>sp|P56192|SYMC_HUMAN Methionyl-tRNA synthetase, cytoplasmic OS=Homo sapiens GN=MARS PE=1 SV=2
P60900	PSA6	1.1028	0.141171	0.94025	-0.0888837	>sp|P60900|PSA6_HUMAN Proteasome subunit alpha type-6 OS=Homo sapiens GN=PSMA6 PE=1 SV=1
P17096	HMGA1	0.93414	-0.0982893	0.93942	-0.0901578	>sp|P17096|HMGA1_HUMAN High mobility group protein HMG-I/HMG-Y OS=Homo sapiens GN=HMGA1 PE=1 SV=3
Q16181	SEPT7	0.90338	-0.146595	0.93757	-0.0930017	>sp|Q16181|SEPT7_HUMAN Septin-7 OS=Homo sapiens GN=SEPT7 PE=1 SV=2
P50395	GDIB	0.968412	-0.0463076	0.826713	-0.274541	>sp|P50395|GDIB_HUMAN Rab GDP dissociation inhibitor beta OS=Homo sapiens GN=GDI2 PE=1 SV=2
Q9UNS2	CSN3	1.0326	0.0462815	0.93711	-0.0937097	>sp|Q9UNS2|CSN3_HUMAN COP9 signalosome complex subunit 3 OS=Homo sapiens GN=COPS3 PE=1 SV=3
Q99714	HCD2	0.95497	-0.0664727	0.93703	-0.0938329	>sp|Q99714|HCD2_HUMAN 3-hydroxyacyl-CoA dehydrogenase type-2 OS=Homo sapiens GN=HSD17B10 PE=1 SV=3
Q9H773	DCTP1	0.83122	-0.266698	0.9367	-0.094341	>sp|Q9H773|DCTP1_HUMAN dCTP pyrophosphatase 1 OS=Homo sapiens GN=DCTPP1 PE=1 SV=1
P52272	HNRPM	1.24602	0.317324	0.925953	-0.110989	>sp|P52272|HNRPM_HUMAN Heterogeneous nuclear ribonucleoprotein M OS=Homo sapiens GN=HNRNPM PE=1 SV=3
Q13263	TIF1B	0.946062	-0.0799934	1.0115	0.0164892	>sp|Q13263|TIF1B_HUMAN Transcription intermediary factor 1-beta OS=Homo sapiens GN=TRIM28 PE=1 SV=5
P25325	THTM	1.43848	0.524549	1.16042	0.214646	>sp|P25325|THTM_HUMAN 3-mercaptopyruvate sulfurtransferase OS=Homo sapiens GN=MPST PE=1 SV=3
Q7KZF4	SND1	1.06463	0.0903482	1.06367	0.0890513	>sp|Q7KZF4|SND1_HUMAN Staphylococcal nuclease domain-containing protein 1 OS=Homo sapiens GN=SND1 PE=1 SV=1
Q6IAA8	CK059	0.6714	-0.574756	0.93448	-0.0977643	>sp|Q6IAA8|CK059_HUMAN RhoA activator C11orf59 OS=Homo sapiens GN=C11orf59 PE=1 SV=2
O60828	PQBP1	1.13112	0.177749	1.21903	0.285738	>sp|O60828|PQBP1_HUMAN Polyglutamine-binding protein 1 OS=Homo sapiens GN=PQBP1 PE=1 SV=1
Q8NE71	ABCF1	0.82938	-0.269895	0.93411	-0.0983356	>sp|Q8NE71|ABCF1_HUMAN ATP-binding cassette sub-family F member 1 OS=Homo sapiens GN=ABCF1 PE=1 SV=2
P07814	SYEP	0.848052	-0.237775	0.985017	-0.0217789	>sp|P07814|SYEP_HUMAN Bifunctional aminoacyl-tRNA synthetase OS=Homo sapiens GN=EPRS PE=1 SV=5
P52565	GDIR1	0.83937	-0.252621	0.93346	-0.0993399	>sp|P52565|GDIR1_HUMAN Rho GDP-dissociation inhibitor 1 OS=Homo sapiens GN=ARHGDIA PE=1 SV=3
P11586	C1TC	0.94272	-0.0850988	0.93335	-0.0995099	>sp|P11586|C1TC_HUMAN C-1-tetrahydrofolate synthase, cytoplasmic OS=Homo sapiens GN=MTHFD1 PE=1 SV=3
P47897	SYQ	0.74937	-0.41625	0.93268	-0.100546	>sp|P47897|SYQ_HUMAN Glutaminyl-tRNA synthetase OS=Homo sapiens GN=QARS PE=1 SV=1
P30042	ES1	0.95454	-0.0671224	0.93199	-0.101614	>sp|P30042|ES1_HUMAN ES1 protein homolog, mitochondrial OS=Homo sapiens GN=C21orf33 PE=1 SV=3
Q8NCW5	AIBP	0.92774	-0.108208	0.93152	-0.102341	>sp|Q8NCW5|AIBP_HUMAN Apolipoprotein A-I-binding protein OS=Homo sapiens GN=APOA1BP PE=1 SV=2
P30153	2AAA	1.47212	0.557896	1.24695	0.318404	>sp|P30153|2AAA_HUMAN Serine/threonine-protein phosphatase 2A 65 kDa regulatory subunit A alpha isoform OS=Homo sapiens GN=PPP2R1A PE=1 SV=4
P04406	G3P	0.797062	-0.327237	0.906752	-0.141221	>sp|P04406|G3P_HUMAN Glyceraldehyde-3-phosphate dehydrogenase OS=Homo sapiens GN=GAPDH PE=1 SV=3
P62306	RUXF	1.0315	0.0447438	0.92988	-0.104884	>sp|P62306|RUXF_HUMAN Small nuclear ribonucleoprotein F OS=Homo sapiens GN=SNRPF PE=1 SV=1
P46379	BAT3	1.02902	0.0412742	1.07172	0.0999328	>sp|P46379|BAT3_HUMAN Large proline-rich protein BAT3 OS=Homo sapiens GN=BAT3 PE=1 SV=2
P60903	S10AA	1.1873	0.247685	0.92926	-0.105846	>sp|P60903|S10AA_HUMAN Protein S100-A10 OS=Homo sapiens GN=S100A10 PE=1 SV=2
P61106	RAB14	1.33275	0.414405	1.18875	0.249443	>sp|P61106|RAB14_HUMAN Ras-related protein Rab-14 OS=Homo sapiens GN=RAB14 PE=1 SV=4
P80723	BASP1	0.774572	-0.368528	1.09174	0.126627	>sp|P80723|BASP1_HUMAN Brain acid soluble protein 1 OS=Homo sapiens GN=BASP1 PE=1 SV=2
P11177	ODPB	1.28578	0.362645	1.23864	0.308753	>sp|P11177|ODPB_HUMAN Pyruvate dehydrogenase E1 component subunit beta, mitochondrial OS=Homo sapiens GN=PDHB PE=1 SV=3
P05455	LA	0.84381	-0.24501	0.92798	-0.107834	>sp|P05455|LA_HUMAN Lupus La protein OS=Homo sapiens GN=SSB PE=1 SV=2
P49720	PSB3	1.0544	0.0764223	0.9278	-0.108114	>sp|P49720|PSB3_HUMAN Proteasome subunit beta type-3 OS=Homo sapiens GN=PSMB3 PE=1 SV=2
O43396	TXNL1	0.90562	-0.143022	0.92751	-0.108565	>sp|O43396|TXNL1_HUMAN Thioredoxin-like protein 1 OS=Homo sapiens GN=TXNL1 PE=1 SV=3
Q13404	UB2V1	1.1176	0.160404	0.92714	-0.109141	>sp|Q13404|UB2V1_HUMAN Ubiquitin-conjugating enzyme E2 variant 1 OS=Homo sapiens GN=UBE2V1 PE=1 SV=2
P28070	PSB4	1.027	0.0384362	0.92698	-0.10939	>sp|P28070|PSB4_HUMAN Proteasome subunit beta type-4 OS=Homo sapiens GN=PSMB4 PE=1 SV=4
O14745	NHRF1	1.10421	0.143012	0.966195	-0.0496137	>sp|O14745|NHRF1_HUMAN Na(+)/H(+) exchange regulatory cofactor NHE-RF1 OS=Homo sapiens GN=SLC9A3R1 PE=1 SV=4
O43488	ARK72	1.03903	0.0552351	0.932076	-0.10148	>sp|O43488|ARK72_HUMAN Aflatoxin B1 aldehyde reductase member 2 OS=Homo sapiens GN=AKR7A2 PE=1 SV=3;>sp|Q8NHP1|ARK74_HUMAN Aflatoxin B1 aldehyde reductase member 4 OS=Homo sapiens GN=AKR7L PE=2 SV=6
P32322	P5CR1	0.81262	-0.299347	0.92612	-0.110729	>sp|P32322|P5CR1_HUMAN Pyrroline-5-carboxylate reductase 1, mitochondrial OS=Homo sapiens GN=PYCR1 PE=1 SV=2
Q9Y6M9	NDUB9	0.83898	-0.253292	0.92602	-0.110885	>sp|Q9Y6M9|NDUB9_HUMAN NADH dehydrogenase [ubiquinone] 1 beta subcomplex subunit 9 OS=Homo sapiens GN=NDUFB9 PE=1 SV=3
P49321	NASP	1.04732	0.0667031	1.15377	0.206362	>sp|P49321|NASP_HUMAN Nuclear autoantigenic sperm protein OS=Homo sapiens GN=NASP PE=1 SV=2
P40227	TCPZ	1.17974	0.238466	1.1931	0.254713	>sp|P40227|TCPZ_HUMAN T-complex protein 1 subunit zeta OS=Homo sapiens GN=CCT6A PE=1 SV=3
P50750	CDK9	1.1667	0.222434	0.9256	-0.111539	>sp|P50750|CDK9_HUMAN Cell division protein kinase 9 OS=Homo sapiens GN=CDK9 PE=1 SV=3
P61086	UBE2K	0.98575	-0.0207063	0.9256	-0.111539	>sp|P61086|UBE2K_HUMAN Ubiquitin-conjugating enzyme E2 K OS=Homo sapiens GN=UBE2K PE=1 SV=3
Q13011	ECH1	0.82253	-0.28186	0.92553	-0.111648	>sp|Q13011|ECH1_HUMAN Delta(3,5)-Delta(2,4)-dienoyl-CoA isomerase, mitochondrial OS=Homo sapiens GN=ECH1 PE=1 SV=2
P05023	AT1A1	1.0136	0.0194884	0.92465	-0.113021	>sp|P05023|AT1A1_HUMAN Sodium/potassium-transporting ATPase subunit alpha-1 OS=Homo sapiens GN=ATP1A1 PE=1 SV=1
P31939	PUR9	1.0091	0.0130692	0.924	-0.114035	>sp|P31939|PUR9_HUMAN Bifunctional purine biosynthesis protein PURH OS=Homo sapiens GN=ATIC PE=1 SV=3
P49755	TMEDA	0.80094	-0.320234	0.92177	-0.117521	>sp|P49755|TMEDA_HUMAN Transmembrane emp24 domain-containing protein 10 OS=Homo sapiens GN=TMED10 PE=1 SV=2
P23381	SYWC	0.974108	-0.0378464	1.03928	0.0555899	>sp|P23381|SYWC_HUMAN Tryptophanyl-tRNA synthetase, cytoplasmic OS=Homo sapiens GN=WARS PE=1 SV=2
P34932	HSP74	0.97626	-0.0346627	0.92053	-0.119463	>sp|P34932|HSP74_HUMAN Heat shock 70 kDa protein 4 OS=Homo sapiens GN=HSPA4 PE=1 SV=4
Q9Y5K5	UCHL5	1.10159	0.139587	0.956656	-0.0639278	>sp|Q9Y5K5|UCHL5_HUMAN Ubiquitin carboxyl-terminal hydrolase isozyme L5 OS=Homo sapiens GN=UCHL5 PE=1 SV=3
Q15029	U5S1	1.4575	0.543492	1.12606	0.171284	>sp|Q15029|U5S1_HUMAN 116 kDa U5 small nuclear ribonucleoprotein component OS=Homo sapiens GN=EFTUD2 PE=1 SV=1
Q9NRX2	RM17	0.98606	-0.0202527	0.91954	-0.121016	>sp|Q9NRX2|RM17_HUMAN 39S ribosomal protein L17, mitochondrial OS=Homo sapiens GN=MRPL17 PE=1 SV=1
P38646	GRP75	1.18958	0.25045	0.891473	-0.165736	>sp|P38646|GRP75_HUMAN Stress-70 protein, mitochondrial OS=Homo sapiens GN=HSPA9 PE=1 SV=2
P42704	LPPRC	1.0642	0.0897693	0.91793	-0.123544	>sp|P42704|LPPRC_HUMAN Leucine-rich PPR motif-containing protein, mitochondrial OS=Homo sapiens GN=LRPPRC PE=1 SV=3
O43175	SERA	0.981708	-0.0266342	1.01683	0.0240726	>sp|O43175|SERA_HUMAN D-3-phosphoglycerate dehydrogenase OS=Homo sapiens GN=PHGDH PE=1 SV=4
Q15021	CND1	1.1088	0.148999	0.91532	-0.127652	>sp|Q15021|CND1_HUMAN Condensin complex subunit 1 OS=Homo sapiens GN=NCAPD2 PE=1 SV=3
P14550	AK1A1	0.913831	-0.13	1.09879	0.135913	>sp|P14550|AK1A1_HUMAN Alcohol dehydrogenase [NADP+] OS=Homo sapiens GN=AKR1A1 PE=1 SV=3
P25685	DNJB1	1.27	0.344828	0.91415	-0.129497	>sp|P25685|DNJB1_HUMAN DnaJ homolog subfamily B member 1 OS=Homo sapiens GN=DNAJB1 PE=1 SV=4
P23588	IF4B	1.0671	0.0936929	1.00933	0.0133927	>sp|P23588|IF4B_HUMAN Eukaryotic translation initiation factor 4B OS=Homo sapiens GN=EIF4B PE=1 SV=2
Q9UL25	RAB21	1.41311	0.498876	1.21327	0.278895	>sp|Q9UL25|RAB21_HUMAN Ras-related protein Rab-21 OS=Homo sapiens GN=RAB21 PE=1 SV=3
P50990	TCPQ	0.94296	-0.0847315	0.91162	-0.133496	>sp|P50990|TCPQ_HUMAN T-complex protein 1 subunit theta OS=Homo sapiens GN=CCT8 PE=1 SV=4
P07741	APT	0.67864	-0.559282	0.91065	-0.135031	>sp|P07741|APT_HUMAN Adenine phosphoribosyltransferase OS=Homo sapiens GN=APRT PE=1 SV=2
P27816	MAP4	0.893757	-0.162045	0.880276	-0.183973	>sp|P27816|MAP4_HUMAN Microtubule-associated protein 4 OS=Homo sapiens GN=MAP4 PE=1 SV=3
P29966	MARCS	1.1093	0.14965	0.91031	-0.13557	>sp|P29966|MARCS_HUMAN Myristoylated alanine-rich C-kinase substrate OS=Homo sapiens GN=MARCKS PE=1 SV=4
Q92797	SYMPK	1.33481	0.416634	1.20704	0.271468	>sp|Q92797|SYMPK_HUMAN Symplekin OS=Homo sapiens GN=SYMPK PE=1 SV=2
P62158	CALM	0.89322	-0.162913	0.90924	-0.137267	>sp|P62158|CALM_HUMAN Calmodulin OS=Homo sapiens GN=CALM1 PE=1 SV=2
P53621	COPA	0.90982	-0.136347	0.90839	-0.138616	>sp|P53621|COPA_HUMAN Coatomer subunit alpha OS=Homo sapiens GN=COPA PE=1 SV=2
P61081	UBC12	0.83624	-0.258011	0.90825	-0.138839	>sp|P61081|UBC12_HUMAN NEDD8-conjugating enzyme Ubc12 OS=Homo sapiens GN=UBE2M PE=1 SV=1
Q8TF09	DLRB2	1.0573	0.0803848	0.90811	-0.139061	>sp|Q8TF09|DLRB2_HUMAN Dynein light chain roadblock-type 2 OS=Homo sapiens GN=DYNLRB2 PE=1 SV=1;>sp|Q9NP97|DLRB1_HUMAN Dynein light chain roadblock-type 1 OS=Homo sapiens GN=DYNLRB1 PE=1 SV=3
O75937	DNJC8	0.86162	-0.214876	0.90768	-0.139744	>sp|O75937|DNJC8_HUMAN DnaJ homolog subfamily C member 8 OS=Homo sapiens GN=DNAJC8 PE=1 SV=2
Q9NZT2	OGFR	1.43446	0.520504	1.19369	0.255423	>sp|Q9NZT2|OGFR_HUMAN Opioid growth factor receptor OS=Homo sapiens GN=OGFR PE=1 SV=3
P09874	PARP1	1.25327	0.325694	1.40313	0.488645	>sp|P09874|PARP1_HUMAN Poly [ADP-ribose] polymerase 1 OS=Homo sapiens GN=PARP1 PE=1 SV=4
P41252	SYIC	0.924575	-0.113138	1.00344	0.00495923	>sp|P41252|SYIC_HUMAN Isoleucyl-tRNA synthetase, cytoplasmic OS=Homo sapiens GN=IARS PE=1 SV=2
Q3ZCQ8	TIM50	1.0784	0.108892	0.90636	-0.141844	>sp|Q3ZCQ8|TIM50_HUMAN Mitochondrial import inner membrane translocase subunit TIM50 OS=Homo sapiens GN=TIMM50 PE=1 SV=2
Q8TEA8	DTD1	1.0529	0.0743684	0.90631	-0.141923	>sp|Q8TEA8|DTD1_HUMAN D-tyrosyl-tRNA(Tyr) deacylase 1 OS=Homo sapiens GN=DTD1 PE=1 SV=2
O15347	HMGB3	0.74446	-0.425734	0.90596	-0.142481	>sp|O15347|HMGB3_HUMAN High mobility group protein B3 OS=Homo sapiens GN=HMGB3 PE=1 SV=4
Q7Z4V5	HDGR2	0.943134	-0.0844648	1.12381	0.168397	>sp|Q7Z4V5|HDGR2_HUMAN Hepatoma-derived growth factor-related protein 2 OS=Homo sapiens GN=HDGFRP2 PE=1 SV=1
P27708	PYR1	0.73967	-0.435046	0.9043	-0.145127	>sp|P27708|PYR1_HUMAN CAD protein OS=Homo sapiens GN=CAD PE=1 SV=3
O43324	MCA3	0.86022	-0.217222	0.90352	-0.146372	>sp|O43324|MCA3_HUMAN Eukaryotic translation elongation factor 1 epsilon-1 OS=Homo sapiens GN=EEF1E1 PE=1 SV=1
P06454	PTMA	0.832673	-0.264179	1.01719	0.0245877	>sp|P06454|PTMA_HUMAN Prothymosin alpha OS=Homo sapiens GN=PTMA PE=1 SV=2
Q8TAQ2	SMRC2	0.86537	-0.208611	0.90282	-0.14749	>sp|Q8TAQ2|SMRC2_HUMAN SWI/SNF complex subunit SMARCC2 OS=Homo sapiens GN=SMARCC2 PE=1 SV=1
P31947	1433S	1.03645	0.0516448	1.17487	0.2325	>sp|P31947|1433S_HUMAN 14-3-3 protein sigma OS=Homo sapiens GN=SFN PE=1 SV=1
Q15459	SF3A1	1.0761	0.105812	0.90203	-0.148753	>sp|Q15459|SF3A1_HUMAN Splicing factor 3A subunit 1 OS=Homo sapiens GN=SF3A1 PE=1 SV=1
Q9Y3D7	TIM16	0.88477	-0.176626	0.90015	-0.151763	>sp|Q9Y3D7|TIM16_HUMAN Mitochondrial import inner membrane translocase subunit Tim16 OS=Homo sapiens GN=TIMM16 PE=1 SV=2
O14776	TCRG1	1.03113	0.0442317	1.10518	0.144282	>sp|O14776|TCRG1_HUMAN Transcription elongation regulator 1 OS=Homo sapiens GN=TCERG1 PE=1 SV=2
Q92945	FUBP2	0.857177	-0.222335	0.914389	-0.12912	>sp|Q92945|FUBP2_HUMAN Far upstream element-binding protein 2 OS=Homo sapiens GN=KHSRP PE=1 SV=4
P49411	EFTU	0.987648	-0.017931	1.03578	0.0507242	>sp|P49411|EFTU_HUMAN Elongation factor Tu, mitochondrial OS=Homo sapiens GN=TUFM PE=1 SV=2
P53992	SC24C	0.685263	-0.545271	0.869131	-0.202355	>sp|P53992|SC24C_HUMAN Protein transport protein Sec24C OS=Homo sapiens GN=SEC24C PE=1 SV=3
Q9NZM1	MYOF	0.93389	-0.0986755	0.89637	-0.157834	>sp|Q9NZM1|MYOF_HUMAN Myoferlin OS=Homo sapiens GN=MYOF PE=1 SV=1
P49588	SYAC	0.78698	-0.345601	0.89602	-0.158397	>sp|P49588|SYAC_HUMAN Alanyl-tRNA synthetase, cytoplasmic OS=Homo sapiens GN=AARS PE=1 SV=2
Q9Y224	CN166	0.978292	-0.0316636	1.13272	0.17979	>sp|Q9Y224|CN166_HUMAN UPF0568 protein C14orf166 OS=Homo sapiens GN=C14orf166 PE=1 SV=1
P51570	GALK1	1.35916	0.44272	1.27514	0.350661	>sp|P51570|GALK1_HUMAN Galactokinase OS=Homo sapiens GN=GALK1 PE=1 SV=1
Q9Y2Z0	SUGT1	0.8128	-0.299028	0.89408	-0.161524	>sp|Q9Y2Z0|SUGT1_HUMAN Suppressor of G2 allele of SKP1 homolog OS=Homo sapiens GN=SUGT1 PE=1 SV=3
P06703	S10A6	0.81823	-0.289422	0.89347	-0.162509	>sp|P06703|S10A6_HUMAN Protein S100-A6 OS=Homo sapiens GN=S100A6 PE=1 SV=1
Q7Z6Z7	HUWE1	1.11508	0.157151	1.08552	0.118382	>sp|Q7Z6Z7|HUWE1_HUMAN E3 ubiquitin-protein ligase HUWE1 OS=Homo sapiens GN=HUWE1 PE=1 SV=3
P50502	F10A1	1.20309	0.266747	0.937284	-0.0934418	>sp|P50502|F10A1_HUMAN Hsc70-interacting protein OS=Homo sapiens GN=ST13 PE=1 SV=2;>sp|Q8NFI4|F10A5_HUMAN Putative protein FAM10A5 OS=Homo sapiens GN=FAM10A5 PE=5 SV=1
P51571	SSRD	1.1072	0.146916	0.89161	-0.165515	>sp|P51571|SSRD_HUMAN Translocon-associated protein subunit delta OS=Homo sapiens GN=SSR4 PE=1 SV=1
P63000	RAC1	0.91364	-0.130302	0.89144	-0.16579	>sp|P63000|RAC1_HUMAN Ras-related C3 botulinum toxin substrate 1 OS=Homo sapiens GN=RAC1 PE=1 SV=1;>sp|P60763|RAC3_HUMAN Ras-related C3 botulinum toxin substrate 3 OS=Homo sapiens GN=RAC3 PE=1 SV=1
Q13257	MD2L1	1.4135	0.499272	0.89055	-0.167231	>sp|Q13257|MD2L1_HUMAN Mitotic spindle assembly checkpoint protein MAD2A OS=Homo sapiens GN=MAD2L1 PE=1 SV=1
Q7L9L4	MOL1A	0.9587	-0.0608487	0.88891	-0.169891	>sp|Q7L9L4|MOL1A_HUMAN Mps one binder kinase activator-like 1A OS=Homo sapiens GN=MOBKL1A PE=1 SV=3;>sp|Q9H8S9|MOL1B_HUMAN Mps one binder kinase activator-like 1B OS=Homo sapiens GN=MOBKL1B PE=1 SV=4
Q6P1N0	C2D1A	1.17878	0.237297	1.04241	0.0599283	>sp|Q6P1N0|C2D1A_HUMAN Coiled-coil and C2 domain-containing protein 1A OS=Homo sapiens GN=CC2D1A PE=1 SV=1
O43237	DC1L2	1.04951	0.069713	1.00989	0.014205	>sp|O43237|DC1L2_HUMAN Cytoplasmic dynein 1 light intermediate chain 2 OS=Homo sapiens GN=DYNC1LI2 PE=1 SV=1
P36776	LONM	1.02142	0.0305793	1.23379	0.303091	>sp|P36776|LONM_HUMAN Lon protease homolog, mitochondrial OS=Homo sapiens GN=LONP1 PE=1 SV=2
Q15942	ZYX	1.06345	0.0887522	1.26475	0.338857	>sp|Q15942|ZYX_HUMAN Zyxin OS=Homo sapiens GN=ZYX PE=1 SV=1
O95297	MPZL1	0.75693	-0.401768	0.88367	-0.17842	>sp|O95297|MPZL1_HUMAN Myelin protein zero-like protein 1 OS=Homo sapiens GN=MPZL1 PE=1 SV=1
P50402	EMD	1.31428	0.394272	0.998464	-0.00221748	>sp|P50402|EMD_HUMAN Emerin OS=Homo sapiens GN=EMD PE=1 SV=1
P13010	XRCC5	1.32018	0.400731	1.14278	0.192546	>sp|P13010|XRCC5_HUMAN X-ray repair cross-complementing protein 5 OS=Homo sapiens GN=XRCC5 PE=1 SV=3
Q969T4	UB2E3	0.82498	-0.277569	0.88245	-0.180414	>sp|Q969T4|UB2E3_HUMAN Ubiquitin-conjugating enzyme E2 E3 OS=Homo sapiens GN=UBE2E3 PE=1 SV=1;>sp|Q96LR5|UB2E2_HUMAN Ubiquitin-conjugating enzyme E2 E2 OS=Homo sapiens GN=UBE2E2 PE=1 SV=1;>sp|P51965|UB2E1_HUMAN Ubiquitin-conjugating enzyme E2 E1 OS=Homo sa
P25788	PSA3	1.0606	0.0848807	0.88214	-0.18092	>sp|P25788|PSA3_HUMAN Proteasome subunit alpha type-3 OS=Homo sapiens GN=PSMA3 PE=1 SV=2
P26640	SYVC	0.9008	-0.150721	0.88091	-0.182933	>sp|P26640|SYVC_HUMAN Valyl-tRNA synthetase OS=Homo sapiens GN=VARS PE=1 SV=4
P00558	PGK1	0.714212	-0.485575	0.848563	-0.236907	>sp|P00558|PGK1_HUMAN Phosphoglycerate kinase 1 OS=Homo sapiens GN=PGK1 PE=1 SV=3
P11279	LAMP1	0.8031	-0.316348	0.87918	-0.18577	>sp|P11279|LAMP1_HUMAN Lysosome-associated membrane glycoprotein 1 OS=Homo sapiens GN=LAMP1 PE=1 SV=3
P35579	MYH9	1.2237	0.29125	0.87831	-0.187198	>sp|P35579|MYH9_HUMAN Myosin-9 OS=Homo sapiens GN=MYH9 PE=1 SV=4
P30101	PDIA3	1.33513	0.416976	1.00358	0.00515372	>sp|P30101|PDIA3_HUMAN Protein disulfide-isomerase A3 OS=Homo sapiens GN=PDIA3 PE=1 SV=4
Q9UMY4	SNX12	0.92968	-0.105194	0.87439	-0.193651	>sp|Q9UMY4|SNX12_HUMAN Sorting nexin-12 OS=Homo sapiens GN=SNX12 PE=1 SV=3
P38919	IF4A3	0.916986	-0.125028	0.986806	-0.0191611	>sp|P38919|IF4A3_HUMAN Eukaryotic initiation factor 4A-III OS=Homo sapiens GN=EIF4A3 PE=1 SV=4
P61758	PFD3	0.67021	-0.577315	0.8733	-0.195451	>sp|P61758|PFD3_HUMAN Prefoldin subunit 3 OS=Homo sapiens GN=VBP1 PE=1 SV=3
Q969H8	CS010	0.96004	-0.0588336	0.87264	-0.196541	>sp|Q969H8|CS010_HUMAN UPF0556 protein C19orf10 OS=Homo sapiens GN=C19orf10 PE=1 SV=1
Q8IXM3	RM41	0.86654	-0.206662	0.87168	-0.198129	>sp|Q8IXM3|RM41_HUMAN 39S ribosomal protein L41, mitochondrial OS=Homo sapiens GN=MRPL41 PE=1 SV=1
P85037	FOXK1	1.0839	0.116225	1.06067	0.0849723	>sp|P85037|FOXK1_HUMAN Forkhead box protein K1 OS=Homo sapiens GN=FOXK1 PE=1 SV=1
Q7Z4W1	DCXR	1.0769	0.106884	0.87141	-0.198576	>sp|Q7Z4W1|DCXR_HUMAN L-xylulose reductase OS=Homo sapiens GN=DCXR PE=1 SV=2
Q14444	CAPR1	0.72699	-0.459993	0.87125	-0.198841	>sp|Q14444|CAPR1_HUMAN Caprin-1 OS=Homo sapiens GN=CAPRIN1 PE=1 SV=2
O60763	USO1	0.69533	-0.52423	0.86946	-0.201808	>sp|O60763|USO1_HUMAN General vesicular transport factor p115 OS=Homo sapiens GN=USO1 PE=1 SV=2
Q9Y2R9	RT07	1.2026	0.266157	0.86839	-0.203585	>sp|Q9Y2R9|RT07_HUMAN 28S ribosomal protein S7, mitochondrial OS=Homo sapiens GN=MRPS7 PE=1 SV=2
O43852	CALU	1.24231	0.31303	1.41148	0.497211	>sp|O43852|CALU_HUMAN Calumenin OS=Homo sapiens GN=CALU PE=1 SV=2
Q9H3K6	BOLA2	0.71195	-0.490152	0.86573	-0.208011	>sp|Q9H3K6|BOLA2_HUMAN BolA-like protein 2 OS=Homo sapiens GN=BOLA2 PE=1 SV=1
Q9NUP9	LIN7C	1.3146	0.394624	0.86484	-0.209495	>sp|Q9NUP9|LIN7C_HUMAN Protein lin-7 homolog C OS=Homo sapiens GN=LIN7C PE=1 SV=1;>sp|O14910|LIN7A_HUMAN Protein lin-7 homolog A OS=Homo sapiens GN=LIN7A PE=1 SV=2
Q9HAV7	GRPE1	1.0453	0.0639171	0.8648	-0.209562	>sp|Q9HAV7|GRPE1_HUMAN GrpE protein homolog 1, mitochondrial OS=Homo sapiens GN=GRPEL1 PE=1 SV=2
P78318	IGBP1	0.763728	-0.38887	0.827105	-0.273858	>sp|P78318|IGBP1_HUMAN Immunoglobulin-binding protein 1 OS=Homo sapiens GN=IGBP1 PE=1 SV=1						Ras-related protein Rab-21
O95168	NDUB4	0.84765	-0.238459	0.86376	-0.211298	>sp|O95168|NDUB4_HUMAN NADH dehydrogenase [ubiquinone] 1 beta subcomplex subunit 4 OS=Homo sapiens GN=NDUFB4 PE=1 SV=3
P05141	ADT2	0.71967	-0.474593	0.86337	-0.211949	>sp|P05141|ADT2_HUMAN ADP/ATP translocase 2 OS=Homo sapiens GN=SLC25A5 PE=1 SV=6;>sp|P12236|ADT3_HUMAN ADP/ATP translocase 3 OS=Homo sapiens GN=SLC25A6 PE=1 SV=4;>sp|P12235|ADT1_HUMAN ADP/ATP translocase 1 OS=Homo sapiens GN=SLC25A4 PE=1 SV=4
Q32MZ4	LRRF1	0.9072	-0.140507	0.8627	-0.213069	>sp|Q32MZ4|LRRF1_HUMAN Leucine-rich repeat flightless-interacting protein 1 OS=Homo sapiens GN=LRRFIP1 PE=1 SV=2
Q7Z4H3	HDDC2	0.89688	-0.157013	0.86176	-0.214642	>sp|Q7Z4H3|HDDC2_HUMAN HD domain-containing protein 2 OS=Homo sapiens GN=HDDC2 PE=1 SV=1
Q13405	RM49	0.7932	-0.334243	0.86131	-0.215396	>sp|Q13405|RM49_HUMAN 39S ribosomal protein L49, mitochondrial OS=Homo sapiens GN=MRPL49 PE=1 SV=1
Q16719	KYNU	1.20936	0.274249	1.21044	0.275536	>sp|Q16719|KYNU_HUMAN Kynureninase OS=Homo sapiens GN=KYNU PE=1 SV=1
Q9BT78	CSN4	1.40486	0.490428	1.10591	0.145237	>sp|Q9BT78|CSN4_HUMAN COP9 signalosome complex subunit 4 OS=Homo sapiens GN=COPS4 PE=1 SV=1
P40121	CAPG	1.07422	0.103294	0.788798	-0.342272	>sp|P40121|CAPG_HUMAN Macrophage-capping protein OS=Homo sapiens GN=CAPG PE=1 SV=2
O95197	RTN3	0.68354	-0.548902	0.85679	-0.222986	>sp|O95197|RTN3_HUMAN Reticulon-3 OS=Homo sapiens GN=RTN3 PE=1 SV=2;>sp|Q16799|RTN1_HUMAN Reticulon-1 OS=Homo sapiens GN=RTN1 PE=1 SV=1
P47985	UCRI	0.88299	-0.179531	0.85589	-0.224503	>sp|P47985|UCRI_HUMAN Cytochrome b-c1 complex subunit Rieske, mitochondrial OS=Homo sapiens GN=UQCRFS1 PE=1 SV=2;>sp|P0C7P4|UCRIL_HUMAN Putative cytochrome b-c1 complex subunit Rieske-like protein 1 OS=Homo sapiens GN=UQCRFSL1 PE=5 SV=1
O75369	FLNB	0.93665	-0.094418	0.85483	-0.226291	>sp|O75369|FLNB_HUMAN Filamin-B OS=Homo sapiens GN=FLNB PE=1 SV=2
Q02040	AK17A	0.97305	-0.0394142	0.85264	-0.229991	>sp|Q02040|AK17A_HUMAN A-kinase anchor protein 17A OS=Homo sapiens GN=AKAP17A PE=1 SV=2
P78345	RPP38	0.94109	-0.0875954	0.85192	-0.23121	>sp|P78345|RPP38_HUMAN Ribonuclease P protein subunit p38 OS=Homo sapiens GN=RPP38 PE=1 SV=2
Q04637	IF4G1	0.883873	-0.178089	0.935403	-0.0963405	>sp|Q04637|IF4G1_HUMAN Eukaryotic translation initiation factor 4 gamma 1 OS=Homo sapiens GN=EIF4G1 PE=1 SV=4
P27824	CALX	0.72457	-0.464803	0.85107	-0.23265	>sp|P27824|CALX_HUMAN Calnexin OS=Homo sapiens GN=CANX PE=1 SV=2
Q9BV20	MTNA	1.0763	0.10608	0.84485	-0.243233	>sp|Q9BV20|MTNA_HUMAN Methylthioribose-1-phosphate isomerase OS=Homo sapiens GN=MRI1 PE=1 SV=1
O00151	PDLI1	1.0956	0.131721	0.84342	-0.245677	>sp|O00151|PDLI1_HUMAN PDZ and LIM domain protein 1 OS=Homo sapiens GN=PDLIM1 PE=1 SV=4
P61006	RAB8A	0.94364	-0.0836915	0.84281	-0.246721	>sp|P61006|RAB8A_HUMAN Ras-related protein Rab-8A OS=Homo sapiens GN=RAB8A PE=1 SV=1;>sp|Q92930|RAB8B_HUMAN Ras-related protein Rab-8B OS=Homo sapiens GN=RAB8B PE=1 SV=2
P35613	BASI	0.941161	-0.0874866	0.934465	-0.0977875	>sp|P35613|BASI_HUMAN Basigin OS=Homo sapiens GN=BSG PE=1 SV=2
Q9Y3D3	RT16	0.94297	-0.0847162	0.84111	-0.249634	>sp|Q9Y3D3|RT16_HUMAN 28S ribosomal protein S16, mitochondrial OS=Homo sapiens GN=MRPS16 PE=1 SV=1
P02786	TFR1	1.06687	0.0933863	0.939239	-0.0904358	>sp|P02786|TFR1_HUMAN Transferrin receptor protein 1 OS=Homo sapiens GN=TFRC PE=1 SV=2
P78527	PRKDC	1.0249	0.0354832	0.8376	-0.255667	>sp|P78527|PRKDC_HUMAN DNA-dependent protein kinase catalytic subunit OS=Homo sapiens GN=PRKDC PE=1 SV=3
Q9P0J0	NDUAD	0.84473	-0.243438	0.83676	-0.257114	>sp|Q9P0J0|NDUAD_HUMAN NADH dehydrogenase [ubiquinone] 1 alpha subcomplex subunit 13 OS=Homo sapiens GN=NDUFA13 PE=1 SV=3
Q6Y7W6	PERQ2	1.17507	0.232747	0.943058	-0.0845818	>sp|Q6Y7W6|PERQ2_HUMAN PERQ amino acid-rich with GYF domain-containing protein 2 OS=Homo sapiens GN=GIGYF2 PE=1 SV=1
Q13526	PIN1	0.85264	-0.229991	0.83606	-0.258322	>sp|Q13526|PIN1_HUMAN Peptidyl-prolyl cis-trans isomerase NIMA-interacting 1 OS=Homo sapiens GN=PIN1 PE=1 SV=1
Q9Y2W2	WBP11	1.03188	0.0452746	0.966101	-0.0497547	>sp|Q9Y2W2|WBP11_HUMAN WW domain-binding protein 11 OS=Homo sapiens GN=WBP11 PE=1 SV=1
O43617	TPPC3	0.99706	-0.00424777	0.83522	-0.259772	>sp|O43617|TPPC3_HUMAN Trafficking protein particle complex subunit 3 OS=Homo sapiens GN=TRAPPC3 PE=1 SV=1
P09525	ANXA4	1.0081	0.0116388	0.83504	-0.260083	>sp|P09525|ANXA4_HUMAN Annexin A4 OS=Homo sapiens GN=ANXA4 PE=1 SV=4
O00764	PDXK	0.80784	-0.307859	0.83348	-0.262781	>sp|O00764|PDXK_HUMAN Pyridoxal kinase OS=Homo sapiens GN=PDXK PE=1 SV=1
Q99439	CNN2	0.75408	-0.407211	0.83181	-0.265674	>sp|Q99439|CNN2_HUMAN Calponin-2 OS=Homo sapiens GN=CNN2 PE=1 SV=4
Q9UBE0	SAE1	1.0224	0.0319597	0.8285	-0.271426	>sp|Q9UBE0|SAE1_HUMAN SUMO-activating enzyme subunit 1 OS=Homo sapiens GN=SAE1 PE=1 SV=1
Q9NRV9	HEBP1	1.0914	0.12618	0.82805	-0.27221	>sp|Q9NRV9|HEBP1_HUMAN Heme-binding protein 1 OS=Homo sapiens GN=HEBP1 PE=1 SV=1
P10301	RRAS	0.66822	-0.581605	0.82738	-0.273378	>sp|P10301|RRAS_HUMAN Ras-related protein R-Ras OS=Homo sapiens GN=RRAS PE=1 SV=1;>sp|P62070|RRAS2_HUMAN Ras-related protein R-Ras2 OS=Homo sapiens GN=RRAS2 PE=1 SV=1
Q8WWM7	ATX2L	1.34704	0.42979	1.42993	0.515942	>sp|Q8WWM7|ATX2L_HUMAN Ataxin-2-like protein OS=Homo sapiens GN=ATXN2L PE=1 SV=2
P19367	HXK1	0.955557	-0.0655858	1.39502	0.48029	>sp|P19367|HXK1_HUMAN Hexokinase-1 OS=Homo sapiens GN=HK1 PE=1 SV=3
Q9Y3D0	FA96B	0.68285	-0.550359	0.82474	-0.277989	>sp|Q9Y3D0|FA96B_HUMAN Protein FAM96B OS=Homo sapiens GN=FAM96B PE=1 SV=1
Q8WUF5	IASPP	0.931778	-0.101943	1.00329	0.00474043	>sp|Q8WUF5|IASPP_HUMAN RelA-associated inhibitor OS=Homo sapiens GN=PPP1R13L PE=1 SV=4
O94760	DDAH1	0.75876	-0.398284	0.82368	-0.279844	>sp|O94760|DDAH1_HUMAN N(G),N(G)-dimethylarginine dimethylaminohydrolase 1 OS=Homo sapiens GN=DDAH1 PE=1 SV=3
Q16718	NDUA5	0.74451	-0.425637	0.82356	-0.280054	>sp|Q16718|NDUA5_HUMAN NADH dehydrogenase [ubiquinone] 1 alpha subcomplex subunit 5 OS=Homo sapiens GN=NDUFA5 PE=1 SV=3
P50552	VASP	0.900072	-0.151888	0.845461	-0.24219	>sp|P50552|VASP_HUMAN Vasodilator-stimulated phosphoprotein OS=Homo sapiens GN=VASP PE=1 SV=3
Q9P031	TAP26	0.933612	-0.0991043	1.0323	0.0458563	>sp|Q9P031|TAP26_HUMAN Thyroid transcription factor 1-associated protein 26 OS=Homo sapiens GN=CCDC59 PE=1 SV=2
P25815	S100P	1.0246	0.0350608	0.81781	-0.290162	>sp|P25815|S100P_HUMAN Protein S100-P OS=Homo sapiens GN=S100P PE=1 SV=2
Q10567	AP1B1	0.9581	-0.0617519	0.81215	-0.300182	>sp|Q10567|AP1B1_HUMAN AP-1 complex subunit beta-1 OS=Homo sapiens GN=AP1B1 PE=1 SV=2
P42892	ECE1	1.25837	0.331555	1.04891	0.0688943	>sp|P42892|ECE1_HUMAN Endothelin-converting enzyme 1 OS=Homo sapiens GN=ECE1 PE=1 SV=2
P17987	TCPA	0.850191	-0.234141	1.14134	0.190723	>sp|P17987|TCPA_HUMAN T-complex protein 1 subunit alpha OS=Homo sapiens GN=TCP1 PE=1 SV=1
P13667	PDIA4	1.1242	0.168899	0.8095	-0.304897	>sp|P13667|PDIA4_HUMAN Protein disulfide-isomerase A4 OS=Homo sapiens GN=PDIA4 PE=1 SV=2
P12429	ANXA3	0.99738	-0.00378482	0.80885	-0.306056	>sp|P12429|ANXA3_HUMAN Annexin A3 OS=Homo sapiens GN=ANXA3 PE=1 SV=3
P49721	PSB2	1.23301	0.30218	0.947924	-0.0771568	>sp|P49721|PSB2_HUMAN Proteasome subunit beta type-2 OS=Homo sapiens GN=PSMB2 PE=1 SV=1
P19338	NUCL	0.917053	-0.124924	1.01229	0.0176194	>sp|P19338|NUCL_HUMAN Nucleolin OS=Homo sapiens GN=NCL PE=1 SV=3
Q08170	SRSF4	0.7463	-0.422172	0.80469	-0.313495	>sp|Q08170|SRSF4_HUMAN Serine/arginine-rich splicing factor 4 OS=Homo sapiens GN=SRSF4 PE=1 SV=2;>sp|Q13247|SRSF6_HUMAN Serine/arginine-rich splicing factor 6 OS=Homo sapiens GN=SRSF6 PE=1 SV=2;>sp|Q13243|SRSF5_HUMAN Serine/arginine-rich splicing factor 5
P21333	FLNA	0.74284	-0.428877	0.80343	-0.315756	>sp|P21333|FLNA_HUMAN Filamin-A OS=Homo sapiens GN=FLNA PE=1 SV=4
P29692	EF1D	1.2243	0.291957	0.80244	-0.317535	>sp|P29692|EF1D_HUMAN Elongation factor 1-delta OS=Homo sapiens GN=EEF1D PE=1 SV=5
Q6XQN6	PNCB	0.739603	-0.435178	0.956311	-0.0644488	>sp|Q6XQN6|PNCB_HUMAN Nicotinate phosphoribosyltransferase OS=Homo sapiens GN=NAPRT1 PE=1 SV=2
P30046	DOPD	0.81373	-0.297378	0.79924	-0.323299	>sp|P30046|DOPD_HUMAN D-dopachrome decarboxylase OS=Homo sapiens GN=DDT PE=1 SV=3;>sp|A6NHG4|DDTL_HUMAN D-dopachrome decarboxylase-like protein OS=Homo sapiens GN=DDTL PE=2 SV=1
P26641	EF1G	1.27375	0.349078	1.0566	0.0794283	>sp|P26641|EF1G_HUMAN Elongation factor 1-gamma OS=Homo sapiens GN=EEF1G PE=1 SV=3
Q99798	ACON	1.1032	0.141694	0.79568	-0.32974	>sp|Q99798|ACON_HUMAN Aconitate hydratase, mitochondrial OS=Homo sapiens GN=ACO2 PE=1 SV=2
P98175	RBM10	0.68397	-0.547995	0.79557	-0.329939	>sp|P98175|RBM10_HUMAN RNA-binding protein 10 OS=Homo sapiens GN=RBM10 PE=1 SV=3
P32119	PRDX2	0.95505	-0.0663518	0.79532	-0.330393	>sp|P32119|PRDX2_HUMAN Peroxiredoxin-2 OS=Homo sapiens GN=PRDX2 PE=1 SV=5
P26038	MOES	0.89082	-0.166794	0.79478	-0.331373	>sp|P26038|MOES_HUMAN Moesin OS=Homo sapiens GN=MSN PE=1 SV=3
O14980	XPO1	0.82586	-0.276031	0.7946	-0.331699	>sp|O14980|XPO1_HUMAN Exportin-1 OS=Homo sapiens GN=XPO1 PE=1 SV=1
Q96AE4	FUBP1	0.982695	-0.0251845	0.998892	-0.00159918	>sp|Q96AE4|FUBP1_HUMAN Far upstream element-binding protein 1 OS=Homo sapiens GN=FUBP1 PE=1 SV=3
Q96I24	FUBP3	0.89447	-0.160895	0.79282	-0.334935	>sp|Q96I24|FUBP3_HUMAN Far upstream element-binding protein 3 OS=Homo sapiens GN=FUBP3 PE=1 SV=2
Q6UX46	F150B	1.1702	0.226755	0.79265	-0.335244	>sp|Q6UX46|F150B_HUMAN Protein FAM150B OS=Homo sapiens GN=FAM150B PE=2 SV=2
P48637	GSHB	1.00528	0.00760217	0.854987	-0.226026	>sp|P48637|GSHB_HUMAN Glutathione synthetase OS=Homo sapiens GN=GSS PE=1 SV=1
P21266	GSTM3	1.46559	0.551486	1.15135	0.203321	>sp|P21266|GSTM3_HUMAN Glutathione S-transferase Mu 3 OS=Homo sapiens GN=GSTM3 PE=1 SV=3
Q9BYD1	RM13	0.81415	-0.296633	0.78859	-0.342653	>sp|Q9BYD1|RM13_HUMAN 39S ribosomal protein L13, mitochondrial OS=Homo sapiens GN=MRPL13 PE=1 SV=1
Q92974	ARHG2	0.97058	-0.043081	0.78637	-0.34672	>sp|Q92974|ARHG2_HUMAN Rho guanine nucleotide exchange factor 2 OS=Homo sapiens GN=ARHGEF2 PE=1 SV=4
Q562R1	ACTBL	0.857195	-0.222305	0.834884	-0.260353	>sp|Q562R1|ACTBL_HUMAN Beta-actin-like protein 2 OS=Homo sapiens GN=ACTBL2 PE=1 SV=2
Q86VM9	ZCH18	0.9539	-0.0680901	0.78152	-0.355645	>sp|Q86VM9|ZCH18_HUMAN Zinc finger CCCH domain-containing protein 18 OS=Homo sapiens GN=ZC3H18 PE=1 SV=2
Q00341	VIGLN	1.01848	0.026419	1.03315	0.0470466	>sp|Q00341|VIGLN_HUMAN Vigilin OS=Homo sapiens GN=HDLBP PE=1 SV=2
Q08752	PPID	0.95249	-0.0702241	0.77617	-0.365555	>sp|Q08752|PPID_HUMAN Peptidyl-prolyl cis-trans isomerase D OS=Homo sapiens GN=PPID PE=1 SV=3
P35269	T2FA	0.82374	-0.279739	0.77436	-0.368924	>sp|P35269|T2FA_HUMAN General transcription factor IIF subunit 1 OS=Homo sapiens GN=GTF2F1 PE=1 SV=2
Q14157	UBP2L	0.920356	-0.119736	1.00657	0.00944046	>sp|Q14157|UBP2L_HUMAN Ubiquitin-associated protein 2-like OS=Homo sapiens GN=UBAP2L PE=1 SV=2
Q9NW82	WDR70	0.72332	-0.467294	0.77175	-0.373795	>sp|Q9NW82|WDR70_HUMAN WD repeat-containing protein 70 OS=Homo sapiens GN=WDR70 PE=1 SV=1
O75533	SF3B1	0.80638	-0.310468	0.77129	-0.374655	>sp|O75533|SF3B1_HUMAN Splicing factor 3B subunit 1 OS=Homo sapiens GN=SF3B1 PE=1 SV=3
Q9C0C2	TB182	0.77179	-0.37372	0.77092	-0.375347	>sp|Q9C0C2|TB182_HUMAN 182 kDa tankyrase-1-binding protein OS=Homo sapiens GN=TNKS1BP1 PE=1 SV=3
Q13435	SF3B2	1.17086	0.227565	0.983377	-0.0241836	>sp|Q13435|SF3B2_HUMAN Splicing factor 3B subunit 2 OS=Homo sapiens GN=SF3B2 PE=1 SV=2
Q5TBB1	RNH2B	0.70242	-0.509594	0.76889	-0.379151	>sp|Q5TBB1|RNH2B_HUMAN Ribonuclease H2 subunit B OS=Homo sapiens GN=RNASEH2B PE=1 SV=1
Q9UBQ5	EIF3K	0.84664	-0.240179	0.76544	-0.385639	>sp|Q9UBQ5|EIF3K_HUMAN Eukaryotic translation initiation factor 3 subunit K OS=Homo sapiens GN=EIF3K PE=1 SV=1
Q96C36	P5CR2	0.989911	-0.0146295	0.949181	-0.0752455	>sp|Q96C36|P5CR2_HUMAN Pyrroline-5-carboxylate reductase 2 OS=Homo sapiens GN=PYCR2 PE=1 SV=1
O00264	PGRC1	1.29454	0.372438	0.998773	-0.00177158	>sp|O00264|PGRC1_HUMAN Membrane-associated progesterone receptor component 1 OS=Homo sapiens GN=PGRMC1 PE=1 SV=3
P08574	CY1	1.115	0.157044	0.76066	-0.394676	>sp|P08574|CY1_HUMAN Cytochrome c1, heme protein, mitochondrial OS=Homo sapiens GN=CYC1 PE=1 SV=3
P09382	LEG1	1.1666	0.22231	0.75859	-0.398608	>sp|P09382|LEG1_HUMAN Galectin-1 OS=Homo sapiens GN=LGALS1 PE=1 SV=2
Q9UK41	VPS28	0.74306	-0.428449	0.75433	-0.406732	>sp|Q9UK41|VPS28_HUMAN Vacuolar protein sorting-associated protein 28 homolog OS=Homo sapiens GN=VPS28 PE=1 SV=1
Q16658	FSCN1	1.32583	0.406893	0.964403	-0.0522924	>sp|Q16658|FSCN1_HUMAN Fascin OS=Homo sapiens GN=FSCN1 PE=1 SV=3
O75436	VP26A	1.24355	0.314467	1.01628	0.0233004	>sp|O75436|VP26A_HUMAN Vacuolar protein sorting-associated protein 26A OS=Homo sapiens GN=VPS26A PE=1 SV=2
Q86UP2	KTN1	0.96162	-0.0564612	0.75204	-0.411119	>sp|Q86UP2|KTN1_HUMAN Kinectin OS=Homo sapiens GN=KTN1 PE=1 SV=1
Q29RF7	PDS5A	0.840398	-0.250856	0.863975	-0.210939	>sp|Q29RF7|PDS5A_HUMAN Sister chromatid cohesion protein PDS5 homolog A OS=Homo sapiens GN=PDS5A PE=1 SV=1
Q9UJY1	HSPB8	1.038	0.053802	0.856453	-0.223554	>sp|Q9UJY1|HSPB8_HUMAN Heat shock protein beta-8 OS=Homo sapiens GN=HSPB8 PE=1 SV=1
P50570	DYN2	0.94773	-0.077452	0.74506	-0.424571	>sp|P50570|DYN2_HUMAN Dynamin-2 OS=Homo sapiens GN=DNM2 PE=1 SV=2;>sp|Q05193|DYN1_HUMAN Dynamin-1 OS=Homo sapiens GN=DNM1 PE=1 SV=2
P51572	BAP31	0.86777	-0.204615	0.7447	-0.425269	>sp|P51572|BAP31_HUMAN B-cell receptor-associated protein 31 OS=Homo sapiens GN=BCAP31 PE=1 SV=3
Q3KQU3	MA7D1	0.9956	-0.00636186	0.74451	-0.425637	>sp|Q3KQU3|MA7D1_HUMAN MAP7 domain-containing protein 1 OS=Homo sapiens GN=MAP7D1 PE=1 SV=1
O43815	STRN	1.23741	0.307318	1.00884	0.0126932	>sp|O43815|STRN_HUMAN Striatin OS=Homo sapiens GN=STRN PE=1 SV=4
A6NL28	TPM3L	0.99957	-0.000620492	0.74074	-0.432961	>sp|A6NL28|TPM3L_HUMAN Putative tropomyosin alpha-3 chain-like protein OS=Homo sapiens PE=5 SV=2
Q9UKK9	NUDT5	0.73053	-0.452985	0.74044	-0.433545	>sp|Q9UKK9|NUDT5_HUMAN ADP-sugar pyrophosphatase OS=Homo sapiens GN=NUDT5 PE=1 SV=1
P50897	PPT1	1.11238	0.153648	0.863666	-0.211454	>sp|P50897|PPT1_HUMAN Palmitoyl-protein thioesterase 1 OS=Homo sapiens GN=PPT1 PE=1 SV=1
O15031		1.2	0.263033	0.91808	-0.123308	Plexin-B2 OS=Homo sapiens GN=PLXNB2 PE=1 SV=3 - [PLXB2_HUMAN]
P08572	CO4A2	1.2685	0.343124	0.7358	-0.442614	>sp|P08572|CO4A2_HUMAN Collagen alpha-2(IV) chain OS=Homo sapiens GN=COL4A2 PE=1 SV=4
Q9NR45	SIAS	0.816725	-0.292077	1.15904	0.212935	>sp|Q9NR45|SIAS_HUMAN Sialic acid synthase OS=Homo sapiens GN=NANS PE=1 SV=2
P08243	ASNS	0.69845	-0.517771	0.73555	-0.443105	>sp|P08243|ASNS_HUMAN Asparagine synthetase [glutamine-hydrolyzing] OS=Homo sapiens GN=ASNS PE=1 SV=4
P50579	AMPM2	0.95514	-0.0662159	0.73522	-0.443752	>sp|P50579|AMPM2_HUMAN Methionine aminopeptidase 2 OS=Homo sapiens GN=METAP2 PE=1 SV=1
Q9Y2S7	PDIP2	0.80662	-0.310039	0.73117	-0.451721	>sp|Q9Y2S7|PDIP2_HUMAN Polymerase delta-interacting protein 2 OS=Homo sapiens GN=POLDIP2 PE=1 SV=1
P30622	CLIP1	0.957241	-0.0630466	0.897618	-0.155827	>sp|P30622|CLIP1_HUMAN CAP-Gly domain-containing linker protein 1 OS=Homo sapiens GN=CLIP1 PE=1 SV=2
P36639	8ODP	0.85287	-0.229602	0.72939	-0.455238	>sp|P36639|8ODP_HUMAN 7,8-dihydro-8-oxoguanine triphosphatase OS=Homo sapiens GN=NUDT1 PE=1 SV=3
P49327	FAS	1.2517	0.323889	0.72526	-0.46343	>sp|P49327|FAS_HUMAN Fatty acid synthase OS=Homo sapiens GN=FASN PE=1 SV=3
P20339	RAB5A	0.83639	-0.257752	0.72474	-0.464465	>sp|P20339|RAB5A_HUMAN Ras-related protein Rab-5A OS=Homo sapiens GN=RAB5A PE=1 SV=2
O95777	NAA38	1.1267	0.172103	0.71831	-0.477321	>sp|O95777|NAA38_HUMAN N-alpha-acetyltransferase 38, NatC auxiliary subunit OS=Homo sapiens GN=NAA38 PE=1 SV=3
Q07021	C1QBP	0.67639	-0.564073	0.71421	-0.48558	>sp|Q07021|C1QBP_HUMAN Complement component 1 Q subcomponent-binding protein, mitochondrial OS=Homo sapiens GN=C1QBP PE=1 SV=1
P11441	UBL4A	0.97001	-0.0439285	0.70986	-0.494394	>sp|P11441|UBL4A_HUMAN Ubiquitin-like protein 4A OS=Homo sapiens GN=UBL4A PE=1 SV=1
P04792	HSPB1	1.02033	0.0290417	0.980337	-0.0286503	>sp|P04792|HSPB1_HUMAN Heat shock protein beta-1 OS=Homo sapiens GN=HSPB1 PE=1 SV=2
Q00587	CDC42EP1	1.04547	0.0641477	0.956001	-0.0649161	>sp|Q00587|BORG5_HUMAN Cdc42 effector protein 1 OS=Homo sapiens GN=CDC42EP1 PE=1 SV=1
Q9Y3C6	PPIL1	0.78355	-0.351903	0.70397	-0.506414	>sp|Q9Y3C6|PPIL1_HUMAN Peptidyl-prolyl cis-trans isomerase-like 1 OS=Homo sapiens GN=PPIL1 PE=1 SV=1
O00505	IMA3	1.0518	0.0728604	0.70347	-0.507439	>sp|O00505|IMA3_HUMAN Importin subunit alpha-3 OS=Homo sapiens GN=KPNA3 PE=1 SV=2
Q9NWV8	MRI40	0.91141	-0.133828	0.69921	-0.516202	>sp|Q9NWV8|MRI40_HUMAN BRCA1-A complex subunit MERIT40 OS=Homo sapiens GN=MERIT40 PE=1 SV=1
Q15836	VAMP3	0.8731	-0.195781	0.69094	-0.533368	>sp|Q15836|VAMP3_HUMAN Vesicle-associated membrane protein 3 OS=Homo sapiens GN=VAMP3 PE=1 SV=3
Q6FI81	CPIN1	0.901348	-0.149844	0.778358	-0.361494	>sp|Q6FI81|CPIN1_HUMAN Anamorsin OS=Homo sapiens GN=CIAPIN1 PE=1 SV=2
Q9H939	PPIP2	0.89714	-0.156595	0.68191	-0.552347	>sp|Q9H939|PPIP2_HUMAN Proline-serine-threonine phosphatase-interacting protein 2 OS=Homo sapiens GN=PSTPIP2 PE=1 SV=4
Q8IVM0	CCD50	1.2835	0.360083	0.68183	-0.552516	>sp|Q8IVM0|CCD50_HUMAN Coiled-coil domain-containing protein 50 OS=Homo sapiens GN=CCDC50 PE=1 SV=1
O60884	DNJA2	1.28062	0.356839	0.863066	-0.212457	>sp|O60884|DNJA2_HUMAN DnaJ homolog subfamily A member 2 OS=Homo sapiens GN=DNAJA2 PE=1 SV=1
P17174	AATC	0.66717	-0.583874	1.1696	0.226015	>sp|P17174|AATC_HUMAN Aspartate aminotransferase, cytoplasmic OS=Homo sapiens GN=GOT1 PE=1 SV=3
P07858	CATB	0.86373	-0.211348	0.66825	-0.58154	>sp|P07858|CATB_HUMAN Cathepsin B OS=Homo sapiens GN=CTSB PE=1 SV=3
P19387	RPB3	1.1574	0.210888	1.084	0.116365	>sp|P19387|RPB3_HUMAN DNA-directed RNA polymerase II subunit RPB3 OS=Homo sapiens GN=POLR2C PE=1 SV=2
O00629	IMA4	1.35105	0.434086	1.11763	0.160449	>sp|O00629|IMA4_HUMAN Importin subunit alpha-4 OS=Homo sapiens GN=KPNA4 PE=1 SV=1
O14757	CHEK1	1.044	0.0621217	1.0692	0.0965317	>sp|O14757|CHK1_HUMAN Serine/threonine-protein kinase Chk1 OS=Homo sapiens GN=CHEK1 PE=1 SV=1
O14929	HAT1	1.0008	0.00115369	0.88269	-0.180021	>sp|O14929|HAT1_HUMAN Histone acetyltransferase type B catalytic subunit OS=Homo sapiens GN=HAT1 PE=1 SV=1
O15269	SPTLC1	0.822195	-0.282447	1.12499	0.169909	>sp|O15269|SPTC1_HUMAN Serine palmitoyltransferase 1 OS=Homo sapiens GN=SPTLC1 PE=1 SV=1
O43148	RNMT	0.83013	-0.268591	0.98393	-0.0233724	>sp|O43148|MCES_HUMAN mRNA cap guanine-N7 methyltransferase OS=Homo sapiens GN=RNMT PE=1 SV=1
O43615	TIM44	1.208	0.27262	0.7136	-0.486812	>sp|O43615|TIM44_HUMAN Mitochondrial import inner membrane translocase subunit TIM44 OS=Homo sapiens GN=TIMM44 PE=1 SV=2
O60701	UGDH	1.20825	0.272919	1.2495	0.321351	>sp|O60701|UGDH_HUMAN UDP-glucose 6-dehydrogenase OS=Homo sapiens GN=UGDH PE=1 SV=1
O60825	PFKFB2	1.0936	0.129081	0.75532	-0.40484	>sp|O60825|F262_HUMAN 6-phosphofructo-2-kinase/fructose-2,6-biphosphatase 2 OS=Homo sapiens GN=PFKFB2 PE=1 SV=2;>sp|P16118|F261_HUMAN 6-phosphofructo-2-kinase/fructose-2,6-biphosphatase 1 OS=Homo sapiens GN=PFKFB1 PE=1 SV=3
O75477	ERLIN1	1.2155	0.28155	1.1885	0.249142	>sp|O75477|ERLN1_HUMAN Erlin-1 OS=Homo sapiens GN=ERLIN1 PE=1 SV=1;>sp|O94905|ERLN2_HUMAN Erlin-2 OS=Homo sapiens GN=ERLIN2 PE=1 SV=1
O75874	IDH1	0.985065	-0.0217092	1.19703	0.259453	>sp|O75874|IDHC_HUMAN Isocitrate dehydrogenase [NADP] cytoplasmic OS=Homo sapiens GN=IDH1 PE=1 SV=2
O94788	ALDH1A2	1.0432	0.0610158	1.0207	0.0295589	>sp|O94788|AL1A2_HUMAN Retinal dehydrogenase 2 OS=Homo sapiens GN=ALDH1A2 PE=1 SV=3
O94925	GLS	1.2724	0.347552	0.850105	-0.234287	>sp|O94925|GLSK_HUMAN Glutaminase kidney isoform, mitochondrial OS=Homo sapiens GN=GLS PE=1 SV=1
O95218	ZRAB2	1.09597	0.132203	0.832609	-0.264289	>sp|O95218|ZRAB2_HUMAN Zinc finger Ran-binding domain-containing protein 2 OS=Homo sapiens GN=ZRANB2 PE=1 SV=2
P00367	GLUD	1.04902	0.0690422	0.977117	-0.0333973	>sp|P00367|DHE3_HUMAN Glutamate dehydrogenase 1, mitochondrial OS=Homo sapiens GN=GLUD1 PE=1 SV=2;>sp|P49448|DHE4_HUMAN Glutamate dehydrogenase 2, mitochondrial OS=Homo sapiens GN=GLUD2 PE=1 SV=2
P00390	GSR	0.866313	-0.207041	0.974363	-0.0374695	>sp|P00390|GSHR_HUMAN Glutathione reductase, mitochondrial OS=Homo sapiens GN=GSR PE=1 SV=2
P00966	ASS	0.779609	-0.359178	1.11933	0.162633	>sp|P00966|ASSY_HUMAN Argininosuccinate synthase OS=Homo sapiens GN=ASS1 PE=1 SV=2
P08397	HMBS	0.69145	-0.532303	0.9503	-0.0735451	>sp|P08397|HEM3_HUMAN Porphobilinogen deaminase OS=Homo sapiens GN=HMBS PE=1 SV=2
P08559	PDHA1	0.820909	-0.284705	1.06917	0.0964858	>sp|P08559|ODPA_HUMAN Pyruvate dehydrogenase E1 component subunit alpha, somatic form, mitochondrial OS=Homo sapiens GN=PDHA1 PE=1 SV=3
P09622	DLD	1.19127	0.252496	1.13573	0.183624	>sp|P09622|DLDH_HUMAN Dihydrolipoyl dehydrogenase, mitochondrial OS=Homo sapiens GN=DLD PE=1 SV=2
P09914	IFIT1	0.93055	-0.103844	1.1247	0.16954	>sp|P09914|IFIT1_HUMAN Interferon-induced protein with tetratricopeptide repeats 1 OS=Homo sapiens GN=IFIT1 PE=1 SV=2
P12277	CKB	0.798993	-0.323745	1.02423	0.0345444	>sp|P12277|KCRB_HUMAN Creatine kinase B-type OS=Homo sapiens GN=CKB PE=1 SV=1
P12955	PEPD	0.84915	-0.235909	0.979485	-0.0299047	>sp|P12955|PEPD_HUMAN Xaa-Pro dipeptidase OS=Homo sapiens GN=PEPD PE=1 SV=3
P13489	RINI	0.897119	-0.156629	0.853643	-0.228295	>sp|P13489|RINI_HUMAN Ribonuclease inhibitor OS=Homo sapiens GN=RNH1 PE=1 SV=2
P13861	KAP2	1.1199	0.16337	0.829575	-0.269556	>sp|P13861|KAP2_HUMAN cAMP-dependent protein kinase type II-alpha regulatory subunit OS=Homo sapiens GN=PRKAR2A PE=1 SV=2
P15291	B4GALT1	0.92472	-0.112912	1.0178	0.0254541	>sp|P15291|B4GT1_HUMAN Beta-1,4-galactosyltransferase 1 OS=Homo sapiens GN=B4GALT1 PE=1 SV=5
P19971	TYMP	0.767155	-0.38241	0.926295	-0.110456	>sp|P19971|TYPH_HUMAN Thymidine phosphorylase OS=Homo sapiens GN=TYMP PE=1 SV=2
P20042	IF2B	0.773317	-0.370867	0.95523	-0.0660799	>sp|P20042|IF2B_HUMAN Eukaryotic translation initiation factor 2 subunit 2 OS=Homo sapiens GN=EIF2S2 PE=1 SV=2
P27797	CALR	1.01198	0.017176	0.923253	-0.115202	>sp|P27797|CALR_HUMAN Calreticulin OS=Homo sapiens GN=CALR PE=1 SV=1
P28838	LAP3	0.825512	-0.276639	0.990781	-0.0133619	>sp|P28838|AMPL_HUMAN Cytosol aminopeptidase OS=Homo sapiens GN=LAP3 PE=1 SV=3
P29353	SHC1	0.8923	-0.164399	0.9576	-0.0625049	>sp|P29353|SHC1_HUMAN SHC-transforming protein 1 OS=Homo sapiens GN=SHC1 PE=1 SV=4
P30520	ADSS	0.87577	-0.191376	0.949414	-0.0748905	>sp|P30520|PURA2_HUMAN Adenylosuccinate synthetase isozyme 2 OS=Homo sapiens GN=ADSS PE=1 SV=3
P30837	ALDH1B1	0.85196	-0.231142	0.98807	-0.0173148	>sp|P30837|AL1B1_HUMAN Aldehyde dehydrogenase X, mitochondrial OS=Homo sapiens GN=ALDH1B1 PE=1 SV=3
P31153	METK2	1.01511	0.0216432	0.974935	-0.0366221	>sp|P31153|METK2_HUMAN S-adenosylmethionine synthase isoform type-2 OS=Homo sapiens GN=MAT2A PE=1 SV=1
P31689	DNJA1	0.907957	-0.139305	1.01593	0.0227963	>sp|P31689|DNJA1_HUMAN DnaJ homolog subfamily A member 1 OS=Homo sapiens GN=DNAJA1 PE=1 SV=2
P31943	HNRH1	1.32297	0.40378	1.32974	0.411149	Heterogeneous nuclear ribonucleoprotein H OS=Homo sapiens GN=HNRNPH1 PE=1 SV=4;>sp|P55795|HNRH2_HUMAN Heterogeneous nuclear ribonucleoprotein H2 OS=Homo sapiens GN=HNRNPH2 PE=1 SV=1
P36507	MP2K2	1.06555	0.0915983	1.07596	0.105628	>sp|P36507|MP2K2_HUMAN Dual specificity mitogen-activated protein kinase kinase 2 OS=Homo sapiens GN=MAP2K2 PE=1 SV=1
P39656	DDOST	1.05437	0.0763767	0.88812	-0.171173	>sp|P39656|OST48_HUMAN Dolichyl-diphosphooligosaccharide--protein glycosyltransferase 48 kDa subunit OS=Homo sapiens GN=DDOST PE=1 SV=4
P39748	FEN1	0.883923	-0.178007	1.13406	0.181498	>sp|P39748|FEN1_HUMAN Flap endonuclease 1 OS=Homo sapiens GN=FEN1 PE=1 SV=1
P42166	TMPO	0.87605	-0.190915	1.05728	0.0803609	>sp|P42166|LAP2A_HUMAN Lamina-associated polypeptide 2, isoform alpha OS=Homo sapiens GN=TMPO PE=1 SV=2;>sp|P42167|LAP2B_HUMAN Lamina-associated polypeptide 2, isoforms beta/gamma OS=Homo sapiens GN=TMPO PE=1 SV=2
P42765	ACAA2	1.10303	0.141477	0.995296	-0.00680192	>sp|P42765|THIM_HUMAN 3-ketoacyl-CoA thiolase, mitochondrial OS=Homo sapiens GN=ACAA2 PE=1 SV=2
P49257	LMAN1	1.15532	0.208299	1.03922	0.0555046	>sp|P49257|LMAN1_HUMAN Protein ERGIC-53 OS=Homo sapiens GN=LMAN1 PE=1 SV=2
P49593	PPM1F	1.3261	0.40719	0.92398	-0.114066	>sp|P49593|PPM1F_HUMAN Protein phosphatase 1F OS=Homo sapiens GN=PPM1F PE=1 SV=3
P49643	PRIM2	0.791132	-0.33801	0.988626	-0.0165032	>sp|P49643|PRI2_HUMAN DNA primase large subunit OS=Homo sapiens GN=PRIM2 PE=1 SV=2
P49753	ACOT2	1.25535	0.32809	1.1924	0.253868	>sp|P49753|ACOT2_HUMAN Acyl-coenzyme A thioesterase 2, mitochondrial OS=Homo sapiens GN=ACOT2 PE=1 SV=6;>sp|Q86TX2|ACOT1_HUMAN Acyl-coenzyme A thioesterase 1 OS=Homo sapiens GN=ACOT1 PE=1 SV=1
P49841	GSK3B	0.67689	-0.563007	0.91182	-0.133179	>sp|P49841|GSK3B_HUMAN Glycogen synthase kinase-3 beta OS=Homo sapiens GN=GSK3B PE=1 SV=2
P50458	LHX2	1.249	0.320773	1.0293	0.0416635	>sp|P50458|LHX2_HUMAN LIM/homeobox protein Lhx2 OS=Homo sapiens GN=LHX2 PE=2 SV=2;>sp|Q9NQ69|LHX9_HUMAN LIM/homeobox protein Lhx9 OS=Homo sapiens GN=LHX9 PE=1 SV=3
P51648	ALDH3A2	1.0362	0.0513025	1.22145	0.288595	>sp|P51648|AL3A2_HUMAN Fatty aldehyde dehydrogenase OS=Homo sapiens GN=ALDH3A2 PE=1 SV=1
P52306	RAP1GDS1	0.945585	-0.0807209	1.28795	0.365077	>sp|P52306|GDS1_HUMAN Rap1 GTPase-GDP dissociation stimulator 1 OS=Homo sapiens GN=RAP1GDS1 PE=1 SV=3
P53041	PPP5C	1.00724	0.0104075	1.04895	0.0689459	>sp|P53041|PPP5_HUMAN Serine/threonine-protein phosphatase 5 OS=Homo sapiens GN=PPP5C PE=1 SV=1
P54687	BCAT1	0.96219	-0.0556063	0.906852	-0.14106	>sp|P54687|BCAT1_HUMAN Branched-chain-amino-acid aminotransferase, cytosolic OS=Homo sapiens GN=BCAT1 PE=1 SV=3
P54725	RAD23A	0.801593	-0.319058	1.21223	0.277667	>sp|P54725|RD23A_HUMAN UV excision repair protein RAD23 homolog A OS=Homo sapiens GN=RAD23A PE=1 SV=1
P55036	PSMD4	0.952995	-0.0694595	0.99764	-0.00340878	>sp|P55036|PSMD4_HUMAN 26S proteasome non-ATPase regulatory subunit 4 OS=Homo sapiens GN=PSMD4 PE=1 SV=1
P55209	NAP1L1	1.1953	0.257373	0.964197	-0.0526007	>sp|P55209|NP1L1_HUMAN Nucleosome assembly protein 1-like 1 OS=Homo sapiens GN=NAP1L1 PE=1 SV=1
P55263	ADK	0.855513	-0.225138	1.02656	0.0378226	>sp|P55263|ADK_HUMAN Adenosine kinase OS=Homo sapiens GN=ADK PE=1 SV=2
P61011	SRP54	1.06196	0.0867294	1.25321	0.325628	>sp|P61011|SRP54_HUMAN Signal recognition particle 54 kDa protein OS=Homo sapiens GN=SRP54 PE=1 SV=1
P61163	ACTR1A	0.821067	-0.284429	0.9212	-0.118414	>sp|P61163|ACTZ_HUMAN Alpha-centractin OS=Homo sapiens GN=ACTR1A PE=1 SV=1
P62191	PSMC1	1.01924	0.0274999	1.03182	0.0451973	>sp|P62191|PRS4_HUMAN 26S protease regulatory subunit 4 OS=Homo sapiens GN=PSMC1 PE=1 SV=1
P62195	PRS8	1.02386	0.0340172	1.01158	0.0166143	>sp|P62195|PRS8_HUMAN 26S protease regulatory subunit 8 OS=Homo sapiens GN=PSMC5 PE=1 SV=1
Q01085	TIAL1	1.251	0.323082	1.06645	0.0928231	>sp|Q01085|TIAR_HUMAN Nucleolysin TIAR OS=Homo sapiens GN=TIAL1 PE=1 SV=1
Q01518	CAP1	0.924811	-0.112769	0.918587	-0.122512	>sp|Q01518|CAP1_HUMAN Adenylyl cyclase-associated protein 1 OS=Homo sapiens GN=CAP1 PE=1 SV=5
Q01581	HMGCS1	0.83687	-0.256925	0.99773	-0.00327864	>sp|Q01581|HMCS1_HUMAN Hydroxymethylglutaryl-CoA synthase, cytoplasmic OS=Homo sapiens GN=HMGCS1 PE=1 SV=2
Q02252	ALDH6A1	0.79333	-0.334007	0.951475	-0.0717623	>sp|Q02252|MMSA_HUMAN Methylmalonate-semialdehyde dehydrogenase [acylating], mitochondrial OS=Homo sapiens GN=ALDH6A1 PE=1 SV=2
Q02750	MAP2K1	0.83874	-0.253704	0.821953	-0.282872	>sp|Q02750|MP2K1_HUMAN Dual specificity mitogen-activated protein kinase kinase 1 OS=Homo sapiens GN=MAP2K1 PE=1 SV=2
Q06203	PPAT	0.875842	-0.191257	1.05884	0.082488	>sp|Q06203|PUR1_HUMAN Amidophosphoribosyltransferase OS=Homo sapiens GN=PPAT PE=1 SV=1
Q06587	RING1	1.18358	0.243152	1.18217	0.241442	>sp|Q06587|RING1_HUMAN E3 ubiquitin-protein ligase RING1 OS=Homo sapiens GN=RING1 PE=1 SV=2
Q09028	RBBP4	1.07323	0.101961	1.20758	0.272119	Histone-binding protein RBBP4 OS=Homo sapiens GN=RBBP4 PE=1 SV=3
Q0VDF9	HSPA14	0.940373	-0.0886945	1.07671	0.106634	>sp|Q0VDF9|HSP7E_HUMAN Heat shock 70 kDa protein 14 OS=Homo sapiens GN=HSPA14 PE=1 SV=1
Q12824	SMARCB1	0.95414	-0.0677271	0.78232	-0.354169	>sp|Q12824|SNF5_HUMAN SWI/SNF-related matrix-associated actin-dependent regulator of chromatin subfamily B member 1 OS=Homo sapiens GN=SMARCB1 PE=1 SV=2
Q12849	GRSF1	1.10193	0.140037	1.12121	0.16505	>sp|Q12849|GRSF1_HUMAN G-rich sequence factor 1 OS=Homo sapiens GN=GRSF1 PE=1 SV=3
Q12905	ILF2	0.828477	-0.271466	1.2203	0.28724	>sp|Q12905|ILF2_HUMAN Interleukin enhancer-binding factor 2 OS=Homo sapiens GN=ILF2 PE=1 SV=2
Q13098	CSN1	0.918514	-0.122626	1.03486	0.0494316	>sp|Q13098|CSN1_HUMAN COP9 signalosome complex subunit 1 OS=Homo sapiens GN=GPS1 PE=1 SV=4
Q13217	DNAJC3	1.34793	0.430749	0.904427	-0.144925	>sp|Q13217|DNJC3_HUMAN DnaJ homolog subfamily C member 3 OS=Homo sapiens GN=DNAJC3 PE=1 SV=1
Q13228	SELENBP1	0.73739	-0.4395	1.00295	0.00424969	>sp|Q13228|SBP1_HUMAN Selenium-binding protein 1 OS=Homo sapiens GN=SELENBP1 PE=1 SV=2
Q13685	AAMP	1.26176	0.335441	1.43577	0.521826	>sp|Q13685|AAMP_HUMAN Angio-associated migratory cell protein OS=Homo sapiens GN=AAMP PE=1 SV=2
Q14318	FKBP8	1.0064	0.00920383	0.83631	-0.25789	>sp|Q14318|FKBP8_HUMAN Peptidyl-prolyl cis-trans isomerase FKBP8 OS=Homo sapiens GN=FKBP8 PE=1 SV=2
Q14554	PDIA5	0.8874	-0.172344	1.0522	0.073409	>sp|Q14554|PDIA5_HUMAN Protein disulfide-isomerase A5 OS=Homo sapiens GN=PDIA5 PE=1 SV=1
Q15165	PON2	1.2612	0.334797	0.8794	-0.185409	>sp|Q15165|PON2_HUMAN Serum paraoxonase/arylesterase 2 OS=Homo sapiens GN=PON2 PE=1 SV=2
Q15813	TBCE	0.99674	-0.00471087	1.19113	0.252335	>sp|Q15813|TBCE_HUMAN Tubulin-specific chaperone E OS=Homo sapiens GN=TBCE PE=1 SV=1
Q15911	ZFHX3	1.14185	0.191373	1.1192	0.162468	>sp|Q15911|ZFHX3_HUMAN Zinc finger homeobox protein 3 OS=Homo sapiens GN=ZFHX3 PE=1 SV=2
Q16850	CYP51A1	1.0292	0.0415234	1.2359	0.305562	>sp|Q16850|CP51A_HUMAN Lanosterol 14-alpha demethylase OS=Homo sapiens GN=CYP51A1 PE=1 SV=3
Q16851	UGP2	0.996331	-0.00530282	1.1679	0.223921	>sp|Q16851|UGPA_HUMAN UTP--glucose-1-phosphate uridylyltransferase OS=Homo sapiens GN=UGP2 PE=1 SV=5
Q16881	TXNRD1	0.862547	-0.213326	1.24843	0.320112	>sp|Q16881|TRXR1_HUMAN Thioredoxin reductase 1, cytoplasmic OS=Homo sapiens GN=TXNRD1 PE=1 SV=3
Q504Y3	ZCWPW2	0.82398	-0.279319	1.0676	0.0943712	>sp|Q504Y3|ZCPW2_HUMAN Zinc finger CW-type PWWP domain protein 2 OS=Homo sapiens GN=ZCWPW2 PE=2 SV=1
Q52LJ0	FAM98B	1.18325	0.242755	0.943675	-0.083638	>sp|Q52LJ0|FA98B_HUMAN Protein FAM98B OS=Homo sapiens GN=FAM98B PE=1 SV=1
Q53EZ4	CEP55	0.929355	-0.105698	0.892258	-0.164468	>sp|Q53EZ4|CEP55_HUMAN Centrosomal protein of 55 kDa OS=Homo sapiens GN=CEP55 PE=1 SV=3
Q53HC9	TSSC1	0.77114	-0.374935	0.99663	-0.00487009	>sp|Q53HC9|TSSC1_HUMAN Protein TSSC1 OS=Homo sapiens GN=TSSC1 PE=1 SV=2
Q5VW32	BROX	0.84479	-0.243335	1.1296	0.175812	>sp|Q5VW32|BROX_HUMAN BRO1 domain-containing protein BROX OS=Homo sapiens GN=BROX PE=1 SV=1
Q6DD88	ATL3	0.683324	-0.549358	1.04344	0.0613449	>sp|Q6DD88|ATLA3_HUMAN Atlastin-3 OS=Homo sapiens GN=ATL3 PE=1 SV=1
Q6P1R4	DUS1L	0.82097	-0.284599	1.3693	0.453439	>sp|Q6P1R4|DUS1L_HUMAN tRNA-dihydrouridine synthase 1-like OS=Homo sapiens GN=DUS1L PE=1 SV=1
Q6S8J3	POTEE	0.92823	-0.107446	0.75963	-0.396631	>sp|Q6S8J3|POTEE_HUMAN POTE ankyrin domain family member E OS=Homo sapiens GN=POTEE PE=1 SV=3;>sp|P0CG38|POTEI_HUMAN POTE ankyrin domain family member I OS=Homo sapiens GN=POTEI PE=3 SV=1;>sp|Q9BYX7|ACTBM_HUMAN Putative beta-actin-like protein 3 OS=Homo sa
Q7L1Q6	BZW1	0.69145	-0.532303	0.8278	-0.272646	>sp|Q7L1Q6|BZW1_HUMAN Basic leucine zipper and W2 domain-containing protein 1 OS=Homo sapiens GN=BZW1 PE=1 SV=1
Q86U42	PABP2	1.2308	0.299596	1.202	0.265437	>sp|Q86U42|PABP2_HUMAN Polyadenylate-binding protein 2 OS=Homo sapiens GN=PABPN1 PE=1 SV=3
Q86VY9	TMEM200A	0.8874	-0.172344	1.0522	0.073409	>sp|Q86VY9|T200A_HUMAN Transmembrane protein 200A OS=Homo sapiens GN=TMEM200A PE=2 SV=1
Q8N806	UBR7	1.00177	0.00255611	1.06971	0.0972152	>sp|Q8N806|UBR7_HUMAN Putative E3 ubiquitin-protein ligase UBR7 OS=Homo sapiens GN=UBR7 PE=1 SV=2
Q8NB16	MLKL	1.18276	0.242157	1.10823	0.148257	>sp|Q8NB16|MLKL_HUMAN Mixed lineage kinase domain-like protein OS=Homo sapiens GN=MLKL PE=1 SV=1
Q8NBX0	SCCPDH	1.49233	0.57757	1.32073	0.401339	>sp|Q8NBX0|SCPDH_HUMAN Probable saccharopine dehydrogenase OS=Homo sapiens GN=SCCPDH PE=1 SV=1
Q8NCA5	FAM98A	0.7966	-0.328073	1.1598	0.213876	>sp|Q8NCA5|FA98A_HUMAN Protein FAM98A OS=Homo sapiens GN=FAM98A PE=1 SV=1
O60610	DIAP1	0.740775	-0.432893	1.27353	0.348832	>sp|O60610|DIAP1_HUMAN Protein diaphanous homolog 1 OS=Homo sapiens GN=DIAPH1 PE=1 SV=2
Q9BWW4	SSBP3	0.689213	-0.536977	0.998009	-0.00287563	>sp|Q9BWW4|SSBP3_HUMAN Single-stranded DNA-binding protein 3 OS=Homo sapiens GN=SSBP3 PE=1 SV=1
Q8WZ42	TTN	1.01809	0.0258722	0.992385	-0.0110282	>sp|Q8WZ42|TITIN_HUMAN Titin OS=Homo sapiens GN=TTN PE=1 SV=2
Q92785	DPF2	0.88006	-0.184326	1.268	0.342555	>sp|Q92785|REQU_HUMAN Zinc finger protein ubi-d4 OS=Homo sapiens GN=DPF2 PE=1 SV=2
Q96BN8	FAM105B	1.03105	0.0441143	0.976055	-0.0349656	>sp|Q96BN8|F105B_HUMAN Protein FAM105B OS=Homo sapiens GN=FAM105B PE=1 SV=3
Q96CS3	FAF2	0.80522	-0.312545	0.941395	-0.0871279	>sp|Q96CS3|FAF2_HUMAN FAS-associated factor 2 OS=Homo sapiens GN=FAF2 PE=1 SV=2
Q96EI5	TCAL4	0.85703	-0.222582	0.87208	-0.197468	>sp|Q96EI5|TCAL4_HUMAN Transcription elongation factor A protein-like 4 OS=Homo sapiens GN=TCEAL4 PE=1 SV=2
Q96FL9	GALNT14	1.1394	0.188274	1.0807	0.111966	>sp|Q96FL9|GLT14_HUMAN Polypeptide N-acetylgalactosaminyltransferase 14 OS=Homo sapiens GN=GALNT14 PE=2 SV=1
Q96HY6	DDRGK1	1.25087	0.322938	1.17545	0.233213	>sp|Q96HY6|DDRGK_HUMAN DDRGK domain-containing protein 1 OS=Homo sapiens GN=DDRGK1 PE=1 SV=2
Q96I99	SUCB2	0.884117	-0.177691	0.932243	-0.101222	>sp|Q96I99|SUCB2_HUMAN Succinyl-CoA ligase [GDP-forming] subunit beta, mitochondrial OS=Homo sapiens GN=SUCLG2 PE=1 SV=2
Q96KP4	CNDP2	0.90703	-0.140778	1.10865	0.148804	>sp|Q96KP4|CNDP2_HUMAN Cytosolic non-specific dipeptidase OS=Homo sapiens GN=CNDP2 PE=1 SV=2
Q99459	CDC5L	0.879978	-0.184461	0.830004	-0.26881	>sp|Q99459|CDC5L_HUMAN Cell division cycle 5-like protein OS=Homo sapiens GN=CDC5L PE=1 SV=2
Q99615	DNAJC7	0.979495	-0.02989	0.97812	-0.0319166	>sp|Q99615|DNJC7_HUMAN DnaJ homolog subfamily C member 7 OS=Homo sapiens GN=DNAJC7 PE=1 SV=2
Q9BQ67	GRWD1	0.851725	-0.23154	1.00734	0.0105579	>sp|Q9BQ67|GRWD1_HUMAN Glutamate-rich WD repeat-containing protein 1 OS=Homo sapiens GN=GRWD1 PE=1 SV=1
Q9BQA1	WDR77	1.03359	0.047664	1.03481	0.0493659	>sp|Q9BQA1|MEP50_HUMAN Methylosome protein 50 OS=Homo sapiens GN=WDR77 PE=1 SV=1
Q9BUF5	TUBB6	1.04511	0.0636548	1.1505	0.202261	>sp|Q9BUF5|TBB6_HUMAN Tubulin beta-6 chain OS=Homo sapiens GN=TUBB6 PE=1 SV=1
Q9BVA1	TUBB2B	0.9147	-0.128629	0.93792	-0.0924632	>sp|Q9BVA1|TBB2B_HUMAN Tubulin beta-2B chain OS=Homo sapiens GN=TUBB2B PE=1 SV=1
Q9BYR6	KRTAP3.3	1.118	0.16092	1.0453	0.0639171	>sp|Q9BYR6|KRA33_HUMAN Keratin-associated protein 3-3 OS=Homo sapiens GN=KRTAP3-3 PE=1 SV=1
Q9BZZ5	API5	0.673145	-0.571012	1.21828	0.284849	>sp|Q9BZZ5|API5_HUMAN Apoptosis inhibitor 5 OS=Homo sapiens GN=API5 PE=1 SV=2					Antiapoptosis clone 11 protein;Apoptosis inhibitor 5;Cell migration-inducing gene 8 protein;Fibroblast growth factor 2-interacting factor;Protein XAGL
Q9GZS1	POLR1E	0.87424	-0.193899	0.899907	-0.152153	>sp|Q9GZS1|RPA49_HUMAN DNA-directed RNA polymerase I subunit RPA49 OS=Homo sapiens GN=POLR1E PE=1 SV=2
Q9H074	PAIP1	1.41233	0.498081	1.00148	0.00213841	>sp|Q9H074|PAIP1_HUMAN Polyadenylate-binding protein-interacting protein 1 OS=Homo sapiens GN=PAIP1 PE=1 SV=1
Q9H0C8	ILKAP	1.04238	0.0598744	0.76436	-0.387676	>sp|Q9H0C8|ILKAP_HUMAN Integrin-linked kinase-associated serine/threonine phosphatase 2C OS=Homo sapiens GN=ILKAP PE=1 SV=1
Q9HA77	CARS2	1.196	0.258217	0.87674	-0.189779	>sp|Q9HA77|SYCM_HUMAN Probable cysteinyl-tRNA synthetase, mitochondrial OS=Homo sapiens GN=CARS2 PE=1 SV=1
Q9NR56	MBNL1	0.75294	-0.409393	0.90239	-0.148177	>sp|Q9NR56|MBNL1_HUMAN Muscleblind-like protein 1 OS=Homo sapiens GN=MBNL1 PE=1 SV=2
Q9NVA2	SEPT11	1.17424	0.231731	1.01423	0.0203801	>sp|Q9NVA2|SEP11_HUMAN Septin-11 OS=Homo sapiens GN=SEPT11 PE=1 SV=3
Q9P258	RCC2	1.08672	0.119974	1.14654	0.197284	>sp|Q9P258|RCC2_HUMAN Protein RCC2 OS=Homo sapiens GN=RCC2 PE=1 SV=2
Q9P2R7	SUCLA2	1.26241	0.336177	0.945717	-0.0805193	>sp|Q9P2R7|SUCB1_HUMAN Succinyl-CoA ligase [ADP-forming] subunit beta, mitochondrial OS=Homo sapiens GN=SUCLA2 PE=1 SV=3
Q9UHG3	PCYOX1	1.38	0.464668	1.08431	0.116774	>sp|Q9UHG3|PCYOX_HUMAN Prenylcysteine oxidase 1 OS=Homo sapiens GN=PCYOX1 PE=1 SV=3
Q9UI12	ATP6V1H	1.04872	0.0686227	1.03748	0.0530835	>sp|Q9UI12|VATH_HUMAN V-type proton ATPase subunit H OS=Homo sapiens GN=ATP6V1H PE=1 SV=1
Q9UKX7	NUP50	1.06612	0.0923698	0.737695	-0.438904	>sp|Q9UKX7|NUP50_HUMAN Nuclear pore complex protein Nup50 OS=Homo sapiens GN=NUP50 PE=1 SV=2
Q9Y285	SYFA	1.03557	0.050432	1.05043	0.07098	>sp|Q9Y285|SYFA_HUMAN Phenylalanyl-tRNA synthetase alpha chain OS=Homo sapiens GN=FARSA PE=1 SV=3
Q9Y2Z4	YARS2	1.13167	0.178449	0.92544	-0.111789	>sp|Q9Y2Z4|SYYM_HUMAN Tyrosyl-tRNA synthetase, mitochondrial OS=Homo sapiens GN=YARS2 PE=1 SV=2
Q9Y312	C20orf4	1.13741	0.185752	0.975165	-0.0362817	>sp|Q9Y312|CT004_HUMAN Uncharacterized protein C20orf4 OS=Homo sapiens GN=C20orf4 PE=1 SV=2
Q9Y3I0	C22orf28	1.13579	0.183691	0.943864	-0.0833495	>sp|Q9Y3I0|CV028_HUMAN UPF0027 protein C22orf28 OS=Homo sapiens GN=C22orf28 PE=1 SV=1
Q9Y570	PPME1	0.73616	-0.441909	1.07226	0.100655	>sp|Q9Y570|PPME1_HUMAN Protein phosphatase methylesterase 1 OS=Homo sapiens GN=PPME1 PE=1 SV=3
Q9Y5A9	YTHD2	1.07031	0.0980287	1.35017	0.433136	>sp|Q9Y5A9|YTHD2_HUMAN YTH domain family protein 2 OS=Homo sapiens GN=YTHDF2 PE=1 SV=2
O00273	DFFA	1.01565	0.0224083	1.05518	0.0774846	>sp|O00273|DFFA_HUMAN DNA fragmentation factor subunit alpha OS=Homo sapiens GN=DFFA PE=1 SV=1
Q9BSL1	UBAC1	0.819944	-0.286403	1.15959	0.21361	>sp|Q9BSL1|UBAC1_HUMAN Ubiquitin-associated domain-containing protein 1 OS=Homo sapiens GN=UBAC1 PE=1 SV=1
Q53FA7	QORX	1.11187	0.152984	1.08507	0.117782	>sp|Q53FA7|QORX_HUMAN Quinone oxidoreductase PIG3 OS=Homo sapiens GN=TP53I3 PE=1 SV=2
Q7L3B6	CD37L	1.13127	0.177945	1.31855	0.398951	>sp|Q7L3B6|CD37L_HUMAN Hsp90 co-chaperone Cdc37-like 1 OS=Homo sapiens GN=CDC37L1 PE=1 SV=1
Q4G0X9	CCD40	0.881072	-0.182668	1.02971	0.0422317	>sp|Q4G0X9|CCD40_HUMAN Coiled-coil domain-containing protein 40 OS=Homo sapiens GN=CCDC40 PE=2 SV=2
Q13868	EXOS2	1.34153	0.423874	1.17432	0.231824	>sp|Q13868|EXOS2_HUMAN Exosome complex exonuclease RRP4 OS=Homo sapiens GN=EXOSC2 PE=1 SV=2
Q9BYD2	RM09	0.876219	-0.190637	0.885877	-0.174822	>sp|Q9BYD2|RM09_HUMAN 39S ribosomal protein L9, mitochondrial OS=Homo sapiens GN=MRPL9 PE=1 SV=2
Q9Y2R0	CCD56	0.76634	-0.383943	1.0162	0.0231844	>sp|Q9Y2R0|CCD56_HUMAN Coiled-coil domain-containing protein 56 OS=Homo sapiens GN=CCDC56 PE=1 SV=1
P55210	CASP7	0.81915	-0.2878	0.92676	-0.109732	>sp|P55210|CASP7_HUMAN Caspase-7 OS=Homo sapiens GN=CASP7 PE=1 SV=1
P53597	SUCA	1.1785	0.236952	0.95946	-0.0597054	>sp|P53597|SUCA_HUMAN Succinyl-CoA ligase [GDP-forming] subunit alpha, mitochondrial OS=Homo sapiens GN=SUCLG1 PE=1 SV=4;>sp|Q6ZRR7|LRRC9_HUMAN Leucine-rich repeat-containing protein 9 OS=Homo sapiens GN=LRRC9 PE=2 SV=2
P30536	TSPOA	1.4127	0.498455	1.0976	0.134352	>sp|P30536|TSPOA_HUMAN Translocator protein OS=Homo sapiens GN=TSPO PE=1 SV=3
P28069	PIT1	1.0682	0.0951818	1.2409	0.311387	>sp|P28069|PIT1_HUMAN Pituitary-specific positive transcription factor 1 OS=Homo sapiens GN=POU1F1 PE=1 SV=1
P19623	SPEE	0.83726	-0.256252	0.87142	-0.19856	>sp|P19623|SPEE_HUMAN Spermidine synthase OS=Homo sapiens GN=SRM PE=1 SV=1
P18124	RL7	0.6748	-0.567468	1.1985	0.26123	>sp|P18124|RL7_HUMAN 60S ribosomal protein L7 OS=Homo sapiens GN=RPL7 PE=1 SV=1
P08134	RHOC	1.2192	0.285935	0.95202	-0.0709362	>sp|P08134|RHOC_HUMAN Rho-related GTP-binding protein RhoC OS=Homo sapiens GN=RHOC PE=1 SV=1
O95881	TXD12	1.2116	0.276913	0.99014	-0.0142956	>sp|O95881|TXD12_HUMAN Thioredoxin domain-containing protein 12 OS=Homo sapiens GN=TXNDC12 PE=1 SV=1
O60309	L37A3	0.77037	-0.376377	0.73309	-0.447938	>sp|O60309|L37A3_HUMAN Leucine-rich repeat-containing protein 37A3 OS=Homo sapiens GN=LRRC37A3 PE=2 SV=2
O14579	COPE	0.96435	-0.0523712	1.0801	0.111165	>sp|O14579|COPE_HUMAN Coatomer subunit epsilon OS=Homo sapiens GN=COPE PE=1 SV=3
O14548	COX7R	1.0091	0.0130692	0.93347	-0.0993244	>sp|O14548|COX7R_HUMAN Cytochrome c oxidase subunit 7A-related protein, mitochondrial OS=Homo sapiens GN=COX7A2L PE=1 SV=2
O00161	SNP23	1.0704	0.09815	0.91845	-0.122727	>sp|O00161|SNP23_HUMAN Synaptosomal-associated protein 23 OS=Homo sapiens GN=SNAP23 PE=1 SV=1
O00170	AIP	0.84142	-0.249102	0.9462	-0.0797829	>sp|O00170|AIP_HUMAN AH receptor-interacting protein OS=Homo sapiens GN=AIP PE=1 SV=2
O00461	GOLI4	1.0702	0.0978804	0.84936	-0.235552	>sp|O00461|GOLI4_HUMAN Golgi integral membrane protein 4 OS=Homo sapiens GN=GOLIM4 PE=1 SV=1
O14653	GOSR2	1.256	0.328836	1.3005	0.379066	>sp|O14653|GOSR2_HUMAN Golgi SNAP receptor complex member 2 OS=Homo sapiens GN=GOSR2 PE=1 SV=2
O14893	GEMI2	1.31836	0.398739	1.46468	0.550585	>sp|O14893|GEMI2_HUMAN Survival of motor neuron protein-interacting protein 1 OS=Homo sapiens GN=SIP1 PE=1 SV=1
O14949	QCR8	1.1834	0.242938	0.86155	-0.214994	>sp|O14949|QCR8_HUMAN Cytochrome b-c1 complex subunit 8 OS=Homo sapiens GN=UQCRQ PE=1 SV=4
O14957	QCR10	0.94793	-0.0771476	0.9005	-0.151202	>sp|O14957|QCR10_HUMAN Cytochrome b-c1 complex subunit 10 OS=Homo sapiens GN=UQCR11 PE=2 SV=1
O15294	OGT1	1.06944	0.0968621	1.44406	0.530131	>sp|O15294|OGT1_HUMAN UDP-N-acetylglucosamine--peptide N-acetylglucosaminyltransferase 110 kDa subunit OS=Homo sapiens GN=OGT PE=1 SV=3
O15372	EIF3H	1.09994	0.137425	1.32519	0.406196	>sp|O15372|EIF3H_HUMAN Eukaryotic translation initiation factor 3 subunit H OS=Homo sapiens GN=EIF3H PE=1 SV=1
O43390	HNRPR	1.46205	0.547993	1.16855	0.224719	>sp|O43390|HNRPR_HUMAN Heterogeneous nuclear ribonucleoprotein R OS=Homo sapiens GN=HNRNPR PE=1 SV=1;>sp|O60506|HNRPQ_HUMAN Heterogeneous nuclear ribonucleoprotein Q OS=Homo sapiens GN=SYNCRIP PE=1 SV=2
O43491	E41L2	0.67968	-0.557072	0.92699	-0.109374	>sp|O43491|E41L2_HUMAN Band 4.1-like protein 2 OS=Homo sapiens GN=EPB41L2 PE=1 SV=1
O43670	ZN207	0.87813	-0.187494	1.352	0.435095	>sp|O43670|ZN207_HUMAN Zinc finger protein 207 OS=Homo sapiens GN=ZNF207 PE=1 SV=1
O43678	NDUA2	0.79015	-0.339802	0.84019	-0.251212	>sp|O43678|NDUA2_HUMAN NADH dehydrogenase [ubiquinone] 1 alpha subcomplex subunit 2 OS=Homo sapiens GN=NDUFA2 PE=1 SV=3
O43847	NRDC	1.3183	0.398679	1.0511	0.0718999	>sp|O43847|NRDC_HUMAN Nardilysin OS=Homo sapiens GN=NRD1 PE=1 SV=2
O60499	STX10	0.76078	-0.394449	1.0027	0.00389003	>sp|O60499|STX10_HUMAN Syntaxin-10 OS=Homo sapiens GN=STX10 PE=1 SV=1
O60664	PLIN3	0.797921	-0.325682	0.993411	-0.00953741	>sp|O60664|PLIN3_HUMAN Perilipin-3 OS=Homo sapiens GN=PLIN3 PE=1 SV=2								47 kDa mannose 6-phosphate receptor-binding protein;Cargo selection protein TIP47;Mannose-6-phosphate receptor-binding protein 1;Perilipin-3;Placental protein 17
O60783	RT14	1.0642	0.0897693	0.99817	-0.00264255	>sp|O60783|RT14_HUMAN 28S ribosomal protein S14, mitochondrial OS=Homo sapiens GN=MRPS14 PE=1 SV=1
O60831	PRAF2	1.132	0.178874	1.0455	0.0641931	>sp|O60831|PRAF2_HUMAN PRA1 family protein 2 OS=Homo sapiens GN=PRAF2 PE=1 SV=1
O60888	CUTA	0.868975	-0.202613	0.9637	-0.053344	>sp|O60888|CUTA_HUMAN Protein CutA OS=Homo sapiens GN=CUTA PE=1 SV=2
O60925	PFD1	0.76011	-0.39572	1.0324	0.046002	>sp|O60925|PFD1_HUMAN Prefoldin subunit 1 OS=Homo sapiens GN=PFDN1 PE=1 SV=2
O75150	BRE1B	1.0417	0.0589399	0.94666	-0.0790817	>sp|O75150|BRE1B_HUMAN E3 ubiquitin-protein ligase BRE1B OS=Homo sapiens GN=RNF40 PE=1 SV=4
O75190	DNJB6	1.0821	0.113834	1.2946	0.372506	>sp|O75190|DNJB6_HUMAN DnaJ homolog subfamily B member 6 OS=Homo sapiens GN=DNAJB6 PE=1 SV=2;>sp|Q8WWF6|DNJB3_HUMAN DnaJ homolog subfamily B member 3 OS=Homo sapiens GN=DNAJB3 PE=1 SV=1
O75312	ZPR1	1.20663	0.270984	1.34361	0.426113	>sp|O75312|ZPR1_HUMAN Zinc finger protein ZPR1 OS=Homo sapiens GN=ZNF259 PE=1 SV=1
O75323	NIPS2	0.89424	-0.161266	1.027	0.0384362	>sp|O75323|NIPS2_HUMAN Protein NipSnap homolog 2 OS=Homo sapiens GN=GBAS PE=1 SV=1;>sp|Q9BPW8|NIPS1_HUMAN Protein NipSnap homolog 1 OS=Homo sapiens GN=NIPSNAP1 PE=1 SV=1
O75438	NDUB1	0.78094	-0.356716	1.0116	0.0166389	>sp|O75438|NDUB1_HUMAN NADH dehydrogenase [ubiquinone] 1 beta subcomplex subunit 1 OS=Homo sapiens GN=NDUFB1 PE=1 SV=1
O75663	TIPRL	0.93338	-0.0994635	0.96427	-0.0524909	>sp|O75663|TIPRL_HUMAN TIP41-like protein OS=Homo sapiens GN=TIPRL PE=1 SV=2
O75792	RNH2A	0.82093	-0.284669	0.91059	-0.135126	>sp|O75792|RNH2A_HUMAN Ribonuclease H2 subunit A OS=Homo sapiens GN=RNASEH2A PE=1 SV=2
O94842	TOX4	1.0942	0.129876	1.1117	0.152768	>sp|O94842|TOX4_HUMAN TOX high mobility group box family member 4 OS=Homo sapiens GN=TOX4 PE=1 SV=1
O95059	RPP14	1.1995	0.262433	0.98218	-0.0259406	>sp|O95059|RPP14_HUMAN Ribonuclease P protein subunit p14 OS=Homo sapiens GN=RPP14 PE=1 SV=3
O95229	ZWINT	1.336	0.41792	1.3599	0.443501	>sp|O95229|ZWINT_HUMAN ZW10 interactor OS=Homo sapiens GN=ZWINT PE=1 SV=2
O95568	CA156	0.94959	-0.0746234	1.0789	0.109561	>sp|O95568|CA156_HUMAN UPF0558 protein C1orf156 OS=Homo sapiens GN=C1orf156 PE=1 SV=1
O95602	RPA1	1.1767	0.234747	1.0415	0.0586628	>sp|O95602|RPA1_HUMAN DNA-directed RNA polymerase I subunit RPA1 OS=Homo sapiens GN=POLR1A PE=1 SV=2
O95996	APC2	1.12876	0.174741	0.978398	-0.0315072	>sp|O95996|APC2_HUMAN Adenomatous polyposis coli protein 2 OS=Homo sapiens GN=APC2 PE=1 SV=1
P00533	EGFR	1.1421	0.191689	1.1491	0.200504	>sp|P00533|EGFR_HUMAN Epidermal growth factor receptor OS=Homo sapiens GN=EGFR PE=1 SV=2
P06132	DCUP	1.1688	0.225028	0.94736	-0.0780153	>sp|P06132|DCUP_HUMAN Uroporphyrinogen decarboxylase OS=Homo sapiens GN=UROD PE=1 SV=2
P06744	G6PI	0.885443	-0.175529	1.08907	0.123103	>sp|P06744|G6PI_HUMAN Glucose-6-phosphate isomerase OS=Homo sapiens GN=GPI PE=1 SV=4
P06746	DPOLB	1.16999	0.2265	1.22092	0.287964	>sp|P06746|DPOLB_HUMAN DNA polymerase beta OS=Homo sapiens GN=POLB PE=1 SV=3
P06899	H2B1J	1.1386	0.187261	1.1371	0.185359	>sp|P06899|H2B1J_HUMAN Histone H2B type 1-J OS=Homo sapiens GN=HIST1H2BJ PE=1 SV=3;>sp|P23527|H2B1O_HUMAN Histone H2B type 1-O OS=Homo sapiens GN=HIST1H2BO PE=1 SV=3;>sp|P33778|H2B1B_HUMAN Histone H2B type 1-B OS=Homo sapiens GN=HIST1H2BB PE=1 SV=2;>sp|Q16
P07919	QCR6	1.0908	0.125387	0.9399	-0.0894208	>sp|P07919|QCR6_HUMAN Cytochrome b-c1 complex subunit 6, mitochondrial OS=Homo sapiens GN=UQCRH PE=1 SV=2
P09132	SRP19	1.1382	0.186754	1.2528	0.325156	>sp|P09132|SRP19_HUMAN Signal recognition particle 19 kDa protein OS=Homo sapiens GN=SRP19 PE=1 SV=3
P09417	DHPR	1.0857	0.118626	1.087	0.120352	>sp|P09417|DHPR_HUMAN Dihydropteridine reductase OS=Homo sapiens GN=QDPR PE=1 SV=2
P09661	RU2A	1.087	0.120352	0.71815	-0.477643	>sp|P09661|RU2A_HUMAN U2 small nuclear ribonucleoprotein A OS=Homo sapiens GN=SNRPA1 PE=1 SV=2
P10644	KAP0	1.47721	0.562877	1.43719	0.523254	>sp|P10644|KAP0_HUMAN cAMP-dependent protein kinase type I-alpha regulatory subunit OS=Homo sapiens GN=PRKAR1A PE=1 SV=1
P11413	G6PD	0.754594	-0.406227	0.949774	-0.0743434	>sp|P11413|G6PD_HUMAN Glucose-6-phosphate 1-dehydrogenase OS=Homo sapiens GN=G6PD PE=1 SV=4
P12268	IMDH2	0.955569	-0.0655684	0.963529	-0.0535995	>sp|P12268|IMDH2_HUMAN Inosine-5-monophosphate dehydrogenase 2 OS=Homo sapiens GN=IMPDH2 PE=1 SV=2
P13928	ANXA8	0.897583	-0.155883	1.48533	0.570781	>sp|P13928|ANXA8_HUMAN Annexin A8 OS=Homo sapiens GN=ANXA8 PE=1 SV=3;>sp|Q5T2P8|AXA81_HUMAN Annexin A8-like protein 1 OS=Homo sapiens GN=ANXA8L1 PE=2 SV=1;>sp|Q5VT79|AXA82_HUMAN Annexin A8-like protein 2 OS=Homo sapiens GN=ANXA8L2 PE=2 SV=1
P14174	MIF	1.3095	0.389016	0.94652	-0.0792951	>sp|P14174|MIF_HUMAN Macrophage migration inhibitory factor OS=Homo sapiens GN=MIF PE=1 SV=4
P14406	CX7A2	1.2599	0.333309	1.0079	0.0113525	>sp|P14406|CX7A2_HUMAN Cytochrome c oxidase subunit 7A2, mitochondrial OS=Homo sapiens GN=COX7A2 PE=1 SV=1
P14866	HNRPL	0.99756	-0.00352448	1.0178	0.0254541	>sp|P14866|HNRPL_HUMAN Heterogeneous nuclear ribonucleoprotein L OS=Homo sapiens GN=HNRNPL PE=1 SV=2
P14868	SYDC	1.08839	0.122198	1.08996	0.124269	>sp|P14868|SYDC_HUMAN Aspartyl-tRNA synthetase, cytoplasmic OS=Homo sapiens GN=DARS PE=1 SV=2
P20839	IMDH1	0.958362	-0.061358	1.05268	0.074066	>sp|P20839|IMDH1_HUMAN Inosine-5-monophosphate dehydrogenase 1 OS=Homo sapiens GN=IMPDH1 PE=1 SV=2
P20933	ASPG	1.2478	0.319387	0.74947	-0.416057	>sp|P20933|ASPG_HUMAN N(4)-(beta-N-acetylglucosaminyl)-L-asparaginase OS=Homo sapiens GN=AGA PE=1 SV=2
P21281	VATB2	1.08027	0.11139	1.17243	0.2295	>sp|P21281|VATB2_HUMAN V-type proton ATPase subunit B, brain isoform OS=Homo sapiens GN=ATP6V1B2 PE=1 SV=3
P21802	FGFR2	1.49023	0.575538	1.43867	0.524732	>sp|P21802|FGFR2_HUMAN Fibroblast growth factor receptor 2 OS=Homo sapiens GN=FGFR2 PE=1 SV=1
P22102	PUR2	0.683762	-0.548433	0.844519	-0.243797	>sp|P22102|PUR2_HUMAN Trifunctional purine biosynthetic protein adenosine-3 OS=Homo sapiens GN=GART PE=1 SV=1
P22695	QCR2	0.90844	-0.138537	0.89608	-0.158301	>sp|P22695|QCR2_HUMAN Cytochrome b-c1 complex subunit 2, mitochondrial OS=Homo sapiens GN=UQCRC2 PE=1 SV=3
P23526	SAHH	1.12961	0.175819	0.984047	-0.0232003	>sp|P23526|SAHH_HUMAN Adenosylhomocysteinase OS=Homo sapiens GN=AHCY PE=1 SV=4
P26232	CTNA2	1.20897	0.273774	0.952523	-0.0701737	>sp|P26232|CTNA2_HUMAN Catenin alpha-2 OS=Homo sapiens GN=CTNNA2 PE=1 SV=5
P27361	MK03	1.21728	0.283666	1.1184	0.161439	>sp|P27361|MK03_HUMAN Mitogen-activated protein kinase 3 OS=Homo sapiens GN=MAPK3 PE=1 SV=4
P30154	2AAB	0.70764	-0.498912	1.391	0.476122	>sp|P30154|2AAB_HUMAN Serine/threonine-protein phosphatase 2A 65 kDa regulatory subunit A beta isoform OS=Homo sapiens GN=PPP2R1B PE=1 SV=3
P30405	PPIF	1.2708	0.345737	1.0739	0.10286	>sp|P30405|PPIF_HUMAN Peptidyl-prolyl cis-trans isomerase F, mitochondrial OS=Homo sapiens GN=PPIF PE=1 SV=1
P30419	NMT1	0.930024	-0.104661	1.12414	0.168817	>sp|P30419|NMT1_HUMAN Glycylpeptide N-tetradecanoyltransferase 1 OS=Homo sapiens GN=NMT1 PE=1 SV=2
P30464	1B15	1.46803	0.553881	1.13868	0.187363	HLA class I histocompatibility antigen, B-15 alpha chain OS=Homo sapiens GN=HLA-B PE=1 SV=2;>sp|P30475|1B39_HUMAN HLA class I histocompatibility antigen, B-39 alpha chain OS=Homo sapiens GN=HLA-B PE=2 SV=1;>sp|P30484|1B46_HUMAN HLA cl					HLA class I histocompatibility antigen, B-15 alpha chain;MHC class I antigen B*15;HLA class I histocompatibility antigen, B-39 alpha chain;MHC class I antigen B*39;Bw-46;HLA class I histocompatibility antigen, B-46 alpha chain;MHC class I antigen B*46;HLA class I histocompatibility antigen, B-67 alpha chain;MHC class I antigen B*67;Bw-4;HLA class I histocompatibility antigen, B-38 alpha chain;MHC…
P30566	PUR8	1.25845	0.331648	0.803285	-0.316016	>sp|P30566|PUR8_HUMAN Adenylosuccinate lyase OS=Homo sapiens GN=ADSL PE=1 SV=2
P30626	SORCN	1.1301	0.17645	1.1196	0.162983	>sp|P30626|SORCN_HUMAN Sorcin OS=Homo sapiens GN=SRI PE=1 SV=1
P30876	RPB2	0.983693	-0.0237193	1.2204	0.287353	>sp|P30876|RPB2_HUMAN DNA-directed RNA polymerase II subunit RPB2 OS=Homo sapiens GN=POLR2B PE=1 SV=1
P31350	RIR2	0.861115	-0.215722	1.22097	0.288034	>sp|P31350|RIR2_HUMAN Ribonucleoside-diphosphate reductase subunit M2 OS=Homo sapiens GN=RRM2 PE=1 SV=1
P31937	3HIDH	1.0832	0.1153	1.1215	0.16543	>sp|P31937|3HIDH_HUMAN 3-hydroxyisobutyrate dehydrogenase, mitochondrial OS=Homo sapiens GN=HIBADH PE=1 SV=2
P33992	MCM5	0.84066	-0.250406	0.73401	-0.446128	>sp|P33992|MCM5_HUMAN DNA replication licensing factor MCM5 OS=Homo sapiens GN=MCM5 PE=1 SV=5
P33993	MCM7	1.2889	0.36614	1.1367	0.184852	>sp|P33993|MCM7_HUMAN DNA replication licensing factor MCM7 OS=Homo sapiens GN=MCM7 PE=1 SV=4
P34896	GLYC	1.1509	0.202762	1.0809	0.112233	>sp|P34896|GLYC_HUMAN Serine hydroxymethyltransferase, cytosolic OS=Homo sapiens GN=SHMT1 PE=1 SV=1
P35520	CBS	1.34195	0.424329	0.984249	-0.0229044	>sp|P35520|CBS_HUMAN Cystathionine beta-synthase OS=Homo sapiens GN=CBS PE=1 SV=2
P35754	GLRX1	1.2047	0.268674	0.77728	-0.363494	>sp|P35754|GLRX1_HUMAN Glutaredoxin-1 OS=Homo sapiens GN=GLRX PE=1 SV=2
P36915	GNL1	1.13314	0.180332	1.33031	0.411761	>sp|P36915|GNL1_HUMAN Guanine nucleotide-binding protein-like 1 OS=Homo sapiens GN=GNL1 PE=1 SV=2
P40855	PEX19	0.78001	-0.358435	0.85652	-0.223441	>sp|P40855|PEX19_HUMAN Peroxisomal biogenesis factor 19 OS=Homo sapiens GN=PEX19 PE=1 SV=1
P40938	RFC3	1.1034	0.141956	0.97302	-0.0394586	>sp|P40938|RFC3_HUMAN Replication factor C subunit 3 OS=Homo sapiens GN=RFC3 PE=1 SV=2
P41214	LIGA	1.21074	0.275893	1.1181	0.161047	>sp|P41214|LIGA_HUMAN Ligatin OS=Homo sapiens GN=LGTN PE=1 SV=3
P41223	BUD31	1.1271	0.172616	0.89314	-0.163042	>sp|P41223|BUD31_HUMAN Protein BUD31 homolog OS=Homo sapiens GN=BUD31 PE=1 SV=2
P42574	CASP3	1.0669	0.093425	1.0141	0.0201999	>sp|P42574|CASP3_HUMAN Caspase-3 OS=Homo sapiens GN=CASP3 PE=1 SV=2
P43490	NAMPT	0.996692	-0.00477995	1.14771	0.198752	>sp|P43490|NAMPT_HUMAN Nicotinamide phosphoribosyltransferase OS=Homo sapiens GN=NAMPT PE=1 SV=1
P43897	EFTS	0.82929	-0.270051	0.89069	-0.167005	>sp|P43897|EFTS_HUMAN Elongation factor Ts, mitochondrial OS=Homo sapiens GN=TSFM PE=1 SV=2
P47755	CAZA2	1.21996	0.286834	0.950764	-0.0728408	>sp|P47755|CAZA2_HUMAN F-actin-capping protein subunit alpha-2 OS=Homo sapiens GN=CAPZA2 PE=1 SV=3
P49419	AL7A1	0.967986	-0.0469412	1.0279	0.0396974	>sp|P49419|AL7A1_HUMAN Alpha-aminoadipic semialdehyde dehydrogenase OS=Homo sapiens GN=ALDH7A1 PE=1 SV=5
P49427	UB2R1	1.021	0.0299829	1.022	0.0313952	>sp|P49427|UB2R1_HUMAN Ubiquitin-conjugating enzyme E2 R1 OS=Homo sapiens GN=CDC34 PE=1 SV=2
P50238	CRIP1	0.792772	-0.335021	0.96256	-0.0550516	>sp|P50238|CRIP1_HUMAN Cysteine-rich protein 1 OS=Homo sapiens GN=CRIP1 PE=1 SV=3
P50613	CDK7	0.71505	-0.483884	0.76127	-0.39352	>sp|P50613|CDK7_HUMAN Cell division protein kinase 7 OS=Homo sapiens GN=CDK7 PE=1 SV=1
P51649	SSDH	1.11357	0.155189	1.06776	0.0945807	>sp|P51649|SSDH_HUMAN Succinate-semialdehyde dehydrogenase, mitochondrial OS=Homo sapiens GN=ALDH5A1 PE=1 SV=2
P52209	6PGD	1.40402	0.489566	1.24876	0.320498	6-phosphogluconate dehydrogenase, decarboxylating OS=Homo sapiens GN=PGD PE=1 SV=3
P52655	TF2AA	1.09111	0.125791	0.859648	-0.218182	>sp|P52655|TF2AA_HUMAN Transcription initiation factor IIA subunit 1 OS=Homo sapiens GN=GTF2A1 PE=1 SV=1
P52789	HXK2	0.881575	-0.181845	0.8364	-0.257735	>sp|P52789|HXK2_HUMAN Hexokinase-2 OS=Homo sapiens GN=HK2 PE=1 SV=2
P52815	RM12	0.96391	-0.0530296	0.93841	-0.0917097	>sp|P52815|RM12_HUMAN 39S ribosomal protein L12, mitochondrial OS=Homo sapiens GN=MRPL12 PE=1 SV=2
P52943	CRIP2	0.99122	-0.0127228	0.803115	-0.316322	>sp|P52943|CRIP2_HUMAN Cysteine-rich protein 2 OS=Homo sapiens GN=CRIP2 PE=1 SV=1
P53618	COPB	1.0919	0.126841	1.1456	0.196103	>sp|P53618|COPB_HUMAN Coatomer subunit beta OS=Homo sapiens GN=COPB1 PE=1 SV=3
P55010	IF5	1.14385	0.193898	1.06379	0.0892145	>sp|P55010|IF5_HUMAN Eukaryotic translation initiation factor 5 OS=Homo sapiens GN=EIF5 PE=1 SV=2
P55084	ECHB	1.15206	0.20421	1.00979	0.0140553	>sp|P55084|ECHB_HUMAN Trifunctional enzyme subunit beta, mitochondrial OS=Homo sapiens GN=HADHB PE=1 SV=3
P55769	NH2L1	1.01263	0.0181143	0.76576	-0.385036	>sp|P55769|NH2L1_HUMAN NHP2-like protein 1 OS=Homo sapiens GN=NHP2L1 PE=1 SV=3
P55795	HNRH2	1.20252	0.266062	1.20808	0.27272	>sp|P55795|HNRH2_HUMAN Heterogeneous nuclear ribonucleoprotein H2 OS=Homo sapiens GN=HNRNPH2 PE=1 SV=1
P55809	SCOT1	0.839487	-0.25242	1.10866	0.148817	>sp|P55809|SCOT1_HUMAN Succinyl-CoA:3-ketoacid-coenzyme A transferase 1, mitochondrial OS=Homo sapiens GN=OXCT1 PE=1 SV=1
P55854	SUMO3	1.0308	0.0437644	0.98403	-0.0232258	>sp|P55854|SUMO3_HUMAN Small ubiquitin-related modifier 3 OS=Homo sapiens GN=SUMO3 PE=1 SV=2;>sp|P61956|SUMO2_HUMAN Small ubiquitin-related modifier 2 OS=Homo sapiens GN=SUMO2 PE=1 SV=1;>sp|Q6EEV6|SUMO4_HUMAN Small ubiquitin-related modifier 4 OS=Homo sapi
P55957	BID	1.0252	0.0359054	0.73712	-0.440029	>sp|P55957|BID_HUMAN BH3-interacting domain death agonist OS=Homo sapiens GN=BID PE=1 SV=1
P56134	ATPK	1.1508	0.202637	1.0047	0.00676478	>sp|P56134|ATPK_HUMAN ATP synthase subunit f, mitochondrial OS=Homo sapiens GN=ATP5J2 PE=1 SV=3
P56385	ATP5I	1.02515	0.035835	1.26555	0.339765	>sp|P56385|ATP5I_HUMAN ATP synthase subunit e, mitochondrial OS=Homo sapiens GN=ATP5I PE=1 SV=2
P60059	SC61G	1.0776	0.107822	1.1419	0.191436	>sp|P60059|SC61G_HUMAN Protein transport protein Sec61 subunit gamma OS=Homo sapiens GN=SEC61G PE=2 SV=1
P61019	RAB2A	1.0917	0.126576	0.73382	-0.446502	>sp|P61019|RAB2A_HUMAN Ras-related protein Rab-2A OS=Homo sapiens GN=RAB2A PE=1 SV=1
P61165	CK010	0.81993	-0.286427	0.9422	-0.0858948	>sp|P61165|CK010_HUMAN UPF0197 transmembrane protein C11orf10 OS=Homo sapiens GN=C11orf10 PE=1 SV=1
P61326	MGN	1.09137	0.12614	0.973977	-0.0380409	>sp|P61326|MGN_HUMAN Protein mago nashi homolog OS=Homo sapiens GN=MAGOH PE=1 SV=1
P62304	RUXE	1.1454	0.195852	0.84754	-0.238647	>sp|P62304|RUXE_HUMAN Small nuclear ribonucleoprotein E OS=Homo sapiens GN=SNRPE PE=1 SV=1;>sp|Q5VYJ4|RUEL1_HUMAN Putative small nuclear ribonucleoprotein polypeptide E-like protein 1 OS=Homo sapiens GN=SNRPEL1 PE=5 SV=1
P62318	SMD3	1.1116	0.152638	0.89466	-0.160589	>sp|P62318|SMD3_HUMAN Small nuclear ribonucleoprotein Sm D3 OS=Homo sapiens GN=SNRPD3 PE=1 SV=1
P62633	CNBP	0.80653	-0.3102	1.14778	0.198846	>sp|P62633|CNBP_HUMAN Cellular nucleic acid-binding protein OS=Homo sapiens GN=CNBP PE=1 SV=1
P63165	SUMO1	0.89452	-0.160814	0.79836	-0.324889	>sp|P63165|SUMO1_HUMAN Small ubiquitin-related modifier 1 OS=Homo sapiens GN=SUMO1 PE=1 SV=1
P68366	TBA4A	1.08139	0.11289	1.06382	0.0892501	>sp|P68366|TBA4A_HUMAN Tubulin alpha-4A chain OS=Homo sapiens GN=TUBA4A PE=1 SV=1
P78347	GTF2I	1.35677	0.440173	1.24257	0.313325	>sp|P78347|GTF2I_HUMAN General transcription factor II-I OS=Homo sapiens GN=GTF2I PE=1 SV=2
P78417	GSTO1	0.97907	-0.0305161	0.77444	-0.368775	>sp|P78417|GSTO1_HUMAN Glutathione S-transferase omega-1 OS=Homo sapiens GN=GSTO1 PE=1 SV=2
P82650	RT22	0.774677	-0.368332	1.13587	0.183793	>sp|P82650|RT22_HUMAN 28S ribosomal protein S22, mitochondrial OS=Homo sapiens GN=MRPS22 PE=1 SV=1
P82675	RT05	1.30594	0.385089	1.05719	0.0802403	>sp|P82675|RT05_HUMAN 28S ribosomal protein S5, mitochondrial OS=Homo sapiens GN=MRPS5 PE=1 SV=2
P82933	RT09	1.0876	0.121153	0.904824	-0.144291	>sp|P82933|RT09_HUMAN 28S ribosomal protein S9, mitochondrial OS=Homo sapiens GN=MRPS9 PE=1 SV=2
Q00325	MPCP	1.3021	0.38084	0.67252	-0.572351	>sp|Q00325|MPCP_HUMAN Phosphate carrier protein, mitochondrial OS=Homo sapiens GN=SLC25A3 PE=1 SV=2
Q01518	CAP1	0.924811	-0.112769	0.918587	-0.122512	>sp|Q01518|CAP1_HUMAN Adenylyl cyclase-associated protein 1 OS=Homo sapiens GN=CAP1 PE=1 SV=5
Q01581	HMCS1	0.83687	-0.256925	0.99773	-0.00327864	>sp|Q01581|HMCS1_HUMAN Hydroxymethylglutaryl-CoA synthase, cytoplasmic OS=Homo sapiens GN=HMGCS1 PE=1 SV=2
Q01628	IFM3	0.76029	-0.395378	0.9156	-0.127211	>sp|Q01628|IFM3_HUMAN Interferon-induced transmembrane protein 3 OS=Homo sapiens GN=IFITM3 PE=1 SV=2
Q01813	K6PP	1.1783	0.236707	0.88203	-0.1811	>sp|Q01813|K6PP_HUMAN 6-phosphofructokinase type C OS=Homo sapiens GN=PFKP PE=1 SV=2
Q02790	FKBP4	1.23815	0.308191	1.04914	0.0692017	>sp|Q02790|FKBP4_HUMAN Peptidyl-prolyl cis-trans isomerase FKBP4 OS=Homo sapiens GN=FKBP4 PE=1 SV=3
Q02978	M2OM	0.9834	-0.0241491	1.26729	0.341747	>sp|Q02978|M2OM_HUMAN Mitochondrial 2-oxoglutarate/malate carrier protein OS=Homo sapiens GN=SLC25A11 PE=1 SV=3
Q04917	1433F	0.991049	-0.0129715	1.20609	0.270342	>sp|Q04917|1433F_HUMAN 14-3-3 protein eta OS=Homo sapiens GN=YWHAH PE=1 SV=4
Q06323	PSME1	0.8635	-0.211732	1.1589	0.212756	>sp|Q06323|PSME1_HUMAN Proteasome activator complex subunit 1 OS=Homo sapiens GN=PSME1 PE=1 SV=1
Q08945	SSRP1	0.998117	-0.00271962	1.29684	0.375	>sp|Q08945|SSRP1_HUMAN FACT complex subunit SSRP1 OS=Homo sapiens GN=SSRP1 PE=1 SV=1
Q0VGL1	CG059	0.96674	-0.0488002	1.0921	0.127105	>sp|Q0VGL1|CG059_HUMAN UPF0539 protein C7orf59 OS=Homo sapiens GN=C7orf59 PE=1 SV=1
Q10713	MPPA	1.04946	0.0696463	1.07419	0.103255	>sp|Q10713|MPPA_HUMAN Mitochondrial-processing peptidase subunit alpha OS=Homo sapiens GN=PMPCA PE=1 SV=2
Q12792	TWF1	1.0294	0.0418037	0.8793	-0.185573	>sp|Q12792|TWF1_HUMAN Twinfilin-1 OS=Homo sapiens GN=TWF1 PE=1 SV=3
Q12888	TP53B	0.94936	-0.0749728	0.91906	-0.121769	>sp|Q12888|TP53B_HUMAN Tumor suppressor p53-binding protein 1 OS=Homo sapiens GN=TP53BP1 PE=1 SV=2
Q13057	COASY	0.82708	-0.273901	1.0934	0.128821	>sp|Q13057|COASY_HUMAN Bifunctional coenzyme A synthase OS=Homo sapiens GN=COASY PE=1 SV=4
Q13126	MTAP	0.68363	-0.548712	0.98763	-0.0179574	>sp|Q13126|MTAP_HUMAN S-methyl-5-thioadenosine phosphorylase OS=Homo sapiens GN=MTAP PE=1 SV=2
Q13144	EI2BE	1.14391	0.193972	0.975959	-0.0351077	>sp|Q13144|EI2BE_HUMAN Translation initiation factor eIF-2B subunit epsilon OS=Homo sapiens GN=EIF2B5 PE=1 SV=3
Q13185	CBX3	1.2159	0.282025	1.2436	0.314523	>sp|Q13185|CBX3_HUMAN Chromobox protein homolog 3 OS=Homo sapiens GN=CBX3 PE=1 SV=4
Q13349	ITAD	0.93839	-0.0917405	0.81857	-0.288822	>sp|Q13349|ITAD_HUMAN Integrin alpha-D OS=Homo sapiens GN=ITGAD PE=1 SV=2
Q13409	DC1I2	1.38729	0.472272	1.00456	0.00655667	>sp|Q13409|DC1I2_HUMAN Cytoplasmic dynein 1 intermediate chain 2 OS=Homo sapiens GN=DYNC1I2 PE=1 SV=3
Q13509	TBB3	1.4621	0.548045	0.972665	-0.0399851	>sp|Q13509|TBB3_HUMAN Tubulin beta-3 chain OS=Homo sapiens GN=TUBB3 PE=1 SV=2
Q13541	4EBP1	0.94026	-0.0888683	1.0801	0.111165	>sp|Q13541|4EBP1_HUMAN Eukaryotic translation initiation factor 4E-binding protein 1 OS=Homo sapiens GN=EIF4EBP1 PE=1 SV=3
Q13630	FCL	1.3374	0.419431	0.76865	-0.379601	>sp|Q13630|FCL_HUMAN GDP-L-fucose synthase OS=Homo sapiens GN=TSTA3 PE=1 SV=1
Q14008	CKAP5	0.96777	-0.0472639	1.3641	0.447949	>sp|Q14008|CKAP5_HUMAN Cytoskeleton-associated protein 5 OS=Homo sapiens GN=CKAP5 PE=1 SV=3
Q14011	CIRBP	0.87709	-0.189203	0.81918	-0.287748	>sp|Q14011|CIRBP_HUMAN Cold-inducible RNA-binding protein OS=Homo sapiens GN=CIRBP PE=1 SV=1
Q14232	EI2BA	0.95349	-0.0687103	0.85602	-0.224284	>sp|Q14232|EI2BA_HUMAN Translation initiation factor eIF-2B subunit alpha OS=Homo sapiens GN=EIF2B1 PE=1 SV=1
Q14320	FA50A	0.761407	-0.393259	1.10904	0.149308	>sp|Q14320|FA50A_HUMAN Protein FAM50A OS=Homo sapiens GN=FAM50A PE=1 SV=2
Q14667	K0100	0.92504	-0.112412	0.76728	-0.382175	>sp|Q14667|K0100_HUMAN UPF0378 protein KIAA0100 OS=Homo sapiens GN=KIAA0100 PE=1 SV=3
Q14687	GSE1	0.84616	-0.240998	1.0617	0.0863762	>sp|Q14687|GSE1_HUMAN Genetic suppressor element 1 OS=Homo sapiens GN=GSE1 PE=1 SV=3
Q14978	NOLC1	0.826574	-0.274785	0.786924	-0.345703	>sp|Q14978|NOLC1_HUMAN Nucleolar and coiled-body phosphoprotein 1 OS=Homo sapiens GN=NOLC1 PE=1 SV=2
Q15018	F175B	1.2191	0.285816	1.237	0.306846	>sp|Q15018|F175B_HUMAN BRISC complex subunit Abro1 OS=Homo sapiens GN=FAM175B PE=1 SV=2
Q15102	PA1B3	1.1828	0.242206	0.76716	-0.382401	>sp|Q15102|PA1B3_HUMAN Platelet-activating factor acetylhydrolase IB subunit gamma OS=Homo sapiens GN=PAFAH1B3 PE=1 SV=1
Q15185	TEBP	1.0833	0.115433	1.1403	0.189413	>sp|Q15185|TEBP_HUMAN Prostaglandin E synthase 3 OS=Homo sapiens GN=PTGES3 PE=1 SV=1
Q15293	RCN1	0.76789	-0.381028	0.9901	-0.0143539	>sp|Q15293|RCN1_HUMAN Reticulocalbin-1 OS=Homo sapiens GN=RCN1 PE=1 SV=1
Q15369	ELOC	0.86667	-0.206445	0.9183	-0.122963	>sp|Q15369|ELOC_HUMAN Transcription elongation factor B polypeptide 1 OS=Homo sapiens GN=TCEB1 PE=1 SV=1
Q15370	ELOB	0.80377	-0.315145	0.96109	-0.0572566	>sp|Q15370|ELOB_HUMAN Transcription elongation factor B polypeptide 2 OS=Homo sapiens GN=TCEB2 PE=1 SV=1
Q15388	TOM20	1.4663	0.55218	1.148	0.199123	>sp|Q15388|TOM20_HUMAN Mitochondrial import receptor subunit TOM20 homolog OS=Homo sapiens GN=TOMM20 PE=1 SV=1
Q15637	SF01	1.14594	0.196532	1.34013	0.422368	>sp|Q15637|SF01_HUMAN Splicing factor 1 OS=Homo sapiens GN=SF1 PE=1 SV=4
Q15645	TRP13	1.01889	0.0269936	1.08925	0.12334	>sp|Q15645|TRP13_HUMAN Thyroid receptor-interacting protein 13 OS=Homo sapiens GN=TRIP13 PE=1 SV=2
Q15738	NSDHL	1.098	0.134878	0.8003	-0.321387	>sp|Q15738|NSDHL_HUMAN Sterol-4-alpha-carboxylate 3-dehydrogenase, decarboxylating OS=Homo sapiens GN=NSDHL PE=1 SV=2
Q15843	NEDD8	0.81832	-0.289263	0.928215	-0.107469	>sp|Q15843|NEDD8_HUMAN NEDD8 OS=Homo sapiens GN=NEDD8 PE=1 SV=1
Q16401	PSMD5	1.13323	0.180441	1.05976	0.0837343	>sp|Q16401|PSMD5_HUMAN 26S proteasome non-ATPase regulatory subunit 5 OS=Homo sapiens GN=PSMD5 PE=1 SV=3
Q16537	2A5E	1.281	0.357274	1.38285	0.46764	>sp|Q16537|2A5E_HUMAN Serine/threonine-protein phosphatase 2A 56 kDa regulatory subunit epsilon isoform OS=Homo sapiens GN=PPP2R5E PE=1 SV=1
Q16630	CPSF6	0.97394	-0.0380952	0.8149	-0.295305	>sp|Q16630|CPSF6_HUMAN Cleavage and polyadenylation specificity factor subunit 6 OS=Homo sapiens GN=CPSF6 PE=1 SV=2
Q16637	SMN	0.90226	-0.148385	1.1121	0.153287	>sp|Q16637|SMN_HUMAN Survival motor neuron protein OS=Homo sapiens GN=SMN1 PE=1 SV=1
Q16740	CLPP	0.95621	-0.0646006	0.66718	-0.583852	>sp|Q16740|CLPP_HUMAN Putative ATP-dependent Clp protease proteolytic subunit, mitochondrial OS=Homo sapiens GN=CLPP PE=1 SV=1
Q27J81	INF2	1.14991	0.201515	1.07247	0.10094	>sp|Q27J81|INF2_HUMAN Inverted formin-2 OS=Homo sapiens GN=INF2 PE=1 SV=2
Q2NL82	TSR1	0.99134	-0.0125482	0.98463	-0.0223464	>sp|Q2NL82|TSR1_HUMAN Pre-rRNA-processing protein TSR1 homolog OS=Homo sapiens GN=TSR1 PE=1 SV=1
Q5JS54	PSMG4	0.79399	-0.332807	1.0619	0.0866479	>sp|Q5JS54|PSMG4_HUMAN Proteasome assembly chaperone 4 OS=Homo sapiens GN=PSMG4 PE=2 SV=2
Q5JTH9	RRP12	0.787272	-0.345066	1.1027	0.141038	>sp|Q5JTH9|RRP12_HUMAN RRP12-like protein OS=Homo sapiens GN=RRP12 PE=1 SV=2
Q5JTZ9	SYAM	0.84579	-0.241629	0.93653	-0.0946029	>sp|Q5JTZ9|SYAM_HUMAN Alanyl-tRNA synthetase, mitochondrial OS=Homo sapiens GN=AARS2 PE=1 SV=1
[truncated: 205 more rows]

## Sheet: 5. No Quant. Data
Proteins identified but not quantifiable
Uniprot Accession	Gene Name	Gene Description
[truncated: 267 more rows]
