# Supplementary material for: Cell Cycle-Regulated Protein Abundance Changes in Synchronously Proliferating HeLa Cells Include Regulation of Pre-mRNA Splicing Proteins
Source: PLoS One. 2013 Mar 8;8(3):e58456. doi: 10.1371/journal.pone.0058456 (PMC3592840; doi:10.1371/journal.pone.0058456)
Supplement: Table S3 — Protein changes induced by MG132 added at the G1/S phase transition and harvested 2 hrs later in early S phase. (XLS) [file pone.0058456.s007.xls]

## Sheet: Table of Contents
Supplementary Table 3. Protein IDs and quantitation ratios for the G1 to S dataset following MG132 treatment.
Sheet	Title	Description
1	Increased with MG132	List of proteins that increased with the addition of MG132 (H/M ratio)
2	Decreased with MG132	List of proteins that decreased with the addition of MG132 (H/M ratio)
3	No Change with MG132	List of proteins that did not change with the addition of MG132 (H/M ratio)

## Sheet: 1. Increased with MG132
Proteins that increased with addition of MG132
Uniprot Accession	Gene Name	Heavy/Med	Log2(H/M)	Gene Description
Q99541	PLIN2	40.774	5.34958	>sp|Q99541|PLIN2_HUMAN Perilipin-2 OS=Homo sapiens GN=PLIN2 PE=1 SV=2
P13796	LCP1	34.745	5.11873	>sp|P13796|PLSL_HUMAN Plastin-2 OS=Homo sapiens GN=LCP1 PE=1 SV=6
Q9Y4F3	LKAP	34.304	5.1003	>sp|Q9Y4F3|LKAP_HUMAN Limkain-b1 OS=Homo sapiens GN=LKAP PE=1 SV=5
Q14112	NID2	3.9834	1.994	>sp|Q14112|NID2_HUMAN Nidogen-2 OS=Homo sapiens GN=NID2 PE=1 SV=3
P35030	PRSS3	3.7135	1.89278	>sp|P35030|TRY3_HUMAN Trypsin-3 OS=Homo sapiens GN=PRSS3 PE=1 SV=2
Q96SY0	C15orf44	3.1188	1.64099	>sp|Q96SY0|CO044_HUMAN UPF0464 protein C15orf44 OS=Homo sapiens GN=C15orf44 PE=1 SV=2
Q05397	PTK2	2.2401	1.16356	>sp|Q05397|FAK1_HUMAN Focal adhesion kinase 1 OS=Homo sapiens GN=PTK2 PE=1 SV=2
P12931	SRC	2.2212	1.15134	>sp|P12931|SRC_HUMAN Proto-oncogene tyrosine-protein kinase Src OS=Homo sapiens GN=SRC PE=1 SV=3
P62805	HIST1H4A	2.1833	1.12651	>sp|P62805|H4_HUMAN Histone H4 OS=Homo sapiens GN=HIST1H4A PE=1 SV=2
Q07820	MCL1	2.0106	1.00763	>sp|Q07820|MCL1_HUMAN Induced myeloid leukemia cell differentiation protein Mcl-1 OS=Homo sapiens GN=MCL1 PE=1 SV=3
P0CG48	UBC	1.6372	0.711231	>sp|P0CG48|UBC_HUMAN Polyubiquitin-C OS=Homo sapiens GN=UBC PE=1 SV=2;>sp|P0CG47|UBB_HUMAN Polyubiquitin-B OS=Homo sapiens GN=UBB PE=1 SV=1;>sp|P62979|RS27A_HUMAN Ubiquitin-40S ribosomal protein S27a OS=Homo sapiens GN=RPS27A PE=1 SV=2;>sp|P62987|RL40_HUMA
Q6UN15	FIP1L1	1.5601	0.641639	>sp|Q6UN15|FIP1_HUMAN Pre-mRNA 3-end-processing factor FIP1 OS=Homo sapiens GN=FIP1L1 PE=1 SV=1
Q9H1E3	NUCKS1	1.5043	0.589092	>sp|Q9H1E3|NUCKS_HUMAN Nuclear ubiquitous casein and cyclin-dependent kinases substrate OS=Homo sapiens GN=NUCKS1 PE=1 SV=1

## Sheet: 2. Decreased with MG132
Proteins that decreased with addition of MG132
Uniprot Accession	Gene Name	Heavy/Med	Log2(H/M)	Gene Description
Q9Y2I6	NINL	0.013246	-6.2383	>sp|Q9Y2I6|NINL_HUMAN Ninein-like protein OS=Homo sapiens GN=NINL PE=1 SV=2
Q04917	YWHAH	0.031346	-4.99557	>sp|Q04917|1433F_HUMAN 14-3-3 protein eta OS=Homo sapiens GN=YWHAH PE=1 SV=4
Q9UGI0	ZRANB1	0.038413	-4.70226	>sp|Q9UGI0|ZRAN1_HUMAN Ubiquitin thioesterase ZRANB1 OS=Homo sapiens GN=ZRANB1 PE=1 SV=2
O43159	RRP8	0.11066	-3.17579	>sp|O43159|RRP8_HUMAN Ribosomal RNA-processing protein 8 OS=Homo sapiens GN=RRP8 PE=1 SV=2
Q86YH6	PDSS2	0.12592	-2.98942	>sp|Q86YH6|DLP1_HUMAN Decaprenyl-diphosphate synthase subunit 2 OS=Homo sapiens GN=PDSS2 PE=1 SV=2
Q13409	DYNC1I2	0.14198	-2.81624	>sp|Q13409|DC1I2_HUMAN Cytoplasmic dynein 1 intermediate chain 2 OS=Homo sapiens GN=DYNC1I2 PE=1 SV=3
Q13425	SNTB2	0.14569	-2.77903	>sp|Q13425|SNTB2_HUMAN Beta-2-syntrophin OS=Homo sapiens GN=SNTB2 PE=1 SV=1
P11532	DMD	0.16917	-2.56345	>sp|P11532|DMD_HUMAN Dystrophin OS=Homo sapiens GN=DMD PE=1 SV=3
Q92844	TANK	0.17925	-2.47995	>sp|Q92844|TANK_HUMAN TRAF family member-associated NF-kappa-B activator OS=Homo sapiens GN=TANK PE=1 SV=2
Q9UMR2	DDX19B	0.19212	-2.37992	>sp|Q9UMR2|DD19B_HUMAN ATP-dependent RNA helicase DDX19B OS=Homo sapiens GN=DDX19B PE=1 SV=1
Q9NV88	INTS9	0.21716	-2.20317	>sp|Q9NV88|INT9_HUMAN Integrator complex subunit 9 OS=Homo sapiens GN=INTS9 PE=1 SV=2
Q9H1E5	TMX4	0.22336	-2.16256	>sp|Q9H1E5|TMX4_HUMAN Thioredoxin-related transmembrane protein 4 OS=Homo sapiens GN=TMX4 PE=1 SV=1
Q8NF37	LPCAT1	0.22381	-2.15965	>sp|Q8NF37|PCAT1_HUMAN Lysophosphatidylcholine acyltransferase 1 OS=Homo sapiens GN=LPCAT1 PE=1 SV=2
Q9Y3Z3	SAMHD1	0.23384	-2.09641	>sp|Q9Y3Z3|SAMH1_HUMAN SAM domain and HD domain-containing protein 1 OS=Homo sapiens GN=SAMHD1 PE=1 SV=2
Q9H987	SYNPO2L	0.25985	-1.94425	>sp|Q9H987|SYP2L_HUMAN Synaptopodin 2-like protein OS=Homo sapiens GN=SYNPO2L PE=2 SV=3
Q9NP72	RAB18	0.26104	-1.93766	>sp|Q9NP72|RAB18_HUMAN Ras-related protein Rab-18 OS=Homo sapiens GN=RAB18 PE=1 SV=1
Q8WUM4	PDCD6IP	0.28534	-1.80925	>sp|Q8WUM4|PDC6I_HUMAN Programmed cell death 6-interacting protein OS=Homo sapiens GN=PDCD6IP PE=1 SV=1
P04181	OAT	0.33477	-1.57876	>sp|P04181|OAT_HUMAN Ornithine aminotransferase, mitochondrial OS=Homo sapiens GN=OAT PE=1 SV=1
Q92820	GGH	0.34346	-1.54179	>sp|Q92820|GGH_HUMAN Gamma-glutamyl hydrolase OS=Homo sapiens GN=GGH PE=1 SV=2
P06702	S100A9	0.34665	-1.52845	>sp|P06702|S10A9_HUMAN Protein S100-A9 OS=Homo sapiens GN=S100A9 PE=1 SV=1
O94760	DDAH1	0.36437	-1.45652	>sp|O94760|DDAH1_HUMAN N(G),N(G)-dimethylarginine dimethylaminohydrolase 1 OS=Homo sapiens GN=DDAH1 PE=1 SV=3
Q16270	IGFBP7	0.36763	-1.44367	>sp|Q16270|IBP7_HUMAN Insulin-like growth factor-binding protein 7 OS=Homo sapiens GN=IGFBP7 PE=1 SV=1
P18887	XRCC1	0.36778	-1.44309	>sp|P18887|XRCC1_HUMAN DNA repair protein XRCC1 OS=Homo sapiens GN=XRCC1 PE=1 SV=1
Q86U38	C14orf21	0.36954	-1.4362	>sp|Q86U38|CN021_HUMAN Pumilio domain-containing protein C14orf21 OS=Homo sapiens GN=C14orf21 PE=1 SV=1
P52272	HNRNPM	0.38981	-1.35916	>sp|P52272|HNRPM_HUMAN Heterogeneous nuclear ribonucleoprotein M OS=Homo sapiens GN=HNRNPM PE=1 SV=3
Q9Y5J1	UTP18	0.39295	-1.34758	>sp|Q9Y5J1|UTP18_HUMAN U3 small nucleolar RNA-associated protein 18 homolog OS=Homo sapiens GN=UTP18 PE=1 SV=3
P23527	HIST1H2BO	0.3972	-1.33206	>sp|P23527|H2B1O_HUMAN Histone H2B type 1-O OS=Homo sapiens GN=HIST1H2BO PE=1 SV=3;>sp|Q5QNW6|H2B2F_HUMAN Histone H2B type 2-F OS=Homo sapiens GN=HIST2H2BF PE=1 SV=3;>sp|Q93079|H2B1H_HUMAN Histone H2B type 1-H OS=Homo sapiens GN=HIST1H2BH PE=1 SV=3;>sp|P33
Q9UMY1	NOL7	0.40429	-1.30654	>sp|Q9UMY1|NOL7_HUMAN Nucleolar protein 7 OS=Homo sapiens GN=NOL7 PE=1 SV=2
Q9BQA1	WDR77	0.41413	-1.27184	>sp|Q9BQA1|MEP50_HUMAN Methylosome protein 50 OS=Homo sapiens GN=WDR77 PE=1 SV=1
Q9NSE4	IARS2	0.41441	-1.27087	>sp|Q9NSE4|SYIM_HUMAN Isoleucyl-tRNA synthetase, mitochondrial OS=Homo sapiens GN=IARS2 PE=1 SV=2
P18846	ATF1	0.41632	-1.26424	>sp|P18846|ATF1_HUMAN Cyclic AMP-dependent transcription factor ATF-1 OS=Homo sapiens GN=ATF1 PE=1 SV=2
O43663	PRC1	0.43189	-1.21126	>sp|O43663|PRC1_HUMAN Protein regulator of cytokinesis 1 OS=Homo sapiens GN=PRC1 PE=1 SV=2
P09417	QDPR	0.43407	-1.204	>sp|P09417|DHPR_HUMAN Dihydropteridine reductase OS=Homo sapiens GN=QDPR PE=1 SV=2
Q9NVP1	DDX18	0.43682	-1.19489	>sp|Q9NVP1|DDX18_HUMAN ATP-dependent RNA helicase DDX18 OS=Homo sapiens GN=DDX18 PE=1 SV=2
O00622	CYR61	0.44626	-1.16404	>sp|O00622|CYR61_HUMAN Protein CYR61 OS=Homo sapiens GN=CYR61 PE=1 SV=1
Q9UBZ4	APEX2	0.44899	-1.15524	>sp|Q9UBZ4|APEX2_HUMAN DNA-(apurinic or apyrimidinic site) lyase 2 OS=Homo sapiens GN=APEX2 PE=1 SV=1
Q9H2P9	DPH5	0.45225	-1.14481	>sp|Q9H2P9|DPH5_HUMAN Diphthine synthase OS=Homo sapiens GN=DPH5 PE=1 SV=2
Q8NB16	MLKL	0.45535	-1.13495	>sp|Q8NB16|MLKL_HUMAN Mixed lineage kinase domain-like protein OS=Homo sapiens GN=MLKL PE=1 SV=1
Q86V81	ALY	0.45573	-1.13375	>sp|Q86V81|THOC4_HUMAN THO complex subunit 4 OS=Homo sapiens GN=THOC4 PE=1 SV=3
Q9BXY0	MAK16	0.45618	-1.13232	>sp|Q9BXY0|MAK16_HUMAN Protein MAK16 homolog OS=Homo sapiens GN=MAK16 PE=1 SV=2
Q92990	GLMN	0.45897	-1.12353	>sp|Q92990|GLMN_HUMAN Glomulin OS=Homo sapiens GN=GLMN PE=1 SV=2
P22087	FBL	0.46013	-1.11989	>sp|P22087|FBRL_HUMAN rRNA 2-O-methyltransferase fibrillarin OS=Homo sapiens GN=FBL PE=1 SV=2
O95373	IPO7	0.46122	-1.11647	>sp|O95373|IPO7_HUMAN Importin-7 OS=Homo sapiens GN=IPO7 PE=1 SV=1
Q92896	GLG1	0.46506	-1.10451	>sp|Q92896|GSLG1_HUMAN Golgi apparatus protein 1 OS=Homo sapiens GN=GLG1 PE=1 SV=2
Q15113	PCOLCE	0.46645	-1.10021	>sp|Q15113|PCOC1_HUMAN Procollagen C-endopeptidase enhancer 1 OS=Homo sapiens GN=PCOLCE PE=1 SV=2
Q6PIV7	SLC25A34	0.46672	-1.09937	>sp|Q6PIV7|S2534_HUMAN Solute carrier family 25 member 34 OS=Homo sapiens GN=SLC25A34 PE=2 SV=1
P21695	GPD1	0.46787	-1.09582	>sp|P21695|GPDA_HUMAN Glycerol-3-phosphate dehydrogenase [NAD+], cytoplasmic OS=Homo sapiens GN=GPD1 PE=1 SV=4
Q9NQT5	EXOSC3	0.46861	-1.09354	>sp|Q9NQT5|EXOS3_HUMAN Exosome complex exonuclease RRP40 OS=Homo sapiens GN=EXOSC3 PE=1 SV=3
Q92597	NDRG1	0.47291	-1.08036	>sp|Q92597|NDRG1_HUMAN Protein NDRG1 OS=Homo sapiens GN=NDRG1 PE=1 SV=1
P0CB43	BRP16L	0.47714	-1.06752	>sp|P0CB43|BP16L_HUMAN Brain protein 16-like OS=Homo sapiens GN=BRP16L PE=3 SV=1;>sp|Q9BTY7|BRP16_HUMAN Brain protein 16 OS=Homo sapiens GN=BRP16 PE=1 SV=1
Q96RE7	NACC1	0.48147	-1.05448	>sp|Q96RE7|NACC1_HUMAN Nucleus accumbens-associated protein 1 OS=Homo sapiens GN=NACC1 PE=1 SV=1
Q9Y653	GPR56	0.48159	-1.05412	>sp|Q9Y653|GPR56_HUMAN G-protein coupled receptor 56 OS=Homo sapiens GN=GPR56 PE=1 SV=2
Q13972	RASGRF1	0.48259	-1.05113	>sp|Q13972|RGRF1_HUMAN Ras-specific guanine nucleotide-releasing factor 1 OS=Homo sapiens GN=RASGRF1 PE=1 SV=1
Q8N806	UBR7	0.48416	-1.04644	>sp|Q8N806|UBR7_HUMAN Putative E3 ubiquitin-protein ligase UBR7 OS=Homo sapiens GN=UBR7 PE=1 SV=2
Q16537	PPP2R5E	0.48431	-1.046	>sp|Q16537|2A5E_HUMAN Serine/threonine-protein phosphatase 2A 56 kDa regulatory subunit epsilon isoform OS=Homo sapiens GN=PPP2R5E PE=1 SV=1
Q9BYD3	MRPL4	0.48627	-1.04017	>sp|Q9BYD3|RM04_HUMAN 39S ribosomal protein L4, mitochondrial OS=Homo sapiens GN=MRPL4 PE=1 SV=1
Q8IZH2	XRN1	0.48707	-1.0378	>sp|Q8IZH2|XRN1_HUMAN 5-3 exoribonuclease 1 OS=Homo sapiens GN=XRN1 PE=1 SV=1
Q92530	PSMF1	0.48715	-1.03756	>sp|Q92530|PSMF1_HUMAN Proteasome inhibitor PI31 subunit OS=Homo sapiens GN=PSMF1 PE=1 SV=2
P36915	GNL1	0.48764	-1.03611	>sp|P36915|GNL1_HUMAN Guanine nucleotide-binding protein-like 1 OS=Homo sapiens GN=GNL1 PE=1 SV=2
Q8IZ83	ALDH16A1	0.49421	-1.0168	>sp|Q8IZ83|A16A1_HUMAN Aldehyde dehydrogenase family 16 member A1 OS=Homo sapiens GN=ALDH16A1 PE=1 SV=2
Q9NV56	MRGBP	0.49755	-1.00709	>sp|Q9NV56|MRGBP_HUMAN MRG-binding protein OS=Homo sapiens GN=MRGBP PE=1 SV=1
Q8TC12	RDH11	0.49935	-1.00188	>sp|Q8TC12|RDH11_HUMAN Retinol dehydrogenase 11 OS=Homo sapiens GN=RDH11 PE=1 SV=2
Q9BQG0	MYBBP1A	0.50061	-0.998241	>sp|Q9BQG0|MBB1A_HUMAN Myb-binding protein 1A OS=Homo sapiens GN=MYBBP1A PE=1 SV=2
O00165	HAX1	0.50166	-0.995218	>sp|O00165|HAX1_HUMAN HCLS1-associated protein X-1 OS=Homo sapiens GN=HAX1 PE=1 SV=2
Q8NEJ9	NGDN	0.50323	-0.99071	>sp|Q8NEJ9|NGDN_HUMAN Neuroguidin OS=Homo sapiens GN=NGDN PE=1 SV=1
P63096	GNAI1	0.51123	-0.967956	>sp|P63096|GNAI1_HUMAN Guanine nucleotide-binding protein G(i) subunit alpha-1 OS=Homo sapiens GN=GNAI1 PE=1 SV=2
O60762	DPM1	0.51202	-0.965728	>sp|O60762|DPM1_HUMAN Dolichol-phosphate mannosyltransferase OS=Homo sapiens GN=DPM1 PE=1 SV=1
O75312	ZNF259	0.51249	-0.964404	>sp|O75312|ZPR1_HUMAN Zinc finger protein ZPR1 OS=Homo sapiens GN=ZNF259 PE=1 SV=1
Q14738	PPP2R5D	0.51342	-0.961789	>sp|Q14738|2A5D_HUMAN Serine/threonine-protein phosphatase 2A 56 kDa regulatory subunit delta isoform OS=Homo sapiens GN=PPP2R5D PE=1 SV=1
O95391	SLU7	0.51459	-0.958505	>sp|O95391|SLU7_HUMAN Pre-mRNA-splicing factor SLU7 OS=Homo sapiens GN=SLU7 PE=1 SV=2
P81605	DCD	0.51596	-0.954669	>sp|P81605|DCD_HUMAN Dermcidin OS=Homo sapiens GN=DCD PE=1 SV=2
P06310		0.51988	-0.943749	>sp|P06310|KV206_HUMAN Ig kappa chain V-II region RPMI 6410 OS=Homo sapiens PE=4 SV=1;>sp|P06309|KV205_HUMAN Ig kappa chain V-II region GM607 (Fragment) OS=Homo sapiens PE=4 SV=1;>sp|P01614|KV201_HUMAN Ig kappa chain V-II region Cum OS=Homo sapiens PE=1 SV
Q8N3C0	ASCC3	0.52189	-0.938182	>sp|Q8N3C0|HELC1_HUMAN Activating signal cointegrator 1 complex subunit 3 OS=Homo sapiens GN=ASCC3 PE=1 SV=3
P31946	YWHAB	0.5221	-0.937602	>sp|P31946|1433B_HUMAN 14-3-3 protein beta/alpha OS=Homo sapiens GN=YWHAB PE=1 SV=3
O43823	AKAP8	0.52235	-0.936911	>sp|O43823|AKAP8_HUMAN A-kinase anchor protein 8 OS=Homo sapiens GN=AKAP8 PE=1 SV=1
P61026	RAB10	0.52238	-0.936828	>sp|P61026|RAB10_HUMAN Ras-related protein Rab-10 OS=Homo sapiens GN=RAB10 PE=1 SV=1
P56537	EIF6	0.52764	-0.922374	>sp|P56537|IF6_HUMAN Eukaryotic translation initiation factor 6 OS=Homo sapiens GN=EIF6 PE=1 SV=1
Q8NC56	LEMD2	0.53054	-0.914467	>sp|Q8NC56|LEMD2_HUMAN LEM domain-containing protein 2 OS=Homo sapiens GN=LEMD2 PE=1 SV=1
O76031	CLPX	0.53216	-0.910068	>sp|O76031|CLPX_HUMAN ATP-dependent Clp protease ATP-binding subunit clpX-like, mitochondrial OS=Homo sapiens GN=CLPX PE=1 SV=2
P56182	RRP1	0.53431	-0.904251	>sp|P56182|RRP1_HUMAN Ribosomal RNA processing protein 1 homolog A OS=Homo sapiens GN=RRP1 PE=1 SV=1
Q8TB03	CXorf38	0.5389	-0.891911	>sp|Q8TB03|CX038_HUMAN Uncharacterized protein CXorf38 OS=Homo sapiens GN=CXorf38 PE=1 SV=1
Q14980	NUMA1	0.53896	-0.89175	>sp|Q14980|NUMA1_HUMAN Nuclear mitotic apparatus protein 1 OS=Homo sapiens GN=NUMA1 PE=1 SV=2
A6NK58	LIPT2	0.53911	-0.891348	>sp|A6NK58|LIPT2_HUMAN Putative lipoyltransferase 2, mitochondrial OS=Homo sapiens GN=LIPT2 PE=3 SV=1
Q9BSJ8	ESYT1	0.54106	-0.88614	>sp|Q9BSJ8|ESYT1_HUMAN Extended synaptotagmin-1 OS=Homo sapiens GN=ESYT1 PE=1 SV=1
Q9NWZ8	GEMIN8	0.54147	-0.885047	>sp|Q9NWZ8|GEMI8_HUMAN Gem-associated protein 8 OS=Homo sapiens GN=GEMIN8 PE=1 SV=1
P31751	AKT2	0.54527	-0.874957	>sp|P31751|AKT2_HUMAN RAC-beta serine/threonine-protein kinase OS=Homo sapiens GN=AKT2 PE=1 SV=2
P51553	IDH3G	0.54546	-0.874455	>sp|P51553|IDH3G_HUMAN Isocitrate dehydrogenase [NAD] subunit gamma, mitochondrial OS=Homo sapiens GN=IDH3G PE=1 SV=1
O14965	AURKA	0.55071	-0.860635	>sp|O14965|STK6_HUMAN Serine/threonine-protein kinase 6 OS=Homo sapiens GN=AURKA PE=1 SV=2
A6NHL2	TUBAL3	0.55936	-0.838151	>sp|A6NHL2|TBAL3_HUMAN Tubulin alpha chain-like 3 OS=Homo sapiens GN=TUBAL3 PE=1 SV=2
O00330	PDHX	0.56002	-0.83645	>sp|O00330|ODPX_HUMAN Pyruvate dehydrogenase protein X component, mitochondrial OS=Homo sapiens GN=PDHX PE=1 SV=3
O00567	NOP56	0.56187	-0.831692	>sp|O00567|NOP56_HUMAN Nucleolar protein 56 OS=Homo sapiens GN=NOP56 PE=1 SV=4
P01857	IGHG1	0.5624	-0.830332	>sp|P01857|IGHG1_HUMAN Ig gamma-1 chain C region OS=Homo sapiens GN=IGHG1 PE=1 SV=1
Q9UBU9	NXF1	0.56419	-0.825747	>sp|Q9UBU9|NXF1_HUMAN Nuclear RNA export factor 1 OS=Homo sapiens GN=NXF1 PE=1 SV=1
P09923	ALPI	0.56538	-0.822707	>sp|P09923|PPBI_HUMAN Intestinal-type alkaline phosphatase OS=Homo sapiens GN=ALPI PE=1 SV=2
Q10589	BST2	0.56747	-0.817384	>sp|Q10589|BST2_HUMAN Bone marrow stromal antigen 2 OS=Homo sapiens GN=BST2 PE=1 SV=1
P50224	SULT1A3	0.568	-0.816037	>sp|P50224|ST1A3_HUMAN Sulfotransferase 1A3/1A4 OS=Homo sapiens GN=SULT1A3 PE=1 SV=1;>sp|P50225|ST1A1_HUMAN Sulfotransferase 1A1 OS=Homo sapiens GN=SULT1A1 PE=1 SV=3
P49590	HARS2	0.57045	-0.809828	>sp|P49590|SYHM_HUMAN Probable histidyl-tRNA synthetase, mitochondrial OS=Homo sapiens GN=HARS2 PE=1 SV=1
O75643	SNRNP200	0.57258	-0.804451	>sp|O75643|U520_HUMAN U5 small nuclear ribonucleoprotein 200 kDa helicase OS=Homo sapiens GN=SNRNP200 PE=1 SV=2
Q96B54	ZNF428	0.57401	-0.800852	>sp|Q96B54|ZN428_HUMAN Zinc finger protein 428 OS=Homo sapiens GN=ZNF428 PE=1 SV=2
Q9Y6C9	MTCH2	0.58014	-0.785527	>sp|Q9Y6C9|MTCH2_HUMAN Mitochondrial carrier homolog 2 OS=Homo sapiens GN=MTCH2 PE=1 SV=1
Q9BU89	DOHH	0.58027	-0.785204	>sp|Q9BU89|DOHH_HUMAN Deoxyhypusine hydroxylase OS=Homo sapiens GN=DOHH PE=1 SV=1
P07205	PGK2	0.5812	-0.782893	>sp|P07205|PGK2_HUMAN Phosphoglycerate kinase 2 OS=Homo sapiens GN=PGK2 PE=1 SV=3
O14980	XPO1	0.58182	-0.781355	>sp|O14980|XPO1_HUMAN Exportin-1 OS=Homo sapiens GN=XPO1 PE=1 SV=1
Q12846	STX4	0.58338	-0.777492	>sp|Q12846|STX4_HUMAN Syntaxin-4 OS=Homo sapiens GN=STX4 PE=1 SV=2
O14734	ACOT8	0.58681	-0.769035	>sp|O14734|ACOT8_HUMAN Acyl-coenzyme A thioesterase 8 OS=Homo sapiens GN=ACOT8 PE=1 SV=1
Q96FF9	CDCA5	0.58751	-0.767315	>sp|Q96FF9|CDCA5_HUMAN Sororin OS=Homo sapiens GN=CDCA5 PE=1 SV=1
O15091	MRPP3	0.58781	-0.766578	>sp|O15091|MRRP3_HUMAN Mitochondrial ribonuclease P protein 3 OS=Homo sapiens GN=KIAA0391 PE=1 SV=2
P10909	CLU	0.5893	-0.762926	>sp|P10909|CLUS_HUMAN Clusterin OS=Homo sapiens GN=CLU PE=1 SV=1
Q9BW27	NUP85	0.58938	-0.76273	>sp|Q9BW27|NUP85_HUMAN Nuclear pore complex protein Nup85 OS=Homo sapiens GN=NUP85 PE=1 SV=1
Q86VP6	CAND1	0.58989	-0.761482	>sp|Q86VP6|CAND1_HUMAN Cullin-associated NEDD8-dissociated protein 1 OS=Homo sapiens GN=CAND1 PE=1 SV=2
Q9Y2R4	DDX52	0.59272	-0.754577	>sp|Q9Y2R4|DDX52_HUMAN Probable ATP-dependent RNA helicase DDX52 OS=Homo sapiens GN=DDX52 PE=1 SV=3
Q9NXW9	ALKBH4	0.59367	-0.752267	>sp|Q9NXW9|ALKB4_HUMAN Probable alpha-ketoglutarate-dependent dioxygenase ABH4 OS=Homo sapiens GN=ALKBH4 PE=1 SV=1
P30453	HLA-A	0.59534	-0.748214	>sp|P30453|1A34_HUMAN HLA class I histocompatibility antigen, A-34 alpha chain OS=Homo sapiens GN=HLA-A PE=1 SV=1;>sp|P18462|1A25_HUMAN HLA class I histocompatibility antigen, A-25 alpha chain OS=Homo sapiens GN=HLA-A PE=2 SV=1;>sp|P30450|1A26_HUMAN HLA cl
P12236	SLC25A6	0.59627	-0.745962	>sp|P12236|ADT3_HUMAN ADP/ATP translocase 3 OS=Homo sapiens GN=SLC25A6 PE=1 SV=4;>sp|P12235|ADT1_HUMAN ADP/ATP translocase 1 OS=Homo sapiens GN=SLC25A4 PE=1 SV=4
Q8NBN7	RDH13	0.5969	-0.744439	>sp|Q8NBN7|RDH13_HUMAN Retinol dehydrogenase 13 OS=Homo sapiens GN=RDH13 PE=1 SV=2
P29966	MARCKS	0.59777	-0.742338	>sp|P29966|MARCS_HUMAN Myristoylated alanine-rich C-kinase substrate OS=Homo sapiens GN=MARCKS PE=1 SV=4
Q8IZL8	PELP1	0.59935	-0.738529	>sp|Q8IZL8|PELP1_HUMAN Proline-, glutamic acid- and leucine-rich protein 1 OS=Homo sapiens GN=PELP1 PE=1 SV=2
Q96TC7	FAM82A2	0.60017	-0.736557	>sp|Q96TC7|RMD3_HUMAN Regulator of microtubule dynamics protein 3 OS=Homo sapiens GN=FAM82A2 PE=1 SV=2
P48960	CD97	0.60035	-0.736124	>sp|P48960|CD97_HUMAN CD97 antigen OS=Homo sapiens GN=CD97 PE=1 SV=4
Q15165	PON2	0.60037	-0.736076	>sp|Q15165|PON2_HUMAN Serum paraoxonase/arylesterase 2 OS=Homo sapiens GN=PON2 PE=1 SV=2
P49327	FASN	0.6024	-0.731206	>sp|P49327|FAS_HUMAN Fatty acid synthase OS=Homo sapiens GN=FASN PE=1 SV=3
P36873	PPP1CC	0.60414	-0.727045	>sp|P36873|PP1G_HUMAN Serine/threonine-protein phosphatase PP1-gamma catalytic subunit OS=Homo sapiens GN=PPP1CC PE=1 SV=1
Q9Y2Z4	YARS2	0.60617	-0.722206	>sp|Q9Y2Z4|SYYM_HUMAN Tyrosyl-tRNA synthetase, mitochondrial OS=Homo sapiens GN=YARS2 PE=1 SV=2
Q6P2Q9	PRPF8	0.60719	-0.71978	>sp|Q6P2Q9|PRP8_HUMAN Pre-mRNA-processing-splicing factor 8 OS=Homo sapiens GN=PRPF8 PE=1 SV=2
Q969X5	ERGIC1	0.60776	-0.718426	>sp|Q969X5|ERGI1_HUMAN Endoplasmic reticulum-Golgi intermediate compartment protein 1 OS=Homo sapiens GN=ERGIC1 PE=1 SV=1
O75462	CRLF1	0.60879	-0.715983	>sp|O75462|CRLF1_HUMAN Cytokine receptor-like factor 1 OS=Homo sapiens GN=CRLF1 PE=1 SV=1
Q9P2T1	GMPR2	0.60906	-0.715344	>sp|Q9P2T1|GMPR2_HUMAN GMP reductase 2 OS=Homo sapiens GN=GMPR2 PE=1 SV=1
Q08380	LGALS3BP	0.60934	-0.714681	>sp|Q08380|LG3BP_HUMAN Galectin-3-binding protein OS=Homo sapiens GN=LGALS3BP PE=1 SV=1
Q9BRP1	PDCD2L	0.60987	-0.713426	>sp|Q9BRP1|PDD2L_HUMAN Programmed cell death protein 2-like OS=Homo sapiens GN=PDCD2L PE=1 SV=1
Q9H3P7	ACBD3	0.61024	-0.712551	>sp|Q9H3P7|GCP60_HUMAN Golgi resident protein GCP60 OS=Homo sapiens GN=ACBD3 PE=1 SV=4
Q9NVG8	TBC1D13	0.61182	-0.708821	>sp|Q9NVG8|TBC13_HUMAN TBC1 domain family member 13 OS=Homo sapiens GN=TBC1D13 PE=1 SV=3
Q9Y5B8	NME7	0.61299	-0.706065	>sp|Q9Y5B8|NDK7_HUMAN Nucleoside diphosphate kinase 7 OS=Homo sapiens GN=NME7 PE=1 SV=1
P46736	BRCC3	0.61459	-0.702304	>sp|P46736|BRCC3_HUMAN Lys-63-specific deubiquitinase BRCC36 OS=Homo sapiens GN=BRCC3 PE=1 SV=2
O75683	SURF6	0.61541	-0.70038	>sp|O75683|SURF6_HUMAN Surfeit locus protein 6 OS=Homo sapiens GN=SURF6 PE=1 SV=3
P28072	PSMB6	0.6166	-0.697593	>sp|P28072|PSB6_HUMAN Proteasome subunit beta type-6 OS=Homo sapiens GN=PSMB6 PE=1 SV=4
Q99426	TBCB	0.61799	-0.694345	>sp|Q99426|TBCB_HUMAN Tubulin-folding cofactor B OS=Homo sapiens GN=TBCB PE=1 SV=2
A6NL28		0.61988	-0.689939	>sp|A6NL28|TPM3L_HUMAN Putative tropomyosin alpha-3 chain-like protein OS=Homo sapiens PE=5 SV=2
P51659	HSD17B4	0.61999	-0.689683	>sp|P51659|DHB4_HUMAN Peroxisomal multifunctional enzyme type 2 OS=Homo sapiens GN=HSD17B4 PE=1 SV=3
Q9BPZ7	MAPKAP1	0.62054	-0.688404	>sp|Q9BPZ7|SIN1_HUMAN Target of rapamycin complex 2 subunit MAPKAP1 OS=Homo sapiens GN=MAPKAP1 PE=1 SV=2
Q14498	RBM39	0.62165	-0.685826	>sp|Q14498|RBM39_HUMAN RNA-binding protein 39 OS=Homo sapiens GN=RBM39 PE=1 SV=2
Q8TED0	UTP15	0.6221	-0.684782	>sp|Q8TED0|UTP15_HUMAN U3 small nucleolar RNA-associated protein 15 homolog OS=Homo sapiens GN=UTP15 PE=1 SV=3
Q96GD4	AURKB	0.62239	-0.684109	>sp|Q96GD4|AURKB_HUMAN Serine/threonine-protein kinase 12 OS=Homo sapiens GN=AURKB PE=1 SV=2
Q7Z6M4	MTERFD2	0.62365	-0.681191	>sp|Q7Z6M4|MTER2_HUMAN mTERF domain-containing protein 2 OS=Homo sapiens GN=MTERFD2 PE=1 SV=3
P08240	SRPR	0.6242	-0.67992	>sp|P08240|SRPR_HUMAN Signal recognition particle receptor subunit alpha OS=Homo sapiens GN=SRPR PE=1 SV=2
Q13885	TUBB2A	0.62514	-0.677749	>sp|Q13885|TBB2A_HUMAN Tubulin beta-2A chain OS=Homo sapiens GN=TUBB2A PE=1 SV=1;>sp|Q9BVA1|TBB2B_HUMAN Tubulin beta-2B chain OS=Homo sapiens GN=TUBB2B PE=1 SV=1
Q8WVM8	SCFD1	0.62578	-0.676273	>sp|Q8WVM8|SCFD1_HUMAN Sec1 family domain-containing protein 1 OS=Homo sapiens GN=SCFD1 PE=1 SV=4
P30154	PPP2R1B	0.62586	-0.676088	>sp|P30154|2AAB_HUMAN Serine/threonine-protein phosphatase 2A 65 kDa regulatory subunit A beta isoform OS=Homo sapiens GN=PPP2R1B PE=1 SV=3
P36507	MAP2K2	0.626	-0.675765	>sp|P36507|MP2K2_HUMAN Dual specificity mitogen-activated protein kinase kinase 2 OS=Homo sapiens GN=MAP2K2 PE=1 SV=1
P27361	ERK1	0.627565	-0.672163	>sp|P27361|MK03_HUMAN Mitogen-activated protein kinase 3 OS=Homo sapiens GN=MAPK3 PE=1 SV=4
Q9BVI4	NOC4L	0.62926	-0.668272	>sp|Q9BVI4|NOC4L_HUMAN Nucleolar complex protein 4 homolog OS=Homo sapiens GN=NOC4L PE=1 SV=1
O95801	TTC4	0.62933	-0.668111	>sp|O95801|TTC4_HUMAN Tetratricopeptide repeat protein 4 OS=Homo sapiens GN=TTC4 PE=1 SV=3
Q86W50	METT10D	0.62939	-0.667974	>sp|Q86W50|MET10_HUMAN Putative methyltransferase METT10D OS=Homo sapiens GN=METT10D PE=1 SV=2
P02545	LMNA	0.63015	-0.666233	>sp|P02545|LMNA_HUMAN Prelamin-A/C OS=Homo sapiens GN=LMNA PE=1 SV=1
P51674	GPM6A	0.63133	-0.663534	>sp|P51674|GPM6A_HUMAN Neuronal membrane glycoprotein M6-a OS=Homo sapiens GN=GPM6A PE=1 SV=2
Q16531	DDB1	0.6323	-0.661319	>sp|Q16531|DDB1_HUMAN DNA damage-binding protein 1 OS=Homo sapiens GN=DDB1 PE=1 SV=1
Q9NP81	SARS2	0.63376	-0.657991	>sp|Q9NP81|SYSM_HUMAN Seryl-tRNA synthetase, mitochondrial OS=Homo sapiens GN=SARS2 PE=1 SV=1
Q9HC16	APOBEC3G	0.63531	-0.654467	>sp|Q9HC16|ABC3G_HUMAN DNA dC->dU-editing enzyme APOBEC-3G OS=Homo sapiens GN=APOBEC3G PE=1 SV=1
Q8IZP0	ABI1	0.63579	-0.653378	>sp|Q8IZP0|ABI1_HUMAN Abl interactor 1 OS=Homo sapiens GN=ABI1 PE=1 SV=4
Q15654	TRIP6	0.63928	-0.64548	>sp|Q15654|TRIP6_HUMAN Thyroid receptor-interacting protein 6 OS=Homo sapiens GN=TRIP6 PE=1 SV=3
Q70UQ0	IKBIP	0.6404	-0.642955	>sp|Q70UQ0|IKIP_HUMAN Inhibitor of nuclear factor kappa-B kinase-interacting protein OS=Homo sapiens GN=IKBIP PE=1 SV=1
P09104	ENO2	0.64483	-0.633009	>sp|P09104|ENOG_HUMAN Gamma-enolase OS=Homo sapiens GN=ENO2 PE=1 SV=3
Q07021	C1QBP	0.64554	-0.631422	>sp|Q07021|C1QBP_HUMAN Complement component 1 Q subcomponent-binding protein, mitochondrial OS=Homo sapiens GN=C1QBP PE=1 SV=1
Q7Z5L9	IRF2BP2	0.64656	-0.629144	>sp|Q7Z5L9|I2BP2_HUMAN Interferon regulatory factor 2-binding protein 2 OS=Homo sapiens GN=IRF2BP2 PE=1 SV=2
Q9Y2X3	NOP58	0.64701	-0.62814	>sp|Q9Y2X3|NOP58_HUMAN Nucleolar protein 58 OS=Homo sapiens GN=NOP58 PE=1 SV=1
Q9H4A4	RNPEP	0.64716	-0.627806	>sp|Q9H4A4|AMPB_HUMAN Aminopeptidase B OS=Homo sapiens GN=RNPEP PE=1 SV=2
Q86XP3	DDX42	0.6478	-0.62638	>sp|Q86XP3|DDX42_HUMAN ATP-dependent RNA helicase DDX42 OS=Homo sapiens GN=DDX42 PE=1 SV=1
Q96IJ6	GMPPA	0.64868	-0.624421	>sp|Q96IJ6|GMPPA_HUMAN Mannose-1-phosphate guanyltransferase alpha OS=Homo sapiens GN=GMPPA PE=1 SV=1
P33176	KIF5B	0.64994	-0.621622	>sp|P33176|KINH_HUMAN Kinesin-1 heavy chain OS=Homo sapiens GN=KIF5B PE=1 SV=1
O15460	P4HA2	0.65039	-0.620623	>sp|O15460|P4HA2_HUMAN Prolyl 4-hydroxylase subunit alpha-2 OS=Homo sapiens GN=P4HA2 PE=1 SV=1
Q15287	RNPS1	0.65144	-0.618296	>sp|Q15287|RNPS1_HUMAN RNA-binding protein with serine-rich domain 1 OS=Homo sapiens GN=RNPS1 PE=1 SV=1
P38117	ETFB	0.65223	-0.616547	>sp|P38117|ETFB_HUMAN Electron transfer flavoprotein subunit beta OS=Homo sapiens GN=ETFB PE=1 SV=3
Q96PK6	RBM14	0.65223	-0.616547	>sp|Q96PK6|RBM14_HUMAN RNA-binding protein 14 OS=Homo sapiens GN=RBM14 PE=1 SV=2
P53621	COPA	0.65283	-0.615221	>sp|P53621|COPA_HUMAN Coatomer subunit alpha OS=Homo sapiens GN=COPA PE=1 SV=2
Q9NY93	DDX56	0.65319	-0.614425	>sp|Q9NY93|DDX56_HUMAN Probable ATP-dependent RNA helicase DDX56 OS=Homo sapiens GN=DDX56 PE=1 SV=1
Q7Z4Q2	HEATR3	0.65597	-0.608298	>sp|Q7Z4Q2|HEAT3_HUMAN HEAT repeat-containing protein 3 OS=Homo sapiens GN=HEATR3 PE=1 SV=2
Q9H568	ACTL8	0.656	-0.608232	>sp|Q9H568|ACTL8_HUMAN Actin-like protein 8 OS=Homo sapiens GN=ACTL8 PE=2 SV=1
Q4G0N4	C5orf33	0.65624	-0.607705	>sp|Q4G0N4|CE033_HUMAN UPF0465 protein C5orf33 OS=Homo sapiens GN=C5orf33 PE=1 SV=2
Q9NWS0	PIH1D1	0.65711	-0.605793	>sp|Q9NWS0|PIHD1_HUMAN PIH1 domain-containing protein 1 OS=Homo sapiens GN=PIH1D1 PE=1 SV=1
P42285	SKIV2L2	0.65776	-0.604367	>sp|P42285|SK2L2_HUMAN Superkiller viralicidic activity 2-like 2 OS=Homo sapiens GN=SKIV2L2 PE=1 SV=3
P49821	NDUFV1	0.658	-0.603841	>sp|P49821|NDUV1_HUMAN NADH dehydrogenase [ubiquinone] flavoprotein 1, mitochondrial OS=Homo sapiens GN=NDUFV1 PE=1 SV=4
Q9Y2P8	RCL1	0.65814	-0.603534	>sp|Q9Y2P8|RCL1_HUMAN RNA 3-terminal phosphate cyclase-like protein OS=Homo sapiens GN=RCL1 PE=1 SV=3
Q9BVP2	GNL3	0.65851	-0.602723	>sp|Q9BVP2|GNL3_HUMAN Guanine nucleotide-binding protein-like 3 OS=Homo sapiens GN=GNL3 PE=1 SV=2
P49903	SEPHS1	0.65908	-0.601475	>sp|P49903|SPS1_HUMAN Selenide, water dikinase 1 OS=Homo sapiens GN=SEPHS1 PE=1 SV=2
O43143	DHX15	0.65939	-0.600796	>sp|O43143|DHX15_HUMAN Putative pre-mRNA-splicing factor ATP-dependent RNA helicase DHX15 OS=Homo sapiens GN=DHX15 PE=1 SV=2
Q99661	KIF2C	0.65947	-0.600621	>sp|Q99661|KIF2C_HUMAN Kinesin-like protein KIF2C OS=Homo sapiens GN=KIF2C PE=1 SV=2
Q9NUQ9	FAM49B	0.65976	-0.599987	>sp|Q9NUQ9|FA49B_HUMAN Protein FAM49B OS=Homo sapiens GN=FAM49B PE=1 SV=1
Q9BXP2	SLC12A9	0.66033	-0.598741	>sp|Q9BXP2|S12A9_HUMAN Solute carrier family 12 member 9 OS=Homo sapiens GN=SLC12A9 PE=1 SV=1
Q06124	PTPN11	0.66123	-0.596776	>sp|Q06124|PTN11_HUMAN Tyrosine-protein phosphatase non-receptor type 11 OS=Homo sapiens GN=PTPN11 PE=1 SV=2
Q9Y315	DERA	0.66132	-0.59658	>sp|Q9Y315|DEOC_HUMAN Putative deoxyribose-phosphate aldolase OS=Homo sapiens GN=DERA PE=1 SV=2
Q68CQ7	GLT8D1	0.66139	-0.596427	>sp|Q68CQ7|GL8D1_HUMAN Glycosyltransferase 8 domain-containing protein 1 OS=Homo sapiens GN=GLT8D1 PE=1 SV=2
P0C7P2	RFPL3S	0.66191	-0.595293	>sp|P0C7P2|RFL3S_HUMAN Putative protein RFPL3S OS=Homo sapiens GN=RFPL3S PE=2 SV=1
Q9H0S4	DDX47	0.66213	-0.594814	>sp|Q9H0S4|DDX47_HUMAN Probable ATP-dependent RNA helicase DDX47 OS=Homo sapiens GN=DDX47 PE=1 SV=1
Q14257	RCN2	0.66249	-0.594029	>sp|Q14257|RCN2_HUMAN Reticulocalbin-2 OS=Homo sapiens GN=RCN2 PE=1 SV=1
P46109	CRKL	0.66268	-0.593616	>sp|P46109|CRKL_HUMAN Crk-like protein OS=Homo sapiens GN=CRKL PE=1 SV=1
Q9BV20	MRI1	0.66317	-0.592549	>sp|Q9BV20|MTNA_HUMAN Methylthioribose-1-phosphate isomerase OS=Homo sapiens GN=MRI1 PE=1 SV=1
P43243	MATR3	0.6638	-0.591179	>sp|P43243|MATR3_HUMAN Matrin-3 OS=Homo sapiens GN=MATR3 PE=1 SV=2
P06865	HEXA	0.66482	-0.588964	>sp|P06865|HEXA_HUMAN Beta-hexosaminidase subunit alpha OS=Homo sapiens GN=HEXA PE=1 SV=2
P49593	PPM1F	0.66486	-0.588878	>sp|P49593|PPM1F_HUMAN Protein phosphatase 1F OS=Homo sapiens GN=PPM1F PE=1 SV=3
Q9NRM1	ENAM	0.66527	-0.587988	>sp|Q9NRM1|ENAM_HUMAN Enamelin OS=Homo sapiens GN=ENAM PE=2 SV=3
Q68D91	MBLAC2	0.66535	-0.587815	>sp|Q68D91|MBLC2_HUMAN Metallo-beta-lactamase domain-containing protein 2 OS=Homo sapiens GN=MBLAC2 PE=1 SV=3
Q96CT7	CCDC124	0.66553	-0.587424	>sp|Q96CT7|CC124_HUMAN Coiled-coil domain-containing protein 124 OS=Homo sapiens GN=CCDC124 PE=1 SV=1
P27338	MAOB	0.66598	-0.586449	>sp|P27338|AOFB_HUMAN Amine oxidase [flavin-containing] B OS=Homo sapiens GN=MAOB PE=1 SV=3
Q9Y5X1	SNX9	0.66607	-0.586254	>sp|Q9Y5X1|SNX9_HUMAN Sorting nexin-9 OS=Homo sapiens GN=SNX9 PE=1 SV=1

## Sheet: 3. No Change with MG132
Proteins that did not change with the addition of MG132
Uniprot Accession	Gene Name	Heavy/Med	Log2(H/M)	Gene Description
Q9Y2T2	AP3M1	0.6668	-0.584674	>sp|Q9Y2T2|AP3M1_HUMAN AP-3 complex subunit mu-1 OS=Homo sapiens GN=AP3M1 PE=1 SV=1
P55786	NPEPPS	0.66737	-0.583441	>sp|P55786|PSA_HUMAN Puromycin-sensitive aminopeptidase OS=Homo sapiens GN=NPEPPS PE=1 SV=2;>sp|A6NEC2|PSAL_HUMAN Puromycin-sensitive aminopeptidase-like protein OS=Homo sapiens GN=NPEPPSL1 PE=2 SV=3
Q96GK7	CGI-105	0.66896	-0.580008	>sp|Q96GK7|FAH2A_HUMAN Fumarylacetoacetate hydrolase domain-containing protein 2A OS=Homo sapiens GN=FAHD2A PE=1 SV=1
O00170	AIP	0.6693	-0.579275	>sp|O00170|AIP_HUMAN AH receptor-interacting protein OS=Homo sapiens GN=AIP PE=1 SV=2
P27708	CAD	0.66943	-0.578995	>sp|P27708|PYR1_HUMAN CAD protein OS=Homo sapiens GN=CAD PE=1 SV=3
Q9H089	LSG1	0.67037	-0.576971	>sp|Q9H089|LSG1_HUMAN Large subunit GTPase 1 homolog OS=Homo sapiens GN=LSG1 PE=1 SV=2
Q01970	PLCB3	0.67045	-0.576798	>sp|Q01970|PLCB3_HUMAN 1-phosphatidylinositol-4,5-bisphosphate phosphodiesterase beta-3 OS=Homo sapiens GN=PLCB3 PE=1 SV=2
Q96ER3	SAAL1	0.67064	-0.57639	>sp|Q96ER3|SAAL1_HUMAN Protein SAAL1 OS=Homo sapiens GN=SAAL1 PE=1 SV=2
P46108	CRK	0.67225	-0.57293	>sp|P46108|CRK_HUMAN Adapter molecule crk OS=Homo sapiens GN=CRK PE=1 SV=2
P49959	HNGS1	0.67255	-0.572287	>sp|P49959|MRE11_HUMAN Double-strand break repair protein MRE11A OS=Homo sapiens GN=MRE11A PE=1 SV=3
P50750	CDC2L4	0.67271	-0.571943	>sp|P50750|CDK9_HUMAN Cell division protein kinase 9 OS=Homo sapiens GN=CDK9 PE=1 SV=3
P12270	TPR	0.67321	-0.570871	>sp|P12270|TPR_HUMAN Nucleoprotein TPR OS=Homo sapiens GN=TPR PE=1 SV=3
P21281	ATP6B2	0.67532	-0.566357	>sp|P21281|VATB2_HUMAN V-type proton ATPase subunit B, brain isoform OS=Homo sapiens GN=ATP6V1B2 PE=1 SV=3
P08559	PDHA1	0.67608	-0.564734	>sp|P08559|ODPA_HUMAN Pyruvate dehydrogenase E1 component subunit alpha, somatic form, mitochondrial OS=Homo sapiens GN=PDHA1 PE=1 SV=3
Q96MG7	HCA4	0.6761	-0.564691	>sp|Q96MG7|MAGG1_HUMAN Melanoma-associated antigen G1 OS=Homo sapiens GN=NDNL2 PE=1 SV=1
Q9Y2Z2	CGI-02	0.67704	-0.562687	>sp|Q9Y2Z2|MTO1_HUMAN Protein MTO1 homolog, mitochondrial OS=Homo sapiens GN=MTO1 PE=1 SV=2
Q13564	APPBP1	0.6774	-0.56192	>sp|Q13564|ULA1_HUMAN NEDD8-activating enzyme E1 regulatory subunit OS=Homo sapiens GN=NAE1 PE=1 SV=1
P49841	GSK3B	0.67747	-0.561771	>sp|P49841|GSK3B_HUMAN Glycogen synthase kinase-3 beta OS=Homo sapiens GN=GSK3B PE=1 SV=2
P41743	DXS1179E	0.67997	-0.556457	>sp|P41743|KPCI_HUMAN Protein kinase C iota type OS=Homo sapiens GN=PRKCI PE=1 SV=2
P36543	ATP6E	0.68011	-0.55616	>sp|P36543|VATE1_HUMAN V-type proton ATPase subunit E 1 OS=Homo sapiens GN=ATP6V1E1 PE=1 SV=1
P25325	MPST	0.68041	-0.555524	>sp|P25325|THTM_HUMAN 3-mercaptopyruvate sulfurtransferase OS=Homo sapiens GN=MPST PE=1 SV=3
Q00341	HBP	0.68041	-0.555524	>sp|Q00341|VIGLN_HUMAN Vigilin OS=Homo sapiens GN=HDLBP PE=1 SV=2
Q16795	NDUFA9	0.68108	-0.554104	>sp|Q16795|NDUA9_HUMAN NADH dehydrogenase [ubiquinone] 1 alpha subcomplex subunit 9, mitochondrial OS=Homo sapiens GN=NDUFA9 PE=1 SV=2
P31930	UQCRC1	0.68164	-0.552918	>sp|P31930|QCR1_HUMAN Cytochrome b-c1 complex subunit 1, mitochondrial OS=Homo sapiens GN=UQCRC1 PE=1 SV=3
Q96KA5	CLPTM1L	0.68227	-0.551585	>sp|Q96KA5|CLP1L_HUMAN Cleft lip and palate transmembrane protein 1-like protein OS=Homo sapiens GN=CLPTM1L PE=1 SV=1
Q04323	SAKS1	0.68239	-0.551332	>sp|Q04323|UBXN1_HUMAN UBX domain-containing protein 1 OS=Homo sapiens GN=UBXN1 PE=1 SV=2
Q96HR8	NAF1	0.68472	-0.546414	>sp|Q96HR8|NAF1_HUMAN H/ACA ribonucleoprotein complex non-core subunit NAF1 OS=Homo sapiens GN=NAF1 PE=1 SV=2
Q92797	SPK	0.68499	-0.545845	>sp|Q92797|SYMPK_HUMAN Symplekin OS=Homo sapiens GN=SYMPK PE=1 SV=2
Q5T440	C1orf69	0.6855	-0.544771	>sp|Q5T440|CA069_HUMAN Putative transferase C1orf69, mitochondrial OS=Homo sapiens GN=C1orf69 PE=1 SV=1
Q9H3N1	PSEC0085	0.6861	-0.543509	>sp|Q9H3N1|TMX1_HUMAN Thioredoxin-related transmembrane protein 1 OS=Homo sapiens GN=TMX1 PE=1 SV=1
Q15436	SEC23A	0.68619	-0.54332	>sp|Q15436|SC23A_HUMAN Protein transport protein Sec23A OS=Homo sapiens GN=SEC23A PE=1 SV=2
Q7L0Y3	MRPP1	0.6873	-0.540988	>sp|Q7L0Y3|MRRP1_HUMAN Mitochondrial ribonuclease P protein 1 OS=Homo sapiens GN=RG9MTD1 PE=1 SV=2
Q9BZK7	IRA1	0.68734	-0.540904	>sp|Q9BZK7|TBL1R_HUMAN F-box-like/WD repeat-containing protein TBL1XR1 OS=Homo sapiens GN=TBL1XR1 PE=1 SV=1
Q9NXG2	THUMPD1	0.6877	-0.540149	>sp|Q9NXG2|THUM1_HUMAN THUMP domain-containing protein 1 OS=Homo sapiens GN=THUMPD1 PE=1 SV=2
Q8NHH9	ARL6IP2	0.68807	-0.539373	>sp|Q8NHH9|ATLA2_HUMAN Atlastin-2 OS=Homo sapiens GN=ATL2 PE=1 SV=2
Q96RQ3	MCCA	0.68837	-0.538744	>sp|Q96RQ3|MCCA_HUMAN Methylcrotonoyl-CoA carboxylase subunit alpha, mitochondrial OS=Homo sapiens GN=MCCC1 PE=1 SV=3
Q6P179	ERAP2	0.68854	-0.538388	>sp|Q6P179|ERAP2_HUMAN Endoplasmic reticulum aminopeptidase 2 OS=Homo sapiens GN=ERAP2 PE=1 SV=2
Q92796	DLG3	0.68881	-0.537822	>sp|Q92796|DLG3_HUMAN Disks large homolog 3 OS=Homo sapiens GN=DLG3 PE=1 SV=2
Q32MZ4	GCF2	0.68949	-0.536398	>sp|Q32MZ4|LRRF1_HUMAN Leucine-rich repeat flightless-interacting protein 1 OS=Homo sapiens GN=LRRFIP1 PE=1 SV=2
Q8N954	CCDC75	0.69006	-0.535206	>sp|Q8N954|CCD75_HUMAN Coiled-coil domain-containing protein 75 OS=Homo sapiens GN=CCDC75 PE=1 SV=3
Q14790	CASP8	0.69015	-0.535018	>sp|Q14790|CASP8_HUMAN Caspase-8 OS=Homo sapiens GN=CASP8 PE=1 SV=1
P28300	LOX	0.69039	-0.534517	>sp|P28300|LYOX_HUMAN Protein-lysine 6-oxidase OS=Homo sapiens GN=LOX PE=1 SV=2
Q00403	GTF2B	0.69157	-0.532053	>sp|Q00403|TF2B_HUMAN Transcription initiation factor IIB OS=Homo sapiens GN=GTF2B PE=1 SV=1
Q13363	CTBP	0.69159	-0.532011	>sp|Q13363|CTBP1_HUMAN C-terminal-binding protein 1 OS=Homo sapiens GN=CTBP1 PE=1 SV=2
Q13057	COASY	0.69381	-0.527387	>sp|Q13057|COASY_HUMAN Bifunctional coenzyme A synthase OS=Homo sapiens GN=COASY PE=1 SV=4
Q14118	DAG1	0.69456	-0.525829	>sp|Q14118|DAG1_HUMAN Dystroglycan OS=Homo sapiens GN=DAG1 PE=1 SV=2
Q92526	CCT6B	0.6946	-0.525746	>sp|Q92526|TCPW_HUMAN T-complex protein 1 subunit zeta-2 OS=Homo sapiens GN=CCT6B PE=1 SV=4
Q9UNQ2	DIMT1	0.69466	-0.525621	>sp|Q9UNQ2|DIMT1_HUMAN Probable dimethyladenosine transferase OS=Homo sapiens GN=DIMT1L PE=1 SV=1
P29692	EEF1D	0.69501	-0.524894	>sp|P29692|EF1D_HUMAN Elongation factor 1-delta OS=Homo sapiens GN=EEF1D PE=1 SV=5
P02794	FTH	0.69564	-0.523587	>sp|P02794|FRIH_HUMAN Ferritin heavy chain OS=Homo sapiens GN=FTH1 PE=1 SV=2
Q9UI42	CPA3	0.69608	-0.522675	>sp|Q9UI42|CBPA4_HUMAN Carboxypeptidase A4 OS=Homo sapiens GN=CPA4 PE=1 SV=2
P82650	C3orf5	0.69627	-0.522281	>sp|P82650|RT22_HUMAN 28S ribosomal protein S22, mitochondrial OS=Homo sapiens GN=MRPS22 PE=1 SV=1
Q99543	DNAJC2	0.69681	-0.521163	>sp|Q99543|DNJC2_HUMAN DnaJ homolog subfamily C member 2 OS=Homo sapiens GN=DNAJC2 PE=1 SV=4
Q6S8J3	A26C1A	0.69742	-0.5199	>sp|Q6S8J3|POTEE_HUMAN POTE ankyrin domain family member E OS=Homo sapiens GN=POTEE PE=1 SV=3;>sp|P0CG38|POTEI_HUMAN POTE ankyrin domain family member I OS=Homo sapiens GN=POTEI PE=3 SV=1;>sp|Q9BYX7|ACTBM_HUMAN Putative beta-actin-like protein 3 OS=Homo sa
Q86X55	CARM1	0.69897	-0.516698	>sp|Q86X55|CARM1_HUMAN Histone-arginine methyltransferase CARM1 OS=Homo sapiens GN=CARM1 PE=1 SV=3
Q9BUR4	TCAB1	0.69919	-0.516244	>sp|Q9BUR4|WAP53_HUMAN Telomerase Cajal body protein 1 OS=Homo sapiens GN=WRAP53 PE=1 SV=1
Q9HCC0	MCCB	0.69946	-0.515687	>sp|Q9HCC0|MCCB_HUMAN Methylcrotonoyl-CoA carboxylase beta chain, mitochondrial OS=Homo sapiens GN=MCCC2 PE=1 SV=1
P23588	EIF4B	0.69971	-0.515171	>sp|P23588|IF4B_HUMAN Eukaryotic translation initiation factor 4B OS=Homo sapiens GN=EIF4B PE=1 SV=2
P43490	NAMPT	0.69979	-0.515006	>sp|P43490|NAMPT_HUMAN Nicotinamide phosphoribosyltransferase OS=Homo sapiens GN=NAMPT PE=1 SV=1
P33991	CDC21	0.70018	-0.514202	>sp|P33991|MCM4_HUMAN DNA replication licensing factor MCM4 OS=Homo sapiens GN=MCM4 PE=1 SV=5
Q15233	NONO	0.70068	-0.513172	>sp|Q15233|NONO_HUMAN Non-POU domain-containing octamer-binding protein OS=Homo sapiens GN=NONO PE=1 SV=4
P55081	MFAP1	0.70074	-0.513049	>sp|P55081|MFAP1_HUMAN Microfibrillar-associated protein 1 OS=Homo sapiens GN=MFAP1 PE=1 SV=2
Q9H5N1	RABEP2	0.70085	-0.512822	>sp|Q9H5N1|RABE2_HUMAN Rab GTPase-binding effector protein 2 OS=Homo sapiens GN=RABEP2 PE=1 SV=2
Q96CB9	NSUN4	0.7009	-0.512719	>sp|Q96CB9|NSUN4_HUMAN Putative methyltransferase NSUN4 OS=Homo sapiens GN=NSUN4 PE=1 SV=2
P50579	METAP2	0.70128	-0.511938	>sp|P50579|AMPM2_HUMAN Methionine aminopeptidase 2 OS=Homo sapiens GN=METAP2 PE=1 SV=1
Q7L1Q6	BZAP45	0.70128	-0.511938	>sp|Q7L1Q6|BZW1_HUMAN Basic leucine zipper and W2 domain-containing protein 1 OS=Homo sapiens GN=BZW1 PE=1 SV=1;>sp|P0C7T9|BZW1L_HUMAN Putative basic leucine zipper and W2 domain-containing protein 1-like 1 OS=Homo sapiens GN=BZW1L1 PE=2 SV=1
Q9Y314	CGI-25	0.70149	-0.511506	>sp|Q9Y314|NOSIP_HUMAN Nitric oxide synthase-interacting protein OS=Homo sapiens GN=NOSIP PE=1 SV=1
Q01082	SPTB2	0.70157	-0.511341	>sp|Q01082|SPTB2_HUMAN Spectrin beta chain, brain 1 OS=Homo sapiens GN=SPTBN1 PE=1 SV=2
P42167	LAP2	0.70192	-0.510621	>sp|P42167|LAP2B_HUMAN Lamina-associated polypeptide 2, isoforms beta/gamma OS=Homo sapiens GN=TMPO PE=1 SV=2
P49770	EIF2B2	0.70243	-0.509574	>sp|P49770|EI2BB_HUMAN Translation initiation factor eIF-2B subunit beta OS=Homo sapiens GN=EIF2B2 PE=1 SV=3
Q9UKF6	CPSF3	0.70271	-0.508999	>sp|Q9UKF6|CPSF3_HUMAN Cleavage and polyadenylation specificity factor subunit 3 OS=Homo sapiens GN=CPSF3 PE=1 SV=1
O94992	CLP1	0.70348	-0.507419	>sp|O94992|HEXI1_HUMAN Protein HEXIM1 OS=Homo sapiens GN=HEXIM1 PE=1 SV=1
Q9H6T3	RPAP3	0.70544	-0.503405	>sp|Q9H6T3|RPAP3_HUMAN RNA polymerase II-associated protein 3 OS=Homo sapiens GN=RPAP3 PE=1 SV=2
Q8N1G4	KIAA1185	0.70568	-0.502914	>sp|Q8N1G4|LRC47_HUMAN Leucine-rich repeat-containing protein 47 OS=Homo sapiens GN=LRRC47 PE=1 SV=1
Q9NUQ3	CXorf15	0.70609	-0.502076	>sp|Q9NUQ3|TXLNG_HUMAN Gamma-taxilin OS=Homo sapiens GN=TXLNG PE=1 SV=2
Q07960	ARHGAP1	0.70664	-0.500953	>sp|Q07960|RHG01_HUMAN Rho GTPase-activating protein 1 OS=Homo sapiens GN=ARHGAP1 PE=1 SV=1
P30685	HLAB	0.706828	-0.50057	>sp|P30685|1B35_HUMAN HLA class I histocompatibility antigen, B-35 alpha chain OS=Homo sapiens GN=HLA-B PE=1 SV=1;>sp|P10319|1B58_HUMAN HLA class I histocompatibility antigen, B-58 alpha chain OS=Homo sapiens GN=HLA-B PE=2 SV=1;>sp|P30491|1B53_HUMAN HLA cl
O43252	ATPSK1	0.70688	-0.500463	>sp|O43252|PAPS1_HUMAN Bifunctional 3-phosphoadenosine 5-phosphosulfate synthase 1 OS=Homo sapiens GN=PAPSS1 PE=1 SV=2
Q99798	ACO2	0.70708	-0.500055	>sp|Q99798|ACON_HUMAN Aconitate hydratase, mitochondrial OS=Homo sapiens GN=ACO2 PE=1 SV=2
O00401	WASL	0.70714	-0.499932	>sp|O00401|WASL_HUMAN Neural Wiskott-Aldrich syndrome protein OS=Homo sapiens GN=WASL PE=1 SV=2
Q96IZ0	PAR4	0.70725	-0.499708	>sp|Q96IZ0|PAWR_HUMAN PRKC apoptosis WT1 regulator protein OS=Homo sapiens GN=PAWR PE=1 SV=1
P50416	CPT1	0.70731	-0.499585	>sp|P50416|CPT1A_HUMAN Carnitine O-palmitoyltransferase 1, liver isoform OS=Homo sapiens GN=CPT1A PE=1 SV=2
P02792	FTL	0.70739	-0.499422	>sp|P02792|FRIL_HUMAN Ferritin light chain OS=Homo sapiens GN=FTL PE=1 SV=2
O43707	ACTN4	0.70745	-0.4993	>sp|O43707|ACTN4_HUMAN Alpha-actinin-4 OS=Homo sapiens GN=ACTN4 PE=1 SV=2
P53396	ACLY	0.70778	-0.498627	>sp|P53396|ACLY_HUMAN ATP-citrate synthase OS=Homo sapiens GN=ACLY PE=1 SV=3
Q86UE4	AEG1	0.70789	-0.498403	>sp|Q86UE4|LYRIC_HUMAN Protein LYRIC OS=Homo sapiens GN=MTDH PE=1 SV=2
P36542	ATP5C	0.70798	-0.498219	>sp|P36542|ATPG_HUMAN ATP synthase subunit gamma, mitochondrial OS=Homo sapiens GN=ATP5C1 PE=1 SV=1
P09543	CNP	0.70813	-0.497914	>sp|P09543|CN37_HUMAN 2,3-cyclic-nucleotide 3-phosphodiesterase OS=Homo sapiens GN=CNP PE=1 SV=2
Q9Y262	EIF3EIP	0.70869	-0.496773	>sp|Q9Y262|EIF3L_HUMAN Eukaryotic translation initiation factor 3 subunit L OS=Homo sapiens GN=EIF3L PE=1 SV=1
Q96QK1	MEM3	0.70871	-0.496733	>sp|Q96QK1|VPS35_HUMAN Vacuolar protein sorting-associated protein 35 OS=Homo sapiens GN=VPS35 PE=1 SV=2
P17612	PKACA	0.70877	-0.496611	>sp|P17612|KAPCA_HUMAN cAMP-dependent protein kinase catalytic subunit alpha OS=Homo sapiens GN=PRKACA PE=1 SV=2;>sp|P22694|KAPCB_HUMAN cAMP-dependent protein kinase catalytic subunit beta OS=Homo sapiens GN=PRKACB PE=1 SV=2
Q16539	CSBP	0.70878	-0.49659	>sp|Q16539|MK14_HUMAN Mitogen-activated protein kinase 14 OS=Homo sapiens GN=MAPK14 PE=1 SV=3
Q9BV79	CGI-63	0.70964	-0.494841	>sp|Q9BV79|MECR_HUMAN Trans-2-enoyl-CoA reductase, mitochondrial OS=Homo sapiens GN=MECR PE=1 SV=1
Q9NVZ3	NECAP2	0.71048	-0.493134	>sp|Q9NVZ3|NECP2_HUMAN Adaptin ear-binding coat-associated protein 2 OS=Homo sapiens GN=NECAP2 PE=1 SV=1
Q16643	D0S117E	0.71091	-0.492261	>sp|Q16643|DREB_HUMAN Drebrin OS=Homo sapiens GN=DBN1 PE=1 SV=4
Q9NZI8	CRDBP	0.71107	-0.491937	>sp|Q9NZI8|IF2B1_HUMAN Insulin-like growth factor 2 mRNA-binding protein 1 OS=Homo sapiens GN=IGF2BP1 PE=1 SV=2
Q8WZA9	FKSG27	0.71253	-0.488977	>sp|Q8WZA9|IRGQ_HUMAN Immunity-related GTPase family Q protein OS=Homo sapiens GN=IRGQ PE=1 SV=1
Q96I24	FBP3	0.71302	-0.487986	>sp|Q96I24|FUBP3_HUMAN Far upstream element-binding protein 3 OS=Homo sapiens GN=FUBP3 PE=1 SV=2
O15067	KIAA0361	0.71329	-0.487439	>sp|O15067|PUR4_HUMAN Phosphoribosylformylglycinamidine synthase OS=Homo sapiens GN=PFAS PE=1 SV=3
P30464	HLAB	0.71329	-0.487439	>sp|P30464|1B15_HUMAN HLA class I histocompatibility antigen, B-15 alpha chain OS=Homo sapiens GN=HLA-B PE=1 SV=2;>sp|Q04826|1B40_HUMAN HLA class I histocompatibility antigen, B-40 alpha chain OS=Homo sapiens GN=HLA-B PE=1 SV=1;>sp|P18465|1B57_HUMAN HLA cl
Q15717	ELAVL1	0.71363	-0.486752	>sp|Q15717|ELAV1_HUMAN ELAV-like protein 1 OS=Homo sapiens GN=ELAVL1 PE=1 SV=2
Q9Y697	HUSSY-08	0.71429	-0.485418	>sp|Q9Y697|NFS1_HUMAN Cysteine desulfurase, mitochondrial OS=Homo sapiens GN=NFS1 PE=1 SV=3
Q9P013	AD-002	0.71464	-0.484711	>sp|Q9P013|CWC15_HUMAN Protein CWC15 homolog OS=Homo sapiens GN=CWC15 PE=1 SV=2
Q99829	CPN1	0.71469	-0.48461	>sp|Q99829|CPNE1_HUMAN Copine-1 OS=Homo sapiens GN=CPNE1 PE=1 SV=1
A6NDG6	PGP	0.71533	-0.483319	>sp|A6NDG6|PGP_HUMAN Phosphoglycolate phosphatase OS=Homo sapiens GN=PGP PE=1 SV=1
P09972	ALDC	0.71599	-0.481989	>sp|P09972|ALDOC_HUMAN Fructose-bisphosphate aldolase C OS=Homo sapiens GN=ALDOC PE=1 SV=2
Q9BZE1	HSPC235	0.71662	-0.48072	>sp|Q9BZE1|RM37_HUMAN 39S ribosomal protein L37, mitochondrial OS=Homo sapiens GN=MRPL37 PE=1 SV=2
Q8WWK9	CKAP2	0.71676	-0.480438	>sp|Q8WWK9|CKAP2_HUMAN Cytoskeleton-associated protein 2 OS=Homo sapiens GN=CKAP2 PE=1 SV=1
P22626	HNRNPA2B1	0.7174	-0.47915	>sp|P22626|ROA2_HUMAN Heterogeneous nuclear ribonucleoproteins A2/B1 OS=Homo sapiens GN=HNRNPA2B1 PE=1 SV=2
P47755	CAPZA2	0.71743	-0.47909	>sp|P47755|CAZA2_HUMAN F-actin-capping protein subunit alpha-2 OS=Homo sapiens GN=CAPZA2 PE=1 SV=3
Q9H9J2	MRPL44	0.71777	-0.478406	>sp|Q9H9J2|RM44_HUMAN 39S ribosomal protein L44, mitochondrial OS=Homo sapiens GN=MRPL44 PE=1 SV=1
Q14694	KIAA0190	0.71871	-0.476518	>sp|Q14694|UBP10_HUMAN Ubiquitin carboxyl-terminal hydrolase 10 OS=Homo sapiens GN=USP10 PE=1 SV=2
Q9BQ67	GRWD	0.71892	-0.476097	>sp|Q9BQ67|GRWD1_HUMAN Glutamate-rich WD repeat-containing protein 1 OS=Homo sapiens GN=GRWD1 PE=1 SV=1
Q9GZS1	PAF53	0.71905	-0.475836	>sp|Q9GZS1|RPA49_HUMAN DNA-directed RNA polymerase I subunit RPA49 OS=Homo sapiens GN=POLR1E PE=1 SV=2
P55010	EIF5	0.71927	-0.475395	>sp|P55010|IF5_HUMAN Eukaryotic translation initiation factor 5 OS=Homo sapiens GN=EIF5 PE=1 SV=2
Q8NFF5	FLAD1	0.71928	-0.475375	>sp|Q8NFF5|FAD1_HUMAN FAD synthase OS=Homo sapiens GN=FLAD1 PE=1 SV=1
Q8NFP9	BCL8B	0.71937	-0.475194	>sp|Q8NFP9|NBEA_HUMAN Neurobeachin OS=Homo sapiens GN=NBEA PE=1 SV=3
Q9NW64	199G4	0.72041	-0.47311	>sp|Q9NW64|RBM22_HUMAN Pre-mRNA-splicing factor RBM22 OS=Homo sapiens GN=RBM22 PE=1 SV=1
Q9NQC3	KIAA0886	0.72099	-0.471949	>sp|Q9NQC3|RTN4_HUMAN Reticulon-4 OS=Homo sapiens GN=RTN4 PE=1 SV=2
O76021	CATX11	0.72112	-0.471689	>sp|O76021|RL1D1_HUMAN Ribosomal L1 domain-containing protein 1 OS=Homo sapiens GN=RSL1D1 PE=1 SV=3
P26640	G7A	0.72119	-0.471549	>sp|P26640|SYVC_HUMAN Valyl-tRNA synthetase OS=Homo sapiens GN=VARS PE=1 SV=4
P48735	IDH2	0.72282	-0.468292	>sp|P48735|IDHP_HUMAN Isocitrate dehydrogenase [NADP], mitochondrial OS=Homo sapiens GN=IDH2 PE=1 SV=2
P21283	ATP6C	0.72298	-0.467972	>sp|P21283|VATC1_HUMAN V-type proton ATPase subunit C 1 OS=Homo sapiens GN=ATP6V1C1 PE=1 SV=4
P04844	RPN2	0.72302	-0.467893	>sp|P04844|RPN2_HUMAN Dolichyl-diphosphooligosaccharide--protein glycosyltransferase subunit 2 OS=Homo sapiens GN=RPN2 PE=1 SV=3
P23246	PSF	0.72344	-0.467055	>sp|P23246|SFPQ_HUMAN Splicing factor, proline- and glutamine-rich OS=Homo sapiens GN=SFPQ PE=1 SV=2
Q3ZCQ8	PRO1512	0.72346	-0.467015	>sp|Q3ZCQ8|TIM50_HUMAN Mitochondrial import inner membrane translocase subunit TIM50 OS=Homo sapiens GN=TIMM50 PE=1 SV=2
P09211	FAEES3	0.7235	-0.466935	>sp|P09211|GSTP1_HUMAN Glutathione S-transferase P OS=Homo sapiens GN=GSTP1 PE=1 SV=2
Q07065	CKAP4	0.72359	-0.466756	>sp|Q07065|CKAP4_HUMAN Cytoskeleton-associated protein 4 OS=Homo sapiens GN=CKAP4 PE=1 SV=2
Q5TDH0	DDI2	0.72384	-0.466257	>sp|Q5TDH0|DDI2_HUMAN Protein DDI1 homolog 2 OS=Homo sapiens GN=DDI2 PE=1 SV=1
Q14558	PRPSAP1	0.7242	-0.46554	>sp|Q14558|KPRA_HUMAN Phosphoribosyl pyrophosphate synthase-associated protein 1 OS=Homo sapiens GN=PRPSAP1 PE=1 SV=2
Q9UL46	PSME2	0.72421	-0.46552	>sp|Q9UL46|PSME2_HUMAN Proteasome activator complex subunit 2 OS=Homo sapiens GN=PSME2 PE=1 SV=4
Q13098	COPS1	0.72525	-0.46345	>sp|Q13098|CSN1_HUMAN COP9 signalosome complex subunit 1 OS=Homo sapiens GN=GPS1 PE=1 SV=4
Q96I59	NARS2	0.7253	-0.46335	>sp|Q96I59|SYNM_HUMAN Probable asparaginyl-tRNA synthetase, mitochondrial OS=Homo sapiens GN=NARS2 PE=1 SV=3
Q96GM8	TOE1	0.72545	-0.463052	>sp|Q96GM8|TOE1_HUMAN Target of EGR1 protein 1 OS=Homo sapiens GN=TOE1 PE=1 SV=1
Q5T9A4	ATAD3B	0.725796	-0.462364	>sp|Q5T9A4|ATD3B_HUMAN ATPase family AAA domain-containing protein 3B OS=Homo sapiens GN=ATAD3B PE=1 SV=1
O75153	KIAA0664	0.72601	-0.461939	>sp|O75153|K0664_HUMAN Protein KIAA0664 OS=Homo sapiens GN=KIAA0664 PE=1 SV=2
O00764	C21orf124	0.72644	-0.461084	>sp|O00764|PDXK_HUMAN Pyridoxal kinase OS=Homo sapiens GN=PDXK PE=1 SV=1
Q9H0H5	KIAA1478	0.72657	-0.460826	>sp|Q9H0H5|RGAP1_HUMAN Rac GTPase-activating protein 1 OS=Homo sapiens GN=RACGAP1 PE=1 SV=1
Q9Y223	GLCNE	0.72661	-0.460747	>sp|Q9Y223|GLCNE_HUMAN Bifunctional UDP-N-acetylglucosamine 2-epimerase/N-acetylmannosamine kinase OS=Homo sapiens GN=GNE PE=1 SV=1
Q3KQV9	UAP1L1	0.72737	-0.459239	>sp|Q3KQV9|UAP1L_HUMAN UDP-N-acetylhexosamine pyrophosphorylase-like protein 1 OS=Homo sapiens GN=UAP1L1 PE=2 SV=2
O00154	ACOT7	0.72742	-0.45914	>sp|O00154|BACH_HUMAN Cytosolic acyl coenzyme A thioester hydrolase OS=Homo sapiens GN=ACOT7 PE=1 SV=3
Q14697	G2AN	0.72776	-0.458465	>sp|Q14697|GANAB_HUMAN Neutral alpha-glucosidase AB OS=Homo sapiens GN=GANAB PE=1 SV=3
Q9NS62	THSD1	0.72795	-0.458089	>sp|Q9NS62|THSD1_HUMAN Thrombospondin type-1 domain-containing protein 1 OS=Homo sapiens GN=THSD1 PE=1 SV=1
Q8NFH5	MP44	0.72808	-0.457831	>sp|Q8NFH5|NUP53_HUMAN Nucleoporin NUP53 OS=Homo sapiens GN=NUP35 PE=1 SV=1
P11586	MTHFC	0.72819	-0.457613	>sp|P11586|C1TC_HUMAN C-1-tetrahydrofolate synthase, cytoplasmic OS=Homo sapiens GN=MTHFD1 PE=1 SV=3
Q96B36	AKT1S1	0.72821	-0.457574	>sp|Q96B36|AKTS1_HUMAN Proline-rich AKT1 substrate 1 OS=Homo sapiens GN=AKT1S1 PE=1 SV=1
Q96EK9	KTI12	0.72856	-0.45688	>sp|Q96EK9|KTI12_HUMAN Protein KTI12 homolog OS=Homo sapiens GN=KTI12 PE=1 SV=1
Q9P2E9	KIAA1398	0.72888	-0.456247	>sp|Q9P2E9|RRBP1_HUMAN Ribosome-binding protein 1 OS=Homo sapiens GN=RRBP1 PE=1 SV=4
P01891	HLAA	0.72924	-0.455534	>sp|P01891|1A68_HUMAN HLA class I histocompatibility antigen, A-68 alpha chain OS=Homo sapiens GN=HLA-A PE=1 SV=4;>sp|P10316|1A69_HUMAN HLA class I histocompatibility antigen, A-69 alpha chain OS=Homo sapiens GN=HLA-A PE=1 SV=2;>sp|P01892|1A02_HUMAN HLA cl
Q9BW19	HSET	0.73003	-0.453972	>sp|Q9BW19|KIFC1_HUMAN Kinesin-like protein KIFC1 OS=Homo sapiens GN=KIFC1 PE=1 SV=2
P62140	PPP1CB	0.73021	-0.453617	>sp|P62140|PP1B_HUMAN Serine/threonine-protein phosphatase PP1-beta catalytic subunit OS=Homo sapiens GN=PPP1CB PE=1 SV=3
Q14919	DRAP1	0.73043	-0.453182	>sp|Q14919|NC2A_HUMAN Dr1-associated corepressor OS=Homo sapiens GN=DRAP1 PE=1 SV=3
Q9BXW7	CECR5	0.73048	-0.453083	>sp|Q9BXW7|CECR5_HUMAN Cat eye syndrome critical region protein 5 OS=Homo sapiens GN=CECR5 PE=1 SV=1
Q16204	CCDC6	0.73087	-0.452313	>sp|Q16204|CCDC6_HUMAN Coiled-coil domain-containing protein 6 OS=Homo sapiens GN=CCDC6 PE=1 SV=2
Q5BKZ1	ZNF326	0.7311	-0.451859	>sp|Q5BKZ1|ZN326_HUMAN Zinc finger protein 326 OS=Homo sapiens GN=ZNF326 PE=1 SV=2
P12955	PEPD	0.73115	-0.451761	>sp|P12955|PEPD_HUMAN Xaa-Pro dipeptidase OS=Homo sapiens GN=PEPD PE=1 SV=3
P20073	ANX7	0.73124	-0.451583	>sp|P20073|ANXA7_HUMAN Annexin A7 OS=Homo sapiens GN=ANXA7 PE=1 SV=3
Q8NI60	ADCK3	0.73124	-0.451583	>sp|Q8NI60|ADCK3_HUMAN Chaperone activity of bc1 complex-like, mitochondrial OS=Homo sapiens GN=CABC1 PE=1 SV=1
Q8NBJ7	PSEC0171	0.73195	-0.450183	>sp|Q8NBJ7|SUMF2_HUMAN Sulfatase-modifying factor 2 OS=Homo sapiens GN=SUMF2 PE=1 SV=2
P04899	GNAI2	0.73199	-0.450104	>sp|P04899|GNAI2_HUMAN Guanine nucleotide-binding protein G(i) subunit alpha-2 OS=Homo sapiens GN=GNAI2 PE=1 SV=3
P33992	CDC46	0.73228	-0.449533	>sp|P33992|MCM5_HUMAN DNA replication licensing factor MCM5 OS=Homo sapiens GN=MCM5 PE=1 SV=5
Q9BWD1	ACAT2	0.73231	-0.449474	>sp|Q9BWD1|THIC_HUMAN Acetyl-CoA acetyltransferase, cytosolic OS=Homo sapiens GN=ACAT2 PE=1 SV=2
Q9UHX1	FIR	0.73247	-0.449158	>sp|Q9UHX1|PUF60_HUMAN Poly(U)-binding-splicing factor PUF60 OS=Homo sapiens GN=PUF60 PE=1 SV=1
P78347	BAP135	0.73257	-0.448961	>sp|P78347|GTF2I_HUMAN General transcription factor II-I OS=Homo sapiens GN=GTF2I PE=1 SV=2
Q9H078	CLPB	0.73299	-0.448135	>sp|Q9H078|CLPB_HUMAN Caseinolytic peptidase B protein homolog OS=Homo sapiens GN=CLPB PE=1 SV=1
Q92769	HDAC2	0.73314	-0.447839	>sp|Q92769|HDAC2_HUMAN Histone deacetylase 2 OS=Homo sapiens GN=HDAC2 PE=1 SV=2
P22314	A1S9T	0.73341	-0.447308	>sp|P22314|UBA1_HUMAN Ubiquitin-like modifier-activating enzyme 1 OS=Homo sapiens GN=UBA1 PE=1 SV=3
Q7KZF4	SND1	0.73357	-0.446993	>sp|Q7KZF4|SND1_HUMAN Staphylococcal nuclease domain-containing protein 1 OS=Homo sapiens GN=SND1 PE=1 SV=1
Q08209	CALNA	0.73406	-0.44603	>sp|Q08209|PP2BA_HUMAN Serine/threonine-protein phosphatase 2B catalytic subunit alpha isoform OS=Homo sapiens GN=PPP3CA PE=1 SV=1;>sp|P16298|PP2BB_HUMAN Serine/threonine-protein phosphatase 2B catalytic subunit beta isoform OS=Homo sapiens GN=PPP3CB PE=1
Q8N726	CDKN2	0.73426	-0.445637	>sp|Q8N726|CD2A2_HUMAN Cyclin-dependent kinase inhibitor 2A, isoform 4 OS=Homo sapiens GN=CDKN2A PE=1 SV=1
P55884	EIF3B	0.73539	-0.443419	>sp|P55884|EIF3B_HUMAN Eukaryotic translation initiation factor 3 subunit B OS=Homo sapiens GN=EIF3B PE=1 SV=3
O60884	CPR3	0.73548	-0.443242	>sp|O60884|DNJA2_HUMAN DnaJ homolog subfamily A member 2 OS=Homo sapiens GN=DNAJA2 PE=1 SV=1
Q9UKD2	C1orf33	0.73558	-0.443046	>sp|Q9UKD2|MRT4_HUMAN mRNA turnover protein 4 homolog OS=Homo sapiens GN=MRTO4 PE=1 SV=2
P68400	CK2A1	0.73591	-0.442399	>sp|P68400|CSK21_HUMAN Casein kinase II subunit alpha OS=Homo sapiens GN=CSNK2A1 PE=1 SV=1
Q9NSD9	FARSB	0.73604	-0.442144	>sp|Q9NSD9|SYFB_HUMAN Phenylalanyl-tRNA synthetase beta chain OS=Homo sapiens GN=FARSB PE=1 SV=3
O00571	DBX	0.73655	-0.441145	>sp|O00571|DDX3X_HUMAN ATP-dependent RNA helicase DDX3X OS=Homo sapiens GN=DDX3X PE=1 SV=3;>sp|O15523|DDX3Y_HUMAN ATP-dependent RNA helicase DDX3Y OS=Homo sapiens GN=DDX3Y PE=1 SV=2
Q14152	EIF3A	0.73659	-0.441066	>sp|Q14152|EIF3A_HUMAN Eukaryotic translation initiation factor 3 subunit A OS=Homo sapiens GN=EIF3A PE=1 SV=1
Q9BRK5	CAB45	0.73662	-0.441008	>sp|Q9BRK5|CAB45_HUMAN 45 kDa calcium-binding protein OS=Homo sapiens GN=SDF4 PE=1 SV=1
Q9BY77	KIAA1649	0.73691	-0.44044	>sp|Q9BY77|PDIP3_HUMAN Polymerase delta-interacting protein 3 OS=Homo sapiens GN=POLDIP3 PE=1 SV=2
Q9UN37	VPS4	0.73696	-0.440342	>sp|Q9UN37|VPS4A_HUMAN Vacuolar protein sorting-associated protein 4A OS=Homo sapiens GN=VPS4A PE=1 SV=1
O60832	DKC1	0.7372	-0.439872	>sp|O60832|DKC1_HUMAN H/ACA ribonucleoprotein complex subunit 4 OS=Homo sapiens GN=DKC1 PE=1 SV=3
P82933	MRPS9	0.73767	-0.438953	>sp|P82933|RT09_HUMAN 28S ribosomal protein S9, mitochondrial OS=Homo sapiens GN=MRPS9 PE=1 SV=2
O15382	BCAT2	0.73842	-0.437486	>sp|O15382|BCAT2_HUMAN Branched-chain-amino-acid aminotransferase, mitochondrial OS=Homo sapiens GN=BCAT2 PE=1 SV=2
P16435	CYPOR	0.73856	-0.437213	>sp|P16435|NCPR_HUMAN NADPH--cytochrome P450 reductase OS=Homo sapiens GN=POR PE=1 SV=2
P50336	PPOX	0.73859	-0.437154	>sp|P50336|PPOX_HUMAN Protoporphyrinogen oxidase OS=Homo sapiens GN=PPOX PE=1 SV=1
Q5TEU4	C20orf7	0.73884	-0.436666	>sp|Q5TEU4|CT007_HUMAN Probable methyltransferase C20orf7, mitochondrial OS=Homo sapiens GN=C20orf7 PE=1 SV=1
P04843	RPN1	0.73963	-0.435124	>sp|P04843|RPN1_HUMAN Dolichyl-diphosphooligosaccharide--protein glycosyltransferase subunit 1 OS=Homo sapiens GN=RPN1 PE=1 SV=1
Q9Y6D9	MAD1	0.73982	-0.434754	>sp|Q9Y6D9|MD1L1_HUMAN Mitotic spindle assembly checkpoint protein MAD1 OS=Homo sapiens GN=MAD1L1 PE=1 SV=2
P31942	HNRNPH3	0.73997	-0.434461	>sp|P31942|HNRH3_HUMAN Heterogeneous nuclear ribonucleoprotein H3 OS=Homo sapiens GN=HNRNPH3 PE=1 SV=2
Q5JVF3	HT004	0.7401	-0.434208	>sp|Q5JVF3|PCID2_HUMAN PCI domain-containing protein 2 OS=Homo sapiens GN=PCID2 PE=1 SV=2
O15504	CG1	0.74065	-0.433136	>sp|O15504|NUPL2_HUMAN Nucleoporin-like protein 2 OS=Homo sapiens GN=NUPL2 PE=1 SV=1
Q9NZN4	EHD2	0.74072	-0.433	>sp|Q9NZN4|EHD2_HUMAN EH domain-containing protein 2 OS=Homo sapiens GN=EHD2 PE=1 SV=2
P49005	POLD2	0.74137	-0.431734	>sp|P49005|DPOD2_HUMAN DNA polymerase delta subunit 2 OS=Homo sapiens GN=POLD2 PE=1 SV=1
P08574	CYC1	0.74163	-0.431228	>sp|P08574|CY1_HUMAN Cytochrome c1, heme protein, mitochondrial OS=Homo sapiens GN=CYC1 PE=1 SV=3
Q9Y5X3	SNX5	0.7418	-0.430898	>sp|Q9Y5X3|SNX5_HUMAN Sorting nexin-5 OS=Homo sapiens GN=SNX5 PE=1 SV=1
P49189	ALDH4	0.74233	-0.429867	>sp|P49189|AL9A1_HUMAN 4-trimethylaminobutyraldehyde dehydrogenase OS=Homo sapiens GN=ALDH9A1 PE=1 SV=3
Q9NVI7	ATAD3A	0.74253	-0.429479	>sp|Q9NVI7|ATD3A_HUMAN ATPase family AAA domain-containing protein 3A OS=Homo sapiens GN=ATAD3A PE=1 SV=2
P08670	VIM	0.74351	-0.427576	>sp|P08670|VIME_HUMAN Vimentin OS=Homo sapiens GN=VIM PE=1 SV=4
O00560	MDA9	0.74351	-0.427576	>sp|O00560|SDCB1_HUMAN Syntenin-1 OS=Homo sapiens GN=SDCBP PE=1 SV=1
Q9BSE5	AGMAT	0.74401	-0.426606	>sp|Q9BSE5|SPEB_HUMAN Agmatinase, mitochondrial OS=Homo sapiens GN=AGMAT PE=1 SV=2
Q96BW5	PTER	0.74481	-0.425056	>sp|Q96BW5|PTER_HUMAN Phosphotriesterase-related protein OS=Homo sapiens GN=PTER PE=1 SV=1
P49238	CMKBRL1	0.7449	-0.424881	>sp|P49238|CX3C1_HUMAN CX3C chemokine receptor 1 OS=Homo sapiens GN=CX3CR1 PE=1 SV=1
Q02750	MAP2K1	0.74498	-0.424726	>sp|Q02750|MP2K1_HUMAN Dual specificity mitogen-activated protein kinase kinase 1 OS=Homo sapiens GN=MAP2K1 PE=1 SV=2
P53990	IST1	0.74506	-0.424571	>sp|P53990|IST1_HUMAN IST1 homolog OS=Homo sapiens GN=KIAA0174 PE=1 SV=1
P50402	EDMD	0.74577	-0.423197	>sp|P50402|EMD_HUMAN Emerin OS=Homo sapiens GN=EMD PE=1 SV=1
P41214	HCA56	0.74593	-0.422888	>sp|P41214|LIGA_HUMAN Ligatin OS=Homo sapiens GN=LGTN PE=1 SV=3
O75821	EIF3G	0.74633	-0.422114	>sp|O75821|EIF3G_HUMAN Eukaryotic translation initiation factor 3 subunit G OS=Homo sapiens GN=EIF3G PE=1 SV=2
O95757	APG1	0.74692	-0.420974	>sp|O95757|HS74L_HUMAN Heat shock 70 kDa protein 4L OS=Homo sapiens GN=HSPA4L PE=1 SV=3
Q49AR2	C5orf22	0.74802	-0.418851	>sp|Q49AR2|CE022_HUMAN UPF0489 protein C5orf22 OS=Homo sapiens GN=C5orf22 PE=1 SV=2
Q9NVM4	KIAA1933	0.74807	-0.418755	>sp|Q9NVM4|ANM7_HUMAN Protein arginine N-methyltransferase 7 OS=Homo sapiens GN=PRMT7 PE=1 SV=1
P49006	MARCKSL1	0.74809	-0.418716	>sp|P49006|MRP_HUMAN MARCKS-related protein OS=Homo sapiens GN=MARCKSL1 PE=1 SV=2
Q96HS1	PGAM5	0.74878	-0.417386	>sp|Q96HS1|PGAM5_HUMAN Serine/threonine-protein phosphatase PGAM5, mitochondrial OS=Homo sapiens GN=PGAM5 PE=1 SV=2
Q9UJZ1	HSPC108	0.74948	-0.416038	>sp|Q9UJZ1|STML2_HUMAN Stomatin-like protein 2 OS=Homo sapiens GN=STOML2 PE=1 SV=1
O75718	CASP	0.74977	-0.41548	>sp|O75718|CRTAP_HUMAN Cartilage-associated protein OS=Homo sapiens GN=CRTAP PE=1 SV=1
O43865	AHCYL1	0.74982	-0.415384	>sp|O43865|SAHH2_HUMAN Putative adenosylhomocysteinase 2 OS=Homo sapiens GN=AHCYL1 PE=1 SV=2;>sp|Q96HN2|SAHH3_HUMAN Putative adenosylhomocysteinase 3 OS=Homo sapiens GN=AHCYL2 PE=1 SV=1
P46459	NSF	0.75106	-0.413	>sp|P46459|NSF_HUMAN Vesicle-fusing ATPase OS=Homo sapiens GN=NSF PE=1 SV=3
P62995	SFRS10	0.75129	-0.412558	>sp|P62995|TRA2B_HUMAN Transformer-2 protein homolog beta OS=Homo sapiens GN=TRA2B PE=1 SV=1
Q00610	CLH17	0.75136	-0.412424	>sp|Q00610|CLH1_HUMAN Clathrin heavy chain 1 OS=Homo sapiens GN=CLTC PE=1 SV=5
P49257	ERGIC53	0.75148	-0.412193	>sp|P49257|LMAN1_HUMAN Protein ERGIC-53 OS=Homo sapiens GN=LMAN1 PE=1 SV=2
Q6QNY0	BLOC1S3	0.7519	-0.411387	>sp|Q6QNY0|BL1S3_HUMAN Biogenesis of lysosome-related organelles complex 1 subunit 3 OS=Homo sapiens GN=BLOC1S3 PE=1 SV=1
P12429	ANX3	0.75199	-0.411215	>sp|P12429|ANXA3_HUMAN Annexin A3 OS=Homo sapiens GN=ANXA3 PE=1 SV=3
P23229	ITGA6	0.75215	-0.410908	>sp|P23229|ITA6_HUMAN Integrin alpha-6 OS=Homo sapiens GN=ITGA6 PE=1 SV=4
Q9ULR0	ISY1	0.75248	-0.410275	>sp|Q9ULR0|ISY1_HUMAN Pre-mRNA-splicing factor ISY1 homolog OS=Homo sapiens GN=ISY1 PE=1 SV=3
Q8WWY3	PRP31	0.75268	-0.409891	>sp|Q8WWY3|PRP31_HUMAN U4/U6 small nuclear ribonucleoprotein Prp31 OS=Homo sapiens GN=PRPF31 PE=1 SV=2
Q8WWH5	PUS4	0.75338	-0.40855	>sp|Q8WWH5|TRUB1_HUMAN Probable tRNA pseudouridine synthase 1 OS=Homo sapiens GN=TRUB1 PE=1 SV=1
Q14166	KIAA0153	0.75443	-0.406541	>sp|Q14166|TTL12_HUMAN Tubulin--tyrosine ligase-like protein 12 OS=Homo sapiens GN=TTLL12 PE=1 SV=2
P17813	END	0.7545	-0.406407	>sp|P17813|EGLN_HUMAN Endoglin OS=Homo sapiens GN=ENG PE=1 SV=2
Q07955	ASF	0.75509	-0.405279	>sp|Q07955|SRSF1_HUMAN Serine/arginine-rich splicing factor 1 OS=Homo sapiens GN=SRSF1 PE=1 SV=2
P09651	HNRNPA1	0.75558	-0.404344	>sp|P09651|ROA1_HUMAN Heterogeneous nuclear ribonucleoprotein A1 OS=Homo sapiens GN=HNRNPA1 PE=1 SV=5;>sp|P0C7M2|RA1L3_HUMAN Putative heterogeneous nuclear ribonucleoprotein A1-like 3 OS=Homo sapiens GN=HNRPA1L3 PE=5 SV=1;>sp|Q32P51|RA1L2_HUMAN Heterogeneo
P48729	CSNK1A1	0.75579	-0.403943	>sp|P48729|KC1A_HUMAN Casein kinase I isoform alpha OS=Homo sapiens GN=CSNK1A1 PE=1 SV=2
P34896	SHMT1	0.75667	-0.402264	>sp|P34896|GLYC_HUMAN Serine hydroxymethyltransferase, cytosolic OS=Homo sapiens GN=SHMT1 PE=1 SV=1
O75694	KIAA0791	0.75674	-0.40213	>sp|O75694|NU155_HUMAN Nuclear pore complex protein Nup155 OS=Homo sapiens GN=NUP155 PE=1 SV=1
Q03252	LMN2	0.75696	-0.401711	>sp|Q03252|LMNB2_HUMAN Lamin-B2 OS=Homo sapiens GN=LMNB2 PE=1 SV=3
Q16629	SFRS7	0.75698	-0.401673	>sp|Q16629|SRSF7_HUMAN Serine/arginine-rich splicing factor 7 OS=Homo sapiens GN=SRSF7 PE=1 SV=1
P05091	ALDH2	0.75715	-0.401349	>sp|P05091|ALDH2_HUMAN Aldehyde dehydrogenase, mitochondrial OS=Homo sapiens GN=ALDH2 PE=1 SV=2
Q96DI7	PRP8BP	0.7573	-0.401063	>sp|Q96DI7|SNR40_HUMAN U5 small nuclear ribonucleoprotein 40 kDa protein OS=Homo sapiens GN=SNRNP40 PE=1 SV=1
Q9Y490	KIAA1027	0.75765	-0.400397	>sp|Q9Y490|TLN1_HUMAN Talin-1 OS=Homo sapiens GN=TLN1 PE=1 SV=3
Q15029	EFTUD2	0.75776	-0.400187	>sp|Q15029|U5S1_HUMAN 116 kDa U5 small nuclear ribonucleoprotein component OS=Homo sapiens GN=EFTUD2 PE=1 SV=1
P56545	CTBP2	0.75785	-0.400016	>sp|P56545|CTBP2_HUMAN C-terminal-binding protein 2 OS=Homo sapiens GN=CTBP2 PE=1 SV=1
P27695	APE	0.75794	-0.399844	>sp|P27695|APEX1_HUMAN DNA-(apurinic or apyrimidinic site) lyase OS=Homo sapiens GN=APEX1 PE=1 SV=2
Q9UNF0	PACSIN2	0.758	-0.39973	>sp|Q9UNF0|PACN2_HUMAN Protein kinase C and casein kinase substrate in neurons protein 2 OS=Homo sapiens GN=PACSIN2 PE=1 SV=2
Q9NVT9	ARCP	0.75801	-0.399711	>sp|Q9NVT9|ARMC1_HUMAN Armadillo repeat-containing protein 1 OS=Homo sapiens GN=ARMC1 PE=1 SV=1
Q9NXH9	TRMT1	0.75803	-0.399673	>sp|Q9NXH9|TRM1_HUMAN N(2),N(2)-dimethylguanosine tRNA methyltransferase OS=Homo sapiens GN=TRMT1 PE=1 SV=1
P25787	HC3	0.75851	-0.39876	>sp|P25787|PSA2_HUMAN Proteasome subunit alpha type-2 OS=Homo sapiens GN=PSMA2 PE=1 SV=2
P35790	CHK	0.75854	-0.398703	>sp|P35790|CHKA_HUMAN Choline kinase alpha OS=Homo sapiens GN=CHKA PE=1 SV=3
Q7Z739	YTHDF3	0.75856	-0.398665	>sp|Q7Z739|YTHD3_HUMAN YTH domain family protein 3 OS=Homo sapiens GN=YTHDF3 PE=1 SV=1;>sp|Q9BYJ9|YTHD1_HUMAN YTH domain family protein 1 OS=Homo sapiens GN=YTHDF1 PE=1 SV=1
Q96IR7	GLOXD1	0.75873	-0.398342	>sp|Q96IR7|HPDL_HUMAN 4-hydroxyphenylpyruvate dioxygenase-like protein OS=Homo sapiens GN=HPDL PE=1 SV=1
P11908	PRPS2	0.75874	-0.398322	>sp|P11908|PRPS2_HUMAN Ribose-phosphate pyrophosphokinase 2 OS=Homo sapiens GN=PRPS2 PE=1 SV=2
P67809	NSEP1	0.7593	-0.397258	>sp|P67809|YBOX1_HUMAN Nuclease-sensitive element-binding protein 1 OS=Homo sapiens GN=YBX1 PE=1 SV=3
Q96FX7	C14orf172	0.75961	-0.396669	>sp|Q96FX7|TRM61_HUMAN tRNA (adenine-N(1)-)-methyltransferase catalytic subunit TRMT61A OS=Homo sapiens GN=TRMT61A PE=1 SV=1
Q9Y276	BCS1	0.75983	-0.396251	>sp|Q9Y276|BCS1_HUMAN Mitochondrial chaperone BCS1 OS=Homo sapiens GN=BCS1L PE=1 SV=1
P48147	PEP	0.76017	-0.395606	>sp|P48147|PPCE_HUMAN Prolyl endopeptidase OS=Homo sapiens GN=PREP PE=1 SV=2
Q9NQG5	C20orf77	0.76019	-0.395568	>sp|Q9NQG5|RPR1B_HUMAN Regulation of nuclear pre-mRNA domain-containing protein 1B OS=Homo sapiens GN=RPRD1B PE=1 SV=1
P07814	EPRS	0.76025	-0.395454	>sp|P07814|SYEP_HUMAN Bifunctional aminoacyl-tRNA synthetase OS=Homo sapiens GN=EPRS PE=1 SV=5
Q96Q83	ABH3	0.76106	-0.393918	>sp|Q96Q83|ALKB3_HUMAN Alpha-ketoglutarate-dependent dioxygenase alkB homolog 3 OS=Homo sapiens GN=ALKBH3 PE=1 SV=1
Q9H845	ACAD9	0.76112	-0.393804	>sp|Q9H845|ACAD9_HUMAN Acyl-CoA dehydrogenase family member 9, mitochondrial OS=Homo sapiens GN=ACAD9 PE=1 SV=1
O60656	GNT1	0.76143	-0.393217	>sp|O60656|UD19_HUMAN UDP-glucuronosyltransferase 1-9 OS=Homo sapiens GN=UGT1A9 PE=2 SV=1;>sp|Q9HAW7|UD17_HUMAN UDP-glucuronosyltransferase 1-7 OS=Homo sapiens GN=UGT1A7 PE=1 SV=2;>sp|Q9HAW9|UD18_HUMAN UDP-glucuronosyltransferase 1-8 OS=Homo sapiens GN=UGT
Q9UBP6	C12orf1	0.76153	-0.393027	>sp|Q9UBP6|TRMB_HUMAN tRNA (guanine-N(7)-)-methyltransferase OS=Homo sapiens GN=METTL1 PE=1 SV=1
Q5SSJ5	HP1BP3	0.76186	-0.392402	>sp|Q5SSJ5|HP1B3_HUMAN Heterochromatin protein 1-binding protein 3 OS=Homo sapiens GN=HP1BP3 PE=1 SV=1
P60174	TPI	0.76212	-0.39191	>sp|P60174|TPIS_HUMAN Triosephosphate isomerase OS=Homo sapiens GN=TPI1 PE=1 SV=2
Q2NL82	KIAA1401	0.76212	-0.39191	>sp|Q2NL82|TSR1_HUMAN Pre-rRNA-processing protein TSR1 homolog OS=Homo sapiens GN=TSR1 PE=1 SV=1
Q92979	C2F	0.76218	-0.391796	>sp|Q92979|NEP1_HUMAN Probable ribosome biogenesis protein NEP1 OS=Homo sapiens GN=EMG1 PE=1 SV=4
P28331	NDUFS1	0.76228	-0.391607	>sp|P28331|NDUS1_HUMAN NADH-ubiquinone oxidoreductase 75 kDa subunit, mitochondrial OS=Homo sapiens GN=NDUFS1 PE=1 SV=3
Q12906	DRBF	0.76255	-0.391096	>sp|Q12906|ILF3_HUMAN Interleukin enhancer-binding factor 3 OS=Homo sapiens GN=ILF3 PE=1 SV=3
Q8IYI6	EXOC8	0.7626	-0.391002	>sp|Q8IYI6|EXOC8_HUMAN Exocyst complex component 8 OS=Homo sapiens GN=EXOC8 PE=1 SV=2
O00303	EIF3F	0.76268	-0.39085	>sp|O00303|EIF3F_HUMAN Eukaryotic translation initiation factor 3 subunit F OS=Homo sapiens GN=EIF3F PE=1 SV=1
Q8WXX5	DNAJC9	0.76295	-0.39034	>sp|Q8WXX5|DNJC9_HUMAN DnaJ homolog subfamily C member 9 OS=Homo sapiens GN=DNAJC9 PE=1 SV=1
Q12931	HSP75	0.76303	-0.390188	>sp|Q12931|TRAP1_HUMAN Heat shock protein 75 kDa, mitochondrial OS=Homo sapiens GN=TRAP1 PE=1 SV=3
Q14974	KPNB1	0.7634	-0.389489	>sp|Q14974|IMB1_HUMAN Importin subunit beta-1 OS=Homo sapiens GN=KPNB1 PE=1 SV=2
Q96FW1	HSPC263	0.7636	-0.389111	>sp|Q96FW1|OTUB1_HUMAN Ubiquitin thioesterase OTUB1 OS=Homo sapiens GN=OTUB1 PE=1 SV=2
Q96B26	EXOSC8	0.76366	-0.388998	>sp|Q96B26|EXOS8_HUMAN Exosome complex exonuclease RRP43 OS=Homo sapiens GN=EXOSC8 PE=1 SV=1
Q9UNP9	CYP33	0.76395	-0.38845	>sp|Q9UNP9|PPIE_HUMAN Peptidyl-prolyl cis-trans isomerase E OS=Homo sapiens GN=PPIE PE=1 SV=1
P17655	CANPL2	0.76396	-0.388431	>sp|P17655|CAN2_HUMAN Calpain-2 catalytic subunit OS=Homo sapiens GN=CAPN2 PE=1 SV=5
Q9UJA5	CGI-09	0.76441	-0.387581	>sp|Q9UJA5|TRM6_HUMAN tRNA (adenine-N(1)-)-methyltransferase non-catalytic subunit TRM6 OS=Homo sapiens GN=TRMT6 PE=1 SV=1
Q96EY5	CFBP	0.76446	-0.387487	>sp|Q96EY5|F125A_HUMAN Multivesicular body subunit 12A OS=Homo sapiens GN=FAM125A PE=1 SV=1
P61764	STXBP1	0.76472	-0.386996	>sp|P61764|STXB1_HUMAN Syntaxin-binding protein 1 OS=Homo sapiens GN=STXBP1 PE=1 SV=1
P33240	CSTF2	0.76496	-0.386544	>sp|P33240|CSTF2_HUMAN Cleavage stimulation factor subunit 2 OS=Homo sapiens GN=CSTF2 PE=1 SV=1;>sp|Q9H0L4|CSTFT_HUMAN Cleavage stimulation factor subunit 2 tau variant OS=Homo sapiens GN=CSTF2T PE=1 SV=1
Q9BY43	C14orf123	0.76535	-0.385808	>sp|Q9BY43|CHM4A_HUMAN Charged multivesicular body protein 4a OS=Homo sapiens GN=CHMP4A PE=1 SV=3
O43765	SGT	0.76542	-0.385676	>sp|O43765|SGTA_HUMAN Small glutamine-rich tetratricopeptide repeat-containing protein alpha OS=Homo sapiens GN=SGTA PE=1 SV=1
Q9BQE3	TUBA1C	0.76548	-0.385563	>sp|Q9BQE3|TBA1C_HUMAN Tubulin alpha-1C chain OS=Homo sapiens GN=TUBA1C PE=1 SV=1
P35237	PI6	0.76565	-0.385243	>sp|P35237|SPB6_HUMAN Serpin B6 OS=Homo sapiens GN=SERPINB6 PE=1 SV=3
Q16630	CFIM68	0.76567	-0.385205	>sp|Q16630|CPSF6_HUMAN Cleavage and polyadenylation specificity factor subunit 6 OS=Homo sapiens GN=CPSF6 PE=1 SV=2
P07900	HSP90A	0.7659	-0.384772	>sp|P07900|HS90A_HUMAN Heat shock protein HSP 90-alpha OS=Homo sapiens GN=HSP90AA1 PE=1 SV=5
Q86TU7	C14orf154	0.76648	-0.38368	>sp|Q86TU7|SETD3_HUMAN SET domain-containing protein 3 OS=Homo sapiens GN=SETD3 PE=1 SV=1
Q9NRR5	C1orf6	0.76661	-0.383435	>sp|Q9NRR5|UBQL4_HUMAN Ubiquilin-4 OS=Homo sapiens GN=UBQLN4 PE=1 SV=2;>sp|Q9UMX0|UBQL1_HUMAN Ubiquilin-1 OS=Homo sapiens GN=UBQLN1 PE=1 SV=2
P46940	IQGAP1	0.76667	-0.383322	>sp|P46940|IQGA1_HUMAN Ras GTPase-activating-like protein IQGAP1 OS=Homo sapiens GN=IQGAP1 PE=1 SV=1
P52907	CAPZA1	0.76706	-0.382589	>sp|P52907|CAZA1_HUMAN F-actin-capping protein subunit alpha-1 OS=Homo sapiens GN=CAPZA1 PE=1 SV=3
P23025	XPA	0.76731	-0.382119	>sp|P23025|XPA_HUMAN DNA repair protein complementing XP-A cells OS=Homo sapiens GN=XPA PE=1 SV=1
Q15637	SF1	0.76773	-0.381329	>sp|Q15637|SF01_HUMAN Splicing factor 1 OS=Homo sapiens GN=SF1 PE=1 SV=4
Q9UHB6	EPLIN	0.76791	-0.380991	>sp|Q9UHB6|LIMA1_HUMAN LIM domain and actin-binding protein 1 OS=Homo sapiens GN=LIMA1 PE=1 SV=1
Q9UNE7	CHIP	0.76794	-0.380934	>sp|Q9UNE7|CHIP_HUMAN E3 ubiquitin-protein ligase CHIP OS=Homo sapiens GN=STUB1 PE=1 SV=2
Q13263	KAP1	0.76826	-0.380333	>sp|Q13263|TIF1B_HUMAN Transcription intermediary factor 1-beta OS=Homo sapiens GN=TRIM28 PE=1 SV=5
Q96EN8	MOCOS	0.76853	-0.379827	>sp|Q96EN8|MOCOS_HUMAN Molybdenum cofactor sulfurase OS=Homo sapiens GN=MOCOS PE=1 SV=2
Q05048	CSTF1	0.76897	-0.379001	>sp|Q05048|CSTF1_HUMAN Cleavage stimulation factor subunit 1 OS=Homo sapiens GN=CSTF1 PE=1 SV=1
P13861	PKR2	0.7694	-0.378194	>sp|P13861|KAP2_HUMAN cAMP-dependent protein kinase type II-alpha regulatory subunit OS=Homo sapiens GN=PRKAR2A PE=1 SV=2
P13798	APEH	0.76945	-0.378101	>sp|P13798|ACPH_HUMAN Acylamino-acid-releasing enzyme OS=Homo sapiens GN=APEH PE=1 SV=4
O94776	MTA1L1	0.76963	-0.377763	>sp|O94776|MTA2_HUMAN Metastasis-associated protein MTA2 OS=Homo sapiens GN=MTA2 PE=1 SV=1
Q15181	IOPPP	0.76963	-0.377763	>sp|Q15181|IPYR_HUMAN Inorganic pyrophosphatase OS=Homo sapiens GN=PPA1 PE=1 SV=2
Q99615	DNAJC7	0.76975	-0.377538	>sp|Q99615|DNJC7_HUMAN DnaJ homolog subfamily C member 7 OS=Homo sapiens GN=DNAJC7 PE=1 SV=2
Q9Y4L1	GRP170	0.76981	-0.377426	>sp|Q9Y4L1|HYOU1_HUMAN Hypoxia up-regulated protein 1 OS=Homo sapiens GN=HYOU1 PE=1 SV=1
Q9Y371	CGI-61	0.77015	-0.376789	>sp|Q9Y371|SHLB1_HUMAN Endophilin-B1 OS=Homo sapiens GN=SH3GLB1 PE=1 SV=1
P06132	UROD	0.77016	-0.37677	>sp|P06132|DCUP_HUMAN Uroporphyrinogen decarboxylase OS=Homo sapiens GN=UROD PE=1 SV=2
P08754	GNAI3	0.77017	-0.376751	>sp|P08754|GNAI3_HUMAN Guanine nucleotide-binding protein G(k) subunit alpha OS=Homo sapiens GN=GNAI3 PE=1 SV=3
P06576	ATP5B	0.77029	-0.376526	>sp|P06576|ATPB_HUMAN ATP synthase subunit beta, mitochondrial OS=Homo sapiens GN=ATP5B PE=1 SV=3
Q96TA1	C9orf88	0.77032	-0.37647	>sp|Q96TA1|NIBL1_HUMAN Niban-like protein 1 OS=Homo sapiens GN=FAM129B PE=1 SV=2
P07910	HNRNPC	0.77043	-0.376264	>sp|P07910|HNRPC_HUMAN Heterogeneous nuclear ribonucleoproteins C1/C2 OS=Homo sapiens GN=HNRNPC PE=1 SV=4
Q9BS26	ERP44	0.77077	-0.375628	>sp|Q9BS26|ERP44_HUMAN Endoplasmic reticulum resident protein 44 OS=Homo sapiens GN=ERP44 PE=1 SV=1
Q13428	TCOF1	0.77081	-0.375553	>sp|Q13428|TCOF_HUMAN Treacle protein OS=Homo sapiens GN=TCOF1 PE=1 SV=3
Q8NCA5	FAM98A	0.77089	-0.375403	>sp|Q8NCA5|FA98A_HUMAN Protein FAM98A OS=Homo sapiens GN=FAM98A PE=1 SV=1
Q9Y580	RBM7	0.77097	-0.375253	>sp|Q9Y580|RBM7_HUMAN RNA-binding protein 7 OS=Homo sapiens GN=RBM7 PE=1 SV=1
Q99598	TRAX	0.77116	-0.374898	>sp|Q99598|TSNAX_HUMAN Translin-associated protein X OS=Homo sapiens GN=TSNAX PE=1 SV=1
O00273	DFF1	0.7715	-0.374262	>sp|O00273|DFFA_HUMAN DNA fragmentation factor subunit alpha OS=Homo sapiens GN=DFFA PE=1 SV=1
Q15785	TOMM34	0.77162	-0.374038	>sp|Q15785|TOM34_HUMAN Mitochondrial import receptor subunit TOM34 OS=Homo sapiens GN=TOMM34 PE=1 SV=2
Q96EP5	DAZAP1	0.77222	-0.372916	>sp|Q96EP5|DAZP1_HUMAN DAZ-associated protein 1 OS=Homo sapiens GN=DAZAP1 PE=1 SV=1
Q96MR6	WDR65	0.77257	-0.372262	>sp|Q96MR6|WDR65_HUMAN WD repeat-containing protein 65 OS=Homo sapiens GN=WDR65 PE=2 SV=3
O95400	CD2BP2	0.7726	-0.372206	>sp|O95400|CD2B2_HUMAN CD2 antigen cytoplasmic tail-binding protein 2 OS=Homo sapiens GN=CD2BP2 PE=1 SV=1
P22102	GART	0.77283	-0.371777	>sp|P22102|PUR2_HUMAN Trifunctional purine biosynthetic protein adenosine-3 OS=Homo sapiens GN=GART PE=1 SV=1
P19623	SPS1	0.77295	-0.371553	>sp|P19623|SPEE_HUMAN Spermidine synthase OS=Homo sapiens GN=SRM PE=1 SV=1
Q9UBR2	CTSZ	0.77307	-0.371329	>sp|Q9UBR2|CATZ_HUMAN Cathepsin Z OS=Homo sapiens GN=CTSZ PE=1 SV=1
Q16891	HMP	0.77382	-0.36993	>sp|Q16891|IMMT_HUMAN Mitochondrial inner membrane protein OS=Homo sapiens GN=IMMT PE=1 SV=1
O00505	KPNA3	0.774	-0.369595	>sp|O00505|IMA3_HUMAN Importin subunit alpha-3 OS=Homo sapiens GN=KPNA3 PE=1 SV=2
Q92499	DDX1	0.7743	-0.369035	>sp|Q92499|DDX1_HUMAN ATP-dependent RNA helicase DDX1 OS=Homo sapiens GN=DDX1 PE=1 SV=2
Q9BZE4	CRFG	0.77438	-0.368886	>sp|Q9BZE4|NOG1_HUMAN Nucleolar GTP-binding protein 1 OS=Homo sapiens GN=GTPBP4 PE=1 SV=3
O60684	IPOA7	0.77455	-0.36857	>sp|O60684|IMA7_HUMAN Importin subunit alpha-7 OS=Homo sapiens GN=KPNA6 PE=1 SV=1
Q9H936	GC1	0.77482	-0.368067	>sp|Q9H936|GHC1_HUMAN Mitochondrial glutamate carrier 1 OS=Homo sapiens GN=SLC25A22 PE=1 SV=1;>sp|Q9H1K4|GHC2_HUMAN Mitochondrial glutamate carrier 2 OS=Homo sapiens GN=SLC25A18 PE=2 SV=1
P30519	HMOX2	0.77492	-0.367881	>sp|P30519|HMOX2_HUMAN Heme oxygenase 2 OS=Homo sapiens GN=HMOX2 PE=1 SV=2
P30520	ADSS	0.77523	-0.367304	>sp|P30520|PURA2_HUMAN Adenylosuccinate synthetase isozyme 2 OS=Homo sapiens GN=ADSS PE=1 SV=3
P45974	ISOT	0.77556	-0.36669	>sp|P45974|UBP5_HUMAN Ubiquitin carboxyl-terminal hydrolase 5 OS=Homo sapiens GN=USP5 PE=1 SV=2
Q13838	BAT1	0.77564	-0.366541	>sp|Q13838|UAP56_HUMAN Spliceosome RNA helicase BAT1 OS=Homo sapiens GN=BAT1 PE=1 SV=1
P10155	RO60	0.7761	-0.365686	>sp|P10155|RO60_HUMAN 60 kDa SS-A/Ro ribonucleoprotein OS=Homo sapiens GN=TROVE2 PE=1 SV=2
P53041	PPP5	0.77616	-0.365574	>sp|P53041|PPP5_HUMAN Serine/threonine-protein phosphatase 5 OS=Homo sapiens GN=PPP5C PE=1 SV=1
O75534	CSDE1	0.77625	-0.365407	>sp|O75534|CSDE1_HUMAN Cold shock domain-containing protein E1 OS=Homo sapiens GN=CSDE1 PE=1 SV=2
Q9UNS2	COPS3	0.77629	-0.365332	>sp|Q9UNS2|CSN3_HUMAN COP9 signalosome complex subunit 3 OS=Homo sapiens GN=COPS3 PE=1 SV=3
Q8IWZ8	SF4	0.77633	-0.365258	>sp|Q8IWZ8|SF04_HUMAN Splicing factor 4 OS=Homo sapiens GN=SF4 PE=1 SV=2
P22695	UQCRC2	0.77682	-0.364348	>sp|P22695|QCR2_HUMAN Cytochrome b-c1 complex subunit 2, mitochondrial OS=Homo sapiens GN=UQCRC2 PE=1 SV=3
P17980	PSMC3	0.77715	-0.363735	>sp|P17980|PRS6A_HUMAN 26S protease regulatory subunit 6A OS=Homo sapiens GN=PSMC3 PE=1 SV=3
P60891	PRPS1	0.77721	-0.363624	>sp|P60891|PRPS1_HUMAN Ribose-phosphate pyrophosphokinase 1 OS=Homo sapiens GN=PRPS1 PE=1 SV=2;>sp|P21108|PRPS3_HUMAN Ribose-phosphate pyrophosphokinase 3 OS=Homo sapiens GN=PRPS1L1 PE=1 SV=2
O60256	PRPSAP2	0.77738	-0.363308	>sp|O60256|KPRB_HUMAN Phosphoribosyl pyrophosphate synthase-associated protein 2 OS=Homo sapiens GN=PRPSAP2 PE=1 SV=1
Q8TDN6	BRIX	0.77891	-0.360471	>sp|Q8TDN6|BRX1_HUMAN Ribosome biogenesis protein BRX1 homolog OS=Homo sapiens GN=BRIX1 PE=1 SV=2
Q96MW1	CCDC43	0.77894	-0.360416	>sp|Q96MW1|CCD43_HUMAN Coiled-coil domain-containing protein 43 OS=Homo sapiens GN=CCDC43 PE=1 SV=2
Q06830	PAGA	0.779	-0.360305	>sp|Q06830|PRDX1_HUMAN Peroxiredoxin-1 OS=Homo sapiens GN=PRDX1 PE=1 SV=1
Q9Y6N5	CGI-44	0.77981	-0.358805	>sp|Q9Y6N5|SQRD_HUMAN Sulfide:quinone oxidoreductase, mitochondrial OS=Homo sapiens GN=SQRDL PE=1 SV=1
Q9BT78	COPS4	0.77985	-0.358731	>sp|Q9BT78|CSN4_HUMAN COP9 signalosome complex subunit 4 OS=Homo sapiens GN=COPS4 PE=1 SV=1
Q86YP4	GATAD2A	0.77989	-0.358657	>sp|Q86YP4|P66A_HUMAN Transcriptional repressor p66-alpha OS=Homo sapiens GN=GATAD2A PE=1 SV=1
P55084	HADHB	0.7799	-0.358639	>sp|P55084|ECHB_HUMAN Trifunctional enzyme subunit beta, mitochondrial OS=Homo sapiens GN=HADHB PE=1 SV=3
Q9NVA2	SEPT11	0.77994	-0.358565	>sp|Q9NVA2|SEP11_HUMAN Septin-11 OS=Homo sapiens GN=SEPT11 PE=1 SV=3
Q13813	SPTA2	0.77998	-0.358491	>sp|Q13813|SPTA2_HUMAN Spectrin alpha chain, brain OS=Homo sapiens GN=SPTAN1 PE=1 SV=3
Q9UJS0	ARALAR2	0.77999	-0.358472	>sp|Q9UJS0|CMC2_HUMAN Calcium-binding mitochondrial carrier protein Aralar2 OS=Homo sapiens GN=SLC25A13 PE=1 SV=2
Q9BTE6	AARSD1	0.78007	-0.358325	>sp|Q9BTE6|AASD1_HUMAN Alanyl-tRNA editing protein Aarsd1 OS=Homo sapiens GN=AARSD1 PE=1 SV=2
Q9Y383	CGI-59	0.78018	-0.358121	>sp|Q9Y383|LC7L2_HUMAN Putative RNA-binding protein Luc7-like 2 OS=Homo sapiens GN=LUC7L2 PE=1 SV=2
P04792	HSP27	0.78019	-0.358103	>sp|P04792|HSPB1_HUMAN Heat shock protein beta-1 OS=Homo sapiens GN=HSPB1 PE=1 SV=2
Q8N3J3	C17orf53	0.78027	-0.357955	>sp|Q8N3J3|CQ053_HUMAN Uncharacterized protein C17orf53 OS=Homo sapiens GN=C17orf53 PE=2 SV=1
P31040	SDH2	0.78046	-0.357603	>sp|P31040|DHSA_HUMAN Succinate dehydrogenase [ubiquinone] flavoprotein subunit, mitochondrial OS=Homo sapiens GN=SDHA PE=1 SV=2
O00429	DLP1	0.78067	-0.357215	>sp|O00429|DNM1L_HUMAN Dynamin-1-like protein OS=Homo sapiens GN=DNM1L PE=1 SV=2
Q9Y285	FARS	0.78068	-0.357197	>sp|Q9Y285|SYFA_HUMAN Phenylalanyl-tRNA synthetase alpha chain OS=Homo sapiens GN=FARSA PE=1 SV=3
P33993	CDC47	0.78097	-0.356661	>sp|P33993|MCM7_HUMAN DNA replication licensing factor MCM7 OS=Homo sapiens GN=MCM7 PE=1 SV=4
O15198	MADH6	0.78192	-0.354907	>sp|O15198|SMAD9_HUMAN Mothers against decapentaplegic homolog 9 OS=Homo sapiens GN=SMAD9 PE=1 SV=1
A4D1E9	GTPBP10	0.78195	-0.354852	>sp|A4D1E9|GTPBA_HUMAN GTP-binding protein 10 OS=Homo sapiens GN=GTPBP10 PE=1 SV=1
P14625	GRP94	0.782	-0.354759	>sp|P14625|ENPL_HUMAN Endoplasmin OS=Homo sapiens GN=HSP90B1 PE=1 SV=1
O14744	HRMT1L5	0.78212	-0.354538	>sp|O14744|ANM5_HUMAN Protein arginine N-methyltransferase 5 OS=Homo sapiens GN=PRMT5 PE=1 SV=4
Q5RKV6	EXOSC6	0.78243	-0.353966	>sp|Q5RKV6|EXOS6_HUMAN Exosome complex exonuclease MTR3 OS=Homo sapiens GN=EXOSC6 PE=1 SV=1
P67775	PPP2CA	0.78275	-0.353376	>sp|P67775|PP2AA_HUMAN Serine/threonine-protein phosphatase 2A catalytic subunit alpha isoform OS=Homo sapiens GN=PPP2CA PE=1 SV=1;>sp|P62714|PP2AB_HUMAN Serine/threonine-protein phosphatase 2A catalytic subunit beta isoform OS=Homo sapiens GN=PPP2CB PE=1
O43681	ARSA	0.78276	-0.353358	>sp|O43681|ASNA_HUMAN ATPase ASNA1 OS=Homo sapiens GN=ASNA1 PE=1 SV=2
P15586	GNS	0.78286	-0.353174	>sp|P15586|GNS_HUMAN N-acetylglucosamine-6-sulfatase OS=Homo sapiens GN=GNS PE=1 SV=3
Q9UQ35	HSPC075	0.78286	-0.353174	>sp|Q9UQ35|SRRM2_HUMAN Serine/arginine repetitive matrix protein 2 OS=Homo sapiens GN=SRRM2 PE=1 SV=2
Q92733	PRCC	0.78322	-0.35251	>sp|Q92733|PRCC_HUMAN Proline-rich protein PRCC OS=Homo sapiens GN=PRCC PE=1 SV=1
Q9UI10	EIF2B4	0.78327	-0.352418	>sp|Q9UI10|EI2BD_HUMAN Translation initiation factor eIF-2B subunit delta OS=Homo sapiens GN=EIF2B4 PE=1 SV=2
Q08211	DDX9	0.78332	-0.352326	>sp|Q08211|DHX9_HUMAN ATP-dependent RNA helicase A OS=Homo sapiens GN=DHX9 PE=1 SV=4
P52888	THOP1	0.78364	-0.351737	>sp|P52888|THOP1_HUMAN Thimet oligopeptidase OS=Homo sapiens GN=THOP1 PE=1 SV=2
P28838	LAP3	0.78371	-0.351608	>sp|P28838|AMPL_HUMAN Cytosol aminopeptidase OS=Homo sapiens GN=LAP3 PE=1 SV=3
Q13509	TUBB3	0.78371	-0.351608	>sp|Q13509|TBB3_HUMAN Tubulin beta-3 chain OS=Homo sapiens GN=TUBB3 PE=1 SV=2
Q9NUU7	DDX19A	0.78386	-0.351332	>sp|Q9NUU7|DD19A_HUMAN ATP-dependent RNA helicase DDX19A OS=Homo sapiens GN=DDX19A PE=1 SV=1
P06493	CDC2	0.78388	-0.351295	>sp|P06493|CDK1_HUMAN Cell division protein kinase 1 OS=Homo sapiens GN=CDK1 PE=1 SV=2
Q9P258	KIAA1470	0.78394	-0.351185	>sp|Q9P258|RCC2_HUMAN Protein RCC2 OS=Homo sapiens GN=RCC2 PE=1 SV=2
P06746	POLB	0.78419	-0.350725	>sp|P06746|DPOLB_HUMAN DNA polymerase beta OS=Homo sapiens GN=POLB PE=1 SV=3
P56192	MARS	0.78431	-0.350504	>sp|P56192|SYMC_HUMAN Methionyl-tRNA synthetase, cytoplasmic OS=Homo sapiens GN=MARS PE=1 SV=2
P50213	IDH3A	0.78434	-0.350449	>sp|P50213|IDH3A_HUMAN Isocitrate dehydrogenase [NAD] subunit alpha, mitochondrial OS=Homo sapiens GN=IDH3A PE=1 SV=1
Q13283	G3BP	0.78466	-0.34986	>sp|Q13283|G3BP1_HUMAN Ras GTPase-activating protein-binding protein 1 OS=Homo sapiens GN=G3BP1 PE=1 SV=1
P51580	TPMT	0.7847	-0.349787	>sp|P51580|TPMT_HUMAN Thiopurine S-methyltransferase OS=Homo sapiens GN=TPMT PE=1 SV=1
Q99961	CNSA1	0.78485	-0.349511	>sp|Q99961|SH3G1_HUMAN Endophilin-A2 OS=Homo sapiens GN=SH3GL1 PE=1 SV=1;>sp|Q99962|SH3G2_HUMAN Endophilin-A1 OS=Homo sapiens GN=SH3GL2 PE=1 SV=1
Q9NX46	ADPRHL2	0.78489	-0.349438	>sp|Q9NX46|ARHL2_HUMAN Poly(ADP-ribose) glycohydrolase ARH3 OS=Homo sapiens GN=ADPRHL2 PE=1 SV=1
Q00325	OK/SW-cl.48	0.78535	-0.348592	>sp|Q00325|MPCP_HUMAN Phosphate carrier protein, mitochondrial OS=Homo sapiens GN=SLC25A3 PE=1 SV=2
Q9HB07	C12orf10	0.7857	-0.34795	>sp|Q9HB07|MYG1_HUMAN UPF0160 protein MYG1, mitochondrial OS=Homo sapiens GN=C12orf10 PE=1 SV=2
P16070	CD44	0.78584	-0.347692	>sp|P16070|CD44_HUMAN CD44 antigen OS=Homo sapiens GN=CD44 PE=1 SV=3
P29372	AAG	0.78635	-0.346757	>sp|P29372|3MG_HUMAN DNA-3-methyladenine glycosylase OS=Homo sapiens GN=MPG PE=1 SV=3
P63151	PPP2R2A	0.78677	-0.345986	>sp|P63151|2ABA_HUMAN Serine/threonine-protein phosphatase 2A 55 kDa regulatory subunit B alpha isoform OS=Homo sapiens GN=PPP2R2A PE=1 SV=1
P12268	IMPD2	0.78687	-0.345803	>sp|P12268|IMDH2_HUMAN Inosine-5-monophosphate dehydrogenase 2 OS=Homo sapiens GN=IMPDH2 PE=1 SV=2
P50395	GDI2	0.78691	-0.345729	>sp|P50395|GDIB_HUMAN Rab GDP dissociation inhibitor beta OS=Homo sapiens GN=GDI2 PE=1 SV=2
P43304	GPD2	0.78742	-0.344795	>sp|P43304|GPDM_HUMAN Glycerol-3-phosphate dehydrogenase, mitochondrial OS=Homo sapiens GN=GPD2 PE=1 SV=3
P38919	DDX48	0.78761	-0.344447	>sp|P38919|IF4A3_HUMAN Eukaryotic initiation factor 4A-III OS=Homo sapiens GN=EIF4A3 PE=1 SV=4
Q15008	KIAA0107	0.78782	-0.344062	>sp|Q15008|PSMD6_HUMAN 26S proteasome non-ATPase regulatory subunit 6 OS=Homo sapiens GN=PSMD6 PE=1 SV=1
Q96DV4	HSPC262	0.78798	-0.343769	>sp|Q96DV4|RM38_HUMAN 39S ribosomal protein L38, mitochondrial OS=Homo sapiens GN=MRPL38 PE=1 SV=2
O00231	PSMD11	0.78896	-0.341976	>sp|O00231|PSD11_HUMAN 26S proteasome non-ATPase regulatory subunit 11 OS=Homo sapiens GN=PSMD11 PE=1 SV=3
Q99848	EBNA1BP2	0.78931	-0.341336	>sp|Q99848|EBP2_HUMAN Probable rRNA-processing protein EBP2 OS=Homo sapiens GN=EBNA1BP2 PE=1 SV=2
P35637	FUS	0.78936	-0.341245	>sp|P35637|FUS_HUMAN RNA-binding protein FUS OS=Homo sapiens GN=FUS PE=1 SV=1
P20700	LMN2	0.7898	-0.340441	>sp|P20700|LMNB1_HUMAN Lamin-B1 OS=Homo sapiens GN=LMNB1 PE=1 SV=2
O43148	KIAA0398	0.7904	-0.339345	>sp|O43148|MCES_HUMAN mRNA cap guanine-N7 methyltransferase OS=Homo sapiens GN=RNMT PE=1 SV=1
P32119	NKEFB	0.79057	-0.339035	>sp|P32119|PRDX2_HUMAN Peroxiredoxin-2 OS=Homo sapiens GN=PRDX2 PE=1 SV=5
Q99439	CNN2	0.79061	-0.338962	>sp|Q99439|CNN2_HUMAN Calponin-2 OS=Homo sapiens GN=CNN2 PE=1 SV=4
O60828	JM26	0.79081	-0.338597	>sp|O60828|PQBP1_HUMAN Polyglutamine-binding protein 1 OS=Homo sapiens GN=PQBP1 PE=1 SV=1
Q13501	ORCA	0.79089	-0.338451	>sp|Q13501|SQSTM_HUMAN Sequestosome-1 OS=Homo sapiens GN=SQSTM1 PE=1 SV=1
O94925	GLS	0.79128	-0.33774	>sp|O94925|GLSK_HUMAN Glutaminase kidney isoform, mitochondrial OS=Homo sapiens GN=GLS PE=1 SV=1
O43684	BUB3	0.7913	-0.337703	>sp|O43684|BUB3_HUMAN Mitotic checkpoint protein BUB3 OS=Homo sapiens GN=BUB3 PE=1 SV=1
P26368	U2AF2	0.79139	-0.337539	>sp|P26368|U2AF2_HUMAN Splicing factor U2AF 65 kDa subunit OS=Homo sapiens GN=U2AF2 PE=1 SV=4
P26006	ITGA3	0.79155	-0.337248	>sp|P26006|ITA3_HUMAN Integrin alpha-3 OS=Homo sapiens GN=ITGA3 PE=1 SV=4
Q96CN7	CGI-111	0.79173	-0.33692	>sp|Q96CN7|ISOC1_HUMAN Isochorismatase domain-containing protein 1 OS=Homo sapiens GN=ISOC1 PE=1 SV=3
Q2TAY7	SMU1	0.79191	-0.336592	>sp|Q2TAY7|SMU1_HUMAN WD40 repeat-containing protein SMU1 OS=Homo sapiens GN=SMU1 PE=1 SV=2
P19338	NCL	0.79195	-0.336519	>sp|P19338|NUCL_HUMAN Nucleolin OS=Homo sapiens GN=NCL PE=1 SV=3
P19387	POLR2C	0.79204	-0.336355	>sp|P19387|RPB3_HUMAN DNA-directed RNA polymerase II subunit RPB3 OS=Homo sapiens GN=POLR2C PE=1 SV=2
P24941	CDK2	0.79217	-0.336118	>sp|P24941|CDK2_HUMAN Cell division protein kinase 2 OS=Homo sapiens GN=CDK2 PE=1 SV=2
P42166	LAP2	0.79228	-0.335918	>sp|P42166|LAP2A_HUMAN Lamina-associated polypeptide 2, isoform alpha OS=Homo sapiens GN=TMPO PE=1 SV=2
O43242	PSMD3	0.79237	-0.335754	>sp|O43242|PSMD3_HUMAN 26S proteasome non-ATPase regulatory subunit 3 OS=Homo sapiens GN=PSMD3 PE=1 SV=2
O15194	C3orf8	0.79256	-0.335408	>sp|O15194|CTDSL_HUMAN CTD small phosphatase-like protein OS=Homo sapiens GN=CTDSPL PE=1 SV=2
O00425	IGF2BP3	0.79263	-0.335281	>sp|O00425|IF2B3_HUMAN Insulin-like growth factor 2 mRNA-binding protein 3 OS=Homo sapiens GN=IGF2BP3 PE=1 SV=2
P41250	GARS	0.79283	-0.334917	>sp|P41250|SYG_HUMAN Glycyl-tRNA synthetase OS=Homo sapiens GN=GARS PE=1 SV=3
Q8IU81	IRF2BP1	0.79285	-0.33488	>sp|Q8IU81|I2BP1_HUMAN Interferon regulatory factor 2-binding protein 1 OS=Homo sapiens GN=IRF2BP1 PE=1 SV=1
P08133	ANX6	0.79293	-0.334735	>sp|P08133|ANXA6_HUMAN Annexin A6 OS=Homo sapiens GN=ANXA6 PE=1 SV=3
P25786	HC2	0.79322	-0.334207	>sp|P25786|PSA1_HUMAN Proteasome subunit alpha type-1 OS=Homo sapiens GN=PSMA1 PE=1 SV=1
Q99873	HMT2	0.7934	-0.33388	>sp|Q99873|ANM1_HUMAN Protein arginine N-methyltransferase 1 OS=Homo sapiens GN=PRMT1 PE=1 SV=2
Q9UKX7	NPAP60L	0.79351	-0.33368	>sp|Q9UKX7|NUP50_HUMAN Nuclear pore complex protein Nup50 OS=Homo sapiens GN=NUP50 PE=1 SV=2
Q15019	DIFF6	0.79358	-0.333552	>sp|Q15019|SEPT2_HUMAN Septin-2 OS=Homo sapiens GN=SEPT2 PE=1 SV=1
Q96PZ0	KIAA1897	0.79363	-0.333462	>sp|Q96PZ0|PUS7_HUMAN Pseudouridylate synthase 7 homolog OS=Homo sapiens GN=PUS7 PE=1 SV=2
Q9UBK8	MTRR	0.79377	-0.333207	>sp|Q9UBK8|MTRR_HUMAN Methionine synthase reductase OS=Homo sapiens GN=MTRR PE=1 SV=3
O14874	BCKDK	0.79381	-0.333134	>sp|O14874|BCKD_HUMAN [3-methyl-2-oxobutanoate dehydrogenase [lipoamide]] kinase, mitochondrial OS=Homo sapiens GN=BCKDK PE=1 SV=2
P38606	ATP6A1	0.79384	-0.33308	>sp|P38606|VATA_HUMAN V-type proton ATPase catalytic subunit A OS=Homo sapiens GN=ATP6V1A PE=1 SV=2
P54920	NAPA	0.79389	-0.332989	>sp|P54920|SNAA_HUMAN Alpha-soluble NSF attachment protein OS=Homo sapiens GN=NAPA PE=1 SV=3
Q9NZ63	C9orf78	0.79405	-0.332698	>sp|Q9NZ63|CI078_HUMAN Uncharacterized protein C9orf78 OS=Homo sapiens GN=C9orf78 PE=1 SV=1
O95817	BAG3	0.7941	-0.332607	>sp|O95817|BAG3_HUMAN BAG family molecular chaperone regulator 3 OS=Homo sapiens GN=BAG3 PE=1 SV=3
P27824	CANX	0.79447	-0.331935	>sp|P27824|CALX_HUMAN Calnexin OS=Homo sapiens GN=CANX PE=1 SV=2
P30740	ELANH2	0.79447	-0.331935	>sp|P30740|ILEU_HUMAN Leukocyte elastase inhibitor OS=Homo sapiens GN=SERPINB1 PE=1 SV=1
P41091	EIF2G	0.79494	-0.331082	>sp|P41091|IF2G_HUMAN Eukaryotic translation initiation factor 2 subunit 3 OS=Homo sapiens GN=EIF2S3 PE=1 SV=3;>sp|Q2VIR3|IF2GL_HUMAN Eukaryotic translation initiation factor 2 subunit 3-like protein OS=Homo sapiens GN=EIF2S3L PE=1 SV=2
Q15393	KIAA0017	0.79494	-0.331082	>sp|Q15393|SF3B3_HUMAN Splicing factor 3B subunit 3 OS=Homo sapiens GN=SF3B3 PE=1 SV=4
Q16698	DECR	0.7951	-0.330792	>sp|Q16698|DECR_HUMAN 2,4-dienoyl-CoA reductase, mitochondrial OS=Homo sapiens GN=DECR1 PE=1 SV=1
O00629	KPNA4	0.79512	-0.330755	>sp|O00629|IMA4_HUMAN Importin subunit alpha-4 OS=Homo sapiens GN=KPNA4 PE=1 SV=1
P26639	TARS	0.79516	-0.330683	>sp|P26639|SYTC_HUMAN Threonyl-tRNA synthetase, cytoplasmic OS=Homo sapiens GN=TARS PE=1 SV=3
Q92945	FUBP2	0.79528	-0.330465	>sp|Q92945|FUBP2_HUMAN Far upstream element-binding protein 2 OS=Homo sapiens GN=KHSRP PE=1 SV=4
O14936	CASK	0.79566	-0.329776	>sp|O14936|CSKP_HUMAN Peripheral plasma membrane protein CASK OS=Homo sapiens GN=CASK PE=1 SV=3
O14818	HSPC	0.79612	-0.328942	>sp|O14818|PSA7_HUMAN Proteasome subunit alpha type-7 OS=Homo sapiens GN=PSMA7 PE=1 SV=1;>sp|Q8TAA3|PSA7L_HUMAN Proteasome subunit alpha type-7-like OS=Homo sapiens GN=PSMA8 PE=1 SV=3
Q92616	GCN1L1	0.79613	-0.328924	>sp|Q92616|GCN1L_HUMAN Translational activator GCN1 OS=Homo sapiens GN=GCN1L1 PE=1 SV=6
Q00796	SORD	0.7963	-0.328616	>sp|Q00796|DHSO_HUMAN Sorbitol dehydrogenase OS=Homo sapiens GN=SORD PE=1 SV=4
Q8IXH7	HSPC130	0.79631	-0.328598	>sp|Q8IXH7|NELFD_HUMAN Negative elongation factor C/D OS=Homo sapiens GN=TH1L PE=1 SV=2
Q92900	KIAA0221	0.79633	-0.328562	>sp|Q92900|RENT1_HUMAN Regulator of nonsense transcripts 1 OS=Homo sapiens GN=UPF1 PE=1 SV=2
O60749	SNX2	0.7964	-0.328435	>sp|O60749|SNX2_HUMAN Sorting nexin-2 OS=Homo sapiens GN=SNX2 PE=1 SV=2
P15170	ERF3A	0.7964	-0.328435	>sp|P15170|ERF3A_HUMAN Eukaryotic peptide chain release factor GTP-binding subunit ERF3A OS=Homo sapiens GN=GSPT1 PE=1 SV=1;>sp|Q8IYD1|ERF3B_HUMAN Eukaryotic peptide chain release factor GTP-binding subunit ERF3B OS=Homo sapiens GN=GSPT2 PE=1 SV=2
P04350	TUBB4	0.79641	-0.328417	>sp|P04350|TBB4_HUMAN Tubulin beta-4 chain OS=Homo sapiens GN=TUBB4 PE=1 SV=2
P00367	GLUD	0.79655	-0.328163	>sp|P00367|DHE3_HUMAN Glutamate dehydrogenase 1, mitochondrial OS=Homo sapiens GN=GLUD1 PE=1 SV=2;>sp|P49448|DHE4_HUMAN Glutamate dehydrogenase 2, mitochondrial OS=Homo sapiens GN=GLUD2 PE=1 SV=2
P24752	ACAT	0.79717	-0.327041	>sp|P24752|THIL_HUMAN Acetyl-CoA acetyltransferase, mitochondrial OS=Homo sapiens GN=ACAT1 PE=1 SV=1
Q96GD0	PDXP	0.79733	-0.326751	>sp|Q96GD0|PLPP_HUMAN Pyridoxal phosphate phosphatase OS=Homo sapiens GN=PDXP PE=1 SV=2
Q14566	MCM6	0.79743	-0.32657	>sp|Q14566|MCM6_HUMAN DNA replication licensing factor MCM6 OS=Homo sapiens GN=MCM6 PE=1 SV=1
Q9BTV4	TMEM43	0.79754	-0.326371	>sp|Q9BTV4|TMM43_HUMAN Transmembrane protein 43 OS=Homo sapiens GN=TMEM43 PE=1 SV=1
Q9H8Y8	GOLPH6	0.79766	-0.326154	>sp|Q9H8Y8|GORS2_HUMAN Golgi reassembly-stacking protein 2 OS=Homo sapiens GN=GORASP2 PE=1 SV=3
P38646	GRP75	0.79771	-0.326064	>sp|P38646|GRP75_HUMAN Stress-70 protein, mitochondrial OS=Homo sapiens GN=HSPA9 PE=1 SV=2
Q96C19	EFHD2	0.79783	-0.325847	>sp|Q96C19|EFHD2_HUMAN EF-hand domain-containing protein D2 OS=Homo sapiens GN=EFHD2 PE=1 SV=1
Q9NZL9	MAT2B	0.79785	-0.325811	>sp|Q9NZL9|MAT2B_HUMAN Methionine adenosyltransferase 2 subunit beta OS=Homo sapiens GN=MAT2B PE=1 SV=1
Q96P16	P15RS	0.79789	-0.325738	>sp|Q96P16|RPR1A_HUMAN Regulation of nuclear pre-mRNA domain-containing protein 1A OS=Homo sapiens GN=RPRD1A PE=1 SV=1
Q9BVG4	CXorf26	0.79833	-0.324943	>sp|Q9BVG4|CX026_HUMAN UPF0368 protein Cxorf26 OS=Homo sapiens GN=CXorf26 PE=1 SV=1
Q9NRN7	AASDHPPT	0.79867	-0.324329	>sp|Q9NRN7|ADPPT_HUMAN L-aminoadipate-semialdehyde dehydrogenase-phosphopantetheinyl transferase OS=Homo sapiens GN=AASDHPPT PE=1 SV=2
P35520	CBS	0.79882	-0.324058	>sp|P35520|CBS_HUMAN Cystathionine beta-synthase OS=Homo sapiens GN=CBS PE=1 SV=2
Q06203	GPAT	0.79917	-0.323426	>sp|Q06203|PUR1_HUMAN Amidophosphoribosyltransferase OS=Homo sapiens GN=PPAT PE=1 SV=1
P04818	OK/SW-cl.29	0.79934	-0.323119	>sp|P04818|TYSY_HUMAN Thymidylate synthase OS=Homo sapiens GN=TYMS PE=1 SV=3
P05388	RPLP0	0.79934	-0.323119	>sp|P05388|RLA0_HUMAN 60S acidic ribosomal protein P0 OS=Homo sapiens GN=RPLP0 PE=1 SV=1;>sp|Q8NHW5|RLA0L_HUMAN 60S acidic ribosomal protein P0-like OS=Homo sapiens GN=RPLP0P6 PE=5 SV=1
P11388	TOP2	0.79939	-0.323029	>sp|P11388|TOP2A_HUMAN DNA topoisomerase 2-alpha OS=Homo sapiens GN=TOP2A PE=1 SV=3
O15550	KDM6A	0.79966	-0.322541	>sp|O15550|KDM6A_HUMAN Lysine-specific demethylase 6A OS=Homo sapiens GN=KDM6A PE=1 SV=2
Q9NY33	DPP3	0.79976	-0.322361	>sp|Q9NY33|DPP3_HUMAN Dipeptidyl peptidase 3 OS=Homo sapiens GN=DPP3 PE=1 SV=2
Q96TA2	FTSH1	0.80003	-0.321874	>sp|Q96TA2|YMEL1_HUMAN ATP-dependent zinc metalloprotease YME1L1 OS=Homo sapiens GN=YME1L1 PE=1 SV=2
Q9UN86	G3BP2	0.80105	-0.320036	>sp|Q9UN86|G3BP2_HUMAN Ras GTPase-activating protein-binding protein 2 OS=Homo sapiens GN=G3BP2 PE=1 SV=2
Q96CS3	ETEA	0.80108	-0.319982	>sp|Q96CS3|FAF2_HUMAN FAS-associated factor 2 OS=Homo sapiens GN=FAF2 PE=1 SV=2
Q15437	SEC23B	0.80122	-0.31973	>sp|Q15437|SC23B_HUMAN Protein transport protein Sec23B OS=Homo sapiens GN=SEC23B PE=1 SV=2
O75746	ARALAR1	0.80204	-0.318254	>sp|O75746|CMC1_HUMAN Calcium-binding mitochondrial carrier protein Aralar1 OS=Homo sapiens GN=SLC25A12 PE=1 SV=2
O60784	TOM1	0.80216	-0.318038	>sp|O60784|TOM1_HUMAN Target of Myb protein 1 OS=Homo sapiens GN=TOM1 PE=1 SV=2
P09525	ANX4	0.80223	-0.317912	>sp|P09525|ANXA4_HUMAN Annexin A4 OS=Homo sapiens GN=ANXA4 PE=1 SV=4
P82675	MRPS5	0.80227	-0.31784	>sp|P82675|RT05_HUMAN 28S ribosomal protein S5, mitochondrial OS=Homo sapiens GN=MRPS5 PE=1 SV=2
P39656	DDOST	0.80236	-0.317678	>sp|P39656|OST48_HUMAN Dolichyl-diphosphooligosaccharide--protein glycosyltransferase 48 kDa subunit OS=Homo sapiens GN=DDOST PE=1 SV=4
Q16181	CDC10	0.80242	-0.317571	>sp|Q16181|SEPT7_HUMAN Septin-7 OS=Homo sapiens GN=SEPT7 PE=1 SV=2
P08758	ANX5	0.8027	-0.317067	>sp|P08758|ANXA5_HUMAN Annexin A5 OS=Homo sapiens GN=ANXA5 PE=1 SV=2
P08621	RNPU1Z	0.80272	-0.317031	>sp|P08621|RU17_HUMAN U1 small nuclear ribonucleoprotein 70 kDa OS=Homo sapiens GN=SNRNP70 PE=1 SV=2
Q02818	NUC	0.80285	-0.316798	>sp|Q02818|NUCB1_HUMAN Nucleobindin-1 OS=Homo sapiens GN=NUCB1 PE=1 SV=4
P55209	NAP1L1	0.80292	-0.316672	>sp|P55209|NP1L1_HUMAN Nucleosome assembly protein 1-like 1 OS=Homo sapiens GN=NAP1L1 PE=1 SV=1
P82979	HCC1	0.80308	-0.316384	>sp|P82979|SARNP_HUMAN SAP domain-containing ribonucleoprotein OS=Homo sapiens GN=SARNP PE=1 SV=3
P34897	SHMT2	0.80332	-0.315953	>sp|P34897|GLYM_HUMAN Serine hydroxymethyltransferase, mitochondrial OS=Homo sapiens GN=SHMT2 PE=1 SV=3
P00387	CYB5R3	0.80345	-0.31572	>sp|P00387|NB5R3_HUMAN NADH-cytochrome b5 reductase 3 OS=Homo sapiens GN=CYB5R3 PE=1 SV=3
P40222	TXLN	0.80389	-0.31493	>sp|P40222|TXLNA_HUMAN Alpha-taxilin OS=Homo sapiens GN=TXLNA PE=1 SV=3
Q13573	SKIIP	0.80395	-0.314822	>sp|Q13573|SNW1_HUMAN SNW domain-containing protein 1 OS=Homo sapiens GN=SNW1 PE=1 SV=1
Q92917	GPATC5	0.80399	-0.314751	>sp|Q92917|GPKOW_HUMAN G patch domain and KOW motifs-containing protein OS=Homo sapiens GN=GPKOW PE=1 SV=2
P34932	APG2	0.80409	-0.314571	>sp|P34932|HSP74_HUMAN Heat shock 70 kDa protein 4 OS=Homo sapiens GN=HSPA4 PE=1 SV=4
Q99733	NAP1L4	0.80422	-0.314338	>sp|Q99733|NP1L4_HUMAN Nucleosome assembly protein 1-like 4 OS=Homo sapiens GN=NAP1L4 PE=1 SV=1
Q9BQ75	C3orf26	0.80424	-0.314302	>sp|Q9BQ75|CC026_HUMAN Uncharacterized protein C3orf26 OS=Homo sapiens GN=C3orf26 PE=1 SV=2
Q13561	DCTN2	0.805	-0.312939	>sp|Q13561|DCTN2_HUMAN Dynactin subunit 2 OS=Homo sapiens GN=DCTN2 PE=1 SV=4
O75306	NDUFS2	0.8051	-0.31276	>sp|O75306|NDUS2_HUMAN NADH dehydrogenase [ubiquinone] iron-sulfur protein 2, mitochondrial OS=Homo sapiens GN=NDUFS2 PE=1 SV=2
P49321	NASP	0.80586	-0.311399	>sp|P49321|NASP_HUMAN Nuclear autoantigenic sperm protein OS=Homo sapiens GN=NASP PE=1 SV=2
Q9H832	HOYS7	0.80595	-0.311238	>sp|Q9H832|UBE2Z_HUMAN Ubiquitin-conjugating enzyme E2 Z OS=Homo sapiens GN=UBE2Z PE=1 SV=2
Q86U42	PAB2	0.80596	-0.31122	>sp|Q86U42|PABP2_HUMAN Polyadenylate-binding protein 2 OS=Homo sapiens GN=PABPN1 PE=1 SV=3
P17844	DDX5	0.80628	-0.310647	>sp|P17844|DDX5_HUMAN Probable ATP-dependent RNA helicase DDX5 OS=Homo sapiens GN=DDX5 PE=1 SV=1
Q16401	KIAA0072	0.80647	-0.310307	>sp|Q16401|PSMD5_HUMAN 26S proteasome non-ATPase regulatory subunit 5 OS=Homo sapiens GN=PSMD5 PE=1 SV=3
Q9NR46	KIAA1848	0.80654	-0.310182	>sp|Q9NR46|SHLB2_HUMAN Endophilin-B2 OS=Homo sapiens GN=SH3GLB2 PE=1 SV=1
Q96ER9	CCDC51	0.80681	-0.309699	>sp|Q96ER9|CCD51_HUMAN Coiled-coil domain-containing protein 51 OS=Homo sapiens GN=CCDC51 PE=1 SV=2
P00505	GOT2	0.80682	-0.309681	>sp|P00505|AATM_HUMAN Aspartate aminotransferase, mitochondrial OS=Homo sapiens GN=GOT2 PE=1 SV=3
P51570	GALK	0.80697	-0.309413	>sp|P51570|GALK1_HUMAN Galactokinase OS=Homo sapiens GN=GALK1 PE=1 SV=1
Q9BY44	CDA02	0.80708	-0.309216	>sp|Q9BY44|EIF2A_HUMAN Eukaryotic translation initiation factor 2A OS=Homo sapiens GN=EIF2A PE=1 SV=3
Q01130	SFRS2	0.80721	-0.308984	>sp|Q01130|SRSF2_HUMAN Serine/arginine-rich splicing factor 2 OS=Homo sapiens GN=SRSF2 PE=1 SV=4
P49427	CDC34	0.80725	-0.308913	>sp|P49427|UB2R1_HUMAN Ubiquitin-conjugating enzyme E2 R1 OS=Homo sapiens GN=CDC34 PE=1 SV=2
Q10713	INPP5E	0.80736	-0.308716	>sp|Q10713|MPPA_HUMAN Mitochondrial-processing peptidase subunit alpha OS=Homo sapiens GN=PMPCA PE=1 SV=2
Q8N5C7	DTWD1	0.80743	-0.308591	>sp|Q8N5C7|DTWD1_HUMAN DTW domain-containing protein 1 OS=Homo sapiens GN=DTWD1 PE=2 SV=1
P14550	AKR1A1	0.8075	-0.308466	>sp|P14550|AK1A1_HUMAN Alcohol dehydrogenase [NADP+] OS=Homo sapiens GN=AKR1A1 PE=1 SV=3
Q08170	SFRS4	0.80809	-0.307412	>sp|Q08170|SRSF4_HUMAN Serine/arginine-rich splicing factor 4 OS=Homo sapiens GN=SRSF4 PE=1 SV=2
O95747	KIAA1101	0.80813	-0.307341	>sp|O95747|OXSR1_HUMAN Serine/threonine-protein kinase OSR1 OS=Homo sapiens GN=OXSR1 PE=1 SV=1
Q969Z0	CPR2	0.80836	-0.30693	>sp|Q969Z0|TBRG4_HUMAN Protein TBRG4 OS=Homo sapiens GN=TBRG4 PE=1 SV=1
O00148	DDX39	0.80882	-0.306109	>sp|O00148|DDX39_HUMAN ATP-dependent RNA helicase DDX39 OS=Homo sapiens GN=DDX39 PE=1 SV=2
Q14320	DXS9928E	0.8092	-0.305432	>sp|Q14320|FA50A_HUMAN Protein FAM50A OS=Homo sapiens GN=FAM50A PE=1 SV=2
Q969V3	NCLN	0.80934	-0.305182	>sp|Q969V3|NCLN_HUMAN Nicalin OS=Homo sapiens GN=NCLN PE=1 SV=2
Q9NR56	EXP	0.81022	-0.303614	>sp|Q9NR56|MBNL1_HUMAN Muscleblind-like protein 1 OS=Homo sapiens GN=MBNL1 PE=1 SV=2
P05141	ANT2	0.81024	-0.303579	>sp|P05141|ADT2_HUMAN ADP/ATP translocase 2 OS=Homo sapiens GN=SLC25A5 PE=1 SV=6
Q15691	MAPRE1	0.81065	-0.302849	>sp|Q15691|MARE1_HUMAN Microtubule-associated protein RP/EB family member 1 OS=Homo sapiens GN=MAPRE1 PE=1 SV=3
Q92879	BRUNOL2	0.8107	-0.30276	>sp|Q92879|CELF1_HUMAN CUGBP Elav-like family member 1 OS=Homo sapiens GN=CELF1 PE=1 SV=2;>sp|O95319|CELF2_HUMAN CUGBP Elav-like family member 2 OS=Homo sapiens GN=CELF2 PE=1 SV=1
P35249	RFC4	0.81082	-0.302546	>sp|P35249|RFC4_HUMAN Replication factor C subunit 4 OS=Homo sapiens GN=RFC4 PE=1 SV=2
Q96D46	CGI-07	0.81092	-0.302369	>sp|Q96D46|NMD3_HUMAN 60S ribosomal export protein NMD3 OS=Homo sapiens GN=NMD3 PE=1 SV=1
Q09028	RBAP48	0.81098	-0.302262	>sp|Q09028|RBBP4_HUMAN Histone-binding protein RBBP4 OS=Homo sapiens GN=RBBP4 PE=1 SV=3
P49736	BM28	0.81105	-0.302137	>sp|P49736|MCM2_HUMAN DNA replication licensing factor MCM2 OS=Homo sapiens GN=MCM2 PE=1 SV=4
P62333	PSMC6	0.81106	-0.302119	>sp|P62333|PRS10_HUMAN 26S protease regulatory subunit 10B OS=Homo sapiens GN=PSMC6 PE=1 SV=1
Q92734	TFG	0.8112	-0.30187	>sp|Q92734|TFG_HUMAN Protein TFG OS=Homo sapiens GN=TFG PE=1 SV=2
P12814	ACTN1	0.81133	-0.301639	>sp|P12814|ACTN1_HUMAN Alpha-actinin-1 OS=Homo sapiens GN=ACTN1 PE=1 SV=2
P51532	BAF190A	0.81137	-0.301568	>sp|P51532|SMCA4_HUMAN Transcription activator BRG1 OS=Homo sapiens GN=SMARCA4 PE=1 SV=2
Q9UNZ2	NSFL1C	0.81175	-0.300893	>sp|Q9UNZ2|NSF1C_HUMAN NSFL1 cofactor p47 OS=Homo sapiens GN=NSFL1C PE=1 SV=2
P26599	PTB	0.81186	-0.300697	>sp|P26599|PTBP1_HUMAN Polypyrimidine tract-binding protein 1 OS=Homo sapiens GN=PTBP1 PE=1 SV=1
P04040	CAT	0.81218	-0.300129	>sp|P04040|CATA_HUMAN Catalase OS=Homo sapiens GN=CAT PE=1 SV=3
P31327	CPS1	0.81221	-0.300075	>sp|P31327|CPSM_HUMAN Carbamoyl-phosphate synthase [ammonia], mitochondrial OS=Homo sapiens GN=CPS1 PE=1 SV=2
Q9UG63	ABCF2	0.81222	-0.300058	>sp|Q9UG63|ABCF2_HUMAN ATP-binding cassette sub-family F member 2 OS=Homo sapiens GN=ABCF2 PE=1 SV=2
P52292	KPNA2	0.81233	-0.299862	>sp|P52292|IMA2_HUMAN Importin subunit alpha-2 OS=Homo sapiens GN=KPNA2 PE=1 SV=1
Q92925	BAF60B	0.81242	-0.299702	>sp|Q92925|SMRD2_HUMAN SWI/SNF-related matrix-associated actin-dependent regulator of chromatin subfamily D member 2 OS=Homo sapiens GN=SMARCD2 PE=1 SV=2;>sp|Q6STE5|SMRD3_HUMAN SWI/SNF-related matrix-associated actin-dependent regulator of chromatin subfam
Q15084	PDIA6	0.81262	-0.299347	>sp|Q15084|PDIA6_HUMAN Protein disulfide-isomerase A6 OS=Homo sapiens GN=PDIA6 PE=1 SV=1
P15291	B4GALT1	0.81263	-0.299329	>sp|P15291|B4GT1_HUMAN Beta-1,4-galactosyltransferase 1 OS=Homo sapiens GN=B4GALT1 PE=1 SV=5;>sp|O43286|B4GT5_HUMAN Beta-1,4-galactosyltransferase 5 OS=Homo sapiens GN=B4GALT5 PE=2 SV=1
P62195	PSMC5	0.81273	-0.299152	>sp|P62195|PRS8_HUMAN 26S protease regulatory subunit 8 OS=Homo sapiens GN=PSMC5 PE=1 SV=1
Q9H9B4	SFXN1	0.813	-0.298673	>sp|Q9H9B4|SFXN1_HUMAN Sideroflexin-1 OS=Homo sapiens GN=SFXN1 PE=1 SV=4
Q12905	ILF2	0.81305	-0.298584	>sp|Q12905|ILF2_HUMAN Interleukin enhancer-binding factor 2 OS=Homo sapiens GN=ILF2 PE=1 SV=2
P31939	ATIC	0.81311	-0.298478	>sp|P31939|PUR9_HUMAN Bifunctional purine biosynthesis protein PURH OS=Homo sapiens GN=ATIC PE=1 SV=3
P40938	RFC3	0.81311	-0.298478	>sp|P40938|RFC3_HUMAN Replication factor C subunit 3 OS=Homo sapiens GN=RFC3 PE=1 SV=2
P62826	ARA24	0.81317	-0.298371	>sp|P62826|RAN_HUMAN GTP-binding nuclear protein Ran OS=Homo sapiens GN=RAN PE=1 SV=3
P13489	PRI	0.81322	-0.298282	>sp|P13489|RINI_HUMAN Ribonuclease inhibitor OS=Homo sapiens GN=RNH1 PE=1 SV=2
P50552	VASP	0.81367	-0.297484	>sp|P50552|VASP_HUMAN Vasodilator-stimulated phosphoprotein OS=Homo sapiens GN=VASP PE=1 SV=3
O14579	COPE	0.81387	-0.29713	>sp|O14579|COPE_HUMAN Coatomer subunit epsilon OS=Homo sapiens GN=COPE PE=1 SV=3
P08238	HSP90AB1	0.81389	-0.297094	>sp|P08238|HS90B_HUMAN Heat shock protein HSP 90-beta OS=Homo sapiens GN=HSP90AB1 PE=1 SV=4
Q15435	PPP1R7	0.81403	-0.296846	>sp|Q15435|PP1R7_HUMAN Protein phosphatase 1 regulatory subunit 7 OS=Homo sapiens GN=PPP1R7 PE=1 SV=1
O76094	SRP72	0.81404	-0.296828	>sp|O76094|SRP72_HUMAN Signal recognition particle 72 kDa protein OS=Homo sapiens GN=SRP72 PE=1 SV=3
Q9UQ80	EBP1	0.8141	-0.296722	>sp|Q9UQ80|PA2G4_HUMAN Proliferation-associated protein 2G4 OS=Homo sapiens GN=PA2G4 PE=1 SV=3
Q13243	HRS	0.81428	-0.296403	>sp|Q13243|SRSF5_HUMAN Serine/arginine-rich splicing factor 5 OS=Homo sapiens GN=SRSF5 PE=1 SV=1
O75436	VPS26	0.8144	-0.296191	>sp|O75436|VP26A_HUMAN Vacuolar protein sorting-associated protein 26A OS=Homo sapiens GN=VPS26A PE=1 SV=2
P30533	A2MRAP	0.8144	-0.296191	>sp|P30533|AMRP_HUMAN Alpha-2-macroglobulin receptor-associated protein OS=Homo sapiens GN=LRPAP1 PE=1 SV=1
Q08J23	NSUN2	0.81446	-0.296084	>sp|Q08J23|NSUN2_HUMAN tRNA (cytosine-5-)-methyltransferase NSUN2 OS=Homo sapiens GN=NSUN2 PE=1 SV=2
Q9UKS6	PACSIN3	0.81459	-0.295854	>sp|Q9UKS6|PACN3_HUMAN Protein kinase C and casein kinase substrate in neurons protein 3 OS=Homo sapiens GN=PACSIN3 PE=1 SV=2
O43175	PGDH3	0.81526	-0.294668	>sp|O43175|SERA_HUMAN D-3-phosphoglycerate dehydrogenase OS=Homo sapiens GN=PHGDH PE=1 SV=4
Q9H5Q4	NS5ATP5	0.81531	-0.294579	>sp|Q9H5Q4|TFB2M_HUMAN Dimethyladenosine transferase 2, mitochondrial OS=Homo sapiens GN=TFB2M PE=1 SV=1
Q9Y6E2	BZW2	0.8156	-0.294066	>sp|Q9Y6E2|BZW2_HUMAN Basic leucine zipper and W2 domain-containing protein 2 OS=Homo sapiens GN=BZW2 PE=1 SV=1
Q9UMS4	NMP200	0.81563	-0.294013	>sp|Q9UMS4|PRP19_HUMAN Pre-mRNA-processing factor 19 OS=Homo sapiens GN=PRPF19 PE=1 SV=1
P00338	LDHA	0.81569	-0.293907	>sp|P00338|LDHA_HUMAN L-lactate dehydrogenase A chain OS=Homo sapiens GN=LDHA PE=1 SV=2
P18669	CDABP0006	0.81575	-0.293801	>sp|P18669|PGAM1_HUMAN Phosphoglycerate mutase 1 OS=Homo sapiens GN=PGAM1 PE=1 SV=2;>sp|P15259|PGAM2_HUMAN Phosphoglycerate mutase 2 OS=Homo sapiens GN=PGAM2 PE=1 SV=3;>sp|Q8N0Y7|PGAM4_HUMAN Probable phosphoglycerate mutase 4 OS=Homo sapiens GN=PGAM4 PE=1
P42704	LRP130	0.81575	-0.293801	>sp|P42704|LPPRC_HUMAN Leucine-rich PPR motif-containing protein, mitochondrial OS=Homo sapiens GN=LRPPRC PE=1 SV=3
A6NDU8	C5orf51	0.81579	-0.29373	>sp|A6NDU8|CE051_HUMAN UPF0600 protein C5orf51 OS=Homo sapiens GN=C5orf51 PE=1 SV=1
P31153	AMS2	0.81583	-0.29366	>sp|P31153|METK2_HUMAN S-adenosylmethionine synthase isoform type-2 OS=Homo sapiens GN=MAT2A PE=1 SV=1
Q15365	PCBP1	0.81585	-0.293624	>sp|Q15365|PCBP1_HUMAN Poly(rC)-binding protein 1 OS=Homo sapiens GN=PCBP1 PE=1 SV=2
Q9H074	PAIP1	0.81587	-0.293589	>sp|Q9H074|PAIP1_HUMAN Polyadenylate-binding protein-interacting protein 1 OS=Homo sapiens GN=PAIP1 PE=1 SV=1
Q16822	PCK2	0.81604	-0.293288	>sp|Q16822|PCKGM_HUMAN Phosphoenolpyruvate carboxykinase [GTP], mitochondrial OS=Homo sapiens GN=PCK2 PE=1 SV=3
P45880	VDAC2	0.81646	-0.292546	>sp|P45880|VDAC2_HUMAN Voltage-dependent anion-selective channel protein 2 OS=Homo sapiens GN=VDAC2 PE=1 SV=2
O95232	CREAP1	0.81674	-0.292051	>sp|O95232|LC7L3_HUMAN Luc7-like protein 3 OS=Homo sapiens GN=LUC7L3 PE=1 SV=2
O95302	FKBP60	0.81685	-0.291857	>sp|O95302|FKBP9_HUMAN Peptidyl-prolyl cis-trans isomerase FKBP9 OS=Homo sapiens GN=FKBP9 PE=1 SV=2
P30475	HLAB	0.817	-0.291592	>sp|P30475|1B39_HUMAN HLA class I histocompatibility antigen, B-39 alpha chain OS=Homo sapiens GN=HLA-B PE=2 SV=1;>sp|Q29836|1B67_HUMAN HLA class I histocompatibility antigen, B-67 alpha chain OS=Homo sapiens GN=HLA-B PE=1 SV=1;>sp|Q95365|1B38_HUMAN HLA cl
O15355	PPM1C	0.81715	-0.291327	>sp|O15355|PPM1G_HUMAN Protein phosphatase 1G OS=Homo sapiens GN=PPM1G PE=1 SV=1
Q9UKM9	HNRPCL2	0.81731	-0.291045	>sp|Q9UKM9|RALY_HUMAN RNA-binding protein Raly OS=Homo sapiens GN=RALY PE=1 SV=1
Q6P1J9	C1orf28	0.81758	-0.290568	>sp|Q6P1J9|CDC73_HUMAN Parafibromin OS=Homo sapiens GN=CDC73 PE=1 SV=1
O75439	MPPB	0.81765	-0.290445	>sp|O75439|MPPB_HUMAN Mitochondrial-processing peptidase subunit beta OS=Homo sapiens GN=PMPCB PE=1 SV=2
P06753	TPM3	0.8178	-0.29018	>sp|P06753|TPM3_HUMAN Tropomyosin alpha-3 chain OS=Homo sapiens GN=TPM3 PE=1 SV=1;>sp|P09493|TPM1_HUMAN Tropomyosin alpha-1 chain OS=Homo sapiens GN=TPM1 PE=1 SV=2
Q02127	DHODH	0.81802	-0.289792	>sp|Q02127|PYRD_HUMAN Dihydroorotate dehydrogenase, mitochondrial OS=Homo sapiens GN=DHODH PE=1 SV=3
P07339	CPSD	0.81808	-0.289686	>sp|P07339|CATD_HUMAN Cathepsin D OS=Homo sapiens GN=CTSD PE=1 SV=1
P49368	CCT3	0.81828	-0.289334	>sp|P49368|TCPG_HUMAN T-complex protein 1 subunit gamma OS=Homo sapiens GN=CCT3 PE=1 SV=4
Q8TCS8	PNPASE	0.81837	-0.289175	>sp|Q8TCS8|PNPT1_HUMAN Polyribonucleotide nucleotidyltransferase 1, mitochondrial OS=Homo sapiens GN=PNPT1 PE=1 SV=2
P25705	ATP5A	0.81872	-0.288558	>sp|P25705|ATPA_HUMAN ATP synthase subunit alpha, mitochondrial OS=Homo sapiens GN=ATP5A1 PE=1 SV=1
P43897	TSFM	0.81892	-0.288206	>sp|P43897|EFTS_HUMAN Elongation factor Ts, mitochondrial OS=Homo sapiens GN=TSFM PE=1 SV=2
P49902	NT5B	0.81917	-0.287765	>sp|P49902|5NTC_HUMAN Cytosolic purine 5-nucleotidase OS=Homo sapiens GN=NT5C2 PE=1 SV=1
P21796	VDAC	0.81923	-0.28766	>sp|P21796|VDAC1_HUMAN Voltage-dependent anion-selective channel protein 1 OS=Homo sapiens GN=VDAC1 PE=1 SV=2
Q14444	CAPRIN1	0.81943	-0.287307	>sp|Q14444|CAPR1_HUMAN Caprin-1 OS=Homo sapiens GN=CAPRIN1 PE=1 SV=2
Q16555	CRMP2	0.81949	-0.287202	>sp|Q16555|DPYL2_HUMAN Dihydropyrimidinase-related protein 2 OS=Homo sapiens GN=DPYSL2 PE=1 SV=1
Q9UHB9	SRP68	0.8195	-0.287184	>sp|Q9UHB9|SRP68_HUMAN Signal recognition particle 68 kDa protein OS=Homo sapiens GN=SRP68 PE=1 SV=2
P00491	NP	0.81957	-0.287061	>sp|P00491|PNPH_HUMAN Purine nucleoside phosphorylase OS=Homo sapiens GN=PNP PE=1 SV=2
P48637	GSS	0.82004	-0.286234	>sp|P48637|GSHB_HUMAN Glutathione synthetase OS=Homo sapiens GN=GSS PE=1 SV=1
Q6NUK1	APC1	0.8201	-0.286128	>sp|Q6NUK1|SCMC1_HUMAN Calcium-binding mitochondrial carrier protein SCaMC-1 OS=Homo sapiens GN=SLC25A24 PE=1 SV=2
Q8NBS9	TLP46	0.82036	-0.285671	>sp|Q8NBS9|TXND5_HUMAN Thioredoxin domain-containing protein 5 OS=Homo sapiens GN=TXNDC5 PE=1 SV=2
Q02978	SLC20A4	0.82038	-0.285636	>sp|Q02978|M2OM_HUMAN Mitochondrial 2-oxoglutarate/malate carrier protein OS=Homo sapiens GN=SLC25A11 PE=1 SV=3
Q8N163	DBC1	0.82065	-0.285161	>sp|Q8N163|K1967_HUMAN Protein KIAA1967 OS=Homo sapiens GN=KIAA1967 PE=1 SV=2
Q92747	ARPC1A	0.82073	-0.28502	>sp|Q92747|ARC1A_HUMAN Actin-related protein 2/3 complex subunit 1A OS=Homo sapiens GN=ARPC1A PE=1 SV=2
P62258	YWHAE	0.82128	-0.284054	>sp|P62258|1433E_HUMAN 14-3-3 protein epsilon OS=Homo sapiens GN=YWHAE PE=1 SV=1
Q96P09	BIRC8	0.82132	-0.283984	>sp|Q96P09|BIRC8_HUMAN Baculoviral IAP repeat-containing protein 8 OS=Homo sapiens GN=BIRC8 PE=1 SV=2
Q9NP79	C6orf55	0.82139	-0.283861	>sp|Q9NP79|VTA1_HUMAN Vacuolar protein sorting-associated protein VTA1 homolog OS=Homo sapiens GN=VTA1 PE=1 SV=1
P30101	ERP57	0.82161	-0.283474	>sp|P30101|PDIA3_HUMAN Protein disulfide-isomerase A3 OS=Homo sapiens GN=PDIA3 PE=1 SV=4
Q8N684	CPSF7	0.82161	-0.283474	>sp|Q8N684|CPSF7_HUMAN Cleavage and polyadenylation specificity factor subunit 7 OS=Homo sapiens GN=CPSF7 PE=1 SV=1
O60664	M6PRBP1	0.82181	-0.283123	>sp|O60664|PLIN3_HUMAN Perilipin-3 OS=Homo sapiens GN=PLIN3 PE=1 SV=2
P33121	ACSL1	0.82185	-0.283053	>sp|P33121|ACSL1_HUMAN Long-chain-fatty-acid--CoA ligase 1 OS=Homo sapiens GN=ACSL1 PE=1 SV=1
P47756	CAPZB	0.8219	-0.282965	>sp|P47756|CAPZB_HUMAN F-actin-capping protein subunit beta OS=Homo sapiens GN=CAPZB PE=1 SV=4
P52597	HNRNPF	0.82199	-0.282807	>sp|P52597|HNRPF_HUMAN Heterogeneous nuclear ribonucleoprotein F OS=Homo sapiens GN=HNRNPF PE=1 SV=3
Q9BUF5	TUBB6	0.82208	-0.282649	>sp|Q9BUF5|TBB6_HUMAN Tubulin beta-6 chain OS=Homo sapiens GN=TUBB6 PE=1 SV=1
Q99536	VAT1	0.82211	-0.282597	>sp|Q99536|VAT1_HUMAN Synaptic vesicle membrane protein VAT-1 homolog OS=Homo sapiens GN=VAT1 PE=1 SV=2
Q13155	AIMP2	0.82261	-0.281719	>sp|Q13155|AIMP2_HUMAN Aminoacyl tRNA synthase complex-interacting multifunctional protein 2 OS=Homo sapiens GN=AIMP2 PE=1 SV=2
Q99623	BAP	0.82265	-0.281649	>sp|Q99623|PHB2_HUMAN Prohibitin-2 OS=Homo sapiens GN=PHB2 PE=1 SV=2
O95718	ERRB2	0.82265	-0.281649	>sp|O95718|ERR2_HUMAN Steroid hormone receptor ERR2 OS=Homo sapiens GN=ESRRB PE=1 SV=1;>sp|P11474|ERR1_HUMAN Steroid hormone receptor ERR1 OS=Homo sapiens GN=ESRRA PE=1 SV=3
P42765	ACAA2	0.82301	-0.281018	>sp|P42765|THIM_HUMAN 3-ketoacyl-CoA thiolase, mitochondrial OS=Homo sapiens GN=ACAA2 PE=1 SV=2
P61006	MEL	0.82308	-0.280895	>sp|P61006|RAB8A_HUMAN Ras-related protein Rab-8A OS=Homo sapiens GN=RAB8A PE=1 SV=1
O75494	FUSIP1	0.82313	-0.280808	>sp|O75494|SRS10_HUMAN Serine/arginine-rich splicing factor 10 OS=Homo sapiens GN=SRSF10 PE=1 SV=1
Q5JTV8	TOR1AIP1	0.82318	-0.28072	>sp|Q5JTV8|TOIP1_HUMAN Torsin-1A-interacting protein 1 OS=Homo sapiens GN=TOR1AIP1 PE=1 SV=2
Q92506	FABGL	0.82344	-0.280265	>sp|Q92506|DHB8_HUMAN Estradiol 17-beta-dehydrogenase 8 OS=Homo sapiens GN=HSD17B8 PE=1 SV=2
Q13148	TARDBP	0.82374	-0.279739	>sp|Q13148|TADBP_HUMAN TAR DNA-binding protein 43 OS=Homo sapiens GN=TARDBP PE=1 SV=1
Q96HE7	ERO1L	0.82379	-0.279651	>sp|Q96HE7|ERO1A_HUMAN ERO1-like protein alpha OS=Homo sapiens GN=ERO1L PE=1 SV=2
Q96HY6	C20orf116	0.82417	-0.278986	>sp|Q96HY6|DDRGK_HUMAN DDRGK domain-containing protein 1 OS=Homo sapiens GN=DDRGK1 PE=1 SV=2
O75131	CPN3	0.82475	-0.277971	>sp|O75131|CPNE3_HUMAN Copine-3 OS=Homo sapiens GN=CPNE3 PE=1 SV=1
Q86Y82	STX12	0.82508	-0.277394	>sp|Q86Y82|STX12_HUMAN Syntaxin-12 OS=Homo sapiens GN=STX12 PE=1 SV=1
O60506	HNRPQ	0.82514	-0.277289	>sp|O60506|HNRPQ_HUMAN Heterogeneous nuclear ribonucleoprotein Q OS=Homo sapiens GN=SYNCRIP PE=1 SV=2
Q99816	TSG101	0.82539	-0.276852	>sp|Q99816|TS101_HUMAN Tumor susceptibility gene 101 protein OS=Homo sapiens GN=TSG101 PE=1 SV=2
Q13867	BLMH	0.82543	-0.276782	>sp|Q13867|BLMH_HUMAN Bleomycin hydrolase OS=Homo sapiens GN=BLMH PE=1 SV=1
P63261	ACTB	0.82653	-0.274861	>sp|P63261|ACTG_HUMAN Actin, cytoplasmic 2 OS=Homo sapiens GN=ACTG1 PE=1 SV=1
Q9Y3B9	CGI-115	0.8268	-0.27439	>sp|Q9Y3B9|RRP15_HUMAN RRP15-like protein OS=Homo sapiens GN=RRP15 PE=1 SV=2
P54725	RAD23A	0.82685	-0.274302	>sp|P54725|RD23A_HUMAN UV excision repair protein RAD23 homolog A OS=Homo sapiens GN=RAD23A PE=1 SV=1
P39748	FEN1	0.82689	-0.274233	>sp|P39748|FEN1_HUMAN Flap endonuclease 1 OS=Homo sapiens GN=FEN1 PE=1 SV=1
P49411	TUFM	0.82717	-0.273744	>sp|P49411|EFTU_HUMAN Elongation factor Tu, mitochondrial OS=Homo sapiens GN=TUFM PE=1 SV=2
Q9NVN8	GNL3L	0.82723	-0.27364	>sp|Q9NVN8|GNL3L_HUMAN Guanine nucleotide-binding protein-like 3-like protein OS=Homo sapiens GN=GNL3L PE=1 SV=1
Q9NX40	OCIA	0.82735	-0.27343	>sp|Q9NX40|OCAD1_HUMAN OCIA domain-containing protein 1 OS=Homo sapiens GN=OCIAD1 PE=1 SV=1
O96008	C19orf1	0.82813	-0.272071	>sp|O96008|TOM40_HUMAN Mitochondrial import receptor subunit TOM40 homolog OS=Homo sapiens GN=TOMM40 PE=1 SV=1
Q13619	CUL4A	0.82816	-0.272019	>sp|Q13619|CUL4A_HUMAN Cullin-4A OS=Homo sapiens GN=CUL4A PE=1 SV=3
Q13492	CALM	0.82839	-0.271618	>sp|Q13492|PICAL_HUMAN Phosphatidylinositol-binding clathrin assembly protein OS=Homo sapiens GN=PICALM PE=1 SV=2
P18754	CHC1	0.82841	-0.271583	>sp|P18754|RCC1_HUMAN Regulator of chromosome condensation OS=Homo sapiens GN=RCC1 PE=1 SV=1
P23258	TUBG	0.82853	-0.271374	>sp|P23258|TBG1_HUMAN Tubulin gamma-1 chain OS=Homo sapiens GN=TUBG1 PE=1 SV=2;>sp|Q9NRH3|TBG2_HUMAN Tubulin gamma-2 chain OS=Homo sapiens GN=TUBG2 PE=1 SV=1
P11172	OK/SW-cl.21	0.82878	-0.270939	>sp|P11172|PYR5_HUMAN Uridine 5-monophosphate synthase OS=Homo sapiens GN=UMPS PE=1 SV=1
Q9Y2Z0	SUGT1	0.82889	-0.270747	>sp|Q9Y2Z0|SUGT1_HUMAN Suppressor of G2 allele of SKP1 homolog OS=Homo sapiens GN=SUGT1 PE=1 SV=3
Q562R1	ACTBL2	0.82898	-0.270591	>sp|Q562R1|ACTBL_HUMAN Beta-actin-like protein 2 OS=Homo sapiens GN=ACTBL2 PE=1 SV=2
O95861	BPNT1	0.82903	-0.270504	>sp|O95861|BPNT1_HUMAN 3(2),5-bisphosphate nucleotidase 1 OS=Homo sapiens GN=BPNT1 PE=1 SV=1
P48444	ARCN1	0.82937	-0.269912	>sp|P48444|COPD_HUMAN Coatomer subunit delta OS=Homo sapiens GN=ARCN1 PE=1 SV=1
P30153	PPP2R1A	0.82938	-0.269895	>sp|P30153|2AAA_HUMAN Serine/threonine-protein phosphatase 2A 65 kDa regulatory subunit A alpha isoform OS=Homo sapiens GN=PPP2R1A PE=1 SV=4
P35998	MSS1	0.82973	-0.269286	>sp|P35998|PRS7_HUMAN 26S protease regulatory subunit 7 OS=Homo sapiens GN=PSMC2 PE=1 SV=3
Q9UHY1	BCON3	0.82982	-0.26913	>sp|Q9UHY1|NRBP_HUMAN Nuclear receptor-binding protein OS=Homo sapiens GN=NRBP1 PE=1 SV=1
P14868	DARS	0.83011	-0.268626	>sp|P14868|SYDC_HUMAN Aspartyl-tRNA synthetase, cytoplasmic OS=Homo sapiens GN=DARS PE=1 SV=2
Q9NXV6	CARF	0.83013	-0.268591	>sp|Q9NXV6|CARF_HUMAN CDKN2A-interacting protein OS=Homo sapiens GN=CDKN2AIP PE=1 SV=2
O75822	EIF3J	0.83018	-0.268504	>sp|O75822|EIF3J_HUMAN Eukaryotic translation initiation factor 3 subunit J OS=Homo sapiens GN=EIF3J PE=1 SV=2
P55072	VCP	0.8308	-0.267427	>sp|P55072|TERA_HUMAN Transitional endoplasmic reticulum ATPase OS=Homo sapiens GN=VCP PE=1 SV=4
Q13895	BYSL	0.83082	-0.267392	>sp|Q13895|BYST_HUMAN Bystin OS=Homo sapiens GN=BYSL PE=1 SV=3
P08243	ASNS	0.83086	-0.267323	>sp|P08243|ASNS_HUMAN Asparagine synthetase [glutamine-hydrolyzing] OS=Homo sapiens GN=ASNS PE=1 SV=4
Q96GM5	BAF60A	0.8311	-0.266906	>sp|Q96GM5|SMRD1_HUMAN SWI/SNF-related matrix-associated actin-dependent regulator of chromatin subfamily D member 1 OS=Homo sapiens GN=SMARCD1 PE=1 SV=2
P13674	P4HA	0.83139	-0.266403	>sp|P13674|P4HA1_HUMAN Prolyl 4-hydroxylase subunit alpha-1 OS=Homo sapiens GN=P4HA1 PE=1 SV=2
Q9BXR0	QTRT1	0.83162	-0.266004	>sp|Q9BXR0|TGT_HUMAN Queuine tRNA-ribosyltransferase OS=Homo sapiens GN=QTRT1 PE=1 SV=3
P09429	HMG1	0.83166	-0.265934	>sp|P09429|HMGB1_HUMAN High mobility group protein B1 OS=Homo sapiens GN=HMGB1 PE=1 SV=3
Q96C36	PYCR2	0.83169	-0.265882	>sp|Q96C36|P5CR2_HUMAN Pyrroline-5-carboxylate reductase 2 OS=Homo sapiens GN=PYCR2 PE=1 SV=1
Q9H0C8	ILKAP	0.83203	-0.265293	>sp|Q9H0C8|ILKAP_HUMAN Integrin-linked kinase-associated serine/threonine phosphatase 2C OS=Homo sapiens GN=ILKAP PE=1 SV=1
P35659	DEK	0.83211	-0.265154	>sp|P35659|DEK_HUMAN Protein DEK OS=Homo sapiens GN=DEK PE=1 SV=1
P55036	MCB1	0.83249	-0.264495	>sp|P55036|PSMD4_HUMAN 26S proteasome non-ATPase regulatory subunit 4 OS=Homo sapiens GN=PSMD4 PE=1 SV=1
P00966	ASS	0.8326	-0.264305	>sp|P00966|ASSY_HUMAN Argininosuccinate synthase OS=Homo sapiens GN=ASS1 PE=1 SV=2
Q16658	FAN1	0.83302	-0.263577	>sp|Q16658|FSCN1_HUMAN Fascin OS=Homo sapiens GN=FSCN1 PE=1 SV=3
P35579	MYH9	0.83311	-0.263421	>sp|P35579|MYH9_HUMAN Myosin-9 OS=Homo sapiens GN=MYH9 PE=1 SV=4
P62136	PPP1A	0.8341	-0.261708	>sp|P62136|PP1A_HUMAN Serine/threonine-protein phosphatase PP1-alpha catalytic subunit OS=Homo sapiens GN=PPP1CA PE=1 SV=1
P17174	GOT1	0.83482	-0.260463	>sp|P17174|AATC_HUMAN Aspartate aminotransferase, cytoplasmic OS=Homo sapiens GN=GOT1 PE=1 SV=3
O60936	ARC	0.83528	-0.259668	>sp|O60936|NOL3_HUMAN Nucleolar protein 3 OS=Homo sapiens GN=NOL3 PE=1 SV=1
P50991	CCT4	0.8364	-0.257735	>sp|P50991|TCPD_HUMAN T-complex protein 1 subunit delta OS=Homo sapiens GN=CCT4 PE=1 SV=4
Q9UKY7	CDV3	0.8367	-0.257218	>sp|Q9UKY7|CDV3_HUMAN Protein CDV3 homolog OS=Homo sapiens GN=CDV3 PE=1 SV=1
Q13347	EIF3I	0.83675	-0.257131	>sp|Q13347|EIF3I_HUMAN Eukaryotic translation initiation factor 3 subunit I OS=Homo sapiens GN=EIF3I PE=1 SV=1
Q9Y5K5	AD-019	0.83694	-0.256804	>sp|Q9Y5K5|UCHL5_HUMAN Ubiquitin carboxyl-terminal hydrolase isozyme L5 OS=Homo sapiens GN=UCHL5 PE=1 SV=3
Q3LXA3	DAK	0.83721	-0.256339	>sp|Q3LXA3|DHAK_HUMAN Bifunctional ATP-dependent dihydroxyacetone kinase/FAD-AMP lyase (cyclizing) OS=Homo sapiens GN=DAK PE=1 SV=2
O00625	PIR	0.83722	-0.256321	>sp|O00625|PIR_HUMAN Pirin OS=Homo sapiens GN=PIR PE=1 SV=1
Q9Y312	C20orf4	0.83729	-0.256201	>sp|Q9Y312|CT004_HUMAN Uncharacterized protein C20orf4 OS=Homo sapiens GN=C20orf4 PE=1 SV=2
P49585	CTPCT	0.8374	-0.256011	>sp|P49585|PCY1A_HUMAN Choline-phosphate cytidylyltransferase A OS=Homo sapiens GN=PCYT1A PE=1 SV=2;>sp|Q9Y5K3|PCY1B_HUMAN Choline-phosphate cytidylyltransferase B OS=Homo sapiens GN=PCYT1B PE=1 SV=1
P29401	TKT	0.83768	-0.255529	>sp|P29401|TKT_HUMAN Transketolase OS=Homo sapiens GN=TKT PE=1 SV=3
Q9HA64	FN3KRP	0.838	-0.254978	>sp|Q9HA64|KT3K_HUMAN Ketosamine-3-kinase OS=Homo sapiens GN=FN3KRP PE=1 SV=2
Q96AY3	FKBP10	0.83851	-0.2541	>sp|Q96AY3|FKB10_HUMAN Peptidyl-prolyl cis-trans isomerase FKBP10 OS=Homo sapiens GN=FKBP10 PE=1 SV=1
P40939	HADH	0.83907	-0.253137	>sp|P40939|ECHA_HUMAN Trifunctional enzyme subunit alpha, mitochondrial OS=Homo sapiens GN=HADHA PE=1 SV=2
P23193	GTF2S	0.83928	-0.252776	>sp|P23193|TCEA1_HUMAN Transcription elongation factor A protein 1 OS=Homo sapiens GN=TCEA1 PE=1 SV=2
P52294	KPNA1	0.83956	-0.252295	>sp|P52294|IMA1_HUMAN Importin subunit alpha-1 OS=Homo sapiens GN=KPNA1 PE=1 SV=3
Q96FN4	CPNE2	0.83962	-0.252192	>sp|Q96FN4|CPNE2_HUMAN Copine-2 OS=Homo sapiens GN=CPNE2 PE=1 SV=3
Q9BT25	HAUS8	0.83963	-0.252174	>sp|Q9BT25|HAUS8_HUMAN HAUS augmin-like complex subunit 8 OS=Homo sapiens GN=HAUS8 PE=1 SV=3
Q9HDC9	APMAP	0.83972	-0.25202	>sp|Q9HDC9|APMAP_HUMAN Adipocyte plasma membrane-associated protein OS=Homo sapiens GN=APMAP PE=1 SV=2
P35269	GTF2F1	0.83979	-0.251899	>sp|P35269|T2FA_HUMAN General transcription factor IIF subunit 1 OS=Homo sapiens GN=GTF2F1 PE=1 SV=2
P41252	IARS	0.8402	-0.251195	>sp|P41252|SYIC_HUMAN Isoleucyl-tRNA synthetase, cytoplasmic OS=Homo sapiens GN=IARS PE=1 SV=2
P49642	PRIM1	0.84028	-0.251058	>sp|P49642|PRI1_HUMAN DNA primase small subunit OS=Homo sapiens GN=PRIM1 PE=1 SV=1
Q9UBP0	ADPSP	0.84035	-0.250938	>sp|Q9UBP0|SPAST_HUMAN Spastin OS=Homo sapiens GN=SPAST PE=1 SV=1
Q00839	HNRNPU	0.84056	-0.250577	>sp|Q00839|HNRPU_HUMAN Heterogeneous nuclear ribonucleoprotein U OS=Homo sapiens GN=HNRNPU PE=1 SV=6
Q9Y303	AMDHD2	0.84089	-0.250011	>sp|Q9Y303|NAGA_HUMAN Putative N-acetylglucosamine-6-phosphate deacetylase OS=Homo sapiens GN=AMDHD2 PE=2 SV=2
Q9HBL8	HSCARG	0.84095	-0.249908	>sp|Q9HBL8|NMRL1_HUMAN NmrA-like family domain-containing protein 1 OS=Homo sapiens GN=NMRAL1 PE=1 SV=1
P07437	OK/SW-cl.56	0.84105	-0.249737	>sp|P07437|TBB5_HUMAN Tubulin beta chain OS=Homo sapiens GN=TUBB PE=1 SV=2
P13804	ETFA	0.8411	-0.249651	>sp|P13804|ETFA_HUMAN Electron transfer flavoprotein subunit alpha, mitochondrial OS=Homo sapiens GN=ETFA PE=1 SV=1
Q12904	AIMP1	0.8411	-0.249651	>sp|Q12904|AIMP1_HUMAN Aminoacyl tRNA synthase complex-interacting multifunctional protein 1 OS=Homo sapiens GN=AIMP1 PE=1 SV=2
Q8WTS6	KIAA1717	0.84151	-0.248948	>sp|Q8WTS6|SETD7_HUMAN Histone-lysine N-methyltransferase SETD7 OS=Homo sapiens GN=SETD7 PE=1 SV=1
P53992	KIAA0079	0.84154	-0.248896	>sp|P53992|SC24C_HUMAN Protein transport protein Sec24C OS=Homo sapiens GN=SEC24C PE=1 SV=3
Q9BVQ7	SPATA5L1	0.84155	-0.248879	>sp|Q9BVQ7|SPA5L_HUMAN Spermatogenesis-associated protein 5-like protein 1 OS=Homo sapiens GN=SPATA5L1 PE=1 SV=2
P55060	CAS	0.84165	-0.248708	>sp|P55060|XPO2_HUMAN Exportin-2 OS=Homo sapiens GN=CSE1L PE=1 SV=3
O43837	IDH3B	0.84172	-0.248588	>sp|O43837|IDH3B_HUMAN Isocitrate dehydrogenase [NAD] subunit beta, mitochondrial OS=Homo sapiens GN=IDH3B PE=1 SV=2
P52306	RAP1GDS1	0.84199	-0.248125	>sp|P52306|GDS1_HUMAN Rap1 GTPase-GDP dissociation stimulator 1 OS=Homo sapiens GN=RAP1GDS1 PE=1 SV=3
P09874	ADPRT	0.84248	-0.247286	>sp|P09874|PARP1_HUMAN Poly [ADP-ribose] polymerase 1 OS=Homo sapiens GN=PARP1 PE=1 SV=4
Q99614	TPR1	0.84257	-0.247132	>sp|Q99614|TTC1_HUMAN Tetratricopeptide repeat protein 1 OS=Homo sapiens GN=TTC1 PE=1 SV=1
P78406	MRNP41	0.84268	-0.246943	>sp|P78406|RAE1L_HUMAN mRNA export factor OS=Homo sapiens GN=RAE1 PE=1 SV=1
P26038	MSN	0.84269	-0.246926	>sp|P26038|MOES_HUMAN Moesin OS=Homo sapiens GN=MSN PE=1 SV=3
O75521	DRS1	0.8427	-0.246909	>sp|O75521|PECI_HUMAN Peroxisomal 3,2-trans-enoyl-CoA isomerase OS=Homo sapiens GN=PECI PE=1 SV=4
P05455	SSB	0.84287	-0.246618	>sp|P05455|LA_HUMAN Lupus La protein OS=Homo sapiens GN=SSB PE=1 SV=2
Q14181	POLA2	0.84297	-0.246447	>sp|Q14181|DPOA2_HUMAN DNA polymerase alpha subunit B OS=Homo sapiens GN=POLA2 PE=1 SV=2
Q53EL6	H731	0.84314	-0.246156	>sp|Q53EL6|PDCD4_HUMAN Programmed cell death protein 4 OS=Homo sapiens GN=PDCD4 PE=1 SV=1
Q9Y230	CGI-46	0.844	-0.244685	>sp|Q9Y230|RUVB2_HUMAN RuvB-like 2 OS=Homo sapiens GN=RUVBL2 PE=1 SV=3
Q9HC21	DNC	0.84408	-0.244548	>sp|Q9HC21|TPC_HUMAN Mitochondrial thiamine pyrophosphate carrier OS=Homo sapiens GN=SLC25A19 PE=1 SV=1
Q9Y606	PP8985	0.84467	-0.24354	>sp|Q9Y606|TRUA_HUMAN tRNA pseudouridine synthase A, mitochondrial OS=Homo sapiens GN=PUS1 PE=1 SV=3
P30041	AOP2	0.84468	-0.243523	>sp|P30041|PRDX6_HUMAN Peroxiredoxin-6 OS=Homo sapiens GN=PRDX6 PE=1 SV=3
O43172	PRP4	0.84487	-0.243199	>sp|O43172|PRP4_HUMAN U4/U6 small nuclear ribonucleoprotein Prp4 OS=Homo sapiens GN=PRPF4 PE=1 SV=2
Q12907	C5orf8	0.84493	-0.243096	>sp|Q12907|LMAN2_HUMAN Vesicular integral-membrane protein VIP36 OS=Homo sapiens GN=LMAN2 PE=1 SV=1
Q9UJU6	CMAP	0.84494	-0.243079	>sp|Q9UJU6|DBNL_HUMAN Drebrin-like protein OS=Homo sapiens GN=DBNL PE=1 SV=1
P14324	FDPS	0.84538	-0.242328	>sp|P14324|FPPS_HUMAN Farnesyl pyrophosphate synthase OS=Homo sapiens GN=FDPS PE=1 SV=4
Q8WXF1	PSP1	0.84558	-0.241987	>sp|Q8WXF1|PSPC1_HUMAN Paraspeckle component 1 OS=Homo sapiens GN=PSPC1 PE=1 SV=1
P25685	DNAJ1	0.84577	-0.241663	>sp|P25685|DNJB1_HUMAN DnaJ homolog subfamily B member 1 OS=Homo sapiens GN=DNAJB1 PE=1 SV=4
Q53HV7	SMUG1	0.84579	-0.241629	>sp|Q53HV7|SMUG1_HUMAN Single-strand selective monofunctional uracil DNA glycosylase OS=Homo sapiens GN=SMUG1 PE=1 SV=2
P30419	NMT	0.84611	-0.241083	>sp|P30419|NMT1_HUMAN Glycylpeptide N-tetradecanoyltransferase 1 OS=Homo sapiens GN=NMT1 PE=1 SV=2
Q99832	CCT7	0.84616	-0.240998	>sp|Q99832|TCPH_HUMAN T-complex protein 1 subunit eta OS=Homo sapiens GN=CCT7 PE=1 SV=2
Q9H488	FUT12	0.84616	-0.240998	>sp|Q9H488|OFUT1_HUMAN GDP-fucose protein O-fucosyltransferase 1 OS=Homo sapiens GN=POFUT1 PE=1 SV=1
Q02218	OGDH	0.84632	-0.240725	>sp|Q02218|ODO1_HUMAN 2-oxoglutarate dehydrogenase, mitochondrial OS=Homo sapiens GN=OGDH PE=1 SV=3
O14773	CLN2	0.84635	-0.240674	>sp|O14773|TPP1_HUMAN Tripeptidyl-peptidase 1 OS=Homo sapiens GN=TPP1 PE=1 SV=2
P61289	PSME3	0.84636	-0.240657	>sp|P61289|PSME3_HUMAN Proteasome activator complex subunit 3 OS=Homo sapiens GN=PSME3 PE=1 SV=1
O75794	C10orf7	0.84665	-0.240162	>sp|O75794|CD123_HUMAN Cell division cycle protein 123 homolog OS=Homo sapiens GN=CDC123 PE=1 SV=1
Q9HB71	CACYBP	0.8472	-0.239226	>sp|Q9HB71|CYBP_HUMAN Calcyclin-binding protein OS=Homo sapiens GN=CACYBP PE=1 SV=2
Q9BTE3	C10orf119	0.8476	-0.238545	>sp|Q9BTE3|CJ119_HUMAN UPF0557 protein C10orf119 OS=Homo sapiens GN=C10orf119 PE=1 SV=2
Q9NZL4	HSPBP	0.84767	-0.238425	>sp|Q9NZL4|HPBP1_HUMAN Hsp70-binding protein 1 OS=Homo sapiens GN=HSPBP1 PE=1 SV=1
Q5VW32	BROFTI	0.84788	-0.238068	>sp|Q5VW32|BROX_HUMAN BRO1 domain-containing protein BROX OS=Homo sapiens GN=BROX PE=1 SV=1
Q9HC38	C17orf25	0.84793	-0.237983	>sp|Q9HC38|GLOD4_HUMAN Glyoxalase domain-containing protein 4 OS=Homo sapiens GN=GLOD4 PE=1 SV=1
Q9NR30	DDX21	0.84795	-0.237949	>sp|Q9NR30|DDX21_HUMAN Nucleolar RNA helicase 2 OS=Homo sapiens GN=DDX21 PE=1 SV=5
Q00577	PUR1	0.8481	-0.237694	>sp|Q00577|PURA_HUMAN Transcriptional activator protein Pur-alpha OS=Homo sapiens GN=PURA PE=1 SV=2
P30838	ALDH3	0.84817	-0.237575	>sp|P30838|AL3A1_HUMAN Aldehyde dehydrogenase, dimeric NADP-preferring OS=Homo sapiens GN=ALDH3A1 PE=1 SV=3
P51398	DAP3	0.8487	-0.236673	>sp|P51398|RT29_HUMAN 28S ribosomal protein S29, mitochondrial OS=Homo sapiens GN=DAP3 PE=1 SV=1
Q92598	HSP105	0.84878	-0.236537	>sp|Q92598|HS105_HUMAN Heat shock protein 105 kDa OS=Homo sapiens GN=HSPH1 PE=1 SV=1
Q96A33	CCDC47	0.84888	-0.236367	>sp|Q96A33|CCD47_HUMAN Coiled-coil domain-containing protein 47 OS=Homo sapiens GN=CCDC47 PE=1 SV=1
Q9P015	HSPC145	0.84934	-0.235586	>sp|Q9P015|RM15_HUMAN 39S ribosomal protein L15, mitochondrial OS=Homo sapiens GN=MRPL15 PE=1 SV=1
Q9Y6G9	DNCLI1	0.84945	-0.235399	>sp|Q9Y6G9|DC1L1_HUMAN Cytoplasmic dynein 1 light intermediate chain 1 OS=Homo sapiens GN=DYNC1LI1 PE=1 SV=3
Q9BYT8	AGTBP	0.84948	-0.235348	>sp|Q9BYT8|NEUL_HUMAN Neurolysin, mitochondrial OS=Homo sapiens GN=NLN PE=1 SV=1
P35250	RFC2	0.8496	-0.235144	>sp|P35250|RFC2_HUMAN Replication factor C subunit 2 OS=Homo sapiens GN=RFC2 PE=1 SV=3
P07954	FH	0.84973	-0.234924	>sp|P07954|FUMH_HUMAN Fumarate hydratase, mitochondrial OS=Homo sapiens GN=FH PE=1 SV=3
O95433	AHSA1	0.84991	-0.234618	>sp|O95433|AHSA1_HUMAN Activator of 90 kDa heat shock protein ATPase homolog 1 OS=Homo sapiens GN=AHSA1 PE=1 SV=1
Q9UHD9	HRIHFB2157	0.85007	-0.234346	>sp|Q9UHD9|UBQL2_HUMAN Ubiquilin-2 OS=Homo sapiens GN=UBQLN2 PE=1 SV=2
Q9UKZ1	C2orf29	0.85015	-0.234211	>sp|Q9UKZ1|CB029_HUMAN UPF0760 protein C2orf29 OS=Homo sapiens GN=C2orf29 PE=1 SV=1
P06744	GPI	0.85037	-0.233837	>sp|P06744|G6PI_HUMAN Glucose-6-phosphate isomerase OS=Homo sapiens GN=GPI PE=1 SV=4
P31350	RR2	0.85042	-0.233753	>sp|P31350|RIR2_HUMAN Ribonucleoside-diphosphate reductase subunit M2 OS=Homo sapiens GN=RRM2 PE=1 SV=1
Q16186	ADRM1	0.8505	-0.233617	>sp|Q16186|ADRM1_HUMAN Proteasomal ubiquitin receptor ADRM1 OS=Homo sapiens GN=ADRM1 PE=1 SV=2
P25789	HC9	0.85069	-0.233295	>sp|P25789|PSA4_HUMAN Proteasome subunit alpha type-4 OS=Homo sapiens GN=PSMA4 PE=1 SV=1
P05198	EIF2A	0.85072	-0.233244	>sp|P05198|IF2A_HUMAN Eukaryotic translation initiation factor 2 subunit 1 OS=Homo sapiens GN=EIF2S1 PE=1 SV=3
P46926	GNPDA1	0.85101	-0.232752	>sp|P46926|GNPI1_HUMAN Glucosamine-6-phosphate isomerase 1 OS=Homo sapiens GN=GNPDA1 PE=1 SV=1
O14562	UBFD1	0.85126	-0.232328	>sp|O14562|UBFD1_HUMAN Ubiquitin domain-containing protein UBFD1 OS=Homo sapiens GN=UBFD1 PE=1 SV=1
Q13151	HNRNPA0	0.85154	-0.231854	>sp|Q13151|ROA0_HUMAN Heterogeneous nuclear ribonucleoprotein A0 OS=Homo sapiens GN=HNRNPA0 PE=1 SV=1
Q9Y6M0	ESP1	0.85169	-0.2316	>sp|Q9Y6M0|TEST_HUMAN Testisin OS=Homo sapiens GN=PRSS21 PE=2 SV=1;>sp|Q7RTY9|PRS41_HUMAN Putative serine protease 41 OS=Homo sapiens GN=PRSS41 PE=5 SV=1
P40121	AFCP	0.85181	-0.231396	>sp|P40121|CAPG_HUMAN Macrophage-capping protein OS=Homo sapiens GN=CAPG PE=1 SV=2
Q16576	RBAP46	0.85185	-0.231329	>sp|Q16576|RBBP7_HUMAN Histone-binding protein RBBP7 OS=Homo sapiens GN=RBBP7 PE=1 SV=1
P14678	COD	0.85201	-0.231058	>sp|P14678|RSMB_HUMAN Small nuclear ribonucleoprotein-associated proteins B and B OS=Homo sapiens GN=SNRPB PE=1 SV=2;>sp|P63162|RSMN_HUMAN Small nuclear ribonucleoprotein-associated protein N OS=Homo sapiens GN=SNRPN PE=1 SV=1
P28482	ERK2	0.85204	-0.231007	>sp|P28482|MK01_HUMAN Mitogen-activated protein kinase 1 OS=Homo sapiens GN=MAPK1 PE=1 SV=3
P78371	99D8.1	0.85213	-0.230855	>sp|P78371|TCPB_HUMAN T-complex protein 1 subunit beta OS=Homo sapiens GN=CCT2 PE=1 SV=4
O43670	ZNF207	0.85247	-0.230279	>sp|O43670|ZN207_HUMAN Zinc finger protein 207 OS=Homo sapiens GN=ZNF207 PE=1 SV=1
P54687	BCAT1	0.85249	-0.230245	>sp|P54687|BCAT1_HUMAN Branched-chain-amino-acid aminotransferase, cytosolic OS=Homo sapiens GN=BCAT1 PE=1 SV=3
Q9GZT8	ALS2CR1	0.85284	-0.229653	>sp|Q9GZT8|NIF3L_HUMAN NIF3-like protein 1 OS=Homo sapiens GN=NIF3L1 PE=1 SV=2
P60228	EIF3E	0.85286	-0.229619	>sp|P60228|EIF3E_HUMAN Eukaryotic translation initiation factor 3 subunit E OS=Homo sapiens GN=EIF3E PE=1 SV=1
Q92973	KPNB2	0.8531	-0.229213	>sp|Q92973|TNPO1_HUMAN Transportin-1 OS=Homo sapiens GN=TNPO1 PE=1 SV=2;>sp|O14787|TNPO2_HUMAN Transportin-2 OS=Homo sapiens GN=TNPO2 PE=1 SV=3
Q9H9T3	ELP3	0.85322	-0.22901	>sp|Q9H9T3|ELP3_HUMAN Elongator complex protein 3 OS=Homo sapiens GN=ELP3 PE=1 SV=2
P61163	ACTR1A	0.85348	-0.228571	>sp|P61163|ACTZ_HUMAN Alpha-centractin OS=Homo sapiens GN=ACTR1A PE=1 SV=1
P13639	EEF2	0.85354	-0.228469	>sp|P13639|EF2_HUMAN Elongation factor 2 OS=Homo sapiens GN=EEF2 PE=1 SV=4
Q9Y512	CGI-51	0.85382	-0.227996	>sp|Q9Y512|SAM50_HUMAN Sorting and assembly machinery component 50 homolog OS=Homo sapiens GN=SAMM50 PE=1 SV=3
Q13418	ILK	0.85395	-0.227776	>sp|Q13418|ILK_HUMAN Integrin-linked protein kinase OS=Homo sapiens GN=ILK PE=1 SV=2
P68104	EEF1A	0.85439	-0.227033	>sp|P68104|EF1A1_HUMAN Elongation factor 1-alpha 1 OS=Homo sapiens GN=EEF1A1 PE=1 SV=1;>sp|Q5VTE0|EF1A3_HUMAN Putative elongation factor 1-alpha-like 3 OS=Homo sapiens GN=EEF1AL3 PE=5 SV=1
P49419	ALDH7A1	0.85448	-0.226881	>sp|P49419|AL7A1_HUMAN Alpha-aminoadipic semialdehyde dehydrogenase OS=Homo sapiens GN=ALDH7A1 PE=1 SV=5
P62495	ERF1	0.85481	-0.226324	>sp|P62495|ERF1_HUMAN Eukaryotic peptide chain release factor subunit 1 OS=Homo sapiens GN=ETF1 PE=1 SV=3
Q12792	PTK9	0.85544	-0.225261	>sp|Q12792|TWF1_HUMAN Twinfilin-1 OS=Homo sapiens GN=TWF1 PE=1 SV=3
Q14318	FKBP38	0.85556	-0.225059	>sp|Q14318|FKBP8_HUMAN Peptidyl-prolyl cis-trans isomerase FKBP8 OS=Homo sapiens GN=FKBP8 PE=1 SV=2
P06733	ENO1	0.8557	-0.224823	>sp|P06733|ENOA_HUMAN Alpha-enolase OS=Homo sapiens GN=ENO1 PE=1 SV=2
P60842	DDX2A	0.85604	-0.22425	>sp|P60842|IF4A1_HUMAN Eukaryotic initiation factor 4A-I OS=Homo sapiens GN=EIF4A1 PE=1 SV=1
Q16222	SPAG2	0.85609	-0.224166	>sp|Q16222|UAP1_HUMAN UDP-N-acetylhexosamine pyrophosphorylase OS=Homo sapiens GN=UAP1 PE=1 SV=3
P82970	HMGN5	0.85623	-0.22393	>sp|P82970|HMGN5_HUMAN High mobility group nucleosome-binding domain-containing protein 5 OS=Homo sapiens GN=HMGN5 PE=1 SV=1
P68371	TUBB2C	0.85644	-0.223576	>sp|P68371|TBB2C_HUMAN Tubulin beta-2C chain OS=Homo sapiens GN=TUBB2C PE=1 SV=1
P48163	ME1	0.85656	-0.223374	>sp|P48163|MAOX_HUMAN NADP-dependent malic enzyme OS=Homo sapiens GN=ME1 PE=1 SV=1
P36871	PGM1	0.85708	-0.222498	>sp|P36871|PGM1_HUMAN Phosphoglucomutase-1 OS=Homo sapiens GN=PGM1 PE=1 SV=3
Q5F1R6	DNAJA5	0.85745	-0.221876	>sp|Q5F1R6|DJC21_HUMAN DnaJ homolog subfamily C member 21 OS=Homo sapiens GN=DNAJC21 PE=1 SV=2
Q9UIV1	CAF1	0.8575	-0.221791	>sp|Q9UIV1|CNOT7_HUMAN CCR4-NOT transcription complex subunit 7 OS=Homo sapiens GN=CNOT7 PE=1 SV=3
Q15046	KARS	0.85755	-0.221707	>sp|Q15046|SYK_HUMAN Lysyl-tRNA synthetase OS=Homo sapiens GN=KARS PE=1 SV=3
P61421	ATP6D	0.85761	-0.221606	>sp|P61421|VA0D1_HUMAN V-type proton ATPase subunit d 1 OS=Homo sapiens GN=ATP6V0D1 PE=1 SV=1
Q15293	RCN	0.85766	-0.221522	>sp|Q15293|RCN1_HUMAN Reticulocalbin-1 OS=Homo sapiens GN=RCN1 PE=1 SV=1
P37837	TAL	0.85776	-0.221354	>sp|P37837|TALDO_HUMAN Transaldolase OS=Homo sapiens GN=TALDO1 PE=1 SV=2
P49591	SARS	0.85814	-0.220715	>sp|P49591|SYSC_HUMAN Seryl-tRNA synthetase, cytoplasmic OS=Homo sapiens GN=SARS PE=1 SV=3
P54886	ALDH18A1	0.85825	-0.22053	>sp|P54886|P5CS_HUMAN Delta-1-pyrroline-5-carboxylate synthase OS=Homo sapiens GN=ALDH18A1 PE=1 SV=2
Q9Y5A9	HGRG8	0.85845	-0.220194	>sp|Q9Y5A9|YTHD2_HUMAN YTH domain family protein 2 OS=Homo sapiens GN=YTHDF2 PE=1 SV=2
P60510	PPP4	0.85854	-0.220043	>sp|P60510|PP4C_HUMAN Serine/threonine-protein phosphatase 4 catalytic subunit OS=Homo sapiens GN=PPP4C PE=1 SV=1
P11182	BCATE2	0.8587	-0.219774	>sp|P11182|ODB2_HUMAN Lipoamide acyltransferase component of branched-chain alpha-keto acid dehydrogenase complex, mitochondrial OS=Homo sapiens GN=DBT PE=1 SV=3
P23381	IFI53	0.8591	-0.219102	>sp|P23381|SYWC_HUMAN Tryptophanyl-tRNA synthetase, cytoplasmic OS=Homo sapiens GN=WARS PE=1 SV=2
P54105	CLCI	0.85925	-0.21885	>sp|P54105|ICLN_HUMAN Methylosome subunit pICln OS=Homo sapiens GN=CLNS1A PE=1 SV=1
Q15054	KIAA0039	0.85946	-0.218498	>sp|Q15054|DPOD3_HUMAN DNA polymerase delta subunit 3 OS=Homo sapiens GN=POLD3 PE=1 SV=2
P52209	PGD	0.86025	-0.217172	>sp|P52209|6PGD_HUMAN 6-phosphogluconate dehydrogenase, decarboxylating OS=Homo sapiens GN=PGD PE=1 SV=3
Q8IY67	KIAA1978	0.86041	-0.216904	>sp|Q8IY67|RAVR1_HUMAN Ribonucleoprotein PTB-binding 1 OS=Homo sapiens GN=RAVER1 PE=1 SV=1
Q13630	SDR4E1	0.86075	-0.216334	>sp|Q13630|FCL_HUMAN GDP-L-fucose synthase OS=Homo sapiens GN=TSTA3 PE=1 SV=1
Q9NYL9	TMOD3	0.86075	-0.216334	>sp|Q9NYL9|TMOD3_HUMAN Tropomodulin-3 OS=Homo sapiens GN=TMOD3 PE=1 SV=1
O15372	EIF3H	0.86087	-0.216133	>sp|O15372|EIF3H_HUMAN Eukaryotic translation initiation factor 3 subunit H OS=Homo sapiens GN=EIF3H PE=1 SV=1
Q9NR12	ENIGMA	0.861	-0.215915	>sp|Q9NR12|PDLI7_HUMAN PDZ and LIM domain protein 7 OS=Homo sapiens GN=PDLIM7 PE=1 SV=1
O60841	EIF5B	0.86135	-0.215329	>sp|O60841|IF2P_HUMAN Eukaryotic translation initiation factor 5B OS=Homo sapiens GN=EIF5B PE=1 SV=4
Q99729	ABBP1	0.862	-0.21424	>sp|Q99729|ROAA_HUMAN Heterogeneous nuclear ribonucleoprotein A/B OS=Homo sapiens GN=HNRNPAB PE=1 SV=2
Q16836	HAD	0.86207	-0.214123	>sp|Q16836|HCDH_HUMAN Hydroxyacyl-coenzyme A dehydrogenase, mitochondrial OS=Homo sapiens GN=HADH PE=1 SV=3
O00299	CLIC1	0.86208	-0.214106	>sp|O00299|CLIC1_HUMAN Chloride intracellular channel protein 1 OS=Homo sapiens GN=CLIC1 PE=1 SV=4
Q07020	RPL18	0.86235	-0.213655	>sp|Q07020|RL18_HUMAN 60S ribosomal protein L18 OS=Homo sapiens GN=RPL18 PE=1 SV=2
P11142	HSC70	0.86277	-0.212952	>sp|P11142|HSP7C_HUMAN Heat shock cognate 71 kDa protein OS=Homo sapiens GN=HSPA8 PE=1 SV=1
O75937	DNAJC8	0.86278	-0.212935	>sp|O75937|DNJC8_HUMAN DnaJ homolog subfamily C member 8 OS=Homo sapiens GN=DNAJC8 PE=1 SV=2
Q9NYK5	C21orf92	0.86279	-0.212919	>sp|Q9NYK5|RM39_HUMAN 39S ribosomal protein L39, mitochondrial OS=Homo sapiens GN=MRPL39 PE=1 SV=3
P35580	MYH10	0.86282	-0.212868	>sp|P35580|MYH10_HUMAN Myosin-10 OS=Homo sapiens GN=MYH10 PE=1 SV=3
P04075	ALDA	0.86295	-0.212651	>sp|P04075|ALDOA_HUMAN Fructose-bisphosphate aldolase A OS=Homo sapiens GN=ALDOA PE=1 SV=2
P02786	TFRC	0.86318	-0.212267	>sp|P02786|TFR1_HUMAN Transferrin receptor protein 1 OS=Homo sapiens GN=TFRC PE=1 SV=2
P49643	PRIM2	0.86333	-0.212016	>sp|P49643|PRI2_HUMAN DNA primase large subunit OS=Homo sapiens GN=PRIM2 PE=1 SV=2
Q7Z449	CYP2U1	0.86356	-0.211632	>sp|Q7Z449|CP2U1_HUMAN Cytochrome P450 2U1 OS=Homo sapiens GN=CYP2U1 PE=1 SV=1
Q9NP74	C1orf11	0.86364	-0.211498	>sp|Q9NP74|PALMD_HUMAN Palmdelphin OS=Homo sapiens GN=PALMD PE=1 SV=1
O95831	AIF	0.8637	-0.211398	>sp|O95831|AIFM1_HUMAN Apoptosis-inducing factor 1, mitochondrial OS=Homo sapiens GN=AIFM1 PE=1 SV=1
P68366	TUBA1	0.86421	-0.210546	>sp|P68366|TBA4A_HUMAN Tubulin alpha-4A chain OS=Homo sapiens GN=TUBA4A PE=1 SV=1
P07355	ANX2	0.86433	-0.210346	>sp|P07355|ANXA2_HUMAN Annexin A2 OS=Homo sapiens GN=ANXA2 PE=1 SV=2;>sp|A6NMY6|AXA2L_HUMAN Putative annexin A2-like protein OS=Homo sapiens GN=ANXA2P2 PE=5 SV=2
P43686	MIP224	0.86437	-0.210279	>sp|P43686|PRS6B_HUMAN 26S protease regulatory subunit 6B OS=Homo sapiens GN=PSMC4 PE=1 SV=2
P07992	ERCC1	0.86466	-0.209795	>sp|P07992|ERCC1_HUMAN DNA excision repair protein ERCC-1 OS=Homo sapiens GN=ERCC1 PE=1 SV=1
P26196	DDX6	0.86469	-0.209745	>sp|P26196|DDX6_HUMAN Probable ATP-dependent RNA helicase DDX6 OS=Homo sapiens GN=DDX6 PE=1 SV=2
O75390	CS	0.86476	-0.209628	>sp|O75390|CISY_HUMAN Citrate synthase, mitochondrial OS=Homo sapiens GN=CS PE=1 SV=2
P09497	CLTB	0.86479	-0.209578	>sp|P09497|CLCB_HUMAN Clathrin light chain B OS=Homo sapiens GN=CLTB PE=1 SV=1
Q6PID6	TTC33	0.86492	-0.209361	>sp|Q6PID6|TTC33_HUMAN Tetratricopeptide repeat protein 33 OS=Homo sapiens GN=TTC33 PE=1 SV=2
Q6NVY1	HIBCH	0.86524	-0.208828	>sp|Q6NVY1|HIBCH_HUMAN 3-hydroxyisobutyryl-CoA hydrolase, mitochondrial OS=Homo sapiens GN=HIBCH PE=1 SV=2
O15160	POLR1C	0.86543	-0.208511	>sp|O15160|RPAC1_HUMAN DNA-directed RNA polymerases I and III subunit RPAC1 OS=Homo sapiens GN=POLR1C PE=1 SV=1
P40926	MDH2	0.86577	-0.207944	>sp|P40926|MDHM_HUMAN Malate dehydrogenase, mitochondrial OS=Homo sapiens GN=MDH2 PE=1 SV=3
Q15006	KIAA0103	0.8658	-0.207894	>sp|Q15006|TTC35_HUMAN Tetratricopeptide repeat protein 35 OS=Homo sapiens GN=TTC35 PE=1 SV=1
Q9UBB4	ATXN10	0.86611	-0.207378	>sp|Q9UBB4|ATX10_HUMAN Ataxin-10 OS=Homo sapiens GN=ATXN10 PE=1 SV=1
Q9H0H0	INTS2	0.8666	-0.206562	>sp|Q9H0H0|INT2_HUMAN Integrator complex subunit 2 OS=Homo sapiens GN=INTS2 PE=1 SV=2
Q14847	LASP1	0.86675	-0.206312	>sp|Q14847|LASP1_HUMAN LIM and SH3 domain protein 1 OS=Homo sapiens GN=LASP1 PE=1 SV=2
P12081	HARS	0.86708	-0.205763	>sp|P12081|SYHC_HUMAN Histidyl-tRNA synthetase, cytoplasmic OS=Homo sapiens GN=HARS PE=1 SV=2
Q8TAT6	KIAA1499	0.86721	-0.205547	>sp|Q8TAT6|NPL4_HUMAN Nuclear protein localization protein 4 homolog OS=Homo sapiens GN=NPLOC4 PE=1 SV=3
P10412	H1F4	0.86738	-0.205264	>sp|P10412|H14_HUMAN Histone H1.4 OS=Homo sapiens GN=HIST1H1E PE=1 SV=2;>sp|P16402|H13_HUMAN Histone H1.3 OS=Homo sapiens GN=HIST1H1D PE=1 SV=2;>sp|Q02539|H11_HUMAN Histone H1.1 OS=Homo sapiens GN=HIST1H1A PE=1 SV=3
Q96AE4	FUBP1	0.86746	-0.205131	>sp|Q96AE4|FUBP1_HUMAN Far upstream element-binding protein 1 OS=Homo sapiens GN=FUBP1 PE=1 SV=3
O96019	ACTL6A	0.86767	-0.204782	>sp|O96019|ACL6A_HUMAN Actin-like protein 6A OS=Homo sapiens GN=ACTL6A PE=1 SV=1
Q04828	AKR1C1	0.86776	-0.204632	>sp|Q04828|AK1C1_HUMAN Aldo-keto reductase family 1 member C1 OS=Homo sapiens GN=AKR1C1 PE=1 SV=1;>sp|P52895|AK1C2_HUMAN Aldo-keto reductase family 1 member C2 OS=Homo sapiens GN=AKR1C2 PE=1 SV=3
P26641	EEF1G	0.86781	-0.204549	>sp|P26641|EF1G_HUMAN Elongation factor 1-gamma OS=Homo sapiens GN=EEF1G PE=1 SV=3
Q8TBX8	PIP4K2C	0.8687	-0.20307	>sp|Q8TBX8|PI42C_HUMAN Phosphatidylinositol-5-phosphate 4-kinase type-2 gamma OS=Homo sapiens GN=PIP4K2C PE=1 SV=2
P61981	YWHAG	0.86874	-0.203004	>sp|P61981|1433G_HUMAN 14-3-3 protein gamma OS=Homo sapiens GN=YWHAG PE=1 SV=2
P62191	PSMC1	0.8688	-0.202904	>sp|P62191|PRS4_HUMAN 26S protease regulatory subunit 4 OS=Homo sapiens GN=PSMC1 PE=1 SV=1
P08195	MDU1	0.86906	-0.202472	>sp|P08195|4F2_HUMAN 4F2 cell-surface antigen heavy chain OS=Homo sapiens GN=SLC3A2 PE=1 SV=3
Q9Y3I0	C22orf28	0.86906	-0.202472	>sp|Q9Y3I0|CV028_HUMAN UPF0027 protein C22orf28 OS=Homo sapiens GN=C22orf28 PE=1 SV=1
P50990	C21orf112	0.86937	-0.201958	>sp|P50990|TCPQ_HUMAN T-complex protein 1 subunit theta OS=Homo sapiens GN=CCT8 PE=1 SV=4
Q96PU8	HKQ	0.86941	-0.201891	>sp|Q96PU8|QKI_HUMAN Protein quaking OS=Homo sapiens GN=QKI PE=1 SV=1
O95573	ACS3	0.86954	-0.201676	>sp|O95573|ACSL3_HUMAN Long-chain-fatty-acid--CoA ligase 3 OS=Homo sapiens GN=ACSL3 PE=1 SV=3
P35221	CTNNA1	0.86967	-0.20146	>sp|P35221|CTNA1_HUMAN Catenin alpha-1 OS=Homo sapiens GN=CTNNA1 PE=1 SV=1
P50502	FAM10A1	0.86989	-0.201095	>sp|P50502|F10A1_HUMAN Hsc70-interacting protein OS=Homo sapiens GN=ST13 PE=1 SV=2;>sp|Q8IZP2|F10A4_HUMAN Putative protein FAM10A4 OS=Homo sapiens GN=FAM10A4 PE=5 SV=1;>sp|Q8NFI4|F10A5_HUMAN Putative protein FAM10A5 OS=Homo sapiens GN=FAM10A5 PE=5 SV=1
Q96AG4	LRRC59	0.86997	-0.200962	>sp|Q96AG4|LRC59_HUMAN Leucine-rich repeat-containing protein 59 OS=Homo sapiens GN=LRRC59 PE=1 SV=1
Q9Y5K8	ATP6M	0.87033	-0.200366	>sp|Q9Y5K8|VATD_HUMAN V-type proton ATPase subunit D OS=Homo sapiens GN=ATP6V1D PE=1 SV=1
P15559	DIA4	0.87068	-0.199786	>sp|P15559|NQO1_HUMAN NAD(P)H dehydrogenase [quinone] 1 OS=Homo sapiens GN=NQO1 PE=1 SV=1
P07099	EPHX	0.87108	-0.199123	>sp|P07099|HYEP_HUMAN Epoxide hydrolase 1 OS=Homo sapiens GN=EPHX1 PE=1 SV=1
P09012	SNRPA	0.87135	-0.198676	>sp|P09012|SNRPA_HUMAN U1 small nuclear ribonucleoprotein A OS=Homo sapiens GN=SNRPA PE=1 SV=3
Q969T9	WBP2	0.87199	-0.197617	>sp|Q969T9|WBP2_HUMAN WW domain-binding protein 2 OS=Homo sapiens GN=WBP2 PE=1 SV=1
Q9BZZ5	API5	0.87213	-0.197385	>sp|Q9BZZ5|API5_HUMAN Apoptosis inhibitor 5 OS=Homo sapiens GN=API5 PE=1 SV=2
O43776	ASNS	0.87218	-0.197302	>sp|O43776|SYNC_HUMAN Asparaginyl-tRNA synthetase, cytoplasmic OS=Homo sapiens GN=NARS PE=1 SV=1
Q9NTK5	GTPBP9	0.87295	-0.196029	>sp|Q9NTK5|OLA1_HUMAN Obg-like ATPase 1 OS=Homo sapiens GN=OLA1 PE=1 SV=2
Q9BW91	NUDT10	0.87398	-0.194328	>sp|Q9BW91|NUDT9_HUMAN ADP-ribose pyrophosphatase, mitochondrial OS=Homo sapiens GN=NUDT9 PE=1 SV=1
P14618	OIP3	0.874	-0.194295	>sp|P14618|KPYM_HUMAN Pyruvate kinase isozymes M1/M2 OS=Homo sapiens GN=PKM2 PE=1 SV=4
P15311	EZR	0.87406	-0.194196	>sp|P15311|EZRI_HUMAN Ezrin OS=Homo sapiens GN=EZR PE=1 SV=4
P17812	CTPS	0.87412	-0.194097	>sp|P17812|PYRG1_HUMAN CTP synthase 1 OS=Homo sapiens GN=CTPS PE=1 SV=2
P22570	ADXR	0.87434	-0.193734	>sp|P22570|ADRO_HUMAN NADPH:adrenodoxin oxidoreductase, mitochondrial OS=Homo sapiens GN=FDXR PE=1 SV=3
Q15645	TRIP13	0.87452	-0.193437	>sp|Q15645|TRP13_HUMAN Thyroid receptor-interacting protein 13 OS=Homo sapiens GN=TRIP13 PE=1 SV=2
Q9NZM1	FER1L3	0.8747	-0.19314	>sp|Q9NZM1|MYOF_HUMAN Myoferlin OS=Homo sapiens GN=MYOF PE=1 SV=1
P07237	ERBA2L	0.87479	-0.192991	>sp|P07237|PDIA1_HUMAN Protein disulfide-isomerase OS=Homo sapiens GN=P4HB PE=1 SV=3
P61160	ACTR2	0.87496	-0.192711	>sp|P61160|ARP2_HUMAN Actin-related protein 2 OS=Homo sapiens GN=ACTR2 PE=1 SV=1
P12277	CKB	0.87497	-0.192695	>sp|P12277|KCRB_HUMAN Creatine kinase B-type OS=Homo sapiens GN=CKB PE=1 SV=1
Q9BRP4	PAAF1	0.87514	-0.192414	>sp|Q9BRP4|PAAF1_HUMAN Proteasomal ATPase-associated factor 1 OS=Homo sapiens GN=PAAF1 PE=1 SV=2
P37198	NUP62	0.87533	-0.192101	>sp|P37198|NUP62_HUMAN Nuclear pore glycoprotein p62 OS=Homo sapiens GN=NUP62 PE=1 SV=3
O75477	C10orf69	0.87546	-0.191887	>sp|O75477|ERLN1_HUMAN Erlin-1 OS=Homo sapiens GN=ERLIN1 PE=1 SV=1
O95630	AMSH	0.87622	-0.190635	>sp|O95630|STABP_HUMAN STAM-binding protein OS=Homo sapiens GN=STAMBP PE=1 SV=1
P11940	PAB1	0.87646	-0.19024	>sp|P11940|PABP1_HUMAN Polyadenylate-binding protein 1 OS=Homo sapiens GN=PABPC1 PE=1 SV=2
Q13228	SBP	0.87661	-0.189993	>sp|Q13228|SBP1_HUMAN Selenium-binding protein 1 OS=Homo sapiens GN=SELENBP1 PE=1 SV=2
P04406	CDABP0047	0.87665	-0.189927	>sp|P04406|G3P_HUMAN Glyceraldehyde-3-phosphate dehydrogenase OS=Homo sapiens GN=GAPDH PE=1 SV=3
P35232	PHB	0.87675	-0.189763	>sp|P35232|PHB_HUMAN Prohibitin OS=Homo sapiens GN=PHB PE=1 SV=1
Q08752	CYP40	0.87676	-0.189746	>sp|Q08752|PPID_HUMAN Peptidyl-prolyl cis-trans isomerase D OS=Homo sapiens GN=PPID PE=1 SV=3
O43852	CALU	0.87757	-0.188414	>sp|O43852|CALU_HUMAN Calumenin OS=Homo sapiens GN=CALU PE=1 SV=2
P30837	ALDH1B1	0.87778	-0.188069	>sp|P30837|AL1B1_HUMAN Aldehyde dehydrogenase X, mitochondrial OS=Homo sapiens GN=ALDH1B1 PE=1 SV=3
Q6PKG0	KIAA0731	0.87794	-0.187806	>sp|Q6PKG0|LARP1_HUMAN La-related protein 1 OS=Homo sapiens GN=LARP1 PE=1 SV=2
Q9Y4W6	AFG3L2	0.87796	-0.187773	>sp|Q9Y4W6|AFG32_HUMAN AFG3-like protein 2 OS=Homo sapiens GN=AFG3L2 PE=1 SV=2
P04083	ANX1	0.87802	-0.187674	>sp|P04083|ANXA1_HUMAN Annexin A1 OS=Homo sapiens GN=ANXA1 PE=1 SV=2
Q9H2A2	ALDH12	0.87805	-0.187625	>sp|Q9H2A2|AL8A1_HUMAN Aldehyde dehydrogenase family 8 member A1 OS=Homo sapiens GN=ALDH8A1 PE=1 SV=1
Q02790	FKBP4	0.87812	-0.18751	>sp|Q02790|FKBP4_HUMAN Peptidyl-prolyl cis-trans isomerase FKBP4 OS=Homo sapiens GN=FKBP4 PE=1 SV=3
Q13011	ECH1	0.87839	-0.187066	>sp|Q13011|ECH1_HUMAN Delta(3,5)-Delta(2,4)-dienoyl-CoA isomerase, mitochondrial OS=Homo sapiens GN=ECH1 PE=1 SV=2
P61964	BIG3	0.87841	-0.187034	>sp|P61964|WDR5_HUMAN WD repeat-containing protein 5 OS=Homo sapiens GN=WDR5 PE=1 SV=1
P53675	CLH22	0.87855	-0.186804	>sp|P53675|CLH2_HUMAN Clathrin heavy chain 2 OS=Homo sapiens GN=CLTCL1 PE=1 SV=2
Q07666	KHDRBS1	0.87867	-0.186607	>sp|Q07666|KHDR1_HUMAN KH domain-containing, RNA-binding, signal transduction-associated protein 1 OS=Homo sapiens GN=KHDRBS1 PE=1 SV=1
P27816	MAP4	0.87883	-0.186344	>sp|P27816|MAP4_HUMAN Microtubule-associated protein 4 OS=Homo sapiens GN=MAP4 PE=1 SV=3
Q92552	KIAA0264	0.87903	-0.186016	>sp|Q92552|RT27_HUMAN 28S ribosomal protein S27, mitochondrial OS=Homo sapiens GN=MRPS27 PE=1 SV=3
P54136	RARS	0.88032	-0.1839	>sp|P54136|SYRC_HUMAN Arginyl-tRNA synthetase, cytoplasmic OS=Homo sapiens GN=RARS PE=1 SV=2
Q14978	KIAA0035	0.88126	-0.18236	>sp|Q14978|NOLC1_HUMAN Nucleolar and coiled-body phosphoprotein 1 OS=Homo sapiens GN=NOLC1 PE=1 SV=2
Q32P41	KIAA1393	0.88134	-0.182229	>sp|Q32P41|TRMT5_HUMAN tRNA (guanine-N(1)-)-methyltransferase OS=Homo sapiens GN=TRMT5 PE=1 SV=2
O00410	IPO5	0.88168	-0.181673	>sp|O00410|IPO5_HUMAN Importin-5 OS=Homo sapiens GN=IPO5 PE=1 SV=4
Q92688	ANP32B	0.88232	-0.180626	>sp|Q92688|AN32B_HUMAN Acidic leucine-rich nuclear phosphoprotein 32 family member B OS=Homo sapiens GN=ANP32B PE=1 SV=1
Q9Y5Q8	CDABP0017	0.88239	-0.180512	>sp|Q9Y5Q8|TF3C5_HUMAN General transcription factor 3C polypeptide 5 OS=Homo sapiens GN=GTF3C5 PE=1 SV=2
Q9P287	BCCIP	0.88286	-0.179743	>sp|Q9P287|BCCIP_HUMAN BRCA2 and CDKN1A-interacting protein OS=Homo sapiens GN=BCCIP PE=1 SV=1
O94905	C8orf2	0.88294	-0.179613	>sp|O94905|ERLN2_HUMAN Erlin-2 OS=Homo sapiens GN=ERLIN2 PE=1 SV=1
Q96EA4	CCDC99	0.88306	-0.179417	>sp|Q96EA4|SPDLY_HUMAN Protein Spindly OS=Homo sapiens GN=CCDC99 PE=1 SV=2
Q96ES7	CCDC101	0.88316	-0.179253	>sp|Q96ES7|SGF29_HUMAN SAGA-associated factor 29 homolog OS=Homo sapiens GN=CCDC101 PE=1 SV=1
Q9Y305	ACOT9	0.88347	-0.178747	>sp|Q9Y305|ACOT9_HUMAN Acyl-coenzyme A thioesterase 9, mitochondrial OS=Homo sapiens GN=ACOT9 PE=1 SV=2
Q96AC1	FERMT2	0.88348	-0.178731	>sp|Q96AC1|FERM2_HUMAN Fermitin family homolog 2 OS=Homo sapiens GN=FERMT2 PE=1 SV=1
P11310	ACADM	0.88425	-0.177474	>sp|P11310|ACADM_HUMAN Medium-chain specific acyl-CoA dehydrogenase, mitochondrial OS=Homo sapiens GN=ACADM PE=1 SV=1
Q07283	TCHH	0.88447	-0.177115	>sp|Q07283|TRHY_HUMAN Trichohyalin OS=Homo sapiens GN=TCHH PE=1 SV=2
P31689	DNAJ2	0.88454	-0.177001	>sp|P31689|DNJA1_HUMAN DnaJ homolog subfamily A member 1 OS=Homo sapiens GN=DNAJA1 PE=1 SV=2
P42330	AKR1C3	0.884987	-0.176271	>sp|P42330|AK1C3_HUMAN Aldo-keto reductase family 1 member C3 OS=Homo sapiens GN=AKR1C3 PE=1 SV=4;>sp|P17516|AK1C4_HUMAN Aldo-keto reductase family 1 member C4 OS=Homo sapiens GN=AKR1C4 PE=1 SV=3
P25205	MCM3	0.88526	-0.175827	>sp|P25205|MCM3_HUMAN DNA replication licensing factor MCM3 OS=Homo sapiens GN=MCM3 PE=1 SV=3
Q9Y570	PME1	0.88528	-0.175794	>sp|Q9Y570|PPME1_HUMAN Protein phosphatase methylesterase 1 OS=Homo sapiens GN=PPME1 PE=1 SV=3
Q16881	GRIM12	0.88556	-0.175338	>sp|Q16881|TRXR1_HUMAN Thioredoxin reductase 1, cytoplasmic OS=Homo sapiens GN=TXNRD1 PE=1 SV=3
P16152	CBR	0.88573	-0.175061	>sp|P16152|CBR1_HUMAN Carbonyl reductase [NADPH] 1 OS=Homo sapiens GN=CBR1 PE=1 SV=3
P12004	PCNA	0.88605	-0.17454	>sp|P12004|PCNA_HUMAN Proliferating cell nuclear antigen OS=Homo sapiens GN=PCNA PE=1 SV=1
P13051	DGU	0.88618	-0.174328	>sp|P13051|UNG_HUMAN Uracil-DNA glycosylase OS=Homo sapiens GN=UNG PE=1 SV=2
Q14157	KIAA0144	0.88618	-0.174328	>sp|Q14157|UBP2L_HUMAN Ubiquitin-associated protein 2-like OS=Homo sapiens GN=UBAP2L PE=1 SV=2
Q9P0W2	BRAF35	0.88631	-0.174117	>sp|Q9P0W2|HM20B_HUMAN SWI/SNF-related matrix-associated actin-dependent regulator of chromatin subfamily E member 1-related OS=Homo sapiens GN=HMG20B PE=1 SV=1
P06748	NPM	0.88692	-0.173124	>sp|P06748|NPM_HUMAN Nucleophosmin OS=Homo sapiens GN=NPM1 PE=1 SV=2
Q96CW1	AP2M1	0.88713	-0.172783	>sp|Q96CW1|AP2M1_HUMAN AP-2 complex subunit mu OS=Homo sapiens GN=AP2M1 PE=1 SV=2
P31948	STIP1	0.88714	-0.172766	>sp|P31948|STIP1_HUMAN Stress-induced-phosphoprotein 1 OS=Homo sapiens GN=STIP1 PE=1 SV=1
Q9UHD8	KIAA0991	0.88714	-0.172766	>sp|Q9UHD8|SEPT9_HUMAN Septin-9 OS=Homo sapiens GN=SEPT9 PE=1 SV=2
Q12849	GRSF1	0.88757	-0.172067	>sp|Q12849|GRSF1_HUMAN G-rich sequence factor 1 OS=Homo sapiens GN=GRSF1 PE=1 SV=3
Q9Y5K6	CD2AP	0.88757	-0.172067	>sp|Q9Y5K6|CD2AP_HUMAN CD2-associated protein OS=Homo sapiens GN=CD2AP PE=1 SV=1
P10809	HSP60	0.88784	-0.171628	>sp|P10809|CH60_HUMAN 60 kDa heat shock protein, mitochondrial OS=Homo sapiens GN=HSPD1 PE=1 SV=2
P61978	HNRNPK	0.88818	-0.171076	>sp|P61978|HNRPK_HUMAN Heterogeneous nuclear ribonucleoprotein K OS=Homo sapiens GN=HNRNPK PE=1 SV=1
P16403	H1F2	0.8883	-0.170881	>sp|P16403|H12_HUMAN Histone H1.2 OS=Homo sapiens GN=HIST1H1C PE=1 SV=2
Q14254	ESA1	0.88843	-0.17067	>sp|Q14254|FLOT2_HUMAN Flotillin-2 OS=Homo sapiens GN=FLOT2 PE=1 SV=2
Q9BTU6	PI4K2A	0.88946	-0.168998	>sp|Q9BTU6|P4K2A_HUMAN Phosphatidylinositol 4-kinase type 2-alpha OS=Homo sapiens GN=PI4K2A PE=1 SV=1
Q04637	EIF4F	0.88956	-0.168836	>sp|Q04637|IF4G1_HUMAN Eukaryotic translation initiation factor 4 gamma 1 OS=Homo sapiens GN=EIF4G1 PE=1 SV=4
P12956	G22P1	0.8904	-0.167475	>sp|P12956|XRCC6_HUMAN X-ray repair cross-complementing protein 6 OS=Homo sapiens GN=XRCC6 PE=1 SV=2
Q4VXU2	C20orf119	0.89053	-0.167264	>sp|Q4VXU2|PAP1L_HUMAN Polyadenylate-binding protein 1-like OS=Homo sapiens GN=PABPC1L PE=2 SV=1
P11021	GRP78	0.89067	-0.167037	>sp|P11021|GRP78_HUMAN 78 kDa glucose-regulated protein OS=Homo sapiens GN=HSPA5 PE=1 SV=2
Q9NYB0	PP8000	0.89081	-0.16681	>sp|Q9NYB0|TE2IP_HUMAN Telomeric repeat-binding factor 2-interacting protein 1 OS=Homo sapiens GN=TERF2IP PE=1 SV=1
Q13596	SNX1	0.89093	-0.166616	>sp|Q13596|SNX1_HUMAN Sorting nexin-1 OS=Homo sapiens GN=SNX1 PE=1 SV=3
Q9Y265	INO80H	0.89098	-0.166535	>sp|Q9Y265|RUVB1_HUMAN RuvB-like 1 OS=Homo sapiens GN=RUVBL1 PE=1 SV=1
P49915	GMPS	0.89099	-0.166519	>sp|P49915|GUAA_HUMAN GMP synthase [glutamine-hydrolyzing] OS=Homo sapiens GN=GMPS PE=1 SV=1
P49753	ACOT2	0.89104	-0.166438	>sp|P49753|ACOT2_HUMAN Acyl-coenzyme A thioesterase 2, mitochondrial OS=Homo sapiens GN=ACOT2 PE=1 SV=6;>sp|Q86TX2|ACOT1_HUMAN Acyl-coenzyme A thioesterase 1 OS=Homo sapiens GN=ACOT1 PE=1 SV=1
Q92890	UFD1L	0.89123	-0.16613	>sp|Q92890|UFD1_HUMAN Ubiquitin fusion degradation protein 1 homolog OS=Homo sapiens GN=UFD1L PE=1 SV=3
P39687	ANP32A	0.89187	-0.165095	>sp|P39687|AN32A_HUMAN Acidic leucine-rich nuclear phosphoprotein 32 family member A OS=Homo sapiens GN=ANP32A PE=1 SV=1
Q9NUJ3	TCP11L1	0.89194	-0.164981	>sp|Q9NUJ3|T11L1_HUMAN T-complex protein 11-like protein 1 OS=Homo sapiens GN=TCP11L1 PE=1 SV=1
Q15366	PCBP2	0.89222	-0.164529	>sp|Q15366|PCBP2_HUMAN Poly(rC)-binding protein 2 OS=Homo sapiens GN=PCBP2 PE=1 SV=1;>sp|P57721|PCBP3_HUMAN Poly(rC)-binding protein 3 OS=Homo sapiens GN=PCBP3 PE=1 SV=2
P31937	HIBADH	0.89284	-0.163526	>sp|P31937|3HIDH_HUMAN 3-hydroxyisobutyrate dehydrogenase, mitochondrial OS=Homo sapiens GN=HIBADH PE=1 SV=2
Q9UNM6	PSMD13	0.89285	-0.16351	>sp|Q9UNM6|PSD13_HUMAN 26S proteasome non-ATPase regulatory subunit 13 OS=Homo sapiens GN=PSMD13 PE=1 SV=1
Q8NCF5	NFATC2IP	0.89377	-0.162024	>sp|Q8NCF5|NF2IP_HUMAN NFATC2-interacting protein OS=Homo sapiens GN=NFATC2IP PE=1 SV=1
Q92841	DDX17	0.8938	-0.161976	>sp|Q92841|DDX17_HUMAN Probable ATP-dependent RNA helicase DDX17 OS=Homo sapiens GN=DDX17 PE=1 SV=1
P47897	QARS	0.89419	-0.161347	>sp|P47897|SYQ_HUMAN Glutaminyl-tRNA synthetase OS=Homo sapiens GN=QARS PE=1 SV=1
Q9NZZ3	C9orf83	0.89475	-0.160443	>sp|Q9NZZ3|CHMP5_HUMAN Charged multivesicular body protein 5 OS=Homo sapiens GN=CHMP5 PE=1 SV=1
Q14103	AUF1	0.89486	-0.160266	>sp|Q14103|HNRPD_HUMAN Heterogeneous nuclear ribonucleoprotein D0 OS=Homo sapiens GN=HNRNPD PE=1 SV=1
P08397	HMBS	0.89503	-0.159992	>sp|P08397|HEM3_HUMAN Porphobilinogen deaminase OS=Homo sapiens GN=HMBS PE=1 SV=2
Q99460	PSMD1	0.89544	-0.159331	>sp|Q99460|PSMD1_HUMAN 26S proteasome non-ATPase regulatory subunit 1 OS=Homo sapiens GN=PSMD1 PE=1 SV=2
Q9NQW7	XPNPEP1	0.89589	-0.158606	>sp|Q9NQW7|XPP1_HUMAN Xaa-Pro aminopeptidase 1 OS=Homo sapiens GN=XPNPEP1 PE=1 SV=3
Q9H223	EHD4	0.896	-0.158429	>sp|Q9H223|EHD4_HUMAN EH domain-containing protein 4 OS=Homo sapiens GN=EHD4 PE=1 SV=1
P18206	VCL	0.89611	-0.158252	>sp|P18206|VINC_HUMAN Vinculin OS=Homo sapiens GN=VCL PE=1 SV=4
Q969S3	ZNF622	0.89627	-0.157995	>sp|Q969S3|ZN622_HUMAN Zinc finger protein 622 OS=Homo sapiens GN=ZNF622 PE=1 SV=1
O43633	BC2	0.89672	-0.157271	>sp|O43633|CHM2A_HUMAN Charged multivesicular body protein 2a OS=Homo sapiens GN=CHMP2A PE=1 SV=1
O94826	KIAA0719	0.89682	-0.15711	>sp|O94826|TOM70_HUMAN Mitochondrial import receptor subunit TOM70 OS=Homo sapiens GN=TOMM70A PE=1 SV=1
Q9P2R7	SUCLA2	0.89687	-0.157029	>sp|Q9P2R7|SUCB1_HUMAN Succinyl-CoA ligase [ADP-forming] subunit beta, mitochondrial OS=Homo sapiens GN=SUCLA2 PE=1 SV=3
Q9NR45	NANS	0.897	-0.15682	>sp|Q9NR45|SIAS_HUMAN Sialic acid synthase OS=Homo sapiens GN=NANS PE=1 SV=2
Q13247	SFRS6	0.89702	-0.156788	>sp|Q13247|SRSF6_HUMAN Serine/arginine-rich splicing factor 6 OS=Homo sapiens GN=SRSF6 PE=1 SV=2
P40227	CCT6	0.89725	-0.156418	>sp|P40227|TCPZ_HUMAN T-complex protein 1 subunit zeta OS=Homo sapiens GN=CCT6A PE=1 SV=3
P09622	DLD	0.89753	-0.155968	>sp|P09622|DLDH_HUMAN Dihydrolipoyl dehydrogenase, mitochondrial OS=Homo sapiens GN=DLD PE=1 SV=2
Q9BV38	WDR18	0.89754	-0.155952	>sp|Q9BV38|WDR18_HUMAN WD repeat-containing protein 18 OS=Homo sapiens GN=WDR18 PE=1 SV=2
O95456	C21LRP	0.89787	-0.155422	>sp|O95456|PSMG1_HUMAN Proteasome assembly chaperone 1 OS=Homo sapiens GN=PSMG1 PE=1 SV=1
Q6DKJ4	NRX	0.89866	-0.154153	>sp|Q6DKJ4|NXN_HUMAN Nucleoredoxin OS=Homo sapiens GN=NXN PE=1 SV=2
Q8WU90	DFRP1	0.89872	-0.154056	>sp|Q8WU90|ZC3HF_HUMAN Zinc finger CCCH domain-containing protein 15 OS=Homo sapiens GN=ZC3H15 PE=1 SV=1
Q14134	ATDC	0.89874	-0.154024	>sp|Q14134|TRI29_HUMAN Tripartite motif-containing protein 29 OS=Homo sapiens GN=TRIM29 PE=1 SV=2
P23786	CPT1	0.89954	-0.152741	>sp|P23786|CPT2_HUMAN Carnitine O-palmitoyltransferase 2, mitochondrial OS=Homo sapiens GN=CPT2 PE=1 SV=2
Q9UNH7	SNX6	0.8998	-0.152324	>sp|Q9UNH7|SNX6_HUMAN Sorting nexin-6 OS=Homo sapiens GN=SNX6 PE=1 SV=1
Q12874	SAP61	0.90006	-0.151907	>sp|Q12874|SF3A3_HUMAN Splicing factor 3A subunit 3 OS=Homo sapiens GN=SF3A3 PE=1 SV=1
P08865	LAMBR	0.90048	-0.151234	>sp|P08865|RSSA_HUMAN 40S ribosomal protein SA OS=Homo sapiens GN=RPSA PE=1 SV=4
P00558	MIG10	0.90051	-0.151186	>sp|P00558|PGK1_HUMAN Phosphoglycerate kinase 1 OS=Homo sapiens GN=PGK1 PE=1 SV=3
P23526	AHCY	0.90052	-0.15117	>sp|P23526|SAHH_HUMAN Adenosylhomocysteinase OS=Homo sapiens GN=AHCY PE=1 SV=4
Q99613	EIF3C	0.90067	-0.150929	>sp|Q99613|EIF3C_HUMAN Eukaryotic translation initiation factor 3 subunit C OS=Homo sapiens GN=EIF3C PE=1 SV=1
P13667	ERP70	0.90096	-0.150465	>sp|P13667|PDIA4_HUMAN Protein disulfide-isomerase A4 OS=Homo sapiens GN=PDIA4 PE=1 SV=2
P20042	EIF2B	0.90096	-0.150465	>sp|P20042|IF2B_HUMAN Eukaryotic translation initiation factor 2 subunit 2 OS=Homo sapiens GN=EIF2S2 PE=1 SV=2;>sp|A6NK07|IF2BL_HUMAN Eukaryotic translation initiation factor 2 subunit 2-like protein OS=Homo sapiens PE=1 SV=1
P17987	CCT1	0.90099	-0.150417	>sp|P17987|TCPA_HUMAN T-complex protein 1 subunit alpha OS=Homo sapiens GN=TCP1 PE=1 SV=1
O76003	GLRX3	0.90141	-0.149745	>sp|O76003|GLRX3_HUMAN Glutaredoxin-3 OS=Homo sapiens GN=GLRX3 PE=1 SV=2
Q15027	ACAP1	0.90202	-0.148769	>sp|Q15027|ACAP1_HUMAN Arf-GAP with coiled-coil, ANK repeat and PH domain-containing protein 1 OS=Homo sapiens GN=ACAP1 PE=1 SV=1
Q96I99	SUCLG2	0.90237	-0.148209	>sp|Q96I99|SUCB2_HUMAN Succinyl-CoA ligase [GDP-forming] subunit beta, mitochondrial OS=Homo sapiens GN=SUCLG2 PE=1 SV=2
P52788	SMS	0.90264	-0.147777	>sp|P52788|SPSY_HUMAN Spermine synthase OS=Homo sapiens GN=SMS PE=1 SV=2
Q969G3	BAF57	0.90266	-0.147745	>sp|Q969G3|SMCE1_HUMAN SWI/SNF-related matrix-associated actin-dependent regulator of chromatin subfamily E member 1 OS=Homo sapiens GN=SMARCE1 PE=1 SV=2
Q7Z3B4	NUP54	0.90369	-0.1461	>sp|Q7Z3B4|NUP54_HUMAN Nucleoporin p54 OS=Homo sapiens GN=NUP54 PE=1 SV=2
Q9Y3F4	MAWD	0.90398	-0.145637	>sp|Q9Y3F4|STRAP_HUMAN Serine-threonine kinase receptor-associated protein OS=Homo sapiens GN=STRAP PE=1 SV=1
P22234	ADE2	0.90434	-0.145063	>sp|P22234|PUR6_HUMAN Multifunctional protein ADE2 OS=Homo sapiens GN=PAICS PE=1 SV=3
Q13435	SAP145	0.90478	-0.144361	>sp|Q13435|SF3B2_HUMAN Splicing factor 3B subunit 2 OS=Homo sapiens GN=SF3B2 PE=1 SV=2
Q5BJE1	C18orf34	0.90499	-0.144026	>sp|Q5BJE1|CR034_HUMAN Uncharacterized protein C18orf34 OS=Homo sapiens GN=C18orf34 PE=1 SV=3
Q9UKK9	HSPC115	0.90509	-0.143867	>sp|Q9UKK9|NUDT5_HUMAN ADP-sugar pyrophosphatase OS=Homo sapiens GN=NUDT5 PE=1 SV=1
P61201	COPS2	0.90541	-0.143357	>sp|P61201|CSN2_HUMAN COP9 signalosome complex subunit 2 OS=Homo sapiens GN=COPS2 PE=1 SV=1
P38159	HNRPG	0.90546	-0.143277	>sp|P38159|HNRPG_HUMAN Heterogeneous nuclear ribonucleoprotein G OS=Homo sapiens GN=RBMX PE=1 SV=3
Q15459	SAP114	0.90554	-0.14315	>sp|Q15459|SF3A1_HUMAN Splicing factor 3A subunit 1 OS=Homo sapiens GN=SF3A1 PE=1 SV=1
Q15428	SAP62	0.90617	-0.142146	>sp|Q15428|SF3A2_HUMAN Splicing factor 3A subunit 2 OS=Homo sapiens GN=SF3A2 PE=1 SV=2
Q9BRJ2	MRPL45	0.90645	-0.141701	>sp|Q9BRJ2|RM45_HUMAN 39S ribosomal protein L45, mitochondrial OS=Homo sapiens GN=MRPL45 PE=1 SV=2
O43813	GPR69A	0.90646	-0.141685	>sp|O43813|LANC1_HUMAN LanC-like protein 1 OS=Homo sapiens GN=LANCL1 PE=1 SV=1
Q8IVS2	MCAT	0.90646	-0.141685	>sp|Q8IVS2|FABD_HUMAN Malonyl-CoA-acyl carrier protein transacylase, mitochondrial OS=Homo sapiens GN=MCAT PE=1 SV=2
Q9H7Z7	C9orf15	0.90686	-0.141048	>sp|Q9H7Z7|PGES2_HUMAN Prostaglandin E synthase 2 OS=Homo sapiens GN=PTGES2 PE=1 SV=1
P18031	PTP1B	0.90725	-0.140428	>sp|P18031|PTN1_HUMAN Tyrosine-protein phosphatase non-receptor type 1 OS=Homo sapiens GN=PTPN1 PE=1 SV=1
P49589	CARS	0.90759	-0.139887	>sp|P49589|SYCC_HUMAN Cysteinyl-tRNA synthetase, cytoplasmic OS=Homo sapiens GN=CARS PE=1 SV=3
P54577	YARS	0.90809	-0.139093	>sp|P54577|SYYC_HUMAN Tyrosyl-tRNA synthetase, cytoplasmic OS=Homo sapiens GN=YARS PE=1 SV=4
Q6IBS0	MSTP011	0.90823	-0.13887	>sp|Q6IBS0|TWF2_HUMAN Twinfilin-2 OS=Homo sapiens GN=TWF2 PE=1 SV=2
P51665	MOV34L	0.90824	-0.138855	>sp|P51665|PSD7_HUMAN 26S proteasome non-ATPase regulatory subunit 7 OS=Homo sapiens GN=PSMD7 PE=1 SV=2
P10515	DLAT	0.90853	-0.138394	>sp|P10515|ODP2_HUMAN Dihydrolipoyllysine-residue acetyltransferase component of pyruvate dehydrogenase complex, mitochondrial OS=Homo sapiens GN=DLAT PE=1 SV=3
Q7Z417	KIAA1321	0.90857	-0.13833	>sp|Q7Z417|NUFP2_HUMAN Nuclear fragile X mental retardation-interacting protein 2 OS=Homo sapiens GN=NUFIP2 PE=1 SV=1
Q9H6S3	EPS8L2	0.90862	-0.138251	>sp|Q9H6S3|ES8L2_HUMAN Epidermal growth factor receptor kinase substrate 8-like protein 2 OS=Homo sapiens GN=EPS8L2 PE=1 SV=2
P24534	EEF1B	0.90892	-0.137775	>sp|P24534|EF1B_HUMAN Elongation factor 1-beta OS=Homo sapiens GN=EEF1B2 PE=1 SV=3
O43390	HNRNPR	0.90898	-0.13768	>sp|O43390|HNRPR_HUMAN Heterogeneous nuclear ribonucleoprotein R OS=Homo sapiens GN=HNRNPR PE=1 SV=1
P27797	CALR	0.90965	-0.136617	>sp|P27797|CALR_HUMAN Calreticulin OS=Homo sapiens GN=CALR PE=1 SV=1
P62873	GNB1	0.90966	-0.136601	>sp|P62873|GBB1_HUMAN Guanine nucleotide-binding protein G(I)/G(S)/G(T) subunit beta-1 OS=Homo sapiens GN=GNB1 PE=1 SV=3
P61158	ACTR3	0.9097	-0.136537	>sp|P61158|ARP3_HUMAN Actin-related protein 3 OS=Homo sapiens GN=ACTR3 PE=1 SV=3
Q9BWF3	RBM4	0.91025	-0.135665	>sp|Q9BWF3|RBM4_HUMAN RNA-binding protein 4 OS=Homo sapiens GN=RBM4 PE=1 SV=1
Q06265	EXOSC9	0.91046	-0.135332	>sp|Q06265|EXOS9_HUMAN Exosome complex exonuclease RRP45 OS=Homo sapiens GN=EXOSC9 PE=1 SV=3
P21333	FLN	0.91122	-0.134129	>sp|P21333|FLNA_HUMAN Filamin-A OS=Homo sapiens GN=FLNA PE=1 SV=4
Q92522	H1FX	0.91144	-0.13378	>sp|Q92522|H1X_HUMAN Histone H1x OS=Homo sapiens GN=H1FX PE=1 SV=1
O75351	MIG1	0.91174	-0.133306	>sp|O75351|VPS4B_HUMAN Vacuolar protein sorting-associated protein 4B OS=Homo sapiens GN=VPS4B PE=1 SV=2
O00116	AAG5	0.91419	-0.129434	>sp|O00116|ADAS_HUMAN Alkyldihydroxyacetonephosphate synthase, peroxisomal OS=Homo sapiens GN=AGPS PE=1 SV=1
P10768	ESD	0.91434	-0.129197	>sp|P10768|ESTD_HUMAN S-formylglutathione hydrolase OS=Homo sapiens GN=ESD PE=1 SV=2
Q9UH62	ALEX3	0.91436	-0.129166	>sp|Q9UH62|ARMX3_HUMAN Armadillo repeat-containing X-linked protein 3 OS=Homo sapiens GN=ARMCX3 PE=1 SV=1
P32322	PYCR1	0.91497	-0.128204	>sp|P32322|P5CR1_HUMAN Pyrroline-5-carboxylate reductase 1, mitochondrial OS=Homo sapiens GN=PYCR1 PE=1 SV=2
Q96EY1	DNAJA3	0.91545	-0.127447	>sp|Q96EY1|DNJA3_HUMAN DnaJ homolog subfamily A member 3, mitochondrial OS=Homo sapiens GN=DNAJA3 PE=1 SV=2
P30048	AOP1	0.91562	-0.127179	>sp|P30048|PRDX3_HUMAN Thioredoxin-dependent peroxide reductase, mitochondrial OS=Homo sapiens GN=PRDX3 PE=1 SV=3
P51991	HNRNPA3	0.9164	-0.125951	>sp|P51991|ROA3_HUMAN Heterogeneous nuclear ribonucleoprotein A3 OS=Homo sapiens GN=HNRNPA3 PE=1 SV=2
P15121	AKR1B1	0.91667	-0.125526	>sp|P15121|ALDR_HUMAN Aldose reductase OS=Homo sapiens GN=AKR1B1 PE=1 SV=3
P61247	FTE1	0.91694	-0.125101	>sp|P61247|RS3A_HUMAN 40S ribosomal protein S3a OS=Homo sapiens GN=RPS3A PE=1 SV=2
P50454	CBP1	0.91741	-0.124361	>sp|P50454|SERPH_HUMAN Serpin H1 OS=Homo sapiens GN=SERPINH1 PE=1 SV=2
Q9HAV0	GNB4	0.91766	-0.123968	>sp|Q9HAV0|GBB4_HUMAN Guanine nucleotide-binding protein subunit beta-4 OS=Homo sapiens GN=GNB4 PE=1 SV=3
Q9ULV4	CORO1C	0.91767	-0.123953	>sp|Q9ULV4|COR1C_HUMAN Coronin-1C OS=Homo sapiens GN=CORO1C PE=1 SV=1
Q9BZD4	CDCA1	0.91782	-0.123717	>sp|Q9BZD4|NUF2_HUMAN Kinetochore protein Nuf2 OS=Homo sapiens GN=NUF2 PE=1 SV=2
P55795	FTP3	0.91794	-0.123528	>sp|P55795|HNRH2_HUMAN Heterogeneous nuclear ribonucleoprotein H2 OS=Homo sapiens GN=HNRNPH2 PE=1 SV=1
Q9UBU8	FWP006	0.918	-0.123434	>sp|Q9UBU8|MO4L1_HUMAN Mortality factor 4-like protein 1 OS=Homo sapiens GN=MORF4L1 PE=1 SV=2
Q16543	CDC37	0.91816	-0.123183	>sp|Q16543|CDC37_HUMAN Hsp90 co-chaperone Cdc37 OS=Homo sapiens GN=CDC37 PE=1 SV=1
P50995	ANX11	0.91844	-0.122743	>sp|P50995|ANX11_HUMAN Annexin A11 OS=Homo sapiens GN=ANXA11 PE=1 SV=1
O00487	POH1	0.91859	-0.122507	>sp|O00487|PSDE_HUMAN 26S proteasome non-ATPase regulatory subunit 14 OS=Homo sapiens GN=PSMD14 PE=1 SV=1
P47712	CPLA2	0.91887	-0.122067	>sp|P47712|PA24A_HUMAN Cytosolic phospholipase A2 OS=Homo sapiens GN=PLA2G4A PE=1 SV=1
P80723	BASP1	0.91902	-0.121832	>sp|P80723|BASP1_HUMAN Brain acid soluble protein 1 OS=Homo sapiens GN=BASP1 PE=1 SV=2
Q16762	TST	0.91908	-0.121738	>sp|Q16762|THTR_HUMAN Thiosulfate sulfurtransferase OS=Homo sapiens GN=TST PE=1 SV=4
O75208	C16orf49	0.91933	-0.121345	>sp|O75208|COQ9_HUMAN Ubiquinone biosynthesis protein COQ9, mitochondrial OS=Homo sapiens GN=COQ9 PE=1 SV=1
P62753	OK/SW-cl.2	0.9194	-0.121235	>sp|P62753|RS6_HUMAN 40S ribosomal protein S6 OS=Homo sapiens GN=RPS6 PE=1 SV=1
P35613	BSG	0.91951	-0.121063	>sp|P35613|BASI_HUMAN Basigin OS=Homo sapiens GN=BSG PE=1 SV=2
P63244	GNB2L1	0.91979	-0.120624	>sp|P63244|GBLP_HUMAN Guanine nucleotide-binding protein subunit beta-2-like 1 OS=Homo sapiens GN=GNB2L1 PE=1 SV=3
Q8WXI9	GATAD2B	0.92011	-0.120122	>sp|Q8WXI9|P66B_HUMAN Transcriptional repressor p66-beta OS=Homo sapiens GN=GATAD2B PE=1 SV=1
P14314	G19P1	0.92025	-0.119902	>sp|P14314|GLU2B_HUMAN Glucosidase 2 subunit beta OS=Homo sapiens GN=PRKCSH PE=1 SV=2
O14908	C19orf3	0.92029	-0.11984	>sp|O14908|GIPC1_HUMAN PDZ domain-containing protein GIPC1 OS=Homo sapiens GN=GIPC1 PE=1 SV=2
Q8NBX0	CGI-49	0.92035	-0.119745	>sp|Q8NBX0|SCPDH_HUMAN Probable saccharopine dehydrogenase OS=Homo sapiens GN=SCCPDH PE=1 SV=1
P53597	SUCLG1	0.9207	-0.119197	>sp|P53597|SUCA_HUMAN Succinyl-CoA ligase [GDP-forming] subunit alpha, mitochondrial OS=Homo sapiens GN=SUCLG1 PE=1 SV=4
Q8WVY7	UBLCP1	0.9208	-0.11904	>sp|Q8WVY7|UBCP1_HUMAN Ubiquitin-like domain-containing CTD phosphatase 1 OS=Homo sapiens GN=UBLCP1 PE=1 SV=2
P26373	BBC1	0.92088	-0.118915	>sp|P26373|RL13_HUMAN 60S ribosomal protein L13 OS=Homo sapiens GN=RPL13 PE=1 SV=4
Q9H814	PHAX	0.92103	-0.11868	>sp|Q9H814|PHAX_HUMAN Phosphorylated adapter RNA export protein OS=Homo sapiens GN=PHAX PE=1 SV=1
P14866	HNRNPL	0.92117	-0.118461	>sp|P14866|HNRPL_HUMAN Heterogeneous nuclear ribonucleoprotein L OS=Homo sapiens GN=HNRNPL PE=1 SV=2
O43399	TPD52L2	0.92222	-0.116817	>sp|O43399|TPD54_HUMAN Tumor protein D54 OS=Homo sapiens GN=TPD52L2 PE=1 SV=2
P26440	IVD	0.92245	-0.116457	>sp|P26440|IVD_HUMAN Isovaleryl-CoA dehydrogenase, mitochondrial OS=Homo sapiens GN=IVD PE=1 SV=1
P51858	HDGF	0.923	-0.115597	>sp|P51858|HDGF_HUMAN Hepatoma-derived growth factor OS=Homo sapiens GN=HDGF PE=1 SV=1
P40925	MDH1	0.92399	-0.114051	>sp|P40925|MDHC_HUMAN Malate dehydrogenase, cytoplasmic OS=Homo sapiens GN=MDH1 PE=1 SV=4
P13797	PLS3	0.92414	-0.113817	>sp|P13797|PLST_HUMAN Plastin-3 OS=Homo sapiens GN=PLS3 PE=1 SV=4
Q13310	APP1	0.92466	-0.113005	>sp|Q13310|PABP4_HUMAN Polyadenylate-binding protein 4 OS=Homo sapiens GN=PABPC4 PE=1 SV=1
O43396	TRP32	0.92471	-0.112927	>sp|O43396|TXNL1_HUMAN Thioredoxin-like protein 1 OS=Homo sapiens GN=TXNL1 PE=1 SV=3
P46782	RPS5	0.92475	-0.112865	>sp|P46782|RS5_HUMAN 40S ribosomal protein S5 OS=Homo sapiens GN=RPS5 PE=1 SV=4
P50897	PPT	0.92561	-0.111524	>sp|P50897|PPT1_HUMAN Palmitoyl-protein thioesterase 1 OS=Homo sapiens GN=PPT1 PE=1 SV=1
P13010	G22P2	0.92594	-0.111009	>sp|P13010|XRCC5_HUMAN X-ray repair cross-complementing protein 5 OS=Homo sapiens GN=XRCC5 PE=1 SV=3
Q8WTS1	ABHD5	0.92594	-0.111009	>sp|Q8WTS1|ABHD5_HUMAN 1-acylglycerol-3-phosphate O-acyltransferase ABHD5 OS=Homo sapiens GN=ABHD5 PE=1 SV=1
P20839	IMPD1	0.92626	-0.110511	>sp|P20839|IMDH1_HUMAN Inosine-5-monophosphate dehydrogenase 1 OS=Homo sapiens GN=IMPDH1 PE=1 SV=2
P32929	CTH	0.92633	-0.110402	>sp|P32929|CGL_HUMAN Cystathionine gamma-lyase OS=Homo sapiens GN=CTH PE=1 SV=3
P10644	PKR1	0.92635	-0.110371	>sp|P10644|KAP0_HUMAN cAMP-dependent protein kinase type I-alpha regulatory subunit OS=Homo sapiens GN=PRKAR1A PE=1 SV=1
Q14240	DDX2B	0.92654	-0.110075	>sp|Q14240|IF4A2_HUMAN Eukaryotic initiation factor 4A-II OS=Homo sapiens GN=EIF4A2 PE=1 SV=2
O14745	NHERF	0.92702	-0.109328	>sp|O14745|NHRF1_HUMAN Na(+)/H(+) exchange regulatory cofactor NHE-RF1 OS=Homo sapiens GN=SLC9A3R1 PE=1 SV=4
P61221	ABCE1	0.92762	-0.108394	>sp|P61221|ABCE1_HUMAN ATP-binding cassette sub-family E member 1 OS=Homo sapiens GN=ABCE1 PE=1 SV=1
P55263	ADK	0.92778	-0.108145	>sp|P55263|ADK_HUMAN Adenosine kinase OS=Homo sapiens GN=ADK PE=1 SV=2
P23396	OK/SW-cl.26	0.92861	-0.106855	>sp|P23396|RS3_HUMAN 40S ribosomal protein S3 OS=Homo sapiens GN=RPS3 PE=1 SV=2
Q9NXR1	NDE1	0.9288	-0.10656	>sp|Q9NXR1|NDE1_HUMAN Nuclear distribution protein nudE homolog 1 OS=Homo sapiens GN=NDE1 PE=1 SV=2;>sp|Q9GZM8|NDEL1_HUMAN Nuclear distribution protein nudE-like 1 OS=Homo sapiens GN=NDEL1 PE=1 SV=1
O00592	PCLP	0.92984	-0.104946	>sp|O00592|PODXL_HUMAN Podocalyxin OS=Homo sapiens GN=PODXL PE=1 SV=2
Q13595	TRA2A	0.92985	-0.10493	>sp|Q13595|TRA2A_HUMAN Transformer-2 protein homolog alpha OS=Homo sapiens GN=TRA2A PE=1 SV=1
Q9NT62	APG3	0.93102	-0.103116	>sp|Q9NT62|ATG3_HUMAN Ubiquitin-like-conjugating enzyme ATG3 OS=Homo sapiens GN=ATG3 PE=1 SV=1
P62750	RPL23A	0.93156	-0.102279	>sp|P62750|RL23A_HUMAN 60S ribosomal protein L23a OS=Homo sapiens GN=RPL23A PE=1 SV=1
Q13123	IK	0.93194	-0.101691	>sp|Q13123|RED_HUMAN Protein Red OS=Homo sapiens GN=IK PE=1 SV=3
P39023	OK/SW-cl.32	0.93202	-0.101567	>sp|P39023|RL3_HUMAN 60S ribosomal protein L3 OS=Homo sapiens GN=RPL3 PE=1 SV=2
O00506	SOK1	0.93243	-0.100933	>sp|O00506|STK25_HUMAN Serine/threonine-protein kinase 25 OS=Homo sapiens GN=STK25 PE=1 SV=1;>sp|Q9P289|MST4_HUMAN Serine/threonine-protein kinase MST4 OS=Homo sapiens GN=MST4 PE=1 SV=2
Q16719	KYNU	0.93265	-0.100592	>sp|Q16719|KYNU_HUMAN Kynureninase OS=Homo sapiens GN=KYNU PE=1 SV=1
P09960	LTA4	0.93274	-0.100453	>sp|P09960|LKHA4_HUMAN Leukotriene A-4 hydrolase OS=Homo sapiens GN=LTA4H PE=1 SV=2
O95983	MBD3	0.933	-0.100051	>sp|O95983|MBD3_HUMAN Methyl-CpG-binding domain protein 3 OS=Homo sapiens GN=MBD3 PE=1 SV=1;>sp|Q9UBB5|MBD2_HUMAN Methyl-CpG-binding domain protein 2 OS=Homo sapiens GN=MBD2 PE=1 SV=1
P05556	FNRB	0.93359	-0.099139	>sp|P05556|ITB1_HUMAN Integrin beta-1 OS=Homo sapiens GN=ITGB1 PE=1 SV=2
O75475	DFS70	0.93371	-0.0989536	>sp|O75475|PSIP1_HUMAN PC4 and SFRS1-interacting protein OS=Homo sapiens GN=PSIP1 PE=1 SV=1
Q9NWX5	ASB6	0.93416	-0.0982584	>sp|Q9NWX5|ASB6_HUMAN Ankyrin repeat and SOCS box protein 6 OS=Homo sapiens GN=ASB6 PE=1 SV=1
P27348	YWHAQ	0.934317	-0.0980165	>sp|P27348|1433T_HUMAN 14-3-3 protein theta OS=Homo sapiens GN=YWHAQ PE=1 SV=1;>sp|P31947|1433S_HUMAN 14-3-3 protein sigma OS=Homo sapiens GN=SFN PE=1 SV=1
P62241	OK/SW-cl.83	0.93444	-0.0978261	>sp|P62241|RS8_HUMAN 40S ribosomal protein S8 OS=Homo sapiens GN=RPS8 PE=1 SV=2
Q969G5	PRKCDBP	0.93444	-0.0978261	>sp|Q969G5|PRDBP_HUMAN Protein kinase C delta-binding protein OS=Homo sapiens GN=PRKCDBP PE=1 SV=2
Q13177	PAK2	0.93445	-0.0978106	>sp|Q13177|PAK2_HUMAN Serine/threonine-protein kinase PAK 2 OS=Homo sapiens GN=PAK2 PE=1 SV=3
P08107	HSPA1	0.93451	-0.097718	>sp|P08107|HSP71_HUMAN Heat shock 70 kDa protein 1A/1B OS=Homo sapiens GN=HSPA1A PE=1 SV=5
Q04446	GBE1	0.93513	-0.0967612	>sp|Q04446|GLGB_HUMAN 1,4-alpha-glucan-branching enzyme OS=Homo sapiens GN=GBE1 PE=1 SV=2
Q9H4M9	CDABP0131	0.93526	-0.0965606	>sp|Q9H4M9|EHD1_HUMAN EH domain-containing protein 1 OS=Homo sapiens GN=EHD1 PE=1 SV=2
Q14247	CTTN	0.93546	-0.0962521	>sp|Q14247|SRC8_HUMAN Src substrate cortactin OS=Homo sapiens GN=CTTN PE=1 SV=2
Q96Q11	CGI-47	0.93555	-0.0961133	>sp|Q96Q11|TRNT1_HUMAN tRNA-nucleotidyltransferase 1, mitochondrial OS=Homo sapiens GN=TRNT1 PE=1 SV=2
O75874	IDH1	0.93564	-0.0959746	>sp|O75874|IDHC_HUMAN Isocitrate dehydrogenase [NADP] cytoplasmic OS=Homo sapiens GN=IDH1 PE=1 SV=2
Q6PIW4	FIGNL1	0.935845	-0.0956585	>sp|Q6PIW4|FIGL1_HUMAN Fidgetin-like protein 1 OS=Homo sapiens GN=FIGNL1 PE=1 SV=2
P31943	HNRNPH1	0.93606	-0.0953271	>sp|P31943|HNRH1_HUMAN Heterogeneous nuclear ribonucleoprotein H OS=Homo sapiens GN=HNRNPH1 PE=1 SV=4
P46060	KIAA1835	0.93621	-0.0950959	>sp|P46060|RAGP1_HUMAN Ran GTPase-activating protein 1 OS=Homo sapiens GN=RANGAP1 PE=1 SV=1
Q07866	KLC	0.93637	-0.0948494	>sp|Q07866|KLC1_HUMAN Kinesin light chain 1 OS=Homo sapiens GN=KLC1 PE=1 SV=2
P29083	GTF2E1	0.93681	-0.0941716	>sp|P29083|T2EA_HUMAN General transcription factor IIE subunit 1 OS=Homo sapiens GN=GTF2E1 PE=1 SV=2
Q05639	EEF1A2	0.93829	-0.0918942	>sp|Q05639|EF1A2_HUMAN Elongation factor 1-alpha 2 OS=Homo sapiens GN=EEF1A2 PE=1 SV=1
Q9UHD1	CHORDC1	0.93926	-0.0904035	>sp|Q9UHD1|CHRD1_HUMAN Cysteine and histidine-rich domain-containing protein 1 OS=Homo sapiens GN=CHORDC1 PE=1 SV=2
Q9Y295	DRG1	0.93933	-0.090296	>sp|Q9Y295|DRG1_HUMAN Developmentally-regulated GTP-binding protein 1 OS=Homo sapiens GN=DRG1 PE=1 SV=1
P00390	GLUR	0.93938	-0.0902192	>sp|P00390|GSHR_HUMAN Glutathione reductase, mitochondrial OS=Homo sapiens GN=GSR PE=1 SV=2
O43237	DNCLI2	0.93951	-0.0900196	>sp|O43237|DC1L2_HUMAN Cytoplasmic dynein 1 light intermediate chain 2 OS=Homo sapiens GN=DYNC1LI2 PE=1 SV=1
Q5TFE4	LP2642	0.9397	-0.0897278	>sp|Q5TFE4|NT5D1_HUMAN 5-nucleotidase domain-containing protein 1 OS=Homo sapiens GN=NT5DC1 PE=1 SV=1
P19784	CK2A2	0.93976	-0.0896357	>sp|P19784|CSK22_HUMAN Casein kinase II subunit alpha OS=Homo sapiens GN=CSNK2A2 PE=1 SV=1
Q09161	CBP80	0.94011	-0.0890985	>sp|Q09161|NCBP1_HUMAN Nuclear cap-binding protein subunit 1 OS=Homo sapiens GN=NCBP1 PE=1 SV=1
Q13765	HSD48	0.94011	-0.0890985	>sp|Q13765|NACA_HUMAN Nascent polypeptide-associated complex subunit alpha OS=Homo sapiens GN=NACA PE=1 SV=1;>sp|Q9BZK3|NACP1_HUMAN Putative nascent polypeptide-associated complex subunit alpha-like protein OS=Homo sapiens GN=NACAP1 PE=5 SV=1
Q9UBD5	LATHEO	0.94109	-0.0875954	>sp|Q9UBD5|ORC3_HUMAN Origin recognition complex subunit 3 OS=Homo sapiens GN=ORC3L PE=1 SV=1
P62906	NEDD6	0.94135	-0.0871969	>sp|P62906|RL10A_HUMAN 60S ribosomal protein L10a OS=Homo sapiens GN=RPL10A PE=1 SV=2
Q10471	GALNT2	0.94146	-0.0870283	>sp|Q10471|GALT2_HUMAN Polypeptide N-acetylgalactosaminyltransferase 2 OS=Homo sapiens GN=GALNT2 PE=1 SV=1
Q9Y266	NUDC	0.9415	-0.086967	>sp|Q9Y266|NUDC_HUMAN Nuclear migration protein nudC OS=Homo sapiens GN=NUDC PE=1 SV=1
Q96RP9	EFG	0.9416	-0.0868138	>sp|Q96RP9|EFGM_HUMAN Elongation factor G, mitochondrial OS=Homo sapiens GN=GFM1 PE=1 SV=2
P11177	PDHB	0.94197	-0.086247	>sp|P11177|ODPB_HUMAN Pyruvate dehydrogenase E1 component subunit beta, mitochondrial OS=Homo sapiens GN=PDHB PE=1 SV=3
Q9H788	SH2A	0.94256	-0.0853436	>sp|Q9H788|SH24A_HUMAN SH2 domain-containing protein 4A OS=Homo sapiens GN=SH2D4A PE=1 SV=1
P62081	RPS7	0.94286	-0.0848845	>sp|P62081|RS7_HUMAN 40S ribosomal protein S7 OS=Homo sapiens GN=RPS7 PE=1 SV=1
P19525	EIF2AK2	0.9429	-0.0848233	>sp|P19525|E2AK2_HUMAN Interferon-induced, double-stranded RNA-activated protein kinase OS=Homo sapiens GN=EIF2AK2 PE=1 SV=2
Q6FI81	CIAPIN1	0.94395	-0.0832177	>sp|Q6FI81|CPIN1_HUMAN Anamorsin OS=Homo sapiens GN=CIAPIN1 PE=1 SV=2
Q8IWA4	MFN1	0.94446	-0.0824384	>sp|Q8IWA4|MFN1_HUMAN Mitofusin-1 OS=Homo sapiens GN=MFN1 PE=1 SV=2
Q8N6T3	ARF1GAP	0.94473	-0.082026	>sp|Q8N6T3|ARFG1_HUMAN ADP-ribosylation factor GTPase-activating protein 1 OS=Homo sapiens GN=ARFGAP1 PE=1 SV=2
O75369	FLN1L	0.94501	-0.0815985	>sp|O75369|FLNB_HUMAN Filamin-B OS=Homo sapiens GN=FLNB PE=1 SV=2
Q7L592	C2orf56	0.9457	-0.0805455	>sp|Q7L592|MIDA_HUMAN Protein midA homolog, mitochondrial OS=Homo sapiens GN=C2orf56 PE=1 SV=1
O00232	PSMD12	0.9461	-0.0799354	>sp|O00232|PSD12_HUMAN 26S proteasome non-ATPase regulatory subunit 12 OS=Homo sapiens GN=PSMD12 PE=1 SV=3
P55039	DRG2	0.94637	-0.0795238	>sp|P55039|DRG2_HUMAN Developmentally-regulated GTP-binding protein 2 OS=Homo sapiens GN=DRG2 PE=1 SV=1
Q9NUQ8	ABCF3	0.9467	-0.0790208	>sp|Q9NUQ8|ABCF3_HUMAN ATP-binding cassette sub-family F member 3 OS=Homo sapiens GN=ABCF3 PE=1 SV=2
P46777	MSTP030	0.9476	-0.0776499	>sp|P46777|RL5_HUMAN 60S ribosomal protein L5 OS=Homo sapiens GN=RPL5 PE=1 SV=3
P30566	ADSL	0.9478	-0.0773454	>sp|P30566|PUR8_HUMAN Adenylosuccinate lyase OS=Homo sapiens GN=ADSL PE=1 SV=2
Q13641	5T4	0.94841	-0.0764172	>sp|Q13641|TPBG_HUMAN Trophoblast glycoprotein OS=Homo sapiens GN=TPBG PE=1 SV=1
P49748	ACADVL	0.94884	-0.0757633	>sp|P49748|ACADV_HUMAN Very long-chain specific acyl-CoA dehydrogenase, mitochondrial OS=Homo sapiens GN=ACADVL PE=1 SV=1
O14929	HAT1	0.94949	-0.0747753	>sp|O14929|HAT1_HUMAN Histone acetyltransferase type B catalytic subunit OS=Homo sapiens GN=HAT1 PE=1 SV=1
O75533	SAP155	0.94986	-0.0742132	>sp|O75533|SF3B1_HUMAN Splicing factor 3B subunit 1 OS=Homo sapiens GN=SF3B1 PE=1 SV=3
Q96KB5	PBK	0.95042	-0.0733629	>sp|Q96KB5|TOPK_HUMAN Lymphokine-activated killer T-cell-originated protein kinase OS=Homo sapiens GN=PBK PE=1 SV=3
P20810	CAST	0.95095	-0.0725586	>sp|P20810|ICAL_HUMAN Calpastatin OS=Homo sapiens GN=CAST PE=1 SV=4
Q01844	EWS	0.95151	-0.0717093	>sp|Q01844|EWS_HUMAN RNA-binding protein EWS OS=Homo sapiens GN=EWSR1 PE=1 SV=1
Q96T60	PNKP	0.9516	-0.0715728	>sp|Q96T60|PNKP_HUMAN Bifunctional polynucleotide phosphatase/kinase OS=Homo sapiens GN=PNKP PE=1 SV=1
P61313	EC45	0.9524	-0.0703605	>sp|P61313|RL15_HUMAN 60S ribosomal protein L15 OS=Homo sapiens GN=RPL15 PE=1 SV=2
Q9BXS5	AP1M1	0.95336	-0.068907	>sp|Q9BXS5|AP1M1_HUMAN AP-1 complex subunit mu-1 OS=Homo sapiens GN=AP1M1 PE=1 SV=3
P27694	REPA1	0.9538	-0.0682413	>sp|P27694|RFA1_HUMAN Replication protein A 70 kDa DNA-binding subunit OS=Homo sapiens GN=RPA1 PE=1 SV=2
P11802	CDK4	0.95397	-0.0679842	>sp|P11802|CDK4_HUMAN Cell division protein kinase 4 OS=Homo sapiens GN=CDK4 PE=1 SV=2
P29084	GTF2E2	0.95435	-0.0674096	>sp|P29084|T2EB_HUMAN Transcription initiation factor IIE subunit beta OS=Homo sapiens GN=GTF2E2 PE=1 SV=1
P07195	LDHB	0.95451	-0.0671678	>sp|P07195|LDHB_HUMAN L-lactate dehydrogenase B chain OS=Homo sapiens GN=LDHB PE=1 SV=2
Q16678	CYP1B1	0.95468	-0.0669109	>sp|Q16678|CP1B1_HUMAN Cytochrome P450 1B1 OS=Homo sapiens GN=CYP1B1 PE=1 SV=2
Q8NBJ5	GLT25D1	0.95505	-0.0663518	>sp|Q8NBJ5|GT251_HUMAN Procollagen galactosyltransferase 1 OS=Homo sapiens GN=GLT25D1 PE=1 SV=1
Q9C037	RNF87	0.95585	-0.0651439	>sp|Q9C037|TRIM4_HUMAN Tripartite motif-containing protein 4 OS=Homo sapiens GN=TRIM4 PE=2 SV=2
Q01518	CAP	0.95708	-0.0632886	>sp|Q01518|CAP1_HUMAN Adenylyl cyclase-associated protein 1 OS=Homo sapiens GN=CAP1 PE=1 SV=5
P53618	COPB	0.95851	-0.0611346	>sp|P53618|COPB_HUMAN Coatomer subunit beta OS=Homo sapiens GN=COPB1 PE=1 SV=3
Q9BYD6	BM-022	0.95942	-0.0597656	>sp|Q9BYD6|RM01_HUMAN 39S ribosomal protein L1, mitochondrial OS=Homo sapiens GN=MRPL1 PE=1 SV=2
Q9C0B1	FTO	0.95956	-0.0595551	>sp|Q9C0B1|FTO_HUMAN Alpha-ketoglutarate-dependent dioxygenase FTO OS=Homo sapiens GN=FTO PE=1 SV=3
Q9Y2T3	GDA	0.95957	-0.05954	>sp|Q9Y2T3|GUAD_HUMAN Guanine deaminase OS=Homo sapiens GN=GDA PE=1 SV=1
P54578	TGT	0.96018	-0.0586232	>sp|P54578|UBP14_HUMAN Ubiquitin carboxyl-terminal hydrolase 14 OS=Homo sapiens GN=USP14 PE=1 SV=3
Q13112	CAF1A	0.96049	-0.0581575	>sp|Q13112|CAF1B_HUMAN Chromatin assembly factor 1 subunit B OS=Homo sapiens GN=CHAF1B PE=1 SV=1
Q9BTT0	ANP32E	0.9607	-0.0578421	>sp|Q9BTT0|AN32E_HUMAN Acidic leucine-rich nuclear phosphoprotein 32 family member E OS=Homo sapiens GN=ANP32E PE=1 SV=1
Q96M27	PRRC1	0.96074	-0.057782	>sp|Q96M27|PRRC1_HUMAN Protein PRRC1 OS=Homo sapiens GN=PRRC1 PE=1 SV=1
O75127	KIAA0632	0.96077	-0.057737	>sp|O75127|PTCD1_HUMAN Pentatricopeptide repeat-containing protein 1 OS=Homo sapiens GN=PTCD1 PE=1 SV=2
Q01105	SET	0.9608	-0.0576919	>sp|Q01105|SET_HUMAN Protein SET OS=Homo sapiens GN=SET PE=1 SV=3
P62917	RPL8	0.96101	-0.0573767	>sp|P62917|RL8_HUMAN 60S ribosomal protein L8 OS=Homo sapiens GN=RPL8 PE=1 SV=2
Q9UBE0	AOS1	0.96133	-0.0568963	>sp|Q9UBE0|SAE1_HUMAN SUMO-activating enzyme subunit 1 OS=Homo sapiens GN=SAE1 PE=1 SV=1
O95202	LETM1	0.96154	-0.0565812	>sp|O95202|LETM1_HUMAN LETM1 and EF-hand domain-containing protein 1, mitochondrial OS=Homo sapiens GN=LETM1 PE=1 SV=1
Q9ULX3	ART4	0.9636	-0.0534937	>sp|Q9ULX3|NOB1_HUMAN RNA-binding protein NOB1 OS=Homo sapiens GN=NOB1 PE=1 SV=1
Q9Y617	PSA	0.96365	-0.0534188	>sp|Q9Y617|SERC_HUMAN Phosphoserine aminotransferase OS=Homo sapiens GN=PSAT1 PE=1 SV=2
O60499	STX10	0.96402	-0.052865	>sp|O60499|STX10_HUMAN Syntaxin-10 OS=Homo sapiens GN=STX10 PE=1 SV=1
P46013	MKI67	0.96463	-0.0519524	>sp|P46013|KI67_HUMAN Antigen KI-67 OS=Homo sapiens GN=MKI67 PE=1 SV=2
Q02809	LLH	0.96524	-0.0510404	>sp|Q02809|PLOD1_HUMAN Procollagen-lysine,2-oxoglutarate 5-dioxygenase 1 OS=Homo sapiens GN=PLOD1 PE=1 SV=2
P62701	CCG2	0.96547	-0.0506967	>sp|P62701|RS4X_HUMAN 40S ribosomal protein S4, X isoform OS=Homo sapiens GN=RPS4X PE=1 SV=2
P09496	CLTA	0.96556	-0.0505622	>sp|P09496|CLCA_HUMAN Clathrin light chain A OS=Homo sapiens GN=CLTA PE=1 SV=1
O76071	CIAO1	0.96664	-0.0489494	>sp|O76071|CIAO1_HUMAN Probable cytosolic iron-sulfur protein assembly protein CIAO1 OS=Homo sapiens GN=CIAO1 PE=1 SV=1
P35268	RPL22	0.96686	-0.0486211	>sp|P35268|RL22_HUMAN 60S ribosomal protein L22 OS=Homo sapiens GN=RPL22 PE=1 SV=2
O15371	EIF3D	0.96722	-0.048084	>sp|O15371|EIF3D_HUMAN Eukaryotic translation initiation factor 3 subunit D OS=Homo sapiens GN=EIF3D PE=1 SV=1
P62913	RPL11	0.9675	-0.0476664	>sp|P62913|RL11_HUMAN 60S ribosomal protein L11 OS=Homo sapiens GN=RPL11 PE=1 SV=2
Q13868	EXOSC2	0.96789	-0.047085	>sp|Q13868|EXOS2_HUMAN Exosome complex exonuclease RRP4 OS=Homo sapiens GN=EXOSC2 PE=1 SV=2
Q96A49	PRO3113	0.96831	-0.0464591	>sp|Q96A49|SYAP1_HUMAN Synapse-associated protein 1 OS=Homo sapiens GN=SYAP1 PE=1 SV=1
Q03154	ACY1	0.96975	-0.0443152	>sp|Q03154|ACY1_HUMAN Aminoacylase-1 OS=Homo sapiens GN=ACY1 PE=1 SV=1
Q8NF91	C6orf98	0.97	-0.0439433	>sp|Q8NF91|SYNE1_HUMAN Nesprin-1 OS=Homo sapiens GN=SYNE1 PE=1 SV=3
P18124	RPL7	0.97116	-0.0422191	>sp|P18124|RL7_HUMAN 60S ribosomal protein L7 OS=Homo sapiens GN=RPL7 PE=1 SV=1
Q9HCE5	KIAA1627	0.97144	-0.0418032	>sp|Q9HCE5|MTL14_HUMAN Methyltransferase-like protein 14 OS=Homo sapiens GN=METTL14 PE=1 SV=2
Q9BWE0	REPIN1	0.9719	-0.0411202	>sp|Q9BWE0|REPI1_HUMAN Replication initiator 1 OS=Homo sapiens GN=REPIN1 PE=1 SV=1
Q13618	CUL3	0.97218	-0.0407046	>sp|Q13618|CUL3_HUMAN Cullin-3 OS=Homo sapiens GN=CUL3 PE=1 SV=2
Q15942	ZYX	0.97226	-0.0405859	>sp|Q15942|ZYX_HUMAN Zyxin OS=Homo sapiens GN=ZYX PE=1 SV=1
Q9Y3I1	FBX7	0.97237	-0.0404227	>sp|Q9Y3I1|FBX7_HUMAN F-box only protein 7 OS=Homo sapiens GN=FBXO7 PE=1 SV=1
P18615	NELFE	0.97377	-0.038347	>sp|P18615|NELFE_HUMAN Negative elongation factor E OS=Homo sapiens GN=RDBP PE=1 SV=3;>sp|P38935|SMBP2_HUMAN DNA-binding protein SMUBP-2 OS=Homo sapiens GN=IGHMBP2 PE=1 SV=2
O75663	TIPRL	0.97492	-0.0366443	>sp|O75663|TIPRL_HUMAN TIP41-like protein OS=Homo sapiens GN=TIPRL PE=1 SV=2
Q9Y678	COPG	0.97592	-0.0351652	>sp|Q9Y678|COPG_HUMAN Coatomer subunit gamma OS=Homo sapiens GN=COPG PE=1 SV=1;>sp|Q9UBF2|COPG2_HUMAN Coatomer subunit gamma-2 OS=Homo sapiens GN=COPG2 PE=1 SV=1
Q93052	LPP	0.97594	-0.0351356	>sp|Q93052|LPP_HUMAN Lipoma-preferred partner OS=Homo sapiens GN=LPP PE=1 SV=1
O14777	HEC	0.97628	-0.0346331	>sp|O14777|NDC80_HUMAN Kinetochore protein NDC80 homolog OS=Homo sapiens GN=NDC80 PE=1 SV=1
P36957	DLST	0.97756	-0.0327428	>sp|P36957|ODO2_HUMAN Dihydrolipoyllysine-residue succinyltransferase component of 2-oxoglutarate dehydrogenase complex, mitochondrial OS=Homo sapiens GN=DLST PE=1 SV=3
P17858	PFKL	0.97858	-0.0312383	>sp|P17858|K6PL_HUMAN 6-phosphofructokinase, liver type OS=Homo sapiens GN=PFKL PE=1 SV=6
Q9HD15	PP7684	0.97878	-0.0309435	>sp|Q9HD15|SRA1_HUMAN Steroid receptor RNA activator 1 OS=Homo sapiens GN=SRA1 PE=1 SV=1
Q9BXS6	ANKT	0.97932	-0.0301477	>sp|Q9BXS6|NUSAP_HUMAN Nucleolar and spindle-associated protein 1 OS=Homo sapiens GN=NUSAP1 PE=1 SV=1
Q7L2H7	EIF3M	0.98113	-0.0274838	>sp|Q7L2H7|EIF3M_HUMAN Eukaryotic translation initiation factor 3 subunit M OS=Homo sapiens GN=EIF3M PE=1 SV=1
Q9ULW0	C20orf1	0.98129	-0.0272485	>sp|Q9ULW0|TPX2_HUMAN Targeting protein for Xklp2 OS=Homo sapiens GN=TPX2 PE=1 SV=2
Q02878	RPL6	0.98246	-0.0255294	>sp|Q02878|RL6_HUMAN 60S ribosomal protein L6 OS=Homo sapiens GN=RPL6 PE=1 SV=3
Q8TBC4	UBA3	0.98252	-0.0254413	>sp|Q8TBC4|UBA3_HUMAN NEDD8-activating enzyme E1 catalytic subunit OS=Homo sapiens GN=UBA3 PE=1 SV=2
Q05682	CAD	0.98268	-0.0252064	>sp|Q05682|CALD1_HUMAN Caldesmon OS=Homo sapiens GN=CALD1 PE=1 SV=2
Q9UGI8	TES	0.98327	-0.0243405	>sp|Q9UGI8|TES_HUMAN Testin OS=Homo sapiens GN=TES PE=1 SV=1
Q96HC4	ENH	0.98333	-0.0242524	>sp|Q96HC4|PDLI5_HUMAN PDZ and LIM domain protein 5 OS=Homo sapiens GN=PDLIM5 PE=1 SV=4
P62424	RPL7A	0.98335	-0.0242231	>sp|P62424|RL7A_HUMAN 60S ribosomal protein L7a OS=Homo sapiens GN=RPL7A PE=1 SV=2
Q96QR8	PURB	0.98385	-0.0234897	>sp|Q96QR8|PURB_HUMAN Transcriptional activator protein Pur-beta OS=Homo sapiens GN=PURB PE=1 SV=3
Q96JJ7	KIAA1830	0.98401	-0.0232551	>sp|Q96JJ7|TMX3_HUMAN Protein disulfide-isomerase TMX3 OS=Homo sapiens GN=TMX3 PE=1 SV=2
O75083	WDR1	0.98412	-0.0230939	>sp|O75083|WDR1_HUMAN WD repeat-containing protein 1 OS=Homo sapiens GN=WDR1 PE=1 SV=4
P54709	ATP1B3	0.98422	-0.0229473	>sp|P54709|AT1B3_HUMAN Sodium/potassium-transporting ATPase subunit beta-3 OS=Homo sapiens GN=ATP1B3 PE=1 SV=1
Q6DD88	ATL3	0.98437	-0.0227274	>sp|Q6DD88|ATLA3_HUMAN Atlastin-3 OS=Homo sapiens GN=ATL3 PE=1 SV=1
P51648	ALDH10	0.98451	-0.0225222	>sp|P51648|AL3A2_HUMAN Fatty aldehyde dehydrogenase OS=Homo sapiens GN=ALDH3A2 PE=1 SV=1
P55809	OXCT	0.98473	-0.0221999	>sp|P55809|SCOT1_HUMAN Succinyl-CoA:3-ketoacid-coenzyme A transferase 1, mitochondrial OS=Homo sapiens GN=OXCT1 PE=1 SV=1
Q8NC51	CGI-55	0.98566	-0.020838	>sp|Q8NC51|PAIRB_HUMAN Plasminogen activator inhibitor 1 RNA-binding protein OS=Homo sapiens GN=SERBP1 PE=1 SV=2
Q14914	LTB4DH	0.98678	-0.0191996	>sp|Q14914|PTGR1_HUMAN Prostaglandin reductase 1 OS=Homo sapiens GN=PTGR1 PE=1 SV=2
Q8TBZ2	AMAP1	0.98697	-0.0189219	>sp|Q8TBZ2|MYBPP_HUMAN MYCBP-associated protein OS=Homo sapiens GN=MYCBPAP PE=1 SV=2
P16989	CSDA	0.98699	-0.0188926	>sp|P16989|DBPA_HUMAN DNA-binding protein A OS=Homo sapiens GN=CSDA PE=1 SV=4
P35241	RDX	0.98851	-0.0166725	>sp|P35241|RADI_HUMAN Radixin OS=Homo sapiens GN=RDX PE=1 SV=1
P54819	ADK2	0.989	-0.0159576	>sp|P54819|KAD2_HUMAN Adenylate kinase 2, mitochondrial OS=Homo sapiens GN=AK2 PE=1 SV=2
P15880	RPS2	0.98981	-0.0147765	>sp|P15880|RS2_HUMAN 40S ribosomal protein S2 OS=Homo sapiens GN=RPS2 PE=1 SV=2
P78318	IBP1	0.9907	-0.0134798	>sp|P78318|IGBP1_HUMAN Immunoglobulin-binding protein 1 OS=Homo sapiens GN=IGBP1 PE=1 SV=1
Q15813	TBCE	0.99214	-0.0113844	>sp|Q15813|TBCE_HUMAN Tubulin-specific chaperone E OS=Homo sapiens GN=TBCE PE=1 SV=1
Q9P0V9	SEPT10	0.99224	-0.011239	>sp|Q9P0V9|SEP10_HUMAN Septin-10 OS=Homo sapiens GN=SEPT10 PE=1 SV=2
Q8WX93	CGI-151	0.99244	-0.0109482	>sp|Q8WX93|PALLD_HUMAN Palladin OS=Homo sapiens GN=PALLD PE=1 SV=3
O43615	MIMT44	0.99263	-0.010672	>sp|O43615|TIM44_HUMAN Mitochondrial import inner membrane translocase subunit TIM44 OS=Homo sapiens GN=TIMM44 PE=1 SV=2
Q9H0D6	XRN2	0.99263	-0.010672	>sp|Q9H0D6|XRN2_HUMAN 5-3 exoribonuclease 2 OS=Homo sapiens GN=XRN2 PE=1 SV=1
Q8TD30	AAT2	0.99355	-0.00933552	>sp|Q8TD30|ALAT2_HUMAN Alanine aminotransferase 2 OS=Homo sapiens GN=GPT2 PE=1 SV=1
P11413	G6PD	0.99559	-0.00637636	>sp|P11413|G6PD_HUMAN Glucose-6-phosphate 1-dehydrogenase OS=Homo sapiens GN=G6PD PE=1 SV=4
Q6YN16	C9orf99	0.99561	-0.00634737	>sp|Q6YN16|HSDL2_HUMAN Hydroxysteroid dehydrogenase-like protein 2 OS=Homo sapiens GN=HSDL2 PE=1 SV=1
P23921	RR1	0.99625	-0.00542028	>sp|P23921|RIR1_HUMAN Ribonucleoside-diphosphate reductase large subunit OS=Homo sapiens GN=RRM1 PE=1 SV=1
Q8IWS0	KIAA1823	0.99696	-0.00439247	>sp|Q8IWS0|PHF6_HUMAN PHD finger protein 6 OS=Homo sapiens GN=PHF6 PE=1 SV=1
P14635	CCNB	0.99776	-0.00323526	>sp|P14635|CCNB1_HUMAN G2/mitotic-specific cyclin-B1 OS=Homo sapiens GN=CCNB1 PE=1 SV=1
P53004	BLVR	0.99799	-0.00290274	>sp|P53004|BIEA_HUMAN Biliverdin reductase A OS=Homo sapiens GN=BLVRA PE=1 SV=2
P60484	MMAC1	0.99812	-0.00271482	>sp|P60484|PTEN_HUMAN Phosphatidylinositol-3,4,5-trisphosphate 3-phosphatase and dual-specificity protein phosphatase PTEN OS=Homo sapiens GN=PTEN PE=1 SV=1
Q15758	ASCT2	0.99864	-0.0019634	>sp|Q15758|AAAT_HUMAN Neutral amino acid transporter B(0) OS=Homo sapiens GN=SLC1A5 PE=1 SV=2
P63104	YWHAZ	0.99955	-0.000649359	>sp|P63104|1433Z_HUMAN 14-3-3 protein zeta/delta OS=Homo sapiens GN=YWHAZ PE=1 SV=1
Q12797	ASPH	1.001	0.00144197	>sp|Q12797|ASPH_HUMAN Aspartyl/asparaginyl beta-hydroxylase OS=Homo sapiens GN=ASPH PE=1 SV=3
Q9BV44	THUMPD3	1.002	0.00288251	>sp|Q9BV44|THUM3_HUMAN THUMP domain-containing protein 3 OS=Homo sapiens GN=THUMPD3 PE=1 SV=1
P54727	RAD23B	1.0034	0.00489684	>sp|P54727|RD23B_HUMAN UV excision repair protein RAD23 homolog B OS=Homo sapiens GN=RAD23B PE=1 SV=1
O75616	ERAL1	1.0043	0.00619029	>sp|O75616|ERAL_HUMAN GTP-binding protein era homolog OS=Homo sapiens GN=ERAL1 PE=1 SV=2
Q96DU9	PABP5	1.0051	0.00733905	>sp|Q96DU9|PABP5_HUMAN Polyadenylate-binding protein 5 OS=Homo sapiens GN=PABPC5 PE=1 SV=1
Q8TCF1	ZFAND1	1.0062	0.00891709	>sp|Q8TCF1|ZFAN1_HUMAN AN1-type zinc finger protein 1 OS=Homo sapiens GN=ZFAND1 PE=1 SV=1
Q9UK59	DBR1	1.0084	0.012068	>sp|Q9UK59|DBR1_HUMAN Lariat debranching enzyme OS=Homo sapiens GN=DBR1 PE=1 SV=2
P48643	CCT5	1.0095	0.0136409	>sp|P48643|TCPE_HUMAN T-complex protein 1 subunit epsilon OS=Homo sapiens GN=CCT5 PE=1 SV=1
Q9Y5P6	GMPPB	1.0103	0.0147838	>sp|Q9Y5P6|GMPPB_HUMAN Mannose-1-phosphate guanyltransferase beta OS=Homo sapiens GN=GMPPB PE=1 SV=2
P82673	HDCMD11P	1.0109	0.0156403	>sp|P82673|RT35_HUMAN 28S ribosomal protein S35, mitochondrial OS=Homo sapiens GN=MRPS35 PE=1 SV=1
P41236	IPP2	1.0111	0.0159257	>sp|P41236|IPP2_HUMAN Protein phosphatase inhibitor 2 OS=Homo sapiens GN=PPP1R2 PE=1 SV=2;>sp|Q6NXS1|IPP2M_HUMAN Putative protein phosphatase inhibitor 2-like protein 3 OS=Homo sapiens GN=PPP1R2P3 PE=5 SV=1
Q9BQE5	APOL2	1.013	0.0186342	>sp|Q9BQE5|APOL2_HUMAN Apolipoprotein L2 OS=Homo sapiens GN=APOL2 PE=1 SV=1
P40429	RPL13A	1.0133	0.0190614	>sp|P40429|RL13A_HUMAN 60S ribosomal protein L13a OS=Homo sapiens GN=RPL13A PE=1 SV=2
Q9NX58	LYAR	1.0179	0.0255958	>sp|Q9NX58|LYAR_HUMAN Cell growth-regulating nucleolar protein OS=Homo sapiens GN=LYAR PE=1 SV=2
P48739	PITPNB	1.0181	0.0258793	>sp|P48739|PIPNB_HUMAN Phosphatidylinositol transfer protein beta isoform OS=Homo sapiens GN=PITPNB PE=1 SV=2
Q9H2U2	HSPC124	1.0183	0.0261627	>sp|Q9H2U2|IPYR2_HUMAN Inorganic pyrophosphatase 2, mitochondrial OS=Homo sapiens GN=PPA2 PE=1 SV=2
Q96DZ1	C2orf30	1.0191	0.0272956	>sp|Q96DZ1|ERLEC_HUMAN Endoplasmic reticulum lectin 1 OS=Homo sapiens GN=ERLEC1 PE=1 SV=1
O60701	UGDH	1.0212	0.0302654	>sp|O60701|UGDH_HUMAN UDP-glucose 6-dehydrogenase OS=Homo sapiens GN=UGDH PE=1 SV=1
Q712K3	CDC34B	1.0227	0.032383	>sp|Q712K3|UB2R2_HUMAN Ubiquitin-conjugating enzyme E2 R2 OS=Homo sapiens GN=UBE2R2 PE=1 SV=1
Q8WTV0	CD36L1	1.0239	0.0340748	>sp|Q8WTV0|SCRB1_HUMAN Scavenger receptor class B member 1 OS=Homo sapiens GN=SCARB1 PE=1 SV=1
Q9UDY4	DNAJB4	1.0264	0.0375931	>sp|Q9UDY4|DNJB4_HUMAN DnaJ homolog subfamily B member 4 OS=Homo sapiens GN=DNAJB4 PE=1 SV=1
Q9NVD7	MXRA2	1.027	0.0384362	>sp|Q9NVD7|PARVA_HUMAN Alpha-parvin OS=Homo sapiens GN=PARVA PE=1 SV=1
P36578	RPL1	1.0279	0.0396999	>sp|P36578|RL4_HUMAN 60S ribosomal protein L4 OS=Homo sapiens GN=RPL4 PE=1 SV=5
P04908	H2AFA	1.0293	0.0416635	>sp|P04908|H2A1B_HUMAN Histone H2A type 1-B/E OS=Homo sapiens GN=HIST1H2AB PE=1 SV=2;>sp|P20671|H2A1D_HUMAN Histone H2A type 1-D OS=Homo sapiens GN=HIST1H2AD PE=1 SV=2;>sp|Q7L7L0|H2A3_HUMAN Histone H2A type 3 OS=Homo sapiens GN=HIST3H2A PE=1 SV=3;>sp|P1610
Q07817	BCL2L	1.0308	0.0437644	>sp|Q07817|B2CL1_HUMAN Bcl-2-like protein 1 OS=Homo sapiens GN=BCL2L1 PE=1 SV=1
P49588	AARS	1.031	0.0440443	>sp|P49588|SYAC_HUMAN Alanyl-tRNA synthetase, cytoplasmic OS=Homo sapiens GN=AARS PE=1 SV=2
Q13200	PSMD2	1.0314	0.044604	>sp|Q13200|PSMD2_HUMAN 26S proteasome non-ATPase regulatory subunit 2 OS=Homo sapiens GN=PSMD2 PE=1 SV=3
P43307	PSEC0262	1.0327	0.0464212	>sp|P43307|SSRA_HUMAN Translocon-associated protein subunit alpha OS=Homo sapiens GN=SSR1 PE=1 SV=3
Q9UBS4	DNAJB11	1.0362	0.0513025	>sp|Q9UBS4|DJB11_HUMAN DnaJ homolog subfamily B member 11 OS=Homo sapiens GN=DNAJB11 PE=1 SV=1
Q9BRX2	CGI-17	1.0388	0.0549179	>sp|Q9BRX2|PELO_HUMAN Protein pelota homolog OS=Homo sapiens GN=PELO PE=1 SV=1
Q8N7H5	PAF1	1.0392	0.0554733	>sp|Q8N7H5|PAF1_HUMAN RNA polymerase II-associated factor 1 homolog OS=Homo sapiens GN=PAF1 PE=1 SV=2
Q6PHR2	ULK3	1.0411	0.0581086	>sp|Q6PHR2|ULK3_HUMAN Serine/threonine-protein kinase ULK3 OS=Homo sapiens GN=ULK3 PE=1 SV=2
Q6NXR4	C8orf41	1.042	0.0593553	>sp|Q6NXR4|CH041_HUMAN Uncharacterized protein C8orf41 OS=Homo sapiens GN=C8orf41 PE=1 SV=1
P05783	CYK18	1.0451	0.063641	>sp|P05783|K1C18_HUMAN Keratin, type I cytoskeletal 18 OS=Homo sapiens GN=KRT18 PE=1 SV=2
Q9Y282	C20orf47	1.0459	0.0647449	>sp|Q9Y282|ERGI3_HUMAN Endoplasmic reticulum-Golgi intermediate compartment protein 3 OS=Homo sapiens GN=ERGIC3 PE=1 SV=1
O75792	RNASEH2A	1.0479	0.067501	>sp|O75792|RNH2A_HUMAN Ribonuclease H2 subunit A OS=Homo sapiens GN=RNASEH2A PE=1 SV=2
Q14651	PLS1	1.0486	0.0684645	>sp|Q14651|PLSI_HUMAN Plastin-1 OS=Homo sapiens GN=PLS1 PE=1 SV=2
P53350	PLK	1.0499	0.0702519	>sp|P53350|PLK1_HUMAN Serine/threonine-protein kinase PLK1 OS=Homo sapiens GN=PLK1 PE=1 SV=1
Q16851	UGP1	1.0507	0.0713508	>sp|Q16851|UGPA_HUMAN UTP--glucose-1-phosphate uridylyltransferase OS=Homo sapiens GN=UGP2 PE=1 SV=5
Q9NVX2	HUSSY-07	1.0508	0.0714881	>sp|Q9NVX2|NLE1_HUMAN Notchless protein homolog 1 OS=Homo sapiens GN=NLE1 PE=1 SV=4
Q13547	HDAC1	1.0514	0.0723116	>sp|Q13547|HDAC1_HUMAN Histone deacetylase 1 OS=Homo sapiens GN=HDAC1 PE=1 SV=1
Q8IVT2	C19orf21	1.0518	0.0728604	>sp|Q8IVT2|CS021_HUMAN Uncharacterized protein C19orf21 OS=Homo sapiens GN=C19orf21 PE=1 SV=1
Q92804	RBP56	1.052	0.0731347	>sp|Q92804|RBP56_HUMAN TATA-binding protein-associated factor 2N OS=Homo sapiens GN=TAF15 PE=1 SV=1
Q9BUJ2	E1BAP5	1.0586	0.0821576	>sp|Q9BUJ2|HNRL1_HUMAN Heterogeneous nuclear ribonucleoprotein U-like protein 1 OS=Homo sapiens GN=HNRNPUL1 PE=1 SV=2
Q15014	KIAA0026	1.0592	0.082975	>sp|Q15014|MO4L2_HUMAN Mortality factor 4-like protein 2 OS=Homo sapiens GN=MORF4L2 PE=1 SV=1
Q01813	PFKF	1.0608	0.0851527	>sp|Q01813|K6PP_HUMAN 6-phosphofructokinase type C OS=Homo sapiens GN=PFKP PE=1 SV=2
O14656	DQ2	1.0632	0.088413	>sp|O14656|TOR1A_HUMAN Torsin-1A OS=Homo sapiens GN=TOR1A PE=1 SV=1
Q6XQN6	FHIP	1.0667	0.0931545	>sp|Q6XQN6|PNCB_HUMAN Nicotinate phosphoribosyltransferase OS=Homo sapiens GN=NAPRT1 PE=1 SV=2
P62807	H2BFA	1.0707	0.0985543	>sp|P62807|H2B1C_HUMAN Histone H2B type 1-C/E/F/G/I OS=Homo sapiens GN=HIST1H2BC PE=1 SV=4;>sp|Q16778|H2B2E_HUMAN Histone H2B type 2-E OS=Homo sapiens GN=HIST2H2BE PE=1 SV=3;>sp|O60814|H2B1K_HUMAN Histone H2B type 1-K OS=Homo sapiens GN=HIST1H2BK PE=1 SV=3
Q6NZI2	FKSG13	1.071	0.0989585	>sp|Q6NZI2|PTRF_HUMAN Polymerase I and transcript release factor OS=Homo sapiens GN=PTRF PE=1 SV=1
Q8WW22	DNAJA4	1.0731	0.101785	>sp|Q8WW22|DNJA4_HUMAN DnaJ homolog subfamily A member 4 OS=Homo sapiens GN=DNAJA4 PE=1 SV=1
Q8TAV0	FAM76A	1.0783	0.108759	>sp|Q8TAV0|FA76A_HUMAN Protein FAM76A OS=Homo sapiens GN=FAM76A PE=2 SV=1
Q99442	SEC62	1.0802	0.111298	>sp|Q99442|SEC62_HUMAN Translocation protein SEC62 OS=Homo sapiens GN=SEC62 PE=1 SV=1
Q9P2J5	KIAA1352	1.0821	0.113834	>sp|Q9P2J5|SYLC_HUMAN Leucyl-tRNA synthetase, cytoplasmic OS=Homo sapiens GN=LARS PE=1 SV=2
P05026	ATP1B	1.0838	0.116099	>sp|P05026|AT1B1_HUMAN Sodium/potassium-transporting ATPase subunit beta-1 OS=Homo sapiens GN=ATP1B1 PE=1 SV=1
Q9UJX3	ANAPC7	1.088	0.121679	>sp|Q9UJX3|APC7_HUMAN Anaphase-promoting complex subunit 7 OS=Homo sapiens GN=ANAPC7 PE=1 SV=4
Q53EZ4	C10orf3	1.0902	0.124593	>sp|Q53EZ4|CEP55_HUMAN Centrosomal protein of 55 kDa OS=Homo sapiens GN=CEP55 PE=1 SV=3
P43034	LIS1	1.0904	0.124857	>sp|P43034|LIS1_HUMAN Platelet-activating factor acetylhydrolase IB subunit alpha OS=Homo sapiens GN=PAFAH1B1 PE=1 SV=2
Q6IN84	MRM1	1.0904	0.124857	>sp|Q6IN84|MRM1_HUMAN rRNA methyltransferase 1, mitochondrial OS=Homo sapiens GN=MRM1 PE=1 SV=1
Q8IXQ3	C9orf40	1.0911	0.125783	>sp|Q8IXQ3|CI040_HUMAN Uncharacterized protein C9orf40 OS=Homo sapiens GN=C9orf40 PE=1 SV=1
P50613	CDK7	1.0914	0.12618	>sp|P50613|CDK7_HUMAN Cell division protein kinase 7 OS=Homo sapiens GN=CDK7 PE=1 SV=1
Q9Y263	PLAA	1.0914	0.12618	>sp|Q9Y263|PLAP_HUMAN Phospholipase A-2-activating protein OS=Homo sapiens GN=PLAA PE=1 SV=2
Q9GZS3	WDR61	1.0919	0.126841	>sp|Q9GZS3|WDR61_HUMAN WD repeat-containing protein 61 OS=Homo sapiens GN=WDR61 PE=1 SV=1
O00409	C14orf116	1.0923	0.127369	>sp|O00409|FOXN3_HUMAN Forkhead box protein N3 OS=Homo sapiens GN=FOXN3 PE=1 SV=1
Q9GZU8	C16orf94	1.0924	0.127501	>sp|Q9GZU8|F192A_HUMAN Protein FAM192A OS=Homo sapiens GN=FAM192A PE=1 SV=1
P68032	ACTC	1.0935	0.128953	>sp|P68032|ACTC_HUMAN Actin, alpha cardiac muscle 1 OS=Homo sapiens GN=ACTC1 PE=1 SV=1;>sp|P68133|ACTS_HUMAN Actin, alpha skeletal muscle OS=Homo sapiens GN=ACTA1 PE=1 SV=1;>sp|P62736|ACTA_HUMAN Actin, aortic smooth muscle OS=Homo sapiens GN=ACTA2 PE=1 SV=
Q53GQ0	HSD17B12	1.0937	0.129217	>sp|Q53GQ0|DHB12_HUMAN Estradiol 17-beta-dehydrogenase 12 OS=Homo sapiens GN=HSD17B12 PE=1 SV=2
Q8WX92	COBRA1	1.0947	0.130536	>sp|Q8WX92|NELFB_HUMAN Negative elongation factor B OS=Homo sapiens GN=COBRA1 PE=1 SV=1
Q9BYC2	FKSG25	1.09507	0.131019	>sp|Q9BYC2|SCOT2_HUMAN Succinyl-CoA:3-ketoacid-coenzyme A transferase 2, mitochondrial OS=Homo sapiens GN=OXCT2 PE=2 SV=2
P36952	PI5	1.097	0.133564	>sp|P36952|SPB5_HUMAN Serpin B5 OS=Homo sapiens GN=SERPINB5 PE=1 SV=2
Q7KZ85	KIAA0162	1.0999	0.137372	>sp|Q7KZ85|SPT6H_HUMAN Transcription elongation factor SPT6 OS=Homo sapiens GN=SUPT6H PE=1 SV=2
P53611	GGTB	1.1009	0.138683	>sp|P53611|PGTB2_HUMAN Geranylgeranyl transferase type-2 subunit beta OS=Homo sapiens GN=RABGGTB PE=1 SV=2
P99999	CYC	1.1021	0.140255	>sp|P99999|CYC_HUMAN Cytochrome c OS=Homo sapiens GN=CYCS PE=1 SV=2
O60488	ACS4	1.1023	0.140517	>sp|O60488|ACSL4_HUMAN Long-chain-fatty-acid--CoA ligase 4 OS=Homo sapiens GN=ACSL4 PE=1 SV=2
O15143	ARC41	1.1026	0.14091	>sp|O15143|ARC1B_HUMAN Actin-related protein 2/3 complex subunit 1B OS=Homo sapiens GN=ARPC1B PE=1 SV=3
P11279	LAMP1	1.1055	0.144699	>sp|P11279|LAMP1_HUMAN Lysosome-associated membrane glycoprotein 1 OS=Homo sapiens GN=LAMP1 PE=1 SV=3
Q17RS7	GEN1	1.1082	0.148218	>sp|Q17RS7|GEN_HUMAN Flap endonuclease GEN homolog 1 OS=Homo sapiens GN=GEN1 PE=2 SV=2
Q9BUP3	CC3	1.1125	0.153805	>sp|Q9BUP3|HTAI2_HUMAN Oxidoreductase HTATIP2 OS=Homo sapiens GN=HTATIP2 PE=1 SV=1
P11766	ADH5	1.1127	0.154065	>sp|P11766|ADHX_HUMAN Alcohol dehydrogenase class-3 OS=Homo sapiens GN=ADH5 PE=1 SV=4
P62280	RPS11	1.1157	0.157949	>sp|P62280|RS11_HUMAN 40S ribosomal protein S11 OS=Homo sapiens GN=RPS11 PE=1 SV=3
P28332	ADH6	1.1201	0.163628	>sp|P28332|ADH6_HUMAN Alcohol dehydrogenase 6 OS=Homo sapiens GN=ADH6 PE=2 SV=2
Q9H9P8	C14orf160	1.1201	0.163628	>sp|Q9H9P8|L2HDH_HUMAN L-2-hydroxyglutarate dehydrogenase, mitochondrial OS=Homo sapiens GN=L2HGDH PE=1 SV=2
Q4G176	ACSF3	1.1277	0.173383	>sp|Q4G176|ACSF3_HUMAN Acyl-CoA synthetase family member 3, mitochondrial OS=Homo sapiens GN=ACSF3 PE=1 SV=3
Q8NEF9	SRFBP1	1.1298	0.176067	>sp|Q8NEF9|SRFB1_HUMAN Serum response factor-binding protein 1 OS=Homo sapiens GN=SRFBP1 PE=1 SV=1
O94888	KIAA0794	1.1392	0.188021	>sp|O94888|UBXN7_HUMAN UBX domain-containing protein 7 OS=Homo sapiens GN=UBXN7 PE=1 SV=2
Q52LJ0	FAM98B	1.1406	0.189793	>sp|Q52LJ0|FA98B_HUMAN Protein FAM98B OS=Homo sapiens GN=FAM98B PE=1 SV=1
P47914	RPL29	1.1412	0.190552	>sp|P47914|RL29_HUMAN 60S ribosomal protein L29 OS=Homo sapiens GN=RPL29 PE=1 SV=2
Q9Y316	C2orf4	1.145	0.195348	>sp|Q9Y316|MEMO1_HUMAN Protein MEMO1 OS=Homo sapiens GN=MEMO1 PE=1 SV=1
P80303	NEFA	1.1481	0.199248	>sp|P80303|NUCB2_HUMAN Nucleobindin-2 OS=Homo sapiens GN=NUCB2 PE=1 SV=2
P68431	H3FA	1.1784	0.236829	>sp|P68431|H31_HUMAN Histone H3.1 OS=Homo sapiens GN=HIST1H3A PE=1 SV=2;>sp|P84243|H33_HUMAN Histone H3.3 OS=Homo sapiens GN=H3F3A PE=1 SV=2;>sp|Q16695|H31T_HUMAN Histone H3.1t OS=Homo sapiens GN=HIST3H3 PE=1 SV=3;>sp|Q71DI3|H32_HUMAN Histone H3.2 OS=Homo
P35354	COX2	1.1865	0.246712	>sp|P35354|PGH2_HUMAN Prostaglandin G/H synthase 2 OS=Homo sapiens GN=PTGS2 PE=1 SV=2
P46783	RPS10	1.1911	0.252295	>sp|P46783|RS10_HUMAN 40S ribosomal protein S10 OS=Homo sapiens GN=RPS10 PE=1 SV=1
P43355	MAGE1	1.1971	0.259544	>sp|P43355|MAGA1_HUMAN Melanoma-associated antigen 1 OS=Homo sapiens GN=MAGEA1 PE=1 SV=1
Q6UX04	CWC27	1.2003	0.263395	>sp|Q6UX04|CWC27_HUMAN Peptidyl-prolyl cis-trans isomerase CWC27 homolog OS=Homo sapiens GN=CWC27 PE=1 SV=1
P52948	ADAR2	1.2087	0.273456	>sp|P52948|NUP98_HUMAN Nuclear pore complex protein Nup98-Nup96 OS=Homo sapiens GN=NUP98 PE=1 SV=4
Q96BN8	FAM105B	1.2243	0.291957	>sp|Q96BN8|F105B_HUMAN Protein FAM105B OS=Homo sapiens GN=FAM105B PE=1 SV=3
O14828	C1orf3	1.238	0.308011	>sp|O14828|SCAM3_HUMAN Secretory carrier-associated membrane protein 3 OS=Homo sapiens GN=SCAMP3 PE=1 SV=3
P14923	CTNNG	1.2523	0.32458	>sp|P14923|PLAK_HUMAN Junction plakoglobin OS=Homo sapiens GN=JUP PE=1 SV=3
O76064	KIAA0646	1.3296	0.410992	>sp|O76064|RNF8_HUMAN E3 ubiquitin-protein ligase RNF8 OS=Homo sapiens GN=RNF8 PE=1 SV=1
A6NKF1	SAC3D1	1.3536	0.436801	>sp|A6NKF1|SAC31_HUMAN SAC3 domain-containing protein 1 OS=Homo sapiens GN=SAC3D1 PE=1 SV=2
Q15149	PLEC1	1.3642	0.448055	>sp|Q15149|PLEC_HUMAN Plectin OS=Homo sapiens GN=PLEC PE=1 SV=3
P13929	ENO3	1.3667	0.450697	>sp|P13929|ENOB_HUMAN Beta-enolase OS=Homo sapiens GN=ENO3 PE=1 SV=4
O95067	CCNB2	1.3669	0.450908	>sp|O95067|CCNB2_HUMAN G2/mitotic-specific cyclin-B2 OS=Homo sapiens GN=CCNB2 PE=1 SV=1
