# Supplementary material for: Cell Cycle-Regulated Protein Abundance Changes in Synchronously Proliferating HeLa Cells Include Regulation of Pre-mRNA Splicing Proteins
Source: PLoS One. 2013 Mar 8;8(3):e58456. doi: 10.1371/journal.pone.0058456 (PMC3592840; doi:10.1371/journal.pone.0058456)
Supplement: Table S4 — Protein changes induced by MG132 treatment at the S/G2 transition and harvested 2 hrs later in G2 phase. (XLS) [file pone.0058456.s008.xls]

## Sheet: Table of Contents
Supplementary Table 4. Protein IDs and quantitation ratios for the S to G2 dataset following MG132 treatment.
Sheet	Title	Description
1	Increased with MG132	List of proteins that increased with the addition of MG132 (H/M ratio)
2	Decreased with MG132	List of proteins that decreased with the addition of MG132 (H/M ratio)
3	No Change with MG132	List of proteins that did not change with the addition of MG132 (H/M ratio)

## Sheet: 1. Increase with MG132
Proteins that increased after treatment with MG132
Uniprot Accession	Gene Name	Heavy/Med	Log2(H/M)	Gene Description
P05091	ALDH2	76.297	6.25355	Aldehyde dehydrogenase, mitochondrial;ALDH class 2;ALDH-E2;ALDHI
Q9Y2K3	MYH15	3.4257	1.7764	Myosin heavy chain 15;Myosin-15
P05109	S10A8	3.3447	1.74188	Calgranulin-A;Calprotectin L1L subunit;Cystic fibrosis antigen;Leukocyte L1 complex light chain;Migration inhibitory factor-related protein 8;Protein S100-A8;S100 calcium-binding protein A8;Urinary stone protein band A
Q08623	HDHD1	2.754	1.46153	Haloacid dehalogenase-like hydrolase domain-containing protein 1A;Protein GS1
Q53EL6	PDCD4	2.5773	1.36586	Neoplastic transformation inhibitor protein;Nuclear antigen H731-like;Programmed cell death protein 4;Protein 197/15a
Q92522	H1X	2.4492	1.29231	Histone H1x
P31151	S10A7	2.3812	1.25169	Protein S100-A7;Psoriasin;S100 calcium-binding protein A7
P62910	RL32	2.2239	1.15309	60S ribosomal protein L32
Q5T749	KPRP	2.205	1.14078	Keratinocyte proline-rich protein
P42766	RL35	2.1744	1.12062	60S ribosomal protein L35
P62841	RS15	2.1614	1.11197	40S ribosomal protein S15;RIG protein
Q9Y2T3	GUAD	2.1579	1.10963	Guanine aminohydrolase;Guanine deaminase;p51-nedasin
P62861	RS30	2.1197	1.08386	40S ribosomal protein S30
A8MW06	TMSL3	2.0886	1.06254	Thymosin beta-4-like protein 3;Fx;Hematopoietic system regulatory peptide;Seraspenide;Thymosin beta-4;Putative thymosin beta-4-like protein 6;Putative thymosin beta-4-like protein 1;Putative thymosin beta-4-like protein 2
P62424	RL7A	2.0398	1.02843	60S ribosomal protein L7a;PLA-X polypeptide;Surfeit locus protein 3
P47914	RL29	2.0233	1.01671	60S ribosomal protein L29;Cell surface heparin-binding protein HIP
P62750	RL23A	2.0187	1.01343	60S ribosomal protein L23a
Q9NQR4	NIT2	1.9962	0.997256	Nitrilase homolog 2;Omega-amidase NIT2
P49207	RL34	1.9878	0.991173	60S ribosomal protein L34
P30154	2AAB	1.9657	0.975043	PP2A subunit A isoform PR65-beta;PP2A subunit A isoform R1-beta;Serine/threonine-protein phosphatase 2A 65 kDa regulatory subunit A beta isoform
P23921	RIR1	1.9595	0.970486	Ribonucleoside-diphosphate reductase large subunit;Ribonucleoside-diphosphate reductase subunit M1;Ribonucleotide reductase large subunit
P62753	RS6	1.9441	0.959102	40S ribosomal protein S6;Phosphoprotein NP33
P62280	RS11	1.9278	0.946955	40S ribosomal protein S11
P63173	RL38	1.9224	0.942909	60S ribosomal protein L38
P83731	RL24	1.921	0.941858	60S ribosomal protein L24;60S ribosomal protein L30
O14513	NCKP5	1.9155	0.937721	Nck-associated protein 5;Peripheral clock protein
Q71UM5	RS27L	1.9134	0.936139	40S ribosomal protein S27-like
P05413	FABPH	1.9098	0.933422	Fatty acid-binding protein 3;Fatty acid-binding protein, heart;Heart-type fatty acid-binding protein;Mammary-derived growth inhibitor;Muscle fatty acid-binding protein
Q02878	RL6	1.9088	0.932666	60S ribosomal protein L6;Neoplasm-related protein C140;Tax-responsive enhancer element-binding protein 107
P61247	RS3A	1.9062	0.930699	40S ribosomal protein S3a;v-fos transformation effector protein
P62851	RS25	1.9037	0.928806	40S ribosomal protein S25
P46779	RL28	1.8991	0.925316	60S ribosomal protein L28
P62241	RS8	1.8948	0.922046	40S ribosomal protein S8
Q9Y281	COF2	1.884	0.913799	Cofilin, muscle isoform;Cofilin-2
P40429	RL13A	1.8735	0.905736	23 kDa highly basic protein;60S ribosomal protein L13a;Putative 60S ribosomal protein L13a-like MGC87657
P39019	RS19	1.8687	0.902035	40S ribosomal protein S19
P05388	RLA0	1.8619	0.896776	60S acidic ribosomal protein P0;60S ribosomal protein L10E;60S acidic ribosomal protein P0-like
Q9NT62	ATG3	1.8482	0.886121	APG3-like;Autophagy-related protein 3;Protein PC3-96
O15511	ARPC5	1.8464	0.884715	Actin-related protein 2/3 complex subunit 5;Arp2/3 complex 16 kDa subunit
P83881	RL36A	1.8332	0.874364	60S ribosomal protein L36a;60S ribosomal protein L44;Cell growth-inhibiting gene 15 protein;Cell migration-inducing gene 6 protein;60S ribosomal protein L36a-like
P27635	RL10	1.8311	0.872711	60S ribosomal protein L10;Laminin receptor homolog;Protein QM;Tumor suppressor QM;60S ribosomal protein L10-like
P51397	DAP1	1.8304	0.872159	Death-associated protein 1
P18077	RL35A	1.8089	0.855113	60S ribosomal protein L35a;Cell growth-inhibiting gene 33 protein
P62277	RS13	1.7996	0.847676	40S ribosomal protein S13
P84098	RL19	1.798	0.846393	60S ribosomal protein L19
Q9Y3U8	RL36	1.7965	0.845189	60S ribosomal protein L36
P36578	RL4	1.7934	0.842697	60S ribosomal protein L1;60S ribosomal protein L4
P26373	RL13	1.7749	0.827738	60S ribosomal protein L13;Breast basic conserved protein 1
P61353	RL27	1.772	0.825379	60S ribosomal protein L27
P62701	RS4X	1.7659	0.820404	40S ribosomal protein S4, X isoform;SCR10;Single copy abundant mRNA protein
Q13155	AIMP2	1.7621	0.817296	Aminoacyl tRNA synthase complex-interacting multifunctional protein 2;Multisynthase complex auxiliary component p38;Protein JTV-1
Q8WXD5	GEMI6	1.7578	0.813771	Gem-associated protein 6;SIP2
P30050	RL12	1.7557	0.812046	60S ribosomal protein L12
P62847	RS24	1.7523	0.80925	40S ribosomal protein S24
P62273	RS29	1.75	0.807355	40S ribosomal protein S29
P60866	RS20	1.749	0.80653	40S ribosomal protein S20
P61254	RL26	1.7489	0.806448	60S ribosomal protein L26;60S ribosomal protein L26-like 1
O75391	SPAG7	1.7478	0.80554	Sperm-associated antigen 7
P42677	RS27	1.7469	0.804797	40S ribosomal protein S27;Metallopan-stimulin 1
P62917	RL8	1.7458	0.803888	60S ribosomal protein L8
Q14980	NUMA1	1.7442	0.802565	Nuclear mitotic apparatus protein 1;SP-H antigen
P18124	RL7	1.7384	0.79776	60S ribosomal protein L7
P15880	RS2	1.7326	0.792939	40S ribosomal protein S2;40S ribosomal protein S4;Protein LLRep3
Q9BRJ6	CG050	1.7315	0.792022	Uncharacterized protein C7orf50
Q99733	NP1L4	1.7272	0.788435	Nucleosome assembly protein 1-like 4;Nucleosome assembly protein 2
P62854	RS26	1.7195	0.781989	40S ribosomal protein S26;Putative 40S ribosomal protein S26-like 1
Q02543	RL18A	1.7172	0.780058	60S ribosomal protein L18a
P32969	RL9	1.7135	0.776946	60S ribosomal protein L9
P62244	RS15A	1.7072	0.771632	40S ribosomal protein S15a
P46782	RS5	1.6959	0.762051	40S ribosomal protein S5;40S ribosomal protein S5, N-terminally processed
P18621	RL17	1.6899	0.756938	60S ribosomal protein L17;60S ribosomal protein L23;PD-1
P62888	RL30	1.68928	0.756404	60S ribosomal protein L30
P62269	RS18	1.6836	0.751549	40S ribosomal protein S18;Ke-3
Q8NC51	PAIRB	1.6664	0.736735	PAI1 RNA-binding protein 1;Plasminogen activator inhibitor 1 RNA-binding protein;SERPINE1 mRNA-binding protein 1
Q7Z4L5	TT21B	1.6561	0.72779	Tetratricopeptide repeat protein 21B
P25398	RS12	1.6548	0.726657	40S ribosomal protein S12
Q9Y5A9	YTHD2	1.6534	0.725436	CLL-associated antigen KW-14;High-glucose-regulated protein 8;Renal carcinoma antigen NY-REN-2;YTH domain family protein 2
P46781	RS9	1.6437	0.716947	40S ribosomal protein S9
P27105	STOM	1.6415	0.715015	Erythrocyte band 7 integral membrane protein;Protein 7.2b;Stomatin
Q07020	RL18	1.6403	0.71396	60S ribosomal protein L18
P62829	RL23	1.6362	0.710349	60S ribosomal protein L17;60S ribosomal protein L23
P63220	RS21	1.6351	0.709379	40S ribosomal protein S21
P62899	RL31	1.634	0.708408	60S ribosomal protein L31
P08708	RS17	1.6315	0.706199	40S ribosomal protein S17
P62913	RL11	1.6312	0.705934	60S ribosomal protein L11;CLL-associated antigen KW-12
P61313	RL15	1.6253	0.700706	60S ribosomal protein L15
P55735	SEC13	1.6241	0.69964	Protein SEC13 homolog;SEC13-like protein 1;SEC13-related protein
P62906	RL10A	1.6178	0.694033	60S ribosomal protein L10a;CSA-19;Neural precursor cell expressed developmentally down-regulated protein 6
P08865	RSSA	1.6126	0.689389	37 kDa laminin receptor precursor;37/67 kDa laminin receptor;40S ribosomal protein SA;67 kDa laminin receptor;Colon carcinoma laminin-binding protein;Laminin receptor 1;Laminin-binding protein precursor p40;Multidrug resistance-associated protein MGr1-Ag;NEM/1CHD4
P61626	LYSC	1.609	0.686164	1,4-beta-N-acetylmuramidase C;Lysozyme C
Q9BX68	HINT2	1.6057	0.683202	HINT-3;Histidine triad nucleotide-binding protein 2, mitochondrial;HIT-17kDa;PKCI-1-related HIT protein
P16070	CD44	1.6043	0.681944	CD44 antigen;CDw44;Epican;Extracellular matrix receptor III;GP90 lymphocyte homing/adhesion receptor;Heparan sulfate proteoglycan;Hermes antigen;HUTCH-I;Hyaluronate receptor;Phagocytic glycoprotein 1;Phagocytic glycoprotein I
Q9BQE5	APOL2	1.5998	0.677892	Apolipoprotein L2;Apolipoprotein L-II
P51151	RAB9A	1.5961	0.674551	Ras-related protein Rab-9A
Q14914	PTGR1	1.5913	0.670206	15-oxoprostaglandin 13-reductase;NADP-dependent leukotriene B4 12-hydroxydehydrogenase;Prostaglandin reductase 1
P09497	CLCB	1.5907	0.669662	Clathrin light chain B
P46776	RL27A	1.5876	0.666847	60S ribosomal protein L27a
P35268	RL22	1.5852	0.664665	60S ribosomal protein L22;EBER-associated protein;Epstein-Barr virus small RNA-associated protein;Heparin-binding protein HBp15
P62263	RS14	1.5846	0.664119	40S ribosomal protein S14
P46783	RS10	1.5834	0.663026	40S ribosomal protein S10
P62857	RS28	1.5763	0.656542	40S ribosomal protein S28
P62249	RS16	1.5719	0.652509	40S ribosomal protein S16
P46778	RL21	1.5541	0.636079	60S ribosomal protein L21
O43670	ZN207	1.5396	0.622556	Zinc finger protein 207
P05386	RLA1	1.52795	0.611597	60S acidic ribosomal protein P1
Q15651	HMGN3	1.5169	0.601126	High mobility group nucleosome-binding domain-containing protein 3;Thyroid receptor-interacting protein 7;High mobility group nucleosome-binding domain-containing protein 2;Non-histone chromosomal protein HMG-17
Q9NRX4	PHP14	1.5153	0.599603	14 kDa phosphohistidine phosphatase;Phosphohistidine phosphatase 1;Protein janus-A homolog
O60610	DIAP1	1.5135	0.597889	Diaphanous-related formin-1;Protein diaphanous homolog 1
Q6PKG0	LARP1	1.5114	0.595886	La ribonucleoprotein domain family member 1;La-related protein 1
P10599	THIO	1.5047	0.589476	ATL-derived factor;Surface-associated sulphydryl protein;Thioredoxin
Q99747	SNAG	1.5034	0.588229	Gamma-soluble NSF attachment protein;N-ethylmaleimide-sensitive factor attachment protein gamma
P63244	GBLP	1.5019	0.586789	Cell proliferation-inducing gene 21 protein;Guanine nucleotide-binding protein subunit beta-2-like 1;Guanine nucleotide-binding protein subunit beta-like protein 12.3;Human lung cancer oncogene 7 protein;Receptor for activated C kinase;Receptor of activated protein kinase C 1
P50914	RL14	1.5002	0.585155	60S ribosomal protein L14;CAG-ISL 7

## Sheet: 2. Decrease with MG132
Proteins that decreased after treatment with MG132
Uniprot Accession	Gene Name	Heavy/Med	Log2(H/M)	Gene Description
P31944	CASPE	0.0074149	-7.07536	Caspase-14;Caspase-14 subunit p10;Caspase-14 subunit p19
Q9Y3E5	PTH2	0.11914	-3.06927	Bcl-2 inhibitor of transcription 1;Peptidyl-tRNA hydrolase 2, mitochondrial
Q96B97	SH3K1	0.20963	-2.25408	Cbl-interacting protein of 85 kDa;CD2-binding protein 3;Human Src family kinase-binding protein 1;SH3 domain-containing kinase-binding protein 1
P51812	KS6A3	0.29396	-1.76631	90 kDa ribosomal protein S6 kinase 3;Insulin-stimulated protein kinase 1;MAP kinase-activated protein kinase 1b;pp90RSK2;Ribosomal protein S6 kinase alpha-3;Ribosomal S6 kinase 2
O43719	HTSF1	0.29811	-1.74608	HIV Tat-specific factor 1
Q13162	PRDX4	0.32099	-1.6394	Antioxidant enzyme AOE372;Peroxiredoxin IV;Peroxiredoxin-4;Thioredoxin peroxidase AO372;Thioredoxin-dependent peroxide reductase A0372
Q5T1J5	CHCH9	0.35429	-1.497	Coiled-coil-helix-coiled-coil-helix domain-containing protein 9, mitochondrial;Aging-associated gene 10 protein;Coiled-coil-helix-coiled-coil-helix domain-containing protein 2, mitochondrial;HCV NS2 trans-regulated protein
P47813	IF1AX	0.37559	-1.41277	Eukaryotic translation initiation factor 1A, X-chromosomal;Eukaryotic translation initiation factor 4C;Eukaryotic translation initiation factor 1A, Y-chromosomal
Q8NFH5	NUP53	0.3827	-1.38571	35 kDa nucleoporin;Mitotic phosphoprotein 44;Nuclear pore complex protein Nup53;Nucleoporin Nup35;Nucleoporin NUP53
P15924	DESP	0.38696	-1.36974	250/210 kDa paraneoplastic pemphigus antigen;Desmoplakin
Q9NS69	TOM22	0.4055	-1.30223	1C9-2;Mitochondrial import receptor subunit TOM22 homolog;Translocase of outer membrane 22 kDa subunit homolog
Q15785	TOM34	0.4083	-1.2923	Mitochondrial import receptor subunit TOM34;Translocase of outer membrane 34 kDa subunit
Q96FQ6	S10AG	0.41823	-1.25763	Aging-associated gene 13 protein;Protein S100-A16;Protein S100-F;S100 calcium-binding protein A16
P81605	DCD	0.42819	-1.22368	DCD-1;Dermcidin;Preproteolysin;Survival-promoting peptide
P31025	LCN1	0.43694	-1.19449	Lipocalin-1;Tear lipocalin;Tear prealbumin;Von Ebner gland protein;Putative lipocalin 1-like protein 1
Q92599	SEPT9	0.43728	-1.19337	Septin-8
Q15149	PLEC	0.44192	-1.17814	Hemidesmosomal protein 1;Plectin-1
P09038	FGF2	0.44208	-1.17762	Basic fibroblast growth factor;Heparin-binding growth factor 2
P08648	ITA5	0.444	-1.17137	CD49 antigen-like family member E;Fibronectin receptor subunit alpha;Integrin alpha-5;Integrin alpha-5 heavy chain;Integrin alpha-5 light chain;Integrin alpha-F;VLA-5
Q96SZ5	AEDO	0.45092	-1.14906	2-aminoethanethiol dioxygenase;Cysteamine dioxygenase
P06899	H2B1J	0.45296	-1.14254	Histone H2B type 1-J;Histone H2B.1;Histone H2B.r;Histone H2B type 1-O;Histone H2B.2;Histone H2B.n;Histone H2B type 1-B;Histone H2B.f;Histone H2B type 2-E;Histone H2B.q;Histone H2B-GL105;H2B type 12;Histone H2B type 3-B
Q00325	MPCP	0.45764	-1.12771	Phosphate carrier protein, mitochondrial;Phosphate transport protein;Solute carrier family 25 member 3
P58107	EPIPL	0.45967	-1.12133	450 kDa epidermal antigen;Epiplakin
O75431	MTX2	0.45968	-1.1213	Metaxin-2;Mitochondrial outer membrane import complex protein 2
P08134	RHOC	0.46322	-1.11023	Rho cDNA clone 9;Rho-related GTP-binding protein RhoC
Q99536	VAT1	0.46887	-1.09274	Synaptic vesicle membrane protein VAT-1 homolog
Q8WUU8	TM174	0.4749	-1.0743	Transmembrane protein 174
O00115	DNS2A	0.48074	-1.05667	Acid DNase;Deoxyribonuclease II alpha;Deoxyribonuclease-2-alpha;Lysosomal DNase II;R31240_2
P11498	PYC	0.48548	-1.04252	Pyruvate carboxylase, mitochondrial;Pyruvic carboxylase
P35080	PROF2	0.50169	-0.995132	Profilin II;Profilin-2
Q9BUR5	APOO	0.50273	-0.992144	Apolipoprotein O;Protein FAM121B
O14974	MYPT1	0.5047	-0.986502	Myosin phosphatase-targeting subunit 1;Protein phosphatase 1 regulatory subunit 12A;Protein phosphatase myosin-binding subunit
P28482	MK01	0.5073	-0.979089	ERT1;Extracellular signal-regulated kinase 2;MAP kinase isoform p42;Mitogen-activated protein kinase 1;Mitogen-activated protein kinase 2
Q02818	NUCB1	0.51305	-0.962829	CALNUC;Nucleobindin-1
Q9UBR2	CATZ	0.51674	-0.95249	Cathepsin P;Cathepsin X;Cathepsin Z
Q96HE7	ERO1A	0.52111	-0.94034	Endoplasmic oxidoreductin-1-like protein;ERO1-like protein alpha;Oxidoreductin-1-L-alpha
Q969G5	PRDBP	0.52138	-0.939593	Cavin-3;Protein kinase C delta-binding protein;Serum deprivation response factor-related gene product that binds to C-kinase
Q9H4A4	AMPB	0.52732	-0.923249	Aminopeptidase B;Arginine aminopeptidase;Arginyl aminopeptidase
P61019	RAB2A	0.52951	-0.91727	Ras-related protein Rab-2A
Q99661	KIF2C	0.5373	-0.8962	Kinesin-like protein 6;Kinesin-like protein KIF2C;Mitotic centromere-associated kinesin
P49721	PSB2	0.54195	-0.883768	Macropain subunit C7-I;Multicatalytic endopeptidase complex subunit C7-I;Proteasome component C7-I;Proteasome subunit beta type-2
P41091	IF2G	0.54307	-0.88079	Eukaryotic translation initiation factor 2 subunit 3;Eukaryotic translation initiation factor 2 subunit gamma X;Eukaryotic translation initiation factor 2 subunit 3-like protein;Eukaryotic translation initiation factor 2 subunit gamma A
P02545	LMNA	0.54496	-0.875778	70 kDa lamin;Lamin-A/C;Renal carcinoma antigen NY-REN-32
P61024	CKS1	0.55206	-0.857103	Cyclin-dependent kinases regulatory subunit 1
Q14166	TTL12	0.55278	-0.855223	Tubulin--tyrosine ligase-like protein 12
Q13349	ITAD	0.55945	-0.837919	ADB2;CD11 antigen-like family member D;Integrin alpha-D;Leukointegrin alpha D
P29144	TPP2	0.55955	-0.837661	Tripeptidyl aminopeptidase;Tripeptidyl-peptidase 2;Tripeptidyl-peptidase II
P01040	CYTA	0.5604	-0.835471	Cystatin-A;Cystatin-AS;Stefin-A
Q9Y2R9	RT07	0.56055	-0.835085	28S ribosomal protein S7, mitochondrial;bMRP-27a
Q8N9N7	LRC57	0.56195	-0.831486	Leucine-rich repeat-containing protein 57
Q16658	FSCN1	0.56239	-0.830357	55 kDa actin-bundling protein;Fascin;p55;Singed-like protein
Q9GZP4	CA128	0.56279	-0.829331	UPF0424 protein C1orf128
O95777	NAA38	0.56306	-0.828639	N-alpha-acetyltransferase 38, NatC auxiliary subunit;U6 snRNA-associated Sm-like protein LSm8
O60884	DNJA2	0.56314	-0.828434	Cell cycle progression restoration gene 3 protein;DnaJ homolog subfamily A member 2;Dnj3;HIRA-interacting protein 4;Renal carcinoma antigen NY-REN-14
Q6NYC8	PHTNS	0.56365	-0.827128	Phostensin;Protein phosphatase 1 F-actin cytoskeleton-targeting subunit
Q9Y6B6	SAR1B	0.56365	-0.827128	GTP-binding protein B;GTP-binding protein SAR1b
Q8N1F7	NUP93	0.56513	-0.823345	93 kDa nucleoporin;Nuclear pore complex protein Nup93;Nucleoporin Nup93
Q01082	SPTB2	0.56576	-0.821738	Beta-II spectrin;Fodrin beta chain;Spectrin beta chain, brain 1;Spectrin, non-erythroid beta chain 1
P30085	KCY	0.5672	-0.818071	Cytidine monophosphate kinase;Cytidylate kinase;Deoxycytidylate kinase;UMP-CMP kinase;Uridine monophosphate kinase;Uridine monophosphate/cytidine monophosphate kinase
P49327	FAS	0.5676	-0.817054	[Acyl-carrier-protein] S-acetyltransferase;[Acyl-carrier-protein] S-malonyltransferase;3-hydroxypalmitoyl-[acyl-carrier-protein] dehydratase;3-oxoacyl-[acyl-carrier-protein] reductase;3-oxoacyl-[acyl-carrier-protein] synthase;Enoyl-[acyl-carrier-protein] reductase;Fatty acid synthase;Oleoyl-[acyl-carrier-protein] hydrolase
Q9BPX5	ARP5L	0.5736	-0.801883	Actin-related protein 2/3 complex subunit 5-like protein;Arp2/3 complex 16 kDa subunit 2
Q13630	FCL	0.57473	-0.799044	GDP-4-keto-6-deoxy-D-mannose-3,5-epimerase-4-reductase;GDP-L-fucose synthase;Protein FX;Red cell NADP(H)-binding protein;Short-chain dehydrogenase/reductase family 4E member 1
A6NL28	TPM3L	0.57508	-0.798165	Putative tropomyosin alpha-3 chain-like protein
O94992	HEXI1	0.57687	-0.793682	Cardiac lineage protein 1;Estrogen down-regulated gene 1 protein;Hexamethylene bis-acetamide-inducible protein 1;Menage a quatre protein 1;Protein HEXIM1;Hexamethylene bis-acetamide-inducible protein 2;Protein HEXIM2
P08572	CO4A2	0.58005	-0.785751	Canstatin;Collagen alpha-2(IV) chain
P09661	RU2A	0.58517	-0.773072	U2 small nuclear ribonucleoprotein A
P40121	CAPG	0.58548	-0.772308	Actin regulatory protein CAP-G;Macrophage-capping protein
Q6Y7W6	PERQ2	0.59005	-0.761091	GRB10-interacting GYF protein 2;PERQ amino acid-rich with GYF domain-containing protein 2;Trinucleotide repeat-containing gene 15 protein
P20933	ASPG	0.59123	-0.758209	Aspartylglucosaminidase;Glycosylasparaginase;Glycosylasparaginase alpha chain;Glycosylasparaginase beta chain;N(4)-(beta-N-acetylglucosaminyl)-L-asparaginase;N4-(N-acetyl-beta-glucosaminyl)-L-asparagine amidase
P29966	MARCS	0.59385	-0.75183	Myristoylated alanine-rich C-kinase substrate;Protein kinase C substrate, 80 kDa protein, light chain
Q9UL25	RAB21	0.60363	-0.728264	Ras-related protein Rab-21
Q9NZ45	CISD1	0.603785	-0.727893	CDGSH iron sulfur domain-containing protein 1;MitoNEET
Q9NSE4	SYIM	0.604965	-0.725076	Isoleucine--tRNA ligase;Isoleucyl-tRNA synthetase, mitochondrial
P98179	RBM3	0.60533	-0.724206	Putative RNA-binding protein 3;RNA-binding motif protein 3;RNPL
P55265	DSRAD	0.60669	-0.720969	136 kDa double-stranded RNA-binding protein;Double-stranded RNA-specific adenosine deaminase;Interferon-inducible protein 4;K88DSRBP
Q99816	TS101	0.60823	-0.717311	ESCRT-I complex subunit TSG101;Tumor susceptibility gene 101 protein
P30453	1A34	0.61017	-0.712717	Aw-34;HLA class I histocompatibility antigen, A-10 alpha chain;HLA class I histocompatibility antigen, A-34 alpha chain;MHC class I antigen A*34;Aw-66;HLA class I histocompatibility antigen, A-66 alpha chain;MHC class I antigen A*66;HLA class I histocompatibility antigen, A-11 alpha chain;MHC class I antigen A*11;HLA class I histocompatibility antigen, A-25 alpha chain;MHC class I antigen A*25;HL…
Q9NUP9	LIN7C	0.61198	-0.708444	Mammalian lin-seven protein 3;Protein lin-7 homolog C;Vertebrate lin-7 homolog 3;Mammalian lin-seven protein 1;Protein lin-7 homolog A;Tax interaction protein 33;Vertebrate lin-7 homolog 1
Q16630	CPSF6	0.61273	-0.706677	Cleavage and polyadenylation specificity factor 68 kDa subunit;Cleavage and polyadenylation specificity factor subunit 6;Pre-mRNA cleavage factor Im 68 kDa subunit;Protein HPBRII-4/7
Q96A19	C102A	0.61573	-0.69963	Coiled-coil domain-containing protein 102A
P07954	FUMH	0.61578	-0.699513	Fumarate hydratase, mitochondrial
Q15029	U5S1	0.61618	-0.698576	116 kDa U5 small nuclear ribonucleoprotein component;Elongation factor Tu GTP-binding domain-containing protein 2;SNU114 homolog;U5 snRNP-specific protein, 116 kDa
Q92598	HS105	0.61728	-0.696003	Antigen NY-CO-25;Heat shock 110 kDa protein;Heat shock protein 105 kDa
Q10567	AP1B1	0.6173	-0.695956	Adapter-related protein complex 1 subunit beta-1;Adaptor protein complex AP-1 subunit beta-1;AP-1 complex subunit beta-1;Beta-1-adaptin;Beta-adaptin 1;Clathrin assembly protein complex 1 beta large chain;Golgi adaptor HA1/AP1 adaptin beta subunit
Q9H2M9	RBGPR	0.61943	-0.690987	Rab3 GTPase-activating protein 150 kDa subunit;Rab3 GTPase-activating protein non-catalytic subunit;Rab3-GAP p150;Rab3-GAP regulatory subunit;RGAP-iso
P04792	HSPB1	0.62243	-0.684016	28 kDa heat shock protein;Estrogen-regulated 24 kDa protein;Heat shock 27 kDa protein;Heat shock protein beta-1;Stress-responsive protein 27
P04899	GNAI2	0.62244	-0.683993	Adenylate cyclase-inhibiting G alpha protein;Guanine nucleotide-binding protein G(i) subunit alpha-2;Adenylate cyclase-stimulating G alpha protein;Extra large alphas protein;Guanine nucleotide-binding protein G(s) subunit alpha isoforms XLas;Guanine nucleotide-binding protein G(s) subunit alpha isoforms short;Adenylate cyclase-stimulating G alpha protein, olfactory type;Guanine nucleotide-binding…
P35579	MYH9	0.62264	-0.68353	Cellular myosin heavy chain, type A;Myosin heavy chain 9;Myosin heavy chain, non-muscle IIa;Myosin-9;Non-muscle myosin heavy chain A;Non-muscle myosin heavy chain IIa
O14957	QCR10	0.62273	-0.683321	Complex III subunit 10;Complex III subunit XI;Cytochrome b-c1 complex subunit 10;Ubiquinol-cytochrome c reductase complex 6.4 kDa protein
P29692	EF1D	0.6244	-0.679458	Antigen NY-CO-4;Elongation factor 1-delta
Q9HB40	RISC	0.62622	-0.675259	Retinoid-inducible serine carboxypeptidase;Serine carboxypeptidase 1
Q9NWM8	FKB14	0.62705	-0.673348	22 kDa FK506-binding protein;FK506-binding protein 14;Peptidyl-prolyl cis-trans isomerase FKBP14;Rotamase
Q8WTT2	NOC3L	0.62783	-0.671554	Factor for adipocyte differentiation 24;NOC3-like protein;Nucleolar complex protein 3 homolog;Nucleolar complex-associated protein 3-like protein
P09382	LEG1	0.62882	-0.669281	14 kDa laminin-binding protein;14 kDa lectin;Beta-galactoside-binding lectin L-14-I;Galaptin;Galectin-1;HBL;HPL;Lactose-binding lectin 1;Lectin galactoside-binding soluble 1;Putative MAPK-activating protein PM12;S-Lac lectin 1
P07858	CATB	0.62884	-0.669235	APP secretase;Cathepsin B;Cathepsin B heavy chain;Cathepsin B light chain;Cathepsin B1
Q96GD4	AURKB	0.62936	-0.668043	Aurora- and IPL1-like midbody-associated protein 1;Aurora kinase B;Aurora/IPL1-related kinase 2;Serine/threonine-protein kinase 12;Serine/threonine-protein kinase aurora-B;STK-1
Q13813	SPTA2	0.63003	-0.666508	Alpha-II spectrin;Fodrin alpha chain;Spectrin alpha chain, brain;Spectrin, non-erythroid alpha chain
Q13257	MD2L1	0.63004	-0.666485	Mitotic arrest deficient 2-like protein 1;Mitotic spindle assembly checkpoint protein MAD2A
Q15021	CND1	0.63035	-0.665775	Chromosome condensation-related SMC-associated protein 1;Chromosome-associated protein D2;Condensin complex subunit 1;Non-SMC condensin I complex subunit D2;XCAP-D2 homolog
Q15075	EEA1	0.63116	-0.663922	Early endosome antigen 1;Endosome-associated protein p162;Zinc finger FYVE domain-containing protein 2
O75496	GEMI	0.63198	-0.662049	Geminin
P13667	PDIA4	0.63445	-0.656422	Endoplasmic reticulum resident protein 70;Endoplasmic reticulum resident protein 72;Protein disulfide-isomerase A4
P52272	HNRPM	0.63582	-0.65331	Heterogeneous nuclear ribonucleoprotein M
P0C0S5	H2AZ	0.63726	-0.650046	Histone H2A.Z;H2A.F/Z;Histone H2A.V;Histone H2A.x;Histone H2A type 1-A;Histone H2A/r
P23246	SFPQ	0.63763	-0.649209	100 kDa DNA-pairing protein;DNA-binding p52/p100 complex, 100 kDa subunit;Polypyrimidine tract-binding protein-associated-splicing factor;Splicing factor, proline- and glutamine-rich
Q96JY6	PDLI2	0.63939	-0.645232	PDZ and LIM domain protein 2;PDZ-LIM protein mystique
P35269	T2FA	0.64224	-0.638816	General transcription factor IIF 74 kDa subunit;General transcription factor IIF subunit 1;Transcription initiation factor IIF subunit alpha;Transcription initiation factor RAP74
Q13111	CAF1A	0.64269	-0.637805	Chromatin assembly factor 1 subunit A;Chromatin assembly factor I p150 subunit
O95059	RPP14	0.64292	-0.637289	Ribonuclease P protein subunit p14
Q13409	DC1I2	0.64308	-0.63693	Cytoplasmic dynein 1 intermediate chain 2;Cytoplasmic dynein intermediate chain 2;Dynein intermediate chain 2, cytosolic
O60309	L37A3	0.64611	-0.630148	Leucine-rich repeat-containing protein 37A3
Q15738	NSDHL	0.64853	-0.624755	Protein H105e3;Sterol-4-alpha-carboxylate 3-dehydrogenase, decarboxylating
Q15102	PA1B3	0.64858	-0.624644	PAF acetylhydrolase 29 kDa subunit;PAF-AH subunit gamma;Platelet-activating factor acetylhydrolase IB subunit gamma
P09211	GSTP1	0.64957	-0.622443	Glutathione S-transferase P;GST class-pi;GSTP1-1
P62304	RUXE	0.65005	-0.621377	Sm protein E;Small nuclear ribonucleoprotein E;Putative small nuclear ribonucleoprotein polypeptide E-like protein 1
P52655	TF2AA	0.65103	-0.619204	General transcription factor IIA subunit 1;TFIIA p19 subunit;TFIIA p35 subunit;TFIIAL;Transcription initiation factor IIA alpha chain;Transcription initiation factor IIA beta chain;Transcription initiation factor IIA subunit 1;Transcription initiation factor TFIIA 42 kDa subunit
P35520	CBS	0.65146	-0.618251	Beta-thionase;Cystathionine beta-synthase;Serine sulfhydrase
P67775	PP2AA	0.65229	-0.616415	Replication protein C;Serine/threonine-protein phosphatase 2A catalytic subunit alpha isoform
Q8IUR0	TPPC5	0.6523	-0.616392	Trafficking protein particle complex subunit 5
P62879	GBB2	0.65382	-0.613035	G protein subunit beta-2;Guanine nucleotide-binding protein G(I)/G(S)/G(T) subunit beta-2;Transducin beta chain 2;Guanine nucleotide-binding protein subunit beta-4;Transducin beta chain 4
Q6UX46	F150B	0.65407	-0.612483	Protein FAM150B
O00505	IMA3	0.65623	-0.607727	Importin alpha Q2;Importin subunit alpha-3;Karyopherin subunit alpha-3;SRP1-gamma
Q99653	CHP1	0.65679	-0.606496	Calcineurin B homolog;Calcineurin homologous protein;Calcium-binding protein CHP;Calcium-binding protein p22
P33993	MCM7	0.65767	-0.604564	CDC47 homolog;DNA replication licensing factor MCM7;P1.1-MCM3
P30101	PDIA3	0.65934	-0.600905	58 kDa glucose-regulated protein;58 kDa microsomal protein;Disulfide isomerase ER-60;Endoplasmic reticulum resident protein 57;Endoplasmic reticulum resident protein 60;Protein disulfide-isomerase A3
P50570	DYN2	0.66123	-0.596776	Dynamin-2;Dynamin-1
P53621	COPA	0.6624	-0.594225	Alpha-coat protein;Coatomer subunit alpha;HEP-COP;Proxenin;Xenin;Xenopsin-related peptide
Q9NP77	SSU72	0.66367	-0.591462	RNA polymerase II subunit A C-terminal domain phosphatase SSU72
Q9NYV4	CDK12	0.6651	-0.588357	Cdc2-related kinase, arginine/serine-rich;Cell division cycle 2-related protein kinase 7;Cell division protein kinase 12
Q99459	CDC5L	0.66523	-0.588075	Cell division cycle 5-like protein;Pombe cdc5-related protein
Q7RTV0	PHF5A	0.66624	-0.585886	PHD finger-like domain-containing protein 5A;Splicing factor 3B-associated 14 kDa protein

## Sheet: 3. No Change with MG132
Proteins that did not change after treatment with MG132
Uniprot Accession	Gene Name	Heavy/Med	Log2(H/M)	Gene Description
P23396	RS3	1.4966	0.581689	40S ribosomal protein S3
P05387	RLA2	1.4869	0.572308	60S acidic ribosomal protein P2;Renal carcinoma antigen NY-REN-44
Q9H1E3	NUCKS	1.4766	0.562279	Nuclear ubiquitous casein and cyclin-dependent kinases substrate;P1
Q8WW12	PCNP	1.4717	0.557484	PEST proteolytic signal-containing nuclear protein
O95372	LYPA2	1.469	0.554834	Acyl-protein thioesterase 2;Lysophospholipase II
P62081	RS7	1.4688	0.554638	40S ribosomal protein S7
Q9Y6W5	WASF2	1.4588	0.544782	Protein WAVE-2;Verprolin homology domain-containing protein 2;Wiskott-Aldrich syndrome protein family member 2
Q9Y2R0	CCD56	1.4525	0.538538	Coiled-coil domain-containing protein 56
Q96C19	EFHD2	1.4511	0.537147	EF-hand domain-containing protein D2;Swiprosin-1
P99999	CYC	1.4418	0.527871	Cytochrome c
Q9UEE9	CFDP1	1.436	0.522056	Bucentaur;Craniofacial development protein 1
Q99614	TTC1	1.4147	0.500496	Tetratricopeptide repeat protein 1
Q96A26	F162A	1.4125	0.498251	E2-induced gene 5 protein;Protein FAM162A
Q96EY8	MMAB	1.4117	0.497434	Cob(I)alamin adenosyltransferase;Cob(I)yrinic acid a,c-diamide adenosyltransferase, mitochondrial;Methylmalonic aciduria type B protein
Q9BZZ5	API5	1.4111	0.49682	Antiapoptosis clone 11 protein;Apoptosis inhibitor 5;Cell migration-inducing gene 8 protein;Fibroblast growth factor 2-interacting factor;Protein XAGL
O95373	IPO7	1.411	0.496718	Importin-7;Ran-binding protein 7
P61964	WDR5	1.4078	0.493442	BMP2-induced 3-kb gene protein;WD repeat-containing protein 5
O00425	IF2B3	1.4073	0.49293	IGF-II mRNA-binding protein 3;Insulin-like growth factor 2 mRNA-binding protein 3;KH domain-containing protein overexpressed in cancer;VICKZ family member 3
Q14789	GOGB1	1.4063	0.491904	372 kDa Golgi complex-associated protein;Giantin;Golgin subfamily B member 1;Macrogolgin
Q96FW1	OTUB1	1.4051	0.490673	Deubiquitinating enzyme OTUB1;OTU domain-containing ubiquitin aldehyde-binding protein 1;Otubain-1;Ubiquitin thioesterase OTUB1;Ubiquitin-specific-processing protease OTUB1
P30049	ATPD	1.3959	0.481196	ATP synthase subunit delta, mitochondrial;F-ATPase delta subunit
O15027	SC16A	1.3918	0.476952	Protein transport protein Sec16A;SEC16 homolog A
Q15014	MO4L2	1.3897	0.474773	MORF-related gene X protein;Mortality factor 4-like protein 2;Protein MSL3-2;Transcription factor-like protein MRGX
P42773	CDN2C	1.3895	0.474566	Cyclin-dependent kinase 4 inhibitor C;Cyclin-dependent kinase 6 inhibitor;p18-INK4c;p18-INK6
P20290	BTF3	1.3822	0.466966	RNA polymerase B transcription factor 3;Transcription factor BTF3
Q96C01	F136A	1.3819	0.466653	Protein FAM136A
P26447	S10A4	1.3772	0.461738	Calvasculin;Metastasin;Placental calcium-binding protein;Protein Mts1;Protein S100-A4;S100 calcium-binding protein A4
Q13428	TCOF	1.3772	0.461738	Treacher Collins syndrome protein;Treacle protein
P53701	CCHL	1.3769	0.461424	Cytochrome c-type heme lyase;Holocytochrome c-type synthase
O95197	RTN3	1.3718	0.45607	Neuroendocrine-specific protein-like 2;Neuroendocrine-specific protein-like II;Reticulon-3;Neuroendocrine-specific protein;Reticulon-1
P11532	DMD	1.3685	0.452595	Dystrophin
Q9Y265	RUVB1	1.364	0.447844	49 kDa TATA box-binding protein-interacting protein;54 kDa erythrocyte cytosolic protein;INO80 complex subunit H;Nuclear matrix protein 238;Pontin 52;RuvB-like 1;TIP49a;TIP60-associated protein 54-alpha
Q9BUH6	CI142	1.3567	0.440102	Uncharacterized protein C9orf142
Q9BRU9	UTP23	1.3508	0.433814	rRNA-processing protein UTP23 homolog
Q9BY42	CT043	1.3474	0.430178	UPF0549 protein C20orf43
Q7Z2W4	ZCCHV	1.3469	0.429643	Zinc finger antiviral protein;Zinc finger CCCH domain-containing protein 2;Zinc finger CCCH-type antiviral protein 1
Q6XQN6	PNCB	1.3447	0.427284	FHA-HIT-interacting protein;Nicotinate phosphoribosyltransferase;Nicotinate phosphoribosyltransferase domain-containing protein 1
Q96E11	RRFM	1.3444	0.426962	Ribosome-recycling factor, mitochondrial;Ribosome-releasing factor, mitochondrial
Q16836	HCDH	1.3438	0.426318	Hydroxyacyl-coenzyme A dehydrogenase, mitochondrial;Medium and short-chain L-3-hydroxyacyl-coenzyme A dehydrogenase;Short-chain 3-hydroxyacyl-CoA dehydrogenase
P49748	ACADV	1.3404	0.422664	Very long-chain specific acyl-CoA dehydrogenase, mitochondrial
O14893	GEMI2	1.3361	0.418028	Component of gems 2;Gemin-2;Survival of motor neuron protein-interacting protein 1
P42771	CD2A1	1.3345	0.416299	Cyclin-dependent kinase 4 inhibitor A;Cyclin-dependent kinase inhibitor 2A, isoforms 1/2/3;Multiple tumor suppressor 1;p16-INK4a
P18754	RCC1	1.3283	0.409581	Cell cycle regulatory protein;Chromosome condensation protein 1;Regulator of chromosome condensation
Q9HD15	SRA1	1.3283	0.409581	Steroid receptor RNA activator 1;Steroid receptor RNA activator protein
Q9UDY2	ZO2	1.3276	0.408821	Tight junction protein 2;Tight junction protein ZO-2;Zona occludens protein 2;Zonula occludens protein 2
P13716	HEM2	1.3217	0.402395	Delta-aminolevulinic acid dehydratase;Porphobilinogen synthase
Q15046	SYK	1.3211	0.40174	Lysine--tRNA ligase;Lysyl-tRNA synthetase
Q00534	CDK6	1.3207	0.401303	Cell division protein kinase 6;Serine/threonine-protein kinase PLSTIRE
Q6GMV3	CB079	1.3196	0.400101	Uncharacterized protein C2orf79
Q92688	AN32B	1.3179	0.398241	Acidic leucine-rich nuclear phosphoprotein 32 family member B;Acidic protein rich in leucines;Putative HLA-DR-associated protein I-2;Silver-stainable protein SSP29
P16403	H12	1.3149	0.394953	Histone H1.2;Histone H1d
O60925	PFD1	1.3145	0.394514	Prefoldin subunit 1
O95456	PSMG1	1.303	0.381837	Chromosome 21 leucine-rich protein;Down syndrome critical region protein 2;Proteasome assembly chaperone 1
Q9ULJ3	ZN295	1.3027	0.381505	Zinc finger and BTB domain-containing protein 21;Zinc finger protein 295
Q9BTE6	AASD1	1.3019	0.380619	Alanyl-tRNA editing protein Aarsd1;Alanyl-tRNA synthetase domain-containing protein 1
O75438	NDUB1	1.2954	0.373398	Complex I-MNLL;NADH dehydrogenase [ubiquinone] 1 beta subcomplex subunit 1;NADH-ubiquinone oxidoreductase MNLL subunit
Q9NX58	LYAR	1.2942	0.372061	Cell growth-regulating nucleolar protein
P06748	NPM	1.2895	0.366812	Nucleolar phosphoprotein B23;Nucleolar protein NO38;Nucleophosmin;Numatrin
Q16637	SMN	1.289	0.366252	Component of gems 1;Gemin-1;Survival motor neuron protein
P16989	DBPA	1.2847	0.361432	Cold shock domain-containing protein A;DNA-binding protein A;Single-strand DNA-binding protein NF-GMB
O15357	SHIP2	1.2841	0.360758	Inositol polyphosphate phosphatase-like protein 1;Phosphatidylinositol-3,4,5-trisphosphate 5-phosphatase 2;Protein 51C;SH2 domain-containing inositol-5-phosphatase 2
Q9Y230	RUVB2	1.2834	0.359971	48 kDa TATA box-binding protein-interacting protein;51 kDa erythrocyte cytosolic protein;INO80 complex subunit J;Repressing pontin 52;RuvB-like 2;TIP49b;TIP60-associated protein 54-beta
P10412	H14	1.2786	0.354565	Histone H1.4;Histone H1b;Histone H1.3;Histone H1c
P18858	DNLI1	1.2761	0.351741	DNA ligase 1;DNA ligase I;Polydeoxyribonucleotide synthase [ATP] 1
O14745	NHRF1	1.2744	0.349818	Ezrin-radixin-moesin-binding phosphoprotein 50;Na(+)/H(+) exchange regulatory cofactor NHE-RF1;Regulatory cofactor of Na(+)/H(+) exchanger;Sodium-hydrogen exchanger regulatory factor 1;Solute carrier family 9 isoform A3 regulatory factor 1
P30048	PRDX3	1.2725	0.347666	Antioxidant protein 1;HBC189;Peroxiredoxin III;Peroxiredoxin-3;Protein MER5 homolog;Thioredoxin-dependent peroxide reductase, mitochondrial
P30044	PRDX5	1.2722	0.347325	Alu corepressor 1;Antioxidant enzyme B166;Liver tissue 2D-page spot 71B;Peroxiredoxin V;Peroxiredoxin-5, mitochondrial;Peroxisomal antioxidant enzyme;PLP;Thioredoxin peroxidase PMP20;Thioredoxin reductase;TPx type VI
P61758	PFD3	1.2703	0.345169	HIBBJ46;Prefoldin subunit 3;Von Hippel-Lindau-binding protein 1
P36551	HEM6	1.2703	0.345169	Coproporphyrinogen-III oxidase, mitochondrial
P61077	UB2D3	1.27	0.344828	Ubiquitin carrier protein D3;Ubiquitin-conjugating enzyme E2 D3;Ubiquitin-conjugating enzyme E2(17)KB 3;Ubiquitin-conjugating enzyme E2-17 kDa 3;Ubiquitin-protein ligase D3
Q4VC31	CCD58	1.2696	0.344374	Coiled-coil domain-containing protein 58
Q9NW13	RBM28	1.2687	0.343351	RNA-binding motif protein 28;RNA-binding protein 28
Q14498	RBM39	1.2659	0.340163	Hepatocellular carcinoma protein 1;RNA-binding motif protein 39;RNA-binding protein 39;RNA-binding region-containing protein 2;Splicing factor HCC1
P52294	IMA1	1.2657	0.339935	Importin subunit alpha-1;Karyopherin subunit alpha-1;Nucleoprotein interactor 1;RAG cohort protein 2;SRP1-beta
Q9UGM6	SYWM	1.2652	0.339365	(Mt)TrpRS;Tryptophan--tRNA ligase;Tryptophanyl-tRNA synthetase, mitochondrial
Q9P013	CWC15	1.2614	0.335026	Protein CWC15 homolog
Q6IAA8	CK059	1.2602	0.333653	p27Kip1-releasing factor from RhoA;RhoA activator C11orf59
P16083	NQO2	1.2577	0.330788	NRH dehydrogenase [quinone] 2;NRH:quinone oxidoreductase 2;Quinone reductase 2;Ribosyldihydronicotinamide dehydrogenase [quinone]
P51149	RAB7A	1.2569	0.32987	Ras-related protein Rab-7a
Q01105	SET	1.2564	0.329296	HLA-DR-associated protein II;Inhibitor of granzyme A-activated DNase;PHAPII;Phosphatase 2A inhibitor I2PP2A;Protein SET;Template-activating factor I
Q96DG6	CMBL	1.2561	0.328951	Carboxymethylenebutenolidase homolog
Q9ULR0	ISY1	1.2535	0.325962	Pre-mRNA-splicing factor ISY1 homolog
Q00526	CDK3	1.2526	0.324926	Cell division protein kinase 3
P98082	DAB2	1.2521	0.32435	Differentially-expressed protein 2;Disabled homolog 2;DOC-2
Q96CP2	FWCH2	1.2501	0.322044	FLYWCH family member 2
P06702	S10A9	1.2495	0.321351	Calgranulin-B;Calprotectin L1H subunit;Leukocyte L1 complex heavy chain;Migration inhibitory factor-related protein 14;Protein S100-A9;S100 calcium-binding protein A9
Q15004	PAF	1.248	0.319618	Hepatitis C virus NS5A-transactivated protein 9;Overexpressed in anaplastic thyroid carcinoma 1;p15PAF;PCNA-associated factor
P47712	PA24A	1.2478	0.319387	Cytosolic phospholipase A2;Lysophospholipase;Phosphatidylcholine 2-acylhydrolase;Phospholipase A2;Phospholipase A2 group IVA
P31942	HNRH3	1.2471	0.318577	Heterogeneous nuclear ribonucleoprotein 2H9;Heterogeneous nuclear ribonucleoprotein H3
Q96IR7	HPDL	1.2471	0.318577	4-hydroxyphenylpyruvate dioxygenase-like protein;Glyoxalase domain-containing protein 1
P26583	HMGB2	1.2453	0.316493	High mobility group protein 2;High mobility group protein B2
P63010	AP2B1	1.2423	0.313014	Adapter-related protein complex 2 beta subunit;Adaptor protein complex AP-2 subunit beta;AP105B;AP-2 complex subunit beta;Beta-2-adaptin;Beta-adaptin;Clathrin assembly protein complex 2 beta large chain;Plasma membrane adaptor HA2/AP2 adaptin beta subunit
Q9NZB2	F120A	1.2409	0.311387	Constitutive coactivator of PPAR-gamma-like protein 1;Oxidative stress-associated Src activator;Protein FAM120A
Q5JTZ9	SYAM	1.2362	0.305912	Alanine--tRNA ligase;Alanyl-tRNA synthetase-like;Probable alanyl-tRNA synthetase, mitochondrial
Q96P16	RPR1A	1.234	0.303342	Cyclin-dependent kinase inhibitor 2B-related protein;p15INK4B-related protein;Regulation of nuclear pre-mRNA domain-containing protein 1A
P15559	NQO1	1.2338	0.303109	Azoreductase;DT-diaphorase;Menadione reductase;NAD(P)H dehydrogenase [quinone] 1;NAD(P)H:quinone oxidoreductase 1;Phylloquinone reductase;Quinone reductase 1
Q9BTT0	AN32E	1.23105	0.299889	Acidic leucine-rich nuclear phosphoprotein 32 family member E;LANP-like protein
O60869	EDF1	1.2291	0.297602	Endothelial differentiation-related factor 1;Multiprotein-bridging factor 1
Q92900	RENT1	1.2238	0.291368	ATP-dependent helicase RENT1;Nonsense mRNA reducing factor 1;Regulator of nonsense transcripts 1;Up-frameshift suppressor 1 homolog
P31948	STIP1	1.2229	0.290306	Hsc70/Hsp90-organizing protein;Renal carcinoma antigen NY-REN-11;Stress-induced-phosphoprotein 1;Transformation-sensitive protein IEF SSP 3521
Q15555	MARE2	1.2226	0.289952	APC-binding protein EB2;End-binding protein 2;Microtubule-associated protein RP/EB family member 2
Q9UDY4	DNJB4	1.2225	0.289834	DnaJ homolog subfamily B member 4;Heat shock 40 kDa protein 1 homolog;Human liver DnaJ-like protein
Q9NR12	PDLI7	1.2222	0.28948	LIM mineralization protein;PDZ and LIM domain protein 7;Protein enigma
Q8WU90	ZC3HF	1.2179	0.284396	DRG family-regulatory protein 1;Likely ortholog of mouse immediate early response erythropoietin 4;Zinc finger CCCH domain-containing protein 15
P26885	FKBP2	1.2171	0.283448	13 kDa FK506-binding protein;FK506-binding protein 2;Immunophilin FKBP13;Peptidyl-prolyl cis-trans isomerase FKBP2;Rotamase
Q6PII3	CC019	1.2153	0.281312	Uncharacterized protein C3orf19
P67809	YBOX1	1.2135	0.279174	CCAAT-binding transcription factor I subunit A;DNA-binding protein B;Enhancer factor I subunit A;Nuclease-sensitive element-binding protein 1;Y-box transcription factor;Y-box-binding protein 1
Q9H0W9	CK054	1.2122	0.277628	Ester hydrolase C11orf54
P53999	TCP4	1.2119	0.277271	Activated RNA polymerase II transcriptional coactivator p15;p14;Positive cofactor 4;SUB1 homolog
Q9P2J5	SYLC	1.2099	0.274888	Leucine--tRNA ligase;Leucyl-tRNA synthetase, cytoplasmic
Q9BTE7	DCNL5	1.2082	0.272859	DCN1-like protein 5;DCUN1 domain-containing protein 5;Defective in cullin neddylation protein 1-like protein 5
P04075	ALDOA	1.2078	0.272382	Fructose-bisphosphate aldolase A;Lung cancer antigen NY-LU-1;Muscle-type aldolase
Q68E01	INT3	1.2064	0.270708	Integrator complex subunit 3;Sensor of single-strand DNA complex subunit A;SOSS complex subunit A
Q14320	FA50A	1.2061	0.27035	Protein FAM50A;Protein HXC-26;Protein XAP-5
P62979	RS27A	1.2041	0.267955	40S ribosomal protein S27a;60S ribosomal protein L40;CEP52
Q13126	MTAP	1.2003	0.263395	5-methylthioadenosine phosphorylase;S-methyl-5-thioadenosine phosphorylase
O60499	STX10	1.1995	0.262433	Syntaxin-10
P16949	STMN1	1.1993	0.262193	Leukemia-associated phosphoprotein p18;Metablastin;Oncoprotein 18;Phosphoprotein p19;pp17;Prosolin;Protein Pr22;Stathmin
Q9UKY7	CDV3	1.1947	0.256648	Protein CDV3 homolog
Q9H9B4	SFXN1	1.193	0.254594	Sideroflexin-1;Tricarboxylate carrier protein
P00568	KAD1	1.1916	0.2529	Adenylate kinase isoenzyme 1;ATP-AMP transphosphorylase 1;Myokinase
Q96IU4	ABHEB	1.1888	0.249506	Abhydrolase domain-containing protein 14B;CCG1-interacting factor B
O95218	ZRAB2	1.1887	0.249385	Zinc finger protein 265;Zinc finger Ran-binding domain-containing protein 2;Zinc finger, splicing
O43491	E41L2	1.1884	0.249021	Band 4.1-like protein 2;Generally expressed protein 4.1
Q9Y5M8	SRPRB	1.1871	0.247441	Protein APMCF1;Signal recognition particle receptor subunit beta
Q92616	GCN1L	1.184	0.243669	GCN1-like protein 1;Translational activator GCN1
P17174	AATC	1.1839	0.243547	Aspartate aminotransferase, cytoplasmic;Glutamate oxaloacetate transaminase 1;Transaminase A
P78347	GTF2I	1.1819	0.241108	Bruton tyrosine kinase-associated protein 135;General transcription factor II-I;SRF-Phox1-interacting protein;Williams-Beuren syndrome chromosomal region 6 protein
P80723	BASP1	1.1805	0.239398	22 kDa neuronal tissue-enriched acidic protein;Brain acid soluble protein 1;Neuronal axonal membrane protein NAP-22
Q13765	NACA	1.1803	0.239154	Alpha-NAC;Nascent polypeptide-associated complex subunit alpha
P62837	UB2D2	1.18	0.238787	Ubiquitin carrier protein D2;Ubiquitin-conjugating enzyme E2 D2;Ubiquitin-conjugating enzyme E2(17)KB 2;Ubiquitin-conjugating enzyme E2-17 kDa 2;Ubiquitin-protein ligase D2
P62633	CNBP	1.17945	0.238109	Cellular nucleic acid-binding protein;Zinc finger protein 9
Q9UBU8	MO4L1	1.1793	0.237931	MORF-related gene 15 protein;Mortality factor 4-like protein 1;Protein MSL3-1;Transcription factor-like protein MRG15
P55809	SCOT1	1.17895	0.237503	3-oxoacid-CoA transferase 1;Somatic-type succinyl-CoA:3-oxoacid-CoA-transferase;Succinyl-CoA:3-ketoacid-coenzyme A transferase 1, mitochondrial
P63313	TYB10	1.1782	0.236584	Thymosin beta-10
O75340	PDCD6	1.1767	0.234747	Apoptosis-linked gene 2 protein;Probable calcium-binding protein ALG-2;Programmed cell death protein 6
Q00688	FKBP3	1.1764	0.234379	25 kDa FK506-binding protein;FK506-binding protein 3;Immunophilin FKBP25;Peptidyl-prolyl cis-trans isomerase FKBP3;Rapamycin-selective 25 kDa immunophilin;Rotamase
Q14847	LASP1	1.1762	0.234133	LIM and SH3 domain protein 1;Metastatic lymph node gene 50 protein
Q07812	BAX	1.1756	0.233397	Apoptosis regulator BAX;Bcl-2-like protein 4
P50416	CPT1A	1.1754	0.233152	Carnitine O-palmitoyltransferase 1, liver isoform;Carnitine O-palmitoyltransferase I, liver isoform;Carnitine palmitoyltransferase 1A
Q96DB5	RMD1	1.1727	0.229834	Protein FAM82B;Regulator of microtubule dynamics protein 1
Q9HB07	MYG1	1.1701	0.226632	UPF0160 protein MYG1, mitochondrial
Q9Y2Q3	GSTK1	1.1689	0.225152	Glutathione S-transferase kappa 1;Glutathione S-transferase subunit 13;GST 13-13;GST class-kappa;GSTK1-1
Q9UBQ7	GRHPR	1.1661	0.221692	Glyoxylate reductase/hydroxypyruvate reductase
Q9H936	GHC1	1.1645	0.219711	Glutamate/H(+) symporter 1;Mitochondrial glutamate carrier 1;Solute carrier family 25 member 22;Glutamate/H(+) symporter 2;Mitochondrial glutamate carrier 2;Solute carrier family 25 member 18
Q9GZR7	DDX24	1.1629	0.217727	ATP-dependent RNA helicase DDX24;DEAD box protein 24
P22102	PUR2	1.1624	0.217107	5-phosphoribosylglycinamide transformylase;AIR synthase;GAR transformylase;Glycinamide ribonucleotide synthetase;Phosphoribosylamine--glycine ligase;Phosphoribosyl-aminoimidazole synthetase;Phosphoribosylformylglycinamidine cyclo-ligase;Phosphoribosylglycinamide formyltransferase;Phosphoribosylglycinamide synthetase;Trifunctional purine biosynthetic protein adenosine-3
Q7Z7K0	COXAM	1.1613	0.215741	COX assembly mitochondrial protein homolog
Q8WX93	PALLD	1.1613	0.215741	Palladin;Sarcoma antigen NY-SAR-77;SIH002
Q13057	COASY	1.1589	0.212756	Bifunctional coenzyme A synthase;Dephospho-CoA kinase;Dephospho-CoA pyrophosphorylase;Dephosphocoenzyme A kinase;NBP;Pantetheine-phosphate adenylyltransferase;Phosphopantetheine adenylyltransferase;POV-2
P58546	MTPN	1.1587	0.212507	Myotrophin;Protein V-1
P22234	PUR6	1.1582	0.211884	AIR carboxylase;Multifunctional protein ADE2;Phosphoribosylaminoimidazole carboxylase;Phosphoribosylaminoimidazole-succinocarboxamide synthase;SAICAR synthetase
Q9Y3B8	ORN	1.1582	0.211884	Oligoribonuclease, mitochondrial;RNA exonuclease 2 homolog;Small fragment nuclease
P36542	ATPG	1.1579	0.211511	ATP synthase subunit gamma, mitochondrial;F-ATPase gamma subunit
P05362	ICAM1	1.1562	0.209391	Intercellular adhesion molecule 1;Major group rhinovirus receptor
P14854	CX6B1	1.1554	0.208392	Cytochrome c oxidase subunit 6B1;Cytochrome c oxidase subunit VIb isoform 1
P54727	RD23B	1.1536	0.206143	UV excision repair protein RAD23 homolog B;XP-C repair-complementing complex 58 kDa protein
Q5SSJ5	HP1B3	1.1523	0.204516	Heterochromatin protein 1-binding protein 3;Protein HP1-BP74
Q99471	PFD5	1.1505	0.202261	C-Myc-binding protein Mm-1;Myc modulator 1;Prefoldin subunit 5
Q9BRA2	TXD17	1.1497	0.201257	14 kDa thioredoxin-related protein;Protein 42-9-9;Thioredoxin domain-containing protein 17;Thioredoxin-like protein 5
P61165	CK010	1.1491	0.200504	UPF0197 transmembrane protein C11orf10
P13804	ETFA	1.1457	0.196229	Electron transfer flavoprotein subunit alpha, mitochondrial
P11177	ODPB	1.1423	0.191942	Pyruvate dehydrogenase E1 component subunit beta, mitochondrial
O15446	RPA34	1.1416	0.191057	A34.5;Antisense to ERCC-1 protein;CD3-epsilon-associated protein;DNA-directed RNA polymerase I subunit RPA34;RNA polymerase I-associated factor PAF49
Q5JS54	PSMG4	1.1413	0.190678	Proteasome assembly chaperone 4
O15294	OGT1	1.1385	0.187134	O-GlcNAc transferase subunit p110;O-linked N-acetylglucosamine transferase 110 kDa subunit;UDP-N-acetylglucosamine--peptide N-acetylglucosaminyltransferase 110 kDa subunit
P09132	SRP19	1.1381	0.186627	Signal recognition particle 19 kDa protein
Q9Y5X3	SNX5	1.1366	0.184725	Sorting nexin-5
Q96I99	SUCB2	1.1366	0.184725	GTP-specific succinyl-CoA synthetase subunit beta;Succinyl-CoA ligase [GDP-forming] subunit beta, mitochondrial;Succinyl-CoA synthetase beta-G chain
P09496	CLCA	1.1322	0.179129	Clathrin light chain A
P55263	ADK	1.1294	0.175557	Adenosine 5-phosphotransferase;Adenosine kinase
Q8NBJ7	SUMF2	1.1282	0.174023	C-alpha-formylglycine-generating enzyme 2;Sulfatase-modifying factor 2
P62136	PP1A	1.1277	0.173383	Serine/threonine-protein phosphatase PP1-alpha catalytic subunit
O60841	IF2P	1.1274	0.172999	Eukaryotic translation initiation factor 5B;Translation initiation factor IF-2
Q13442	HAP28	1.126	0.171207	28 kDa heat- and acid-stable phosphoprotein;PDGFA-associated protein 1;PDGF-associated protein
Q9UK76	HN1	1.1258	0.170951	Androgen-regulated protein 2;Hematological and neurological expressed 1 protein
P52758	UK114	1.125	0.169925	14.5 kDa translational inhibitor protein;Ribonuclease UK114;UK114 antigen homolog
Q96EI5	TCAL4	1.1241	0.16877	Transcription elongation factor A protein-like 4;Transcription elongation factor S-II protein-like 4
Q04837	SSBP	1.1239	0.168514	PWP1-interacting protein 17;Single-stranded DNA-binding protein, mitochondrial
Q06323	PSME1	1.1231	0.167486	11S regulator complex subunit alpha;Activator of multicatalytic protease subunit 1;Interferon gamma up-regulated I-5111 protein;Proteasome activator 28 subunit alpha;Proteasome activator complex subunit 1
Q9Y6M0	TEST	1.1228	0.167101	Eosinophil serine protease 1;Serine protease 21;Testisin
Q9UKS6	PACN3	1.1181	0.161049	Endophilin I;Protein kinase C and casein kinase substrate in neurons protein 3;SH3 domain-containing protein 6511
O00483	NDUA4	1.1178	0.160662	Complex I-MLRQ;NADH dehydrogenase [ubiquinone] 1 alpha subcomplex subunit 4;NADH-ubiquinone oxidoreductase MLRQ subunit
P36543	VATE1	1.1171	0.159758	Vacuolar proton pump subunit E 1;V-ATPase 31 kDa subunit;V-type proton ATPase subunit E 1
Q13283	G3BP1	1.1138	0.15549	ATP-dependent DNA helicase VIII;GAP SH3 domain-binding protein 1;Ras GTPase-activating protein-binding protein 1
P50238	CRIP1	1.11347	0.155069	Cysteine-rich heart protein;Cysteine-rich intestinal protein;Cysteine-rich protein 1
Q96CT7	CC124	1.1129	0.154324	Coiled-coil domain-containing protein 124
P10768	ESTD	1.1126	0.153935	Esterase D;S-formylglutathione hydrolase
P06733	ENOA	1.1106	0.151339	2-phospho-D-glycerate hydro-lyase;Alpha-enolase;C-myc promoter-binding protein;Enolase 1;MBP-1;MPB-1;Non-neural enolase;Phosphopyruvate hydratase;Plasminogen-binding protein
Q96QR8	PURB	1.1102	0.15082	Purine-rich element-binding protein B;Transcriptional activator protein Pur-beta
P00491	PNPH	1.1092	0.14952	Inosine phosphorylase;Purine nucleoside phosphorylase
P15531	NDKA	1.1066	0.146134	Granzyme A-activated DNase;Metastasis inhibition factor nm23;nm23-H1;Nucleoside diphosphate kinase A;Tumor metastatic process-associated protein
O75792	RNH2A	1.1065	0.146003	Aicardi-Goutieres syndrome 4 protein;Ribonuclease H2 subunit A;Ribonuclease HI large subunit;Ribonuclease HI subunit A;RNase H(35)
Q00765	REEP5	1.1058	0.14509	Polyposis locus protein 1;Protein TB2;Receptor expression-enhancing protein 5
Q08J23	NSUN2	1.1057	0.14496	NOL1/NOP2/Sun domain family member 2;Substrate of AIM1/Aurora kinase B;tRNA (cytosine-5-)-methyltransferase;tRNA (cytosine-5-)-methyltransferase NSUN2;tRNA methyltransferase 4 homolog
P04183	KITH	1.1057	0.14496	Thymidine kinase, cytosolic
Q68G74	LHX8	1.1057	0.14496	LIM/homeobox protein Lhx8
Q5JTH9	RRP12	1.1053	0.144438	RRP12-like protein
P53611	PGTB2	1.1038	0.142479	Geranylgeranyl transferase type II subunit beta;Geranylgeranyl transferase type-2 subunit beta;Rab geranylgeranyltransferase subunit beta;Rab geranyl-geranyltransferase subunit beta;Type II protein geranyl-geranyltransferase subunit beta
P08243	ASNS	1.1033	0.141825	Asparagine synthetase [glutamine-hydrolyzing];Cell cycle control protein TS11;Glutamine-dependent asparagine synthetase
P62993	GRB2	1.1029	0.141302	Adapter protein GRB2;Growth factor receptor-bound protein 2;Protein Ash;SH2/SH3 adapter GRB2
Q86WQ0	NR2CA	1.1025	0.140779	Nuclear receptor 2C2-associated protein;TR4 orphan receptor-associated 16 kDa protein
P49321	NASP	1.1009	0.138683	Nuclear autoantigenic sperm protein
Q9H2H8	PPIL3	1.0989	0.13606	Cyclophilin J;Cyclophilin-like protein PPIL3;Peptidyl-prolyl cis-trans isomerase-like 3;Rotamase PPIL3
Q9UII2	ATIF1	1.0989	0.13606	ATPase inhibitor, mitochondrial;Inhibitor of F(1)F(o)-ATPase
O75534	CSDE1	1.0988	0.135929	Cold shock domain-containing protein E1;N-ras upstream gene protein;Protein UNR
Q9NPD8	UBE2T	1.0972	0.133827	Cell proliferation-inducing gene 50 protein;Ubiquitin carrier protein T;Ubiquitin-conjugating enzyme E2 T;Ubiquitin-protein ligase T
P07814	SYEP	1.097	0.133564	Bifunctional aminoacyl-tRNA synthetase;Cell proliferation-inducing gene 32 protein;Glutamate--tRNA ligase;Glutamyl-tRNA synthetase;Proline--tRNA ligase;Prolyl-tRNA synthetase
O75323	NIPS2	1.0964	0.132774	Glioblastoma-amplified sequence;Protein NipSnap homolog 2;Protein NipSnap homolog 1
P07108	ACBP	1.0959	0.132116	Acyl-CoA-binding protein;Diazepam-binding inhibitor;Endozepine
P60174	TPIS	1.0958	0.131985	Triosephosphate isomerase;Triose-phosphate isomerase
Q99470	SDF2	1.095	0.130931	Stromal cell-derived factor 2
Q96RU8	TRIB1	1.0947	0.130536	G-protein-coupled receptor-induced gene 2 protein;SKIP1;Tribbles homolog 1
Q15365	PCBP1	1.0945	0.130272	Alpha-CP1;Heterogeneous nuclear ribonucleoprotein E1;Nucleic acid-binding protein SUB2.3;Poly(rC)-binding protein 1
P31327	CPSM	1.0938	0.129349	Carbamoyl-phosphate synthase [ammonia], mitochondrial;Carbamoyl-phosphate synthetase I
Q15843	NEDD8	1.0933	0.128689	NEDD8;Neddylin;Neural precursor cell expressed developmentally down-regulated protein 8;Ubiquitin-like protein Nedd8
Q9BYG3	MK67I	1.0929	0.128161	MKI67 FHA domain-interacting nucleolar phosphoprotein;Nucleolar phosphoprotein Nopp34;Nucleolar protein interacting with the FHA domain of pKI-67
Q86SX6	GLRX5	1.0912	0.125916	Glutaredoxin-related protein 5, mitochondrial;Monothiol glutaredoxin-5
P16152	CBR1	1.0903	0.124725	15-hydroxyprostaglandin dehydrogenase [NADP+];Carbonyl reductase [NADPH] 1;NADPH-dependent carbonyl reductase 1;Prostaglandin 9-ketoreductase;Prostaglandin-E(2) 9-reductase
Q86UE4	LYRIC	1.0877	0.121281	3D3/LYRIC;Astrocyte elevated gene-1 protein;Lysine-rich CEACAM1 co-isolated protein;Metadherin;Metastasis adhesion protein;Protein LYRIC
Q8TE02	DERP6	1.0874	0.120883	Dermal papilla-derived protein 6;S-phase 2 protein
O43813	LANC1	1.0872	0.120617	40 kDa erythrocyte membrane protein;LanC-like protein 1
P49006	MRP	1.0868	0.120086	Macrophage myristoylated alanine-rich C kinase substrate;MARCKS-like protein 1;MARCKS-related protein
P02794	FRIH	1.0865	0.119688	Cell proliferation-inducing gene 15 protein;Ferritin heavy chain
P39687	AN32A	1.0851	0.117828	Acidic leucine-rich nuclear phosphoprotein 32 family member A;Acidic nuclear phosphoprotein pp32;Leucine-rich acidic nuclear protein;Mapmodulin;Potent heat-stable protein phosphatase 2A inhibitor I1PP2A;Putative HLA-DR-associated protein I
O75607	NPM3	1.0848	0.117429	Nucleoplasmin-3
P53618	COPB	1.0772	0.107286	Beta-coat protein;Coatomer subunit beta
O60664	PLIN3	1.0756	0.105142	47 kDa mannose 6-phosphate receptor-binding protein;Cargo selection protein TIP47;Mannose-6-phosphate receptor-binding protein 1;Perilipin-3;Placental protein 17
Q14687	GSE1	1.0713	0.0993625	Genetic suppressor element 1
O75208	COQ9	1.0711	0.0990932	Ubiquinone biosynthesis protein COQ9, mitochondrial
P48729	KC1A	1.0695	0.0969365	Casein kinase I isoform alpha;CK1
Q15758	AAAT	1.0677	0.0945063	Baboon M7 virus receptor;Neutral amino acid transporter B(0);RD114/simian type D retrovirus receptor;Sodium-dependent neutral amino acid transporter type 2;Solute carrier family 1 member 5
P54819	KAD2	1.0675	0.0942361	Adenylate kinase 2, mitochondrial;ATP-AMP transphosphorylase 2
Q92979	NEP1	1.067	0.0935602	Nucleolar protein EMG1 homolog;Probable ribosome biogenesis protein NEP1;Protein C2f
P61981	1433G	1.0668	0.0932897	14-3-3 protein gamma;14-3-3 protein gamma, N-terminally processed;Protein kinase C inhibitor protein 1
P35249	RFC4	1.0667	0.0931545	Activator 1 37 kDa subunit;Activator 1 subunit 4;Replication factor C 37 kDa subunit;Replication factor C subunit 4
Q9H444	CHM4B	1.0663	0.0926134	Charged multivesicular body protein 4b;Chromatin-modifying protein 4b;SNF7 homolog associated with Alix 1;SNF7-2;Vacuolar protein sorting-associated protein 32-2
Q9H3K6	BOLA2	1.066	0.0922074	BolA-like protein 2
Q13405	RM49	1.0636	0.0889557	39S ribosomal protein L49, mitochondrial;Neighbor of FAU;Protein NOF1
Q9GZZ1	NAA50	1.0635	0.08882	N-acetyltransferase 13;N-acetyltransferase 5;N-acetyltransferase san homolog;N-alpha-acetyltransferase 50, NatE catalytic subunit
P09429	HMGB1	1.0624	0.0873271	High mobility group protein 1;High mobility group protein B1;Putative high mobility group protein 1-like 10;Putative high mobility group protein 1-like 1;Putative high mobility group protein B1-like 1
Q9BXP5	SRRT	1.0619	0.0866479	Arsenite-resistance protein 2;Serrate RNA effector molecule homolog
P27708	PYR1	1.0603	0.0844725	Aspartate carbamoyltransferase;CAD protein;Dihydroorotase;Glutamine-dependent carbamoyl-phosphate synthase
P52895	AK1C2	1.06	0.0840643	3-alpha-HSD3;Aldo-keto reductase family 1 member C2;Chlordecone reductase homolog HAKRD;Dihydrodiol dehydrogenase 2;Dihydrodiol dehydrogenase/bile acid-binding protein;Trans-1,2-dihydrobenzene-1,2-diol dehydrogenase;Type III 3-alpha-hydroxysteroid dehydrogenase
P61289	PSME3	1.0594	0.0832474	11S regulator complex subunit gamma;Activator of multicatalytic protease subunit 3;Ki nuclear autoantigen;Proteasome activator 28 subunit gamma;Proteasome activator complex subunit 3
P17987	TCPA	1.0594	0.0832474	CCT-alpha;T-complex protein 1 subunit alpha
P63167	DYL1	1.0593	0.0831112	8 kDa dynein light chain;Dynein light chain 1, cytoplasmic;Dynein light chain LC8-type 1;Protein inhibitor of neuronal nitric oxide synthase;8 kDa dynein light chain b;Dynein light chain 2, cytoplasmic;Dynein light chain LC8-type 2
O60814	H2B1K	1.0589	0.0825664	HIRA-interacting protein 1;Histone H2B type 1-K;Histone H2B type F-S;Histone H2B.s;HIRA-interacting protein 2;Histone H2B type 1-D;Histone H2B.1 B;Histone H2B.b;Histone H2B type 1-C/E/F/G/I;Histone H2B.1 A;Histone H2B.a;Histone H2B.g;Histone H2B.h;Histone H2B.k;Histone H2B.l;Histone H2B type 2-F;Histone H2B type 1-H;Histone H2B.j;Histone H2B type 1-N;Histone H2B.d;Histone H2B type 1-M;Histone H2B…
P22392	NDKB	1.0589	0.0825664	C-myc purine-binding transcription factor PUF;nm23-H2;Nucleoside diphosphate kinase B;Putative nucleoside diphosphate kinase
P30043	BLVRB	1.0589	0.0825664	Biliverdin reductase B;Biliverdin-IX beta-reductase;Flavin reductase;Green heme-binding protein;NADPH-dependent diaphorase;NADPH-flavin reductase
Q8WVJ2	NUDC2	1.05837	0.0818373	NudC domain-containing protein 2
Q99426	TBCB	1.05802	0.0813669	Cytoskeleton-associated protein 1;Cytoskeleton-associated protein CKAPI;Tubulin-folding cofactor B;Tubulin-specific chaperone B
O60502	NCOAT	1.0578	0.0810669	Beta-hexosaminidase;Beta-N-acetylhexosaminidase;Bifunctional protein NCOAT;Hexosaminidase C;Histone acetyltransferase;Meningioma-expressed antigen 5;N-acetyl-beta-D-glucosaminidase;N-acetyl-beta-glucosaminidase;Nuclear cytoplasmic O-GlcNAcase and acetyltransferase;O-GlcNAcase
Q9BV86	NTM1A	1.0578	0.0810669	Methyltransferase-like protein 11A
P07992	ERCC1	1.0573	0.0803848	DNA excision repair protein ERCC-1
O00560	SDCB1	1.0572	0.0802483	Melanoma differentiation-associated protein 9;Pro-TGF-alpha cytoplasmic domain-interacting protein 18;Scaffold protein Pbp1;Syndecan-binding protein 1;Syntenin-1
Q6NVY1	HIBCH	1.0567	0.0795658	3-hydroxyisobutyryl-CoA hydrolase, mitochondrial;3-hydroxyisobutyryl-coenzyme A hydrolase
Q9H3N1	TMX1	1.0541	0.0760117	Thioredoxin domain-containing protein 1;Thioredoxin-related transmembrane protein 1;Transmembrane Trx-related protein
P61970	NTF2	1.0538	0.0756011	Nuclear transport factor 2;Placental protein 15
Q9UBP6	TRMB	1.051	0.0717627	Methyltransferase-like protein 1;tRNA (guanine-N(7)-)-methyltransferase;tRNA(m7G46)-methyltransferase
P50395	GDIB	1.0509	0.0716254	Guanosine diphosphate dissociation inhibitor 2;Rab GDP dissociation inhibitor beta
Q12904	AIMP1	1.0508	0.0714881	Aminoacyl tRNA synthase complex-interacting multifunctional protein 1;Endothelial monocyte-activating polypeptide 2;Endothelial monocyte-activating polypeptide II;Multisynthase complex auxiliary component p43;Small inducible cytokine subfamily E member 1
P63104	1433Z	1.0507	0.0713508	14-3-3 protein zeta/delta;Protein kinase C inhibitor protein 1
P50454	SERPH	1.0502	0.0706641	47 kDa heat shock protein;Arsenic-transactivated protein 3;Cell proliferation-inducing gene 14 protein;Collagen-binding protein;Rheumatoid arthritis-related antigen RA-A47;Serpin H1
Q13263	TIF1B	1.0502	0.0706641	KRAB-associated protein 1;KRAB-interacting protein 1;Nuclear corepressor KAP-1;RING finger protein 96;Transcription intermediary factor 1-beta;Tripartite motif-containing protein 28
P12004	PCNA	1.0501	0.0705267	Cyclin;Proliferating cell nuclear antigen
Q16795	NDUA9	1.05	0.0703893	Complex I-39kD;NADH dehydrogenase [ubiquinone] 1 alpha subcomplex subunit 9, mitochondrial;NADH-ubiquinone oxidoreductase 39 kDa subunit
Q06830	PRDX1	1.0499	0.0702519	Natural killer cell-enhancing factor A;Peroxiredoxin-1;Proliferation-associated gene protein;Thioredoxin peroxidase 2;Thioredoxin-dependent peroxide reductase 2
P31949	S10AB	1.0494	0.0695647	Calgizzarin;Metastatic lymph node gene 70 protein;Protein S100-A11;Protein S100-C;S100 calcium-binding protein A11
O75937	DNJC8	1.0492	0.0692897	DnaJ homolog subfamily C member 8;Splicing protein spf31
Q9NP79	VTA1	1.0489	0.0688771	Dopamine-responsive gene 1 protein;LYST-interacting protein 5;SKD1-binding protein 1;Vacuolar protein sorting-associated protein VTA1 homolog
O43583	DENR	1.0486	0.0684645	Density-regulated protein;Protein DRP1;Smooth muscle cell-associated protein 3
O96019	ACL6A	1.0485	0.0683269	53 kDa BRG1-associated factor A;Actin-like protein 6A;Actin-related protein Baf53a;ArpNbeta;BRG1-associated factor 53A;INO80 complex subunit K
O75822	EIF3J	1.0482	0.067914	eIF3 p35;eIF-3-alpha;Eukaryotic translation initiation factor 3 subunit 1;Eukaryotic translation initiation factor 3 subunit J
Q8TAQ2	SMRC2	1.0479	0.067501	BRG1-associated factor 170;SWI/SNF complex 170 kDa subunit;SWI/SNF complex subunit SMARCC2;SWI/SNF-related matrix-associated actin-dependent regulator of chromatin subfamily C member 2
Q9BPX3	CND3	1.0476	0.067088	Chromosome-associated protein G;Condensin complex subunit 3;Condensin subunit CAP-G;Melanoma antigen NY-MEL-3;Non-SMC condensin I complex subunit G;XCAP-G homolog
Q9NQ92	COPR5	1.0475	0.0669502	Cooperator of PRMT5;Protein TTP1
P07195	LDHB	1.0467	0.065848	LDH heart subunit;L-lactate dehydrogenase B chain;Renal carcinoma antigen NY-REN-46
Q9UQ80	PA2G4	1.0462	0.0651587	Cell cycle protein p38-2G4 homolog;ErbB3-binding protein 1;Proliferation-associated protein 2G4
P02792	FRIL	1.0457	0.064469	Ferritin light chain
Q9Y4Z0	LSM4	1.0455	0.0641931	Glycine-rich protein;U6 snRNA-associated Sm-like protein LSm4
P20042	IF2B	1.0442	0.0623981	Eukaryotic translation initiation factor 2 subunit 2;Eukaryotic translation initiation factor 2 subunit beta
P14550	AK1A1	1.044	0.0621217	Alcohol dehydrogenase [NADP+];Aldehyde reductase;Aldo-keto reductase family 1 member A1
P20674	COX5A	1.0436	0.0615688	Cytochrome c oxidase polypeptide Va;Cytochrome c oxidase subunit 5A, mitochondrial
Q00610	CLH1	1.0434	0.0612923	Clathrin heavy chain 1;Clathrin heavy chain on chromosome 17
P07741	APT	1.0434	0.0612923	Adenine phosphoribosyltransferase
Q96P70	IPO9	1.0434	0.0612923	Importin-9;Ran-binding protein 9
Q15366	PCBP2	1.0426	0.0601858	Alpha-CP2;Heterogeneous nuclear ribonucleoprotein E2;Poly(rC)-binding protein 2
P05141	ADT2	1.0418	0.0590783	Adenine nucleotide translocator 2;ADP,ATP carrier protein 2;ADP,ATP carrier protein, fibroblast isoform;ADP/ATP translocase 2;Solute carrier family 25 member 5;Adenine nucleotide translocator 3;ADP,ATP carrier protein 3;ADP,ATP carrier protein, isoform T2;ADP/ATP translocase 3;Solute carrier family 25 member 6;Adenine nucleotide translocator 1;ADP,ATP carrier protein 1;ADP,ATP carrier protein, he…
P00338	LDHA	1.0417	0.0589399	Cell proliferation-inducing gene 19 protein;LDH muscle subunit;L-lactate dehydrogenase A chain;Renal carcinoma antigen NY-REN-59
P31946	1433B	1.0407	0.0575542	14-3-3 protein beta/alpha;14-3-3 protein beta/alpha, N-terminally processed;Protein 1054;Protein kinase C inhibitor protein 1
P38117	ETFB	1.0402	0.0568609	Electron transfer flavoprotein subunit beta
P22307	NLTP	1.0395	0.0558898	Non-specific lipid-transfer protein;Propanoyl-CoA C-acyltransferase;SCP-chi;SCPX;Sterol carrier protein 2;Sterol carrier protein X
Q9P0W2	HM20B	1.0392	0.0554733	BRCA2-associated factor 35;HMG box-containing protein 20B;HMG domain-containing protein 2;HMG domain-containing protein HMGX2;Sox-like transcriptional factor;Structural DNA-binding protein BRAF35;SWI/SNF-related matrix-associated actin-dependent regulator of chromatin subfamily E member 1-related
P40925	MDHC	1.0391	0.0553345	Cytosolic malate dehydrogenase;Malate dehydrogenase, cytoplasmic
P49588	SYAC	1.0385	0.0545012	Alanine--tRNA ligase;Alanyl-tRNA synthetase, cytoplasmic;Renal carcinoma antigen NY-REN-42
Q9Y5B9	SP16H	1.0371	0.052555	Chromatin-specific transcription elongation factor 140 kDa subunit;Facilitates chromatin transcription complex subunit SPT16;FACT 140 kDa subunit;FACT complex subunit SPT16;FACTp140
Q9Y3D6	FIS1	1.036	0.051024	FIS1 homolog;Mitochondrial fission 1 protein;Tetratricopeptide repeat protein 11
P52907	CAZA1	1.0357	0.0506062	CapZ alpha-1;F-actin-capping protein subunit alpha-1
P04406	G3P	1.0354	0.0501882	Glyceraldehyde-3-phosphate dehydrogenase
O75608	LYPA1	1.0349	0.0494914	Acyl-protein thioesterase 1;Lysophospholipase 1;Lysophospholipase I
P14618	KPYM	1.0343	0.0486547	Cytosolic thyroid hormone-binding protein;Opa-interacting protein 3;p58;Pyruvate kinase 2/3;Pyruvate kinase isozymes M1/M2;Pyruvate kinase muscle isozyme;Thyroid hormone-binding protein 1;Tumor M2-PK
P28069	PIT1	1.0335	0.0475384	Growth hormone factor 1;Pituitary-specific positive transcription factor 1
Q9H3H3	CK068	1.0328	0.0465609	Basophilic leukemia-expressed protein Bles03;Protein p5326;UPF0696 protein C11orf68
P00558	PGK1	1.0324	0.046002	Cell migration-inducing gene 10 protein;Phosphoglycerate kinase 1;Primer recognition protein 2
P37837	TALDO	1.0323	0.0458623	Transaldolase
Q9NZL9	MAT2B	1.0315	0.0447438	DTDP-4-keto-6-deoxy-D-glucose 4-reductase;Methionine adenosyltransferase 2 subunit beta;Methionine adenosyltransferase II beta
Q9Y490	TLN1	1.0313	0.0444641	Talin-1
Q96KB5	TOPK	1.031	0.0440443	Cancer/testis antigen 84;Lymphokine-activated killer T-cell-originated protein kinase;MAPKK-like protein kinase;Nori-3;PDZ-binding kinase;Spermatogenesis-related protein kinase;T-LAK cell-originated protein kinase
P30042	ES1	1.0306	0.0434845	ES1 protein homolog, mitochondrial;Protein GT335;Protein KNP-I
Q9UJ70	NAGK	1.03	0.0426443	GlcNAc kinase;N-acetyl-D-glucosamine kinase
O15347	HMGB3	1.0299	0.0425043	High mobility group protein 2a;High mobility group protein 4;High mobility group protein B3
O14964	HGS	1.0295	0.0419438	Hepatocyte growth factor-regulated tyrosine kinase substrate;Hrs;Protein pp110
Q9NPF4	OSGEP	1.0289	0.0411028	Probable O-sialoglycoprotein endopeptidase
Q9Y2W1	TR150	1.0281	0.0399806	Thyroid hormone receptor-associated protein 3;Thyroid hormone receptor-associated protein complex 150 kDa component
Q15907	RB11B	1.0272	0.0387171	GTP-binding protein YPT3;Ras-related protein Rab-11B;Ras-related protein Rab-11A;YL8
Q9UPT8	ZC3H4	1.027	0.0384362	Zinc finger CCCH domain-containing protein 4
Q9BV40	VAMP8	1.0259	0.0368901	Endobrevin;Vesicle-associated membrane protein 8
Q8NBT2	SPC24	1.0252	0.0359054	Kinetochore protein Spc24
Q96R06	SPAG5	1.0248	0.0353424	Astrin;Deepest;Mitotic spindle-associated protein p126;Sperm-associated antigen 5
Q6IN84	MRM1	1.0241	0.0343566	Mitochondrial large ribosomal RNA ribose methylase;rRNA methyltransferase 1, mitochondrial
P20962	PTMS	1.0238	0.0339339	Parathymosin
P04083	ANXA1	1.0235	0.0335111	Annexin A1;Annexin I;Annexin-1;Calpactin II;Calpactin-2;Chromobindin-9;Lipocortin I;p35;Phospholipase A2 inhibitory protein
O95568	CA156	1.0232	0.0330882	Arsenic-transactivated protein 2;UPF0558 protein C1orf156
Q12907	LMAN2	1.0226	0.0322419	Glycoprotein GP36b;Lectin mannose-binding 2;Vesicular integral-membrane protein VIP36
P18887	XRCC1	1.0225	0.0321008	DNA repair protein XRCC1;X-ray repair cross-complementing protein 1
P07339	CATD	1.0224	0.0319597	Cathepsin D;Cathepsin D heavy chain;Cathepsin D light chain
P04080	CYTB	1.0206	0.0294175	CPI-B;Cystatin-B;Liver thiol proteinase inhibitor;Stefin-B
Q99623	PHB2	1.0192	0.0274372	B-cell receptor-associated protein BAP37;D-prohibitin;Prohibitin-2;Repressor of estrogen receptor activity
Q9NQG5	RPR1B	1.0185	0.026446	Cell cycle-related and expression-elevated protein in tumor;Regulation of nuclear pre-mRNA domain-containing protein 1B
Q15527	SURF2	1.0181	0.0258793	Surfeit locus protein 2
P05161	ISG15	1.0176	0.0251706	Interferon-induced 15 kDa protein;Interferon-induced 17 kDa protein;Ubiquitin cross-reactive protein
Q9UKK9	NUDT5	1.0176	0.0251706	ADP-sugar pyrophosphatase;Nucleoside diphosphate-linked moiety X motif 5;YSA1H
Q8TEX9	IPO4	1.0175	0.0250288	Importin-4;Importin-4b;Ran-binding protein 4
Q15691	MARE1	1.0174	0.024887	APC-binding protein EB1;End-binding protein 1;Microtubule-associated protein RP/EB family member 1
O00299	CLIC1	1.0168	0.0240359	Chloride channel ABP;Chloride intracellular channel protein 1;Nuclear chloride ion channel 27;Regulatory nuclear chloride ion channel protein
Q6YN16	HSDL2	1.0166	0.0237521	Hydroxysteroid dehydrogenase-like protein 2
Q14432	PDE3A	1.0165	0.0236102	cGMP-inhibited 3,5-cyclic phosphodiesterase A;Cyclic GMP-inhibited phosphodiesterase A
Q9Y617	SERC	1.0163	0.0233263	Phosphohydroxythreonine aminotransferase;Phosphoserine aminotransferase
Q8WUF5	IASPP	1.0161	0.0230424	Inhibitor of ASPP protein;NFkB-interacting protein 1;PPP1R13B-like protein;RelA-associated inhibitor
P55072	TERA	1.0151	0.0216219	15S Mg(2+)-ATPase p97 subunit;Transitional endoplasmic reticulum ATPase;Valosin-containing protein
P40937	RFC5	1.015	0.0214797	Activator 1 36 kDa subunit;Activator 1 subunit 5;Replication factor C 36 kDa subunit;Replication factor C subunit 5
Q15018	F175B	1.0147	0.0210533	Abraxas brother protein 1;BRISC complex subunit Abro1;Protein FAM175B
P13693	TCTP	1.0145	0.0207689	Fortilin;Histamine-releasing factor;p23;Translationally-controlled tumor protein;TPT1-like protein
Q969T4	UB2E3	1.014	0.0200577	UbcH9;Ubiquitin carrier protein E3;Ubiquitin-conjugating enzyme E2 E3;Ubiquitin-conjugating enzyme E2-23 kDa;Ubiquitin-protein ligase E3;UbcH8;Ubiquitin carrier protein E2;Ubiquitin-conjugating enzyme E2 E2;Ubiquitin-protein ligase E2;UbcH6;Ubiquitin carrier protein E1;Ubiquitin-conjugating enzyme E2 E1;Ubiquitin-protein ligase E1
P31689	DNJA1	1.01378	0.0197446	DnaJ homolog subfamily A member 1;DnaJ protein homolog 2;Heat shock 40 kDa protein 4;Heat shock protein J2;HSDJ;Human DnaJ protein 2
P37108	SRP14	1.0136	0.0194884	18 kDa Alu RNA-binding protein;Signal recognition particle 14 kDa protein
Q9Y3D8	KAD6	1.0134	0.0192037	Adenylate kinase isoenzyme 6;ATP-AMP transphosphorylase 6
P54577	SYYC	1.0122	0.0174944	Tyrosyl--tRNA ligase;Tyrosyl-tRNA synthetase, cytoplasmic
Q969S3	ZN622	1.012	0.0172093	Zinc finger protein 622;Zinc finger-like protein 9
O43447	PPIH	1.0119	0.0170667	Peptidyl-prolyl cis-trans isomerase H;Rotamase H;Small nuclear ribonucleoprotein particle-specific cyclophilin H;U-snRNP-associated cyclophilin SnuCyp-20
P63241	IF5A1	1.0102	0.0146409	eIF-4D;Eukaryotic initiation factor 5A isoform 1;Eukaryotic translation initiation factor 5A-1;Rev-binding factor;Eukaryotic initiation factor 5A isoform 1-like;Eukaryotic translation initiation factor 5A-1-like
Q9Y383	LC7L2	1.0102	0.0146409	Putative RNA-binding protein Luc7-like 2;Putative RNA-binding protein Luc7-like 1;Putative SR protein LUC7B1;SR+89
P26639	SYTC	1.0101	0.0144981	Threonine--tRNA ligase;Threonyl-tRNA synthetase, cytoplasmic
P05023	AT1A1	1.01	0.0143553	Sodium pump subunit alpha-1;Sodium/potassium-transporting ATPase subunit alpha-1
Q9NX63	CHCH3	1.009	0.0129262	Coiled-coil-helix-coiled-coil-helix domain-containing protein 3, mitochondrial
P00441	SODC	1.007	0.0100637	Superoxide dismutase [Cu-Zn]
Q92665	RT31	1.0065	0.00934717	28S ribosomal protein S31, mitochondrial;Imogen 38
Q14232	EI2BA	1.0055	0.00791308	eIF-2B GDP-GTP exchange factor subunit alpha;Translation initiation factor eIF-2B subunit alpha
P36957	ODO2	1.0053	0.00762609	2-oxoglutarate dehydrogenase complex component E2;Dihydrolipoamide succinyltransferase component of 2-oxoglutarate dehydrogenase complex;Dihydrolipoyllysine-residue succinyltransferase component of 2-oxoglutarate dehydrogenase complex, mitochondrial;E2K
O14737	PDCD5	1.0044	0.00633393	Programmed cell death protein 5;TF-1 cell apoptosis-related protein 19
P53992	SC24C	1.0043	0.00619029	Protein transport protein Sec24C;SEC24-related protein C
Q9Y697	NFS1	1.0041	0.00590296	Cysteine desulfurase, mitochondrial
Q99497	PARK7	1.0041	0.00590296	Oncogene DJ1;Parkinson disease protein 7;Protein DJ-1
O94760	DDAH1	1.0041	0.00590296	DDAHI;Dimethylargininase-1;N(G),N(G)-dimethylarginine dimethylaminohydrolase 1
P68371	TBB2C	1.0031	0.00446544	Tubulin beta-2 chain;Tubulin beta-2C chain;Tubulin 5 beta;Tubulin beta-4 chain
Q14240	IF4A2	1.0027	0.00389003	ATP-dependent RNA helicase eIF4A-2;Eukaryotic initiation factor 4A-II;ATP-dependent RNA helicase eIF4A-1;Eukaryotic initiation factor 4A-I
Q15814	TBCC	1.0023	0.00331439	Tubulin-folding cofactor C;Tubulin-specific chaperone C
Q13561	DCTN2	1.0012	0.0017302	50 kDa dynein-associated polypeptide;Dynactin complex 50 kDa subunit;Dynactin subunit 2;p50 dynamitin
Q01628	IFM3	1.0011	0.00158609	Interferon-induced transmembrane protein 3;Interferon-inducible protein 1-8U;Interferon-induced transmembrane protein 2;Interferon-inducible protein 1-8D;Interferon-induced protein 17;Interferon-induced transmembrane protein 1;Interferon-inducible protein 9-27;Leu-13 antigen
Q96AE4	FUBP1	1.0008	0.00115369	DNA helicase V;Far upstream element-binding protein 1
P32004	L1CAM	1.0006	0.000865357	Neural cell adhesion molecule L1
Q86U42	PABP2	0.99805	-0.002816	Nuclear poly(A)-binding protein 1;Poly(A)-binding protein II;Polyadenylate-binding nuclear protein 1;Polyadenylate-binding protein 2
Q6P1J9	CDC73	0.99752	-0.00358233	Cell division cycle protein 73 homolog;Hyperparathyroidism 2 protein;Parafibromin
P23919	KTHY	0.99749	-0.00362572	dTMP kinase;Thymidylate kinase
P12814	ACTN1	0.99731	-0.00388608	Alpha-actinin cytoskeletal isoform;Alpha-actinin-1;F-actin cross-linking protein;Non-muscle alpha-actinin-1
P62937	PPIA	0.99731	-0.00388608	Cyclophilin A;Cyclosporin A-binding protein;Peptidyl-prolyl cis-trans isomerase A;Rotamase A
P54920	SNAA	0.99728	-0.00392948	Alpha-soluble NSF attachment protein;N-ethylmaleimide-sensitive factor attachment protein alpha
P63000	RAC1	0.99717	-0.00408862	Cell migration-inducing gene 5 protein;p21-Rac1;Ras-like protein TC25;Ras-related C3 botulinum toxin substrate 1;p21-Rac3;Ras-related C3 botulinum toxin substrate 3
O15067	PUR4	0.99673	-0.00472534	Formylglycinamide ribotide amidotransferase;Formylglycinamide ribotide synthetase;Phosphoribosylformylglycinamidine synthase
P47756	CAPZB	0.99647	-0.00510172	CapZ beta;F-actin-capping protein subunit beta
Q15370	ELOB	0.99625	-0.00542028	Elongin 18 kDa subunit;Elongin-B;RNA polymerase II transcription factor SIII subunit B;SIII p18;Transcription elongation factor B polypeptide 2
P49736	MCM2	0.99532	-0.00676766	DNA replication licensing factor MCM2;Minichromosome maintenance protein 2 homolog;Nuclear protein BM28
O75663	TIPRL	0.99502	-0.00720257	Putative MAPK-activating protein PM10;TIP41-like protein;Type 2A-interacting protein
P19338	NUCL	0.99501	-0.00721707	Nucleolin;Protein C23
P18085	ARF4	0.99478	-0.00755059	ADP-ribosylation factor 4
Q01650	LAT1	0.99469	-0.00768112	4F2 light chain;CD98 light chain;Integral membrane protein E16;Large neutral amino acids transporter small subunit 1;L-type amino acid transporter 1;Solute carrier family 7 member 5;y+ system cationic amino acid transporter
P62805	H4	0.99431	-0.00823238	Histone H4
P78406	RAE1L	0.99427	-0.00829042	mRNA export factor;mRNA-associated protein mrnp 41;Rae1 protein homolog
P82650	RT22	0.99379	-0.00898707	28S ribosomal protein S22, mitochondrial
Q9UI30	TR112	0.99352	-0.00937909	TRM112-like protein;tRNA methyltransferase 112 homolog
P37802	TAGL2	0.99312	-0.00996004	SM22-alpha homolog;Transgelin-2
P61978	HNRPK	0.99305	-0.0100617	Heterogeneous nuclear ribonucleoprotein K;Transformation up-regulated nuclear protein
P36871	PGM1	0.99294	-0.0102216	Glucose phosphomutase 1;Phosphoglucomutase-1
Q04637	IF4G1	0.99197	-0.0116316	Eukaryotic translation initiation factor 4 gamma 1;p220
O43809	CPSF5	0.99146	-0.0123735	Cleavage and polyadenylation specificity factor 25 kDa subunit;Cleavage and polyadenylation specificity factor subunit 5;Nucleoside diphosphate-linked moiety X motif 21;Pre-mRNA cleavage factor Im 25 kDa subunit
P10301	RRAS	0.99132	-0.0125773	p23;Ras-related protein R-Ras;Ras-like protein TC21;Ras-related protein R-Ras2;Teratocarcinoma oncogene
Q9NQT5	EXOS3	0.99103	-0.0129994	Exosome complex exonuclease RRP40;Exosome component 3;p10;Ribosomal RNA-processing protein 40
Q02978	M2OM	0.99031	-0.0140479	Mitochondrial 2-oxoglutarate/malate carrier protein;Solute carrier family 25 member 11
P61604	CH10	0.98968	-0.014966	10 kDa chaperonin;10 kDa heat shock protein, mitochondrial;Chaperonin 10;Early-pregnancy factor
Q92995	UBP13	0.98956	-0.0151409	Deubiquitinating enzyme 13;Isopeptidase T-3;Ubiquitin carboxyl-terminal hydrolase 13;Ubiquitin thioesterase 13;Ubiquitin-specific-processing protease 13
P35659	DEK	0.98857	-0.016585	Protein DEK
O00170	AIP	0.98706	-0.0187903	AH receptor-interacting protein;Aryl-hydrocarbon receptor-interacting protein;HBV X-associated protein 2;Immunophilin homolog ARA9
Q14203	DCTN1	0.98661	-0.0194482	150 kDa dynein-associated polypeptide;DAP-150;Dynactin subunit 1;p135;p150-glued
Q9UHV9	PFD2	0.98651	-0.0195944	Prefoldin subunit 2
P06454	PTMA	0.98632	-0.0198723	Prothymosin alpha;Thymosin alpha-1
P55060	XPO2	0.98621	-0.0200332	Cellular apoptosis susceptibility protein;Chromosome segregation 1-like protein;Exportin-2;Importin-alpha re-exporter
P05455	LA	0.98555	-0.020999	La autoantigen;La ribonucleoprotein;Lupus La protein;Sjoegren syndrome type B antigen
O95477	ABCA1	0.98535	-0.0212918	ATP-binding cassette sub-family A member 1;ATP-binding cassette transporter 1;Cholesterol efflux regulatory protein
O14776	TCRG1	0.98514	-0.0215993	TATA box-binding protein-associated factor 2S;Transcription elongation regulator 1;Transcription factor CA150
P32322	P5CR1	0.9851	-0.0216579	Pyrroline-5-carboxylate reductase 1, mitochondrial
P06753	TPM3	0.98508	-0.0216872	Gamma-tropomyosin;Tropomyosin alpha-3 chain;Tropomyosin-3;Tropomyosin-5
Q9HBH1	DEFM	0.98408	-0.0231525	Peptide deformylase, mitochondrial;Polypeptide deformylase
Q00839	HNRPU	0.98375	-0.0236364	Heterogeneous nuclear ribonucleoprotein U;p120;pp120;Scaffold attachment factor A
P78371	TCPB	0.98156	-0.0268516	CCT-beta;T-complex protein 1 subunit beta
P29401	TKT	0.98094	-0.0277632	Transketolase
P19623	SPEE	0.97736	-0.033038	Putrescine aminopropyltransferase;Spermidine synthase
Q96EP5	DAZP1	0.97684	-0.0338058	DAZ-associated protein 1;Deleted in azoospermia-associated protein 1
Q9ULW0	TPX2	0.97636	-0.0345149	Differentially expressed in cancerous and non-cancerous lung cells 2;Hepatocellular carcinoma-associated antigen 519;Protein fls353;Restricted expression proliferation-associated protein 100;Targeting protein for Xklp2
O60888	CUTA	0.97632	-0.034574	Acetylcholinesterase-associated protein;Brain acetylcholinesterase putative membrane anchor;Protein CutA
P21333	FLNA	0.97431	-0.0375472	Actin-binding protein 280;Alpha-filamin;Endothelial actin-binding protein;Filamin-1;Filamin-A;Non-muscle filamin
P41236	IPP2	0.97374	-0.0383915	Protein phosphatase inhibitor 2;Protein phosphatase 1, regulatory subunit 2 pseudogene 3;Putative protein phosphatase inhibitor 2-like protein 3
P23434	GCSH	0.97335	-0.0389694	Glycine cleavage system H protein, mitochondrial
P38919	IF4A3	0.97254	-0.0401705	ATP-dependent RNA helicase DDX48;ATP-dependent RNA helicase eIF4A-3;DEAD box protein 48;Eukaryotic initiation factor 4A-III;Eukaryotic initiation factor 4A-like NUK-34;Eukaryotic translation initiation factor 4A isoform 3;Nuclear matrix protein 265
P49005	DPOD2	0.97171	-0.0414023	DNA polymerase delta subunit 2;DNA polymerase delta subunit p50
O00233	PSMD9	0.97139	-0.0418775	26S proteasome non-ATPase regulatory subunit 9;26S proteasome regulatory subunit p27
Q5RI15	FA36A	0.97121	-0.0421448	Protein FAM36A
P36776	LONM	0.96951	-0.0446723	Lon protease homolog, mitochondrial;Lon protease-like protein;LONHs;Mitochondrial ATP-dependent protease Lon;Serine protease 15
Q16611	BAK	0.96936	-0.0448955	Apoptosis regulator BAK;Bcl-2 homologous antagonist/killer;Bcl-2-like protein 7
Q96A72	MGN2	0.96925	-0.0450593	Protein mago nashi homolog 2
Q9Y3D7	TIM16	0.96921	-0.0451188	Mitochondria-associated granulocyte macrophage CSF-signaling molecule;Mitochondrial import inner membrane translocase subunit Tim16
P07737	PROF1	0.96883	-0.0456846	Profilin I;Profilin-1
Q7Z4V5	HDGR2	0.96842	-0.0462952	Hepatoma-derived growth factor 2;Hepatoma-derived growth factor-related protein 2
Q99613	EIF3C	0.96764	-0.0474577	eIF3 p110;Eukaryotic translation initiation factor 3 subunit 8;Eukaryotic translation initiation factor 3 subunit C
P27695	APEX1	0.9672	-0.0481139	APEX nuclease;Apurinic-apyrimidinic endonuclease 1;DNA-(apurinic or apyrimidinic site) lyase;Protein REF-1
Q9UJU6	DBNL	0.96557	-0.0505472	Cervical mucin-associated protein;Cervical SH3P7;Drebrin-F;Drebrin-like protein;HPK1-interacting protein of 55 kDa;SH3 domain-containing protein 7
P24941	CDK2	0.96502	-0.0513693	Cell division protein kinase 2;p33 protein kinase
Q13541	4EBP1	0.96419	-0.0526106	Eukaryotic translation initiation factor 4E-binding protein 1;Phosphorylated heat- and acid-stable protein regulated by insulin 1
Q16718	NDUA5	0.96401	-0.05288	Complex I subunit B13;Complex I-13kD-B;NADH dehydrogenase [ubiquinone] 1 alpha subcomplex subunit 5;NADH-ubiquinone oxidoreductase 13 kDa-B subunit
P31943	HNRH1	0.96254	-0.0550816	Heterogeneous nuclear ribonucleoprotein H;Heterogeneous nuclear ribonucleoprotein H, N-terminally processed;FTP-3;Heterogeneous nuclear ribonucleoprotein H;Heterogeneous nuclear ribonucleoprotein H2
P31947	1433S	0.96196	-0.0559512	14-3-3 protein sigma;Epithelial cell marker protein 1;Stratifin
P27824	CALX	0.96166	-0.0564012	Calnexin;IP90;Major histocompatibility complex class I antigen-binding protein p88;p90
P50991	TCPD	0.96162	-0.0564612	CCT-delta;Stimulator of TAR RNA-binding;T-complex protein 1 subunit delta
Q9Y6A5	TACC3	0.96152	-0.0566112	ERIC-1;Transforming acidic coiled-coil-containing protein 3
Q9NX46	ARHL2	0.96105	-0.0573166	[Protein ADP-ribosylarginine] hydrolase-like protein 2;ADP-ribosylhydrolase 3;Poly(ADP-ribose) glycohydrolase ARH3
P52597	HNRPF	0.96031	-0.0584279	Heterogeneous nuclear ribonucleoprotein F;Heterogeneous nuclear ribonucleoprotein F, N-terminally processed;Nucleolin-like protein mcs94-1
Q8NE71	ABCF1	0.96007	-0.0587885	ATP-binding cassette 50;ATP-binding cassette sub-family F member 1;TNF-alpha-stimulated ABC protein
Q86Y82	STX12	0.9595	-0.0596453	Syntaxin-12
O14561	ACPM	0.95881	-0.0606831	Acyl carrier protein, mitochondrial;CI-SDAP;NADH-ubiquinone oxidoreductase 9.6 kDa subunit
P11279	LAMP1	0.95812	-0.0617217	CD107 antigen-like family member A;Lysosome-associated membrane glycoprotein 1
P40926	MDHM	0.9578	-0.0622037	Malate dehydrogenase, mitochondrial
Q92542	NICA	0.95754	-0.0625953	Nicastrin
Q04828	AK1C1	0.95702	-0.063379	20-alpha-hydroxysteroid dehydrogenase;Aldo-keto reductase family 1 member C1;Chlordecone reductase homolog HAKRC;Dihydrodiol dehydrogenase 1/2;High-affinity hepatic bile acid-binding protein;Indanol dehydrogenase;Trans-1,2-dihydrobenzene-1,2-diol dehydrogenase;17-beta-hydroxysteroid dehydrogenase type 5;3-alpha-HSD type II, brain;3-alpha-hydroxysteroid dehydrogenase type 2;Aldo-keto reductase fam…
Q15942	ZYX	0.95671	-0.0638464	Zyxin;Zyxin-2
P11388	TOP2A	0.95656	-0.0640726	DNA topoisomerase 2-alpha;DNA topoisomerase II, alpha isozyme
Q9P2X0	DPM3	0.95599	-0.0649326	Dolichol-phosphate mannose synthase subunit 3;Dolichol-phosphate mannosyltransferase subunit 3;Dolichyl-phosphate beta-D-mannosyltransferase subunit 3;DPM synthase complex subunit 3;Mannose-P-dolichol synthase subunit 3;Prostin-1
P0C0S8	H2A1	0.95594	-0.065008	Histone H2A type 1;Histone H2A/p;Histone H2A type 1-D;Histone H2A.3;Histone H2A/g;Histone H2A type 2-A;Histone H2A.2;Histone H2A/o;Histone H2A type 2-C;Histone H2A/q;Histone H2A-GL101;Histone H2A.J;Histone H2A type 1-H;Histone H2A/s;Histone H2A type 1-J;Histone H2A/e;Histone H2A type 1-B/E;Histone H2A/a;Histone H2A/m;Histone H2A type 3;Histone H2A type 1-C;Histone H2A/l
P43487	RANG	0.95589	-0.0650835	Ran-binding protein 1;Ran-specific GTPase-activating protein
O95757	HS74L	0.95577	-0.0652646	Heat shock 70 kDa protein 4L;Heat shock 70-related protein APG-1;Osmotic stress protein 94
P67870	CSK2B	0.95492	-0.0665482	Casein kinase II subunit beta;Phosvitin;Protein G5a
Q9BRX5	PSF3	0.95483	-0.0666842	DNA replication complex GINS protein PSF3;GINS complex subunit 3
Q05682	CALD1	0.9548	-0.0667295	Caldesmon
P60981	DEST	0.95405	-0.0678632	Actin-depolymerizing factor;Destrin
Q9BYN0	SRXN1	0.95394	-0.0680296	Sulfiredoxin-1
Q9UK41	VPS28	0.9536	-0.0685439	ESCRT-I complex subunit VPS28;Vacuolar protein sorting-associated protein 28 homolog
Q9Y285	SYFA	0.95341	-0.0688313	CML33;Phenylalanine--tRNA ligase alpha chain;Phenylalanyl-tRNA synthetase alpha chain
P14314	GLU2B	0.95333	-0.0689524	80K-H protein;Glucosidase 2 subunit beta;Glucosidase II subunit beta;Protein kinase C substrate 60.1 kDa protein heavy chain
P67812	SC11A	0.95314	-0.06924	Endopeptidase SP18;Microsomal signal peptidase 18 kDa subunit;SEC11 homolog A;SEC11-like protein 1;Signal peptidase complex catalytic subunit SEC11A;SPC18
P31937	3HIDH	0.95176	-0.0713303	3-hydroxyisobutyrate dehydrogenase, mitochondrial
Q15257	PTPA	0.95139	-0.0718912	Phosphotyrosyl phosphatase activator;PP2A, subunit B, PR53 isoform;Serine/threonine-protein phosphatase 2A activator;Serine/threonine-protein phosphatase 2A regulatory subunit 4;Serine/threonine-protein phosphatase 2A regulatory subunit B
O75380	NDUS6	0.950865	-0.0726876	Complex I-13kD-A;NADH dehydrogenase [ubiquinone] iron-sulfur protein 6, mitochondrial;NADH-ubiquinone oxidoreductase 13 kDa-A subunit
P61086	UBE2K	0.95057	-0.0731352	Huntingtin-interacting protein 2;Ubiquitin carrier protein;Ubiquitin-conjugating enzyme E2 K;Ubiquitin-conjugating enzyme E2-25 kDa;Ubiquitin-protein ligase
P13073	COX41	0.94948	-0.0747905	Cytochrome c oxidase polypeptide IV;Cytochrome c oxidase subunit 4 isoform 1, mitochondrial;Cytochrome c oxidase subunit IV isoform 1
Q9NX14	NDUBB	0.94939	-0.0749272	Complex I-ESSS;NADH dehydrogenase [ubiquinone] 1 beta subcomplex subunit 11, mitochondrial;NADH-ubiquinone oxidoreductase ESSS subunit;Neuronal protein 17.3
Q15637	SF01	0.94922	-0.0751856	Mammalian branch point-binding protein;Splicing factor 1;Transcription factor ZFM1;Zinc finger gene in MEN1 locus;Zinc finger protein 162
O75396	SC22B	0.94825	-0.0766606	ER-Golgi SNARE of 24 kDa;SEC22 vesicle-trafficking protein homolog B;SEC22 vesicle-trafficking protein-like 1;Vesicle-trafficking protein SEC22b
Q9BS26	ERP44	0.94823	-0.0766911	Endoplasmic reticulum resident protein 44;Thioredoxin domain-containing protein 4
P33316	DUT	0.94812	-0.0768584	Deoxyuridine 5-triphosphate nucleotidohydrolase, mitochondrial;dUTP pyrophosphatase
P09417	DHPR	0.948	-0.077041	Dihydropteridine reductase;HDHPR;Quinoid dihydropteridine reductase
Q9NRX2	RM17	0.94779	-0.0773607	39S ribosomal protein L17, mitochondrial;LYST-interacting protein 2
Q16891	IMMT	0.94727	-0.0781524	Cell proliferation-inducing gene 4/52 protein;Mitochondrial inner membrane protein;Mitofilin;p87/89
P41252	SYIC	0.94649	-0.0793408	Isoleucine--tRNA ligase;Isoleucyl-tRNA synthetase, cytoplasmic
O95182	NDUA7	0.945995	-0.0800955	Complex I-B14.5a;NADH dehydrogenase [ubiquinone] 1 alpha subcomplex subunit 7;NADH-ubiquinone oxidoreductase subunit B14.5a
P24534	EF1B	0.94557	-0.0807438	Elongation factor 1-beta
Q96EH3	CG030	0.94553	-0.0808049	Uncharacterized protein C7orf30
Q14019	COTL1	0.94511	-0.0814458	Coactosin-like protein
Q9NVI7	ATD3A	0.94466	-0.0821329	ATPase family AAA domain-containing protein 3A;ATPase family AAA domain-containing protein 3B
Q8IZ83	A16A1	0.944635	-0.0821711	Aldehyde dehydrogenase family 16 member A1
Q15369	ELOC	0.94441	-0.0825148	Elongin 15 kDa subunit;Elongin-C;RNA polymerase II transcription factor SIII subunit C;SIII p15;Transcription elongation factor B polypeptide 1
Q9Y237	PIN4	0.94438	-0.0825606	Parvulin-14;Parvulin-17;Peptidyl-prolyl cis/trans isomerase EPVH;Peptidyl-prolyl cis-trans isomerase NIMA-interacting 4;Peptidyl-prolyl cis-trans isomerase Pin4;Rotamase Pin4
P49755	TMEDA	0.94436	-0.0825912	21 kDa transmembrane-trafficking protein;p24delta;S31III125;Tmp-21-I;Transmembrane emp24 domain-containing protein 10;Transmembrane protein Tmp21
P35637	FUS	0.94431	-0.0826675	75 kDa DNA-pairing protein;Oncogene FUS;Oncogene TLS;POMp75;RNA-binding protein FUS;Translocated in liposarcoma protein;68 kDa TATA-binding protein-associated factor;RNA-binding protein 56;TATA-binding protein-associated factor 2N
P30086	PEBP1	0.94416	-0.0828967	HCNPpp;Hippocampal cholinergic neurostimulating peptide;Neuropolypeptide h3;Phosphatidylethanolamine-binding protein 1;Prostatic-binding protein;Raf kinase inhibitor protein
P45880	VDAC2	0.94358	-0.0837833	Outer mitochondrial membrane protein porin 2;Voltage-dependent anion-selective channel protein 2
Q9NR31	SAR1A	0.94335	-0.084135	COPII-associated small GTPase;GTP-binding protein SAR1a
P62877	RBX1	0.94285	-0.0848998	Protein ZYP;Regulator of cullins 1;RING finger protein 75;RING-box protein 1
O60493	SNX3	0.94261	-0.0852671	Protein SDP3;Sorting nexin-3
Q14683	SMC1A	0.94195	-0.0862776	Sb1.8;Structural maintenance of chromosomes protein 1A
P18669	PGAM1	0.94165	-0.0867372	BPG-dependent PGAM 1;Phosphoglycerate mutase 1;Phosphoglycerate mutase isozyme B;BPG-dependent PGAM 2;Muscle-specific phosphoglycerate mutase;Phosphoglycerate mutase 2;Phosphoglycerate mutase isozyme M
P23528	COF1	0.94148	-0.0869976	18 kDa phosphoprotein;Cofilin, non-muscle isoform;Cofilin-1
Q9HB71	CYBP	0.93984	-0.0895129	Calcyclin-binding protein;S100A6-binding protein;Siah-interacting protein
Q16540	RM23	0.93954	-0.0899735	39S ribosomal protein L23, mitochondrial;L23 mitochondrial-related protein;Ribosomal protein L23-like
P35237	SPB6	0.93896	-0.0908644	Cytoplasmic antiproteinase;Peptidase inhibitor 6;Placental thrombin inhibitor;Serpin B6
P48643	TCPE	0.93839	-0.0917405	CCT-epsilon;T-complex protein 1 subunit epsilon
Q9BRL6	SRSF8	0.93674	-0.0942794	Pre-mRNA-splicing factor SRP46;Splicing factor, arginine/serine-rich 2B;Protein PR264;Splicing component, 35 kDa;Splicing factor SC35;Splicing factor, arginine/serine-rich 2
Q2NL82	TSR1	0.93654	-0.0945875	Pre-rRNA-processing protein TSR1 homolog
P27797	CALR	0.9363	-0.0949572	Calregulin;Calreticulin;CRP55;Endoplasmic reticulum resident protein 60;grp60;HACBP
P18206	VINC	0.93623	-0.0950651	Metavinculin;Vinculin
P55786	PSA	0.93573	-0.0958358	Puromycin-sensitive aminopeptidase
Q14008	CKAP5	0.9355	-0.0961904	Colonic and hepatic tumor over-expressed gene protein;Cytoskeleton-associated protein 5
P30041	PRDX6	0.93476	-0.0973321	1-Cys peroxiredoxin;24 kDa protein;Acidic calcium-independent phospholipase A2;Antioxidant protein 2;Liver 2D page spot 40;Non-selenium glutathione peroxidase;Peroxiredoxin-6;Red blood cells page spot 12
P22314	UBA1	0.93356	-0.0991853	Protein A1S9;Ubiquitin-activating enzyme E1;Ubiquitin-like modifier-activating enzyme 1
P55854	SUMO3	0.93329	-0.0996027	Small ubiquitin-related modifier 3;SMT3 homolog 1;SUMO-2;Ubiquitin-like protein SMT3A;HSMT3;Sentrin-2;Small ubiquitin-related modifier 2;SMT3 homolog 2;SUMO-3;Ubiquitin-like protein SMT3B;Small ubiquitin-like protein 4;Small ubiquitin-related modifier 4
P61088	UBE2N	0.93321	-0.0997263	Bendless-like ubiquitin-conjugating enzyme;Ubc13;Ubiquitin carrier protein N;Ubiquitin-conjugating enzyme E2 N;Ubiquitin-protein ligase N;Putative ubiquitin-conjugating enzyme E2 N-like
P49773	HINT1	0.93313	-0.09985	Adenosine 5-monophosphoramidase;Histidine triad nucleotide-binding protein 1;Protein kinase C inhibitor 1;Protein kinase C-interacting protein 1
P62826	RAN	0.93307	-0.0999428	Androgen receptor-associated protein 24;GTPase Ran;GTP-binding nuclear protein Ran;Ras-like protein TC4;Ras-related nuclear protein
Q9UNI6	DUS12	0.93296	-0.100113	Dual specificity protein phosphatase 12;Dual specificity tyrosine phosphatase YVH1
O95229	ZWINT	0.93286	-0.100268	ZW10 interactor;ZW10-interacting protein 1
P20340	RAB6A	0.93269	-0.10053	Ras-related protein Rab-6A;Ras-related protein Rab-6B
Q8WUX2	CHAC2	0.93258	-0.100701	Cation transport regulator-like protein 2
Q99714	HCD2	0.93252	-0.100793	17-beta-hydroxysteroid dehydrogenase 10;3-hydroxy-2-methylbutyryl-CoA dehydrogenase;3-hydroxyacyl-CoA dehydrogenase type II;3-hydroxyacyl-CoA dehydrogenase type-2;Endoplasmic reticulum-associated amyloid beta-peptide-binding protein;Mitochondrial ribonuclease P protein 2;Short-chain type dehydrogenase/reductase XH98G2;Type II HADH
Q9UBE0	SAE1	0.93232	-0.101103	SUMO-activating enzyme subunit 1;Ubiquitin-like 1-activating enzyme E1A
P35232	PHB	0.93209	-0.101459	Prohibitin
Q53H82	LACB2	0.93197	-0.101645	Beta-lactamase-like protein 2
P22061	PIMT	0.93113	-0.102945	L-isoaspartyl protein carboxyl methyltransferase;Protein L-isoaspartyl/D-aspartyl methyltransferase;Protein-beta-aspartate methyltransferase;Protein-L-isoaspartate(D-aspartate) O-methyltransferase
P27348	1433T	0.93084	-0.103395	14-3-3 protein tau;14-3-3 protein T-cell;14-3-3 protein theta;Protein HS1
O43175	SERA	0.9308	-0.103457	D-3-phosphoglycerate dehydrogenase
P56192	SYMC	0.92937	-0.105675	Methionine--tRNA ligase;Methionyl-tRNA synthetase, cytoplasmic
P09874	PARP1	0.92898	-0.106281	NAD(+) ADP-ribosyltransferase 1;Poly [ADP-ribose] polymerase 1;Poly[ADP-ribose] synthase 1
O94842	TOX4	0.92833	-0.10729	Epidermal Langerhans cell protein LCP1;TOX high mobility group box family member 4
Q9C0C2	TB182	0.92822	-0.107461	182 kDa tankyrase-1-binding protein
Q9UJZ1	STML2	0.92761	-0.10841	EPB72-like protein 2;Stomatin-like protein 2
Q8N5K1	CISD2	0.92727	-0.108939	CDGSH iron sulfur domain-containing protein 2;Endoplasmic reticulum intermembrane small protein;MitoNEET-related 1 protein;Nutrient-deprivation autophagy factor-1
Q9NX40	OCAD1	0.92705	-0.109281	OCIA domain-containing protein 1;Ovarian carcinoma immunoreactive antigen
P10809	CH60	0.92689	-0.10953	60 kDa chaperonin;60 kDa heat shock protein, mitochondrial;Chaperonin 60;Heat shock protein 60;HuCHA60;Mitochondrial matrix protein P1;P60 lymphocyte protein
P51991	ROA3	0.92685	-0.109592	Heterogeneous nuclear ribonucleoprotein A3
P30876	RPB2	0.92678	-0.109701	DNA-directed RNA polymerase II 140 kDa polypeptide;DNA-directed RNA polymerase II subunit B;DNA-directed RNA polymerase II subunit RPB2;RNA polymerase II subunit 2;RNA polymerase II subunit B2
Q4G0X9	CCD40	0.92677	-0.109717	Coiled-coil domain-containing protein 40
Q00059	TFAM	0.92657	-0.110028	Mitochondrial transcription factor 1;Transcription factor 6;Transcription factor 6-like 2;Transcription factor A, mitochondrial
O95347	SMC2	0.92637	-0.11034	Chromosome-associated protein E;Structural maintenance of chromosomes protein 2;XCAP-E homolog
P05556	ITB1	0.9263	-0.110449	Fibronectin receptor subunit beta;Integrin beta-1;VLA-4 subunit beta
O75964	ATP5L	0.92599	-0.110931	ATP synthase subunit g, mitochondrial
P13928	ANXA8	0.92549	-0.111711	Annexin A8;Annexin VIII;Annexin-8;Vascular anticoagulant-beta;Annexin A8-like protein 1;Annexin A8-like protein 2
Q9UNS2	CSN3	0.92532	-0.111976	COP9 signalosome complex subunit 3;JAB1-containing signalosome subunit 3
P25705	ATPA	0.9252	-0.112163	ATP synthase subunit alpha, mitochondrial
O95782	AP2A1	0.92516	-0.112225	100 kDa coated vesicle protein A;Adapter-related protein complex 2 alpha-1 subunit;Adaptor protein complex AP-2 subunit alpha-1;Alpha1-adaptin;Alpha-adaptin A;AP-2 complex subunit alpha-1;Clathrin assembly protein complex 2 alpha-A large chain;Plasma membrane adaptor HA2/AP2 adaptin alpha A subunit;100 kDa coated vesicle protein C;Adapter-related protein complex 2 alpha-2 subunit;Adaptor protein …
P60059	SC61G	0.92472	-0.112912	Protein transport protein Sec61 subunit gamma
P47897	SYQ	0.92466	-0.113005	Glutamine--tRNA ligase;Glutaminyl-tRNA synthetase
P68036	UB2L3	0.92414	-0.113817	L-UBC;UbcH7;Ubiquitin carrier protein L3;Ubiquitin-conjugating enzyme E2 L3;Ubiquitin-conjugating enzyme E2-F1;Ubiquitin-protein ligase L3
P41567	EIF1	0.92403	-0.113988	A121;Eukaryotic translation initiation factor 1;Protein translation factor SUI1 homolog;Sui1iso1
Q14974	IMB1	0.9226	-0.116223	Importin subunit beta-1;Importin-90;Karyopherin subunit beta-1;Nuclear factor p97;Pore targeting complex 97 kDa subunit
P17096	HMGA1	0.92205	-0.117083	High mobility group AT-hook protein 1;High mobility group protein HMG-I/HMG-Y;High mobility group protein R
Q99729	ROAA	0.9218	-0.117474	APOBEC1-binding protein 1;Heterogeneous nuclear ribonucleoprotein A/B
Q9NYB0	TE2IP	0.92117	-0.118461	Telomeric repeat-binding factor 2-interacting protein 1;TRF2-interacting telomeric protein Rap1
P07951	TPM2	0.92117	-0.118461	Beta-tropomyosin;Tropomyosin beta chain;Tropomyosin-2
P30622	CLIP1	0.92115	-0.118492	CAP-Gly domain-containing linker protein 1;Cytoplasmic linker protein 1;Cytoplasmic linker protein 170 alpha-2;Reed-Sternberg intermediate filament-associated protein;Restin
P10606	COX5B	0.92075	-0.119119	Cytochrome c oxidase polypeptide Vb;Cytochrome c oxidase subunit 5B, mitochondrial
P40227	TCPZ	0.92033	-0.119777	Acute morphine dependence-related protein 2;CCT-zeta-1;HTR3;T-complex protein 1 subunit zeta;Tcp20
Q9Y2R5	RT17	0.91991	-0.120435	28S ribosomal protein S17, mitochondrial
Q9Y6E2	BZW2	0.9197	-0.120765	Basic leucine zipper and W2 domain-containing protein 2
Q96A57	CT030	0.91901	-0.121848	UPF0414 transmembrane protein C20orf30
Q96C86	DCPS	0.91879	-0.122193	DCS-1;Hint-related 7meGMP-directed hydrolase;Histidine triad protein member 5;Scavenger mRNA-decapping enzyme DcpS
O43390	HNRPR	0.91862	-0.12246	Heterogeneous nuclear ribonucleoprotein R;Glycine- and tyrosine-rich RNA-binding protein;Heterogeneous nuclear ribonucleoprotein Q;NS1-associated protein 1;Synaptotagmin-binding, cytoplasmic RNA-interacting protein
Q92945	FUBP2	0.9179	-0.123591	Far upstream element-binding protein 2;KH type-splicing regulatory protein;p75
P31939	PUR9	0.91687	-0.125211	5-aminoimidazole-4-carboxamide ribonucleotide formyltransferase;AICAR transformylase;ATIC;Bifunctional purine biosynthesis protein PURH;IMP cyclohydrolase;IMP synthase;Inosinicase;Phosphoribosylaminoimidazolecarboxamide formyltransferase
P23193	TCEA1	0.91679	-0.125337	Transcription elongation factor A protein 1;Transcription elongation factor S-II protein 1;Transcription elongation factor TFIIS.o
Q96MW1	CCD43	0.91602	-0.126549	Coiled-coil domain-containing protein 43
P46379	BAT3	0.91577	-0.126943	HLA-B-associated transcript 3;Large proline-rich protein BAT3;Protein G3
Q5TBB1	RNH2B	0.91576	-0.126959	Aicardi-Goutieres syndrome 2 protein;Deleted in lymphocytic leukemia 8;Ribonuclease H2 subunit B;Ribonuclease HI subunit B
P13489	RINI	0.91508	-0.12803	Placental ribonuclease inhibitor;Ribonuclease inhibitor;Ribonuclease/angiogenin inhibitor 1
Q15020	SART3	0.91404	-0.129671	Squamous cell carcinoma antigen recognized by T-cells 3;Tat-interacting protein of 110 kDa
P00505	AATM	0.91332	-0.130808	Aspartate aminotransferase, mitochondrial;Fatty acid-binding protein;Glutamate oxaloacetate transaminase 2;Plasma membrane-associated fatty acid-binding protein;Transaminase A
Q9C005	DPY30	0.91251	-0.132088	Dpy-30-like protein;Protein dpy-30 homolog
Q9NW82	WDR70	0.91215	-0.132657	WD repeat-containing protein 70
P08195	4F2	0.91202	-0.132863	4F2 cell-surface antigen heavy chain;4F2 heavy chain antigen;Lymphocyte activation antigen 4F2 large subunit
P46013	KI67	0.91175	-0.13329	Antigen KI-67
Q9BWU0	NADAP	0.91158	-0.133559	Human lung cancer oncogene 3 protein;Kanadaptin;Kidney anion exchanger adapter protein;Solute carrier family 4 anion exchanger member 1 adapter protein
O14908	GIPC1	0.91092	-0.134604	GAIP C-terminus-interacting protein;PDZ domain-containing protein GIPC1;RGS19-interacting protein 1;RGS-GAIP-interacting protein;Tax interaction protein 2
Q7Z4H3	HDDC2	0.91044	-0.135364	HD domain-containing protein 2;Hepatitis C virus NS5A-transactivated protein 2
P30740	ILEU	0.90972	-0.136506	Leukocyte elastase inhibitor;Monocyte/neutrophil elastase inhibitor;Peptidase inhibitor 2;Serpin B1
P23284	PPIB	0.90915	-0.13741	Cyclophilin B;CYP-S1;Peptidyl-prolyl cis-trans isomerase B;Rotamase B;S-cyclophilin
P14324	FPPS	0.90901	-0.137632	Dimethylallyltranstransferase;Farnesyl diphosphate synthase;Farnesyl pyrophosphate synthase;Geranyltranstransferase
P15311	EZRI	0.90851	-0.138426	Cytovillin;Ezrin;p81;Villin-2
Q92973	TNPO1	0.90769	-0.139728	Importin beta-2;Karyopherin beta-2;M9 region interaction protein;Transportin-1
Q10713	MPPA	0.90704	-0.140762	Alpha-MPP;Mitochondrial-processing peptidase subunit alpha;P-55
P51858	HDGF	0.90643	-0.141732	Hepatoma-derived growth factor;High mobility group protein 1-like 2
Q15645	TRP13	0.90629	-0.141955	Human papillomavirus type 16 E1 protein-binding protein;Thyroid hormone receptor interactor 13;Thyroid receptor-interacting protein 13
P30046	DOPD	0.90628	-0.141971	D-dopachrome decarboxylase;D-dopachrome tautomerase;Phenylpyruvate tautomerase II;D-dopachrome decarboxylase-like protein;D-dopachrome tautomerase-like protein
P61026	RAB10	0.90625	-0.142019	Ras-related protein Rab-10;Ras-related protein Rab-15;GTP-binding protein RAY;Ras-related protein Rab-1C;Ras-related protein Rab-35
Q00796	DHSO	0.90624	-0.142035	L-iditol 2-dehydrogenase;Sorbitol dehydrogenase
Q9Y295	DRG1	0.9057	-0.142895	Developmentally-regulated GTP-binding protein 1;Neural precursor cell expressed developmentally down-regulated protein 3
P12273	PIP	0.90522	-0.14366	gp17;Gross cystic disease fluid protein 15;Prolactin-induced protein;Prolactin-inducible protein;Secretory actin-binding protein
Q8WWC4	CB047	0.90503	-0.143962	Uncharacterized protein C2orf47, mitochondrial
P35244	RFA3	0.90481	-0.144313	Replication factor A protein 3;Replication protein A 14 kDa subunit
Q9Y3F4	STRAP	0.90456	-0.144712	MAP activator with WD repeats;Serine-threonine kinase receptor-associated protein;UNR-interacting protein;WD-40 repeat protein PT-WD
Q32MZ4	LRRF1	0.9045	-0.144808	GC-binding factor 2;Leucine-rich repeat flightless-interacting protein 1;TAR RNA-interacting protein
Q3MHD2	LSM12	0.9042	-0.145286	Protein LSM12 homolog
P51570	GALK1	0.90411	-0.14543	Galactokinase;Galactose kinase
P06703	S10A6	0.90264	-0.147777	Calcyclin;Growth factor-inducible protein 2A9;MLN 4;Prolactin receptor-associated protein;Protein S100-A6;S100 calcium-binding protein A6
O14979	HNRDL	0.90262	-0.147809	AU-rich element RNA-binding factor;Heterogeneous nuclear ribonucleoprotein D-like;JKT41-binding protein;Protein laAUF1
P40938	RFC3	0.90231	-0.148305	Activator 1 38 kDa subunit;Activator 1 subunit 3;Replication factor C 38 kDa subunit;Replication factor C subunit 3
Q8N183	MIMIT	0.90146	-0.149665	B17.2-like;Mimitin, mitochondrial;Myc-induced mitochondrial protein;NADH dehydrogenase [ubiquinone] 1 alpha subcomplex assembly factor 2;NDUFA12-like protein
Q14152	EIF3A	0.90069	-0.150897	eIF3 p167;eIF3 p180;eIF3 p185;eIF-3-theta;Eukaryotic translation initiation factor 3 subunit 10;Eukaryotic translation initiation factor 3 subunit A
P09669	COX6C	0.90041	-0.151346	Cytochrome c oxidase polypeptide VIc;Cytochrome c oxidase subunit 6C
Q9Y4Y9	LSM5	0.9002	-0.151683	U6 snRNA-associated Sm-like protein LSm5
P27816	MAP4	0.9	-0.152003	Microtubule-associated protein 4
O43237	DC1L2	0.89975	-0.152404	Cytoplasmic dynein 1 light intermediate chain 2;Dynein light intermediate chain 2, cytosolic;LIC53/55
Q8IYL3	CA174	0.89881	-0.153912	UPF0688 protein C1orf174
O75368	SH3L1	0.89861	-0.154233	SH3 domain-binding glutamic acid-rich-like protein
O75347	TBCA	0.8981	-0.155052	TCP1-chaperonin cofactor A;Tubulin-folding cofactor A;Tubulin-specific chaperone A
P19404	NDUV2	0.89791	-0.155357	NADH dehydrogenase [ubiquinone] flavoprotein 2, mitochondrial;NADH-ubiquinone oxidoreductase 24 kDa subunit
Q08211	DHX9	0.89772	-0.155663	ATP-dependent RNA helicase A;DEAH box protein 9;Nuclear DNA helicase II
P34896	GLYC	0.89752	-0.155984	Glycine hydroxymethyltransferase;Serine hydroxymethyltransferase, cytosolic;Serine methylase
Q9NXG2	THUM1	0.89732	-0.156306	THUMP domain-containing protein 1
Q6QNY1	BL1S2	0.89686	-0.157045	Biogenesis of lysosome-related organelles complex 1 subunit 2;Centrosome-associated protein
Q13185	CBX3	0.89673	-0.157254	Chromobox protein homolog 3;HECH;Heterochromatin protein 1 homolog gamma;Modifier 2 protein
Q14566	MCM6	0.89652	-0.157592	DNA replication licensing factor MCM6;p105MCM
P61923	COPZ1	0.89637	-0.157834	Coatomer subunit zeta-1;Zeta-1-coat protein
P63279	UBC9	0.89623	-0.158059	p18;SUMO-conjugating enzyme UBC9;SUMO-protein ligase;Ubiquitin carrier protein 9;Ubiquitin carrier protein I;Ubiquitin-conjugating enzyme E2 I;Ubiquitin-protein ligase I
O15355	PPM1G	0.8961	-0.158268	Protein phosphatase 1C;Protein phosphatase 1G;Protein phosphatase 2C isoform gamma;Protein phosphatase magnesium-dependent 1 gamma
O75190	DNJB6	0.89529	-0.159573	DnaJ homolog subfamily B member 6;Heat shock protein J2;HHDJ1;MRJ;MSJ-1;DnaJ homolog subfamily B member 3
P63261	ACTG	0.89473	-0.160476	Actin, cytoplasmic 2;Actin, cytoplasmic 2, N-terminally processed;Gamma-actin
O15145	ARPC3	0.89374	-0.162073	Actin-related protein 2/3 complex subunit 3;Arp2/3 complex 21 kDa subunit
P07437	TBB5	0.89216	-0.164626	Tubulin beta chain;Tubulin beta-5 chain;Tubulin beta-2A chain;Tubulin beta-2B chain
Q2NL68	CS055	0.89213	-0.164674	Uncharacterized protein C19orf55
Q8NBN7	RDH13	0.89198	-0.164917	Retinol dehydrogenase 13
Q9UN86	G3BP2	0.89172	-0.165337	GAP SH3 domain-binding protein 2;Ras GTPase-activating protein-binding protein 2
P19388	RPAB1	0.89161	-0.165515	DNA-directed RNA polymerase II 23 kDa polypeptide;DNA-directed RNA polymerase II subunit E;DNA-directed RNA polymerases I, II, and III subunit RPABC1;RPB5 homolog;XAP4
O00487	PSDE	0.89103	-0.166454	26S proteasome non-ATPase regulatory subunit 14;26S proteasome regulatory subunit RPN11;26S proteasome-associated PAD1 homolog 1
P48047	ATPO	0.89067	-0.167037	ATP synthase subunit O, mitochondrial;Oligomycin sensitivity conferral protein
P51665	PSD7	0.89021	-0.167782	26S proteasome non-ATPase regulatory subunit 7;26S proteasome regulatory subunit RPN8;26S proteasome regulatory subunit S12;Mov34 protein homolog;Proteasome subunit p40
O00161	SNP23	0.89017	-0.167847	Synaptosomal-associated protein 23;Vesicle-membrane fusion protein SNAP-23
Q9NR45	SIAS	0.88988	-0.168317	N-acetylneuraminate synthase;N-acetylneuraminate-9-phosphate synthase;N-acetylneuraminic acid phosphate synthase;N-acetylneuraminic acid synthase;Sialic acid synthase
Q16822	PCKGM	0.88947	-0.168982	Phosphoenolpyruvate carboxykinase [GTP], mitochondrial;Phosphoenolpyruvate carboxylase
O43760	SNG2	0.88938	-0.169128	Cellugyrin;Synaptogyrin-2
P60900	PSA6	0.88931	-0.169242	27 kDa prosomal protein;Macropain iota chain;Multicatalytic endopeptidase complex iota chain;Proteasome iota chain;Proteasome subunit alpha type-6
Q13895	BYST	0.88912	-0.16955	Bystin
P09651	ROA1	0.88899	-0.169761	Helix-destabilizing protein;Heterogeneous nuclear ribonucleoprotein A1;hnRNP core protein A1;Single-strand RNA-binding protein;hnRNP core protein A1-like 3;Putative heterogeneous nuclear ribonucleoprotein A1-like 3
O43324	MCA3	0.88839	-0.170735	Aminoacyl tRNA synthetase complex-interacting multifunctional protein 3;Elongation factor p18;Eukaryotic translation elongation factor 1 epsilon-1;Multisynthase complex auxiliary component p18
P21796	VDAC1	0.88837	-0.170767	Outer mitochondrial membrane protein porin 1;Plasmalemmal porin;Porin 31HL;Porin 31HM;Voltage-dependent anion-selective channel protein 1
Q7Z739	YTHD3	0.88818	-0.171076	YTH domain family protein 3
Q9BYD2	RM09	0.88768	-0.171888	39S ribosomal protein L9, mitochondrial
O95168	NDUB4	0.88733	-0.172457	Complex I-B15;NADH dehydrogenase [ubiquinone] 1 beta subcomplex subunit 4;NADH-ubiquinone oxidoreductase B15 subunit
Q96C36	P5CR2	0.88707	-0.17288	Pyrroline-5-carboxylate reductase 2
P49720	PSB3	0.88696	-0.173059	Proteasome chain 13;Proteasome component C10-II;Proteasome subunit beta type-3;Proteasome theta chain
Q8WUM4	PDC6I	0.88635	-0.174052	ALG-2-interacting protein 1;Hp95;Programmed cell death 6-interacting protein
P34932	HSP74	0.88627	-0.174182	Heat shock 70 kDa protein 4;Heat shock 70-related protein APG-2;HSP70RY
Q99460	PSMD1	0.88546	-0.175501	26S proteasome non-ATPase regulatory subunit 1;26S proteasome regulatory subunit RPN2;26S proteasome regulatory subunit S1;26S proteasome subunit p112
Q9NQP4	PFD4	0.88508	-0.17612	Prefoldin subunit 4;Protein C-1
Q04760	LGUL	0.88484	-0.176511	Aldoketomutase;Glyoxalase I;Ketone-aldehyde mutase;Lactoylglutathione lyase;Methylglyoxalase;S-D-lactoylglutathione methylglyoxal lyase
Q00341	VIGLN	0.88482	-0.176544	High density lipoprotein-binding protein;Vigilin
Q6EMK4	VASN	0.88466	-0.176805	Protein slit-like 2;Vasorin
O60828	PQBP1	0.88448	-0.177099	38 kDa nuclear protein containing a WW domain;Polyglutamine tract-binding protein 1;Polyglutamine-binding protein 1
P55210	CASP7	0.88432	-0.17736	Apoptotic protease Mch-3;Caspase-7;Caspase-7 subunit p11;Caspase-7 subunit p20;CMH-1;ICE-like apoptotic protease 3
Q8N163	K1967	0.88415	-0.177637	Deleted in breast cancer gene 1 protein;p30 DBC;Protein KIAA1967
Q5VYK3	ECM29	0.8841	-0.177719	Proteasome-associated protein ECM29 homolog
Q15185	TEBP	0.88388	-0.178078	Cytosolic prostaglandin E2 synthase;Hsp90 co-chaperone;Progesterone receptor complex p23;Prostaglandin E synthase 3;Telomerase-binding protein p23
Q8WWM7	ATX2L	0.88347	-0.178747	Ataxin-2 domain protein;Ataxin-2-like protein;Ataxin-2-related protein
O75832	PSD10	0.88267	-0.180054	26S proteasome non-ATPase regulatory subunit 10;26S proteasome regulatory subunit p28;Gankyrin;p28(GANK)
P34897	GLYM	0.88174	-0.181575	Glycine hydroxymethyltransferase;Serine hydroxymethyltransferase, mitochondrial;Serine methylase
Q15631	TSN	0.88163	-0.181755	Translin
O43488	ARK72	0.88158	-0.181837	AFB1 aldehyde reductase 1;Aflatoxin B1 aldehyde reductase member 2;Aldoketoreductase 7;Succinic semialdehyde reductase;AFB1 aldehyde reductase 3;Aflatoxin B1 aldehyde reductase member 4;Aldoketoreductase 7-like
O60763	USO1	0.88113	-0.182573	General vesicular transport factor p115;Protein USO1 homolog;Transcytosis-associated protein;Vesicle-docking protein
Q96S44	PRPK	0.88106	-0.182688	Nori-2;p53-related protein kinase;TP53-regulating kinase
O43765	SGTA	0.88072	-0.183245	Alpha-SGT;Small glutamine-rich tetratricopeptide repeat-containing protein alpha;Vpu-binding protein
Q96HC4	PDLI5	0.88027	-0.183982	Enigma homolog;Enigma-like PDZ and LIM domains protein;PDZ and LIM domain protein 5
P30519	HMOX2	0.87974	-0.184851	Heme oxygenase 2
P62310	LSM3	0.87944	-0.185343	U6 snRNA-associated Sm-like protein LSm3
P61326	MGN	0.87923	-0.185687	Protein mago nashi homolog
P61204	ARF3	0.87903	-0.186016	ADP-ribosylation factor 3;ADP-ribosylation factor 1;ADP-ribosylation factor 5
P55957	BID	0.87885	-0.186311	BH3-interacting domain death agonist;BH3-interacting domain death agonist p11;BH3-interacting domain death agonist p13;BH3-interacting domain death agonist p15;p11 BID;p13 BID;p15 BID;p22 BID
P04818	TYSY	0.87858	-0.186754	Thymidylate synthase
Q8N6N3	CA052	0.87856	-0.186787	BCL10-associated gene protein;UPF0690 protein C1orf52
Q0VGL1	CG059	0.87841	-0.187034	UPF0539 protein C7orf59
O15372	EIF3H	0.87839	-0.187066	eIF3 p40 subunit;eIF-3-gamma;Eukaryotic translation initiation factor 3 subunit 3;Eukaryotic translation initiation factor 3 subunit H
P49189	AL9A1	0.87801	-0.187691	4-trimethylaminobutyraldehyde dehydrogenase;Aldehyde dehydrogenase E3 isozyme;Aldehyde dehydrogenase family 9 member A1;Gamma-aminobutyraldehyde dehydrogenase;R-aminobutyraldehyde dehydrogenase
Q15181	IPYR	0.87763	-0.188315	Inorganic pyrophosphatase;Pyrophosphate phospho-hydrolase
A6NDG6	PGP	0.87713	-0.189137	Phosphoglycolate phosphatase
P11586	C1TC	0.87707	-0.189236	C-1-tetrahydrofolate synthase, cytoplasmic;Formyltetrahydrofolate synthetase;Methenyltetrahydrofolate cyclohydrolase;Methylenetetrahydrofolate dehydrogenase
Q99439	CNN2	0.87624	-0.190602	Calponin H2, smooth muscle;Calponin-2;Neutral calponin
P56385	ATP5I	0.87618	-0.190701	ATP synthase subunit e, mitochondrial
P50990	TCPQ	0.87613	-0.190783	CCT-theta;Renal carcinoma antigen NY-REN-15;T-complex protein 1 subunit theta
Q16719	KYNU	0.87594	-0.191096	Kynureninase;L-kynurenine hydrolase
P62820	RAB1A	0.87581	-0.19131	Ras-related protein Rab-1A;YPT1-related protein;Ras-related protein Rab-1B;Putative Ras-related protein Rab-1C
Q13423	NNTM	0.87511	-0.192464	NAD(P) transhydrogenase, mitochondrial;Nicotinamide nucleotide transhydrogenase;Pyridine nucleotide transhydrogenase
Q29RF7	PDS5A	0.87505	-0.192563	Cell proliferation-inducing gene 54 protein;Sister chromatid cohesion protein 112;Sister chromatid cohesion protein PDS5 homolog A
O95816	BAG2	0.87361	-0.194939	BAG family molecular chaperone regulator 2;Bcl-2-associated athanogene 2
O14579	COPE	0.87357	-0.195005	Coatomer subunit epsilon;Epsilon-coat protein
P54105	ICLN	0.87311	-0.195765	Chloride channel, nucleotide sensitive 1A;Chloride conductance regulatory protein ICln;Chloride ion current inducer protein;Methylosome subunit pICln;Reticulocyte pICln
Q9Y696	CLIC4	0.8721	-0.197435	Chloride intracellular channel protein 4;Intracellular chloride ion channel protein p64H1
P35221	CTNA1	0.87177	-0.197981	Alpha E-catenin;Cadherin-associated protein;Catenin alpha-1;Renal carcinoma antigen NY-REN-13
P47755	CAZA2	0.871294	-0.198768	CapZ alpha-2;F-actin-capping protein subunit alpha-2
P06576	ATPB	0.87088	-0.199454	ATP synthase subunit beta, mitochondrial
Q16543	CDC37	0.87034	-0.200349	Hsp90 chaperone protein kinase-targeting subunit;Hsp90 co-chaperone Cdc37;p50Cdc37
P23381	SYWC	0.86948	-0.201775	Interferon-induced protein 53;T1-TrpRS;T2-TrpRS;Tryptophan--tRNA ligase;Tryptophanyl-tRNA synthetase, cytoplasmic
P25205	MCM3	0.86924	-0.202174	DNA polymerase alpha holoenzyme-associated protein P1;DNA replication licensing factor MCM3;p102;P1-MCM3;RLF subunit beta
P27361	MK03	0.86902	-0.202539	ERT2;Extracellular signal-regulated kinase 1;Insulin-stimulated MAP2 kinase;MAP kinase isoform p44;Microtubule-associated protein 2 kinase;Mitogen-activated protein kinase 1;Mitogen-activated protein kinase 3;p44-ERK1
P07237	PDIA1	0.86825	-0.203818	Cellular thyroid hormone-binding protein;p55;Prolyl 4-hydroxylase subunit beta;Protein disulfide-isomerase
P24539	AT5F1	0.86814	-0.204	ATP synthase subunit b, mitochondrial
Q96CS3	FAF2	0.86781	-0.204549	FAS-associated factor 2;Protein ETEA;UBX domain-containing protein 3B;UBX domain-containing protein 8
O75439	MPPB	0.86772	-0.204699	Beta-MPP;Mitochondrial-processing peptidase subunit beta;P-52;Complex III subunit 1;Core protein I;Cytochrome b-c1 complex subunit 1, mitochondrial;Ubiquinol-cytochrome-c reductase complex core protein 1
Q9Y678	COPG	0.86769	-0.204748	Coatomer subunit gamma;Gamma-coat protein;Coatomer subunit gamma-2;Gamma-2-coat protein
Q08945	SSRP1	0.86748	-0.205098	Chromatin-specific transcription elongation factor 80 kDa subunit;Facilitates chromatin transcription complex 80 kDa subunit;Facilitates chromatin transcription complex subunit SSRP1;FACT complex subunit SSRP1;Recombination signal sequence recognition protein 1;Structure-specific recognition protein 1;T160
P30153	2AAA	0.86739	-0.205247	Medium tumor antigen-associated 61 kDa protein;PP2A subunit A isoform PR65-alpha;PP2A subunit A isoform R1-alpha;Serine/threonine-protein phosphatase 2A 65 kDa regulatory subunit A alpha isoform
Q9P2E9	RRBP1	0.86736	-0.205297	180 kDa ribosome receptor homolog;ES/130-related protein;Ribosome receptor protein;Ribosome-binding protein 1
P49427	UB2R1	0.86718	-0.205597	Ubiquitin-conjugating enzyme E2 R1;Ubiquitin-conjugating enzyme E2-32 kDa complementing;Ubiquitin-conjugating enzyme E2-CDC34;Ubiquitin-protein ligase R1
P43897	EFTS	0.86663	-0.206512	Elongation factor Ts, mitochondrial
Q9BT09	CNPY3	0.86612	-0.207361	CTG repeat protein 4a;Expanded repeat-domain protein CAG/CTG 5;Protein associated with TLR4;Protein canopy homolog 3;Trinucleotide repeat-containing gene 5 protein
Q96I24	FUBP3	0.86588	-0.207761	Far upstream element-binding protein 3
P98175	RBM10	0.86571	-0.208044	G patch domain-containing protein 9;RNA-binding motif protein 10;RNA-binding protein 10;RNA-binding protein S1-1
P24666	PPAC	0.8656	-0.208228	Adipocyte acid phosphatase;Low molecular weight cytosolic acid phosphatase;Low molecular weight phosphotyrosine protein phosphatase;Red cell acid phosphatase 1
Q9BUQ8	DDX23	0.86546	-0.208461	100 kDa U5 snRNP-specific protein;DEAD box protein 23;Probable ATP-dependent RNA helicase DDX23;PRP28 homolog;U5-100kD
P36507	MP2K2	0.86527	-0.208778	Dual specificity mitogen-activated protein kinase kinase 2;ERK activator kinase 2;MAPK/ERK kinase 2
Q9H773	DCTP1	0.86509	-0.209078	dCTP pyrophosphatase 1;Deoxycytidine-triphosphatase 1;RS21C6;XTP3-transactivated gene A protein
P28072	PSB6	0.8645	-0.210062	Macropain delta chain;Multicatalytic endopeptidase complex delta chain;Proteasome delta chain;Proteasome subunit beta type-6;Proteasome subunit Y
P08758	ANXA5	0.86433	-0.210346	Anchorin CII;Annexin A5;Annexin V;Annexin-5;Calphobindin I;Endonexin II;Lipocortin V;Placental anticoagulant protein 4;Placental anticoagulant protein I;Thromboplastin inhibitor;Vascular anticoagulant-alpha
P43243	MATR3	0.86418	-0.210596	Matrin-3
Q01081	U2AF1	0.86344	-0.211832	Splicing factor U2AF 35 kDa subunit;U2 auxiliary factor 35 kDa subunit;U2 snRNP auxiliary factor small subunit
Q9BRT9	SLD5	0.86258	-0.21327	DNA replication complex GINS protein SLD5;GINS complex subunit 4
Q8WXX5	DNJC9	0.86226	-0.213805	DnaJ homolog subfamily C member 9;DnaJ protein SB73
Q16698	DECR	0.86199	-0.214257	2,4-dienoyl-CoA reductase [NADPH];2,4-dienoyl-CoA reductase, mitochondrial
Q9NZM1	MYOF	0.86095	-0.215999	Fer-1-like protein 3;Myoferlin
P63208	SKP1	0.8606	-0.216585	Cyclin-A/CDK2-associated protein p19;Organ of Corti protein 2;Organ of Corti protein II;p19A;p19skp1;RNA polymerase II elongation factor-like protein;SIII;S-phase kinase-associated protein 1;Transcription elongation factor B
Q02040	AK17A	0.85966	-0.218162	721P;B-lymphocyte antigen;Protein XE7;Splicing factor, arginine/serine-rich 17A
P05783	K1C18	0.85915	-0.219018	Cell proliferation-inducing gene 46 protein;Cytokeratin-18;Keratin, type I cytoskeletal 18;Keratin-18
O75150	BRE1B	0.85911	-0.219085	95 kDa retinoblastoma-associated protein;E3 ubiquitin-protein ligase BRE1B;RING finger protein 40
Q7KZF4	SND1	0.85886	-0.219505	100 kDa coactivator;EBNA2 coactivator p100;p100 co-activator;Staphylococcal nuclease domain-containing protein 1;Tudor domain-containing protein 11
P50213	IDH3A	0.85882	-0.219572	Isocitrate dehydrogenase [NAD] subunit alpha, mitochondrial;Isocitric dehydrogenase subunit alpha;NAD(+)-specific ICDH subunit alpha
P62316	SMD2	0.85871	-0.219757	Small nuclear ribonucleoprotein Sm D2;snRNP core protein D2
Q13526	PIN1	0.85868	-0.219808	Peptidyl-prolyl cis-trans isomerase NIMA-interacting 1;Peptidyl-prolyl cis-trans isomerase Pin1;Rotamase Pin1
Q14444	CAPR1	0.85825	-0.22053	Caprin-1;Cell cycle-associated protein 1;Cytoplasmic activation- and proliferation-associated protein 1;GPI-anchored membrane protein 1;GPI-anchored protein p137;Membrane component chromosome 11 surface marker 1
Q15233	NONO	0.85808	-0.220816	54 kDa nuclear RNA- and DNA-binding protein;55 kDa nuclear protein;DNA-binding p52/p100 complex, 52 kDa subunit;NMT55;Non-POU domain-containing octamer-binding protein;p54(nrb)
P11021	GRP78	0.85783	-0.221236	78 kDa glucose-regulated protein;Endoplasmic reticulum lumenal Ca(2+)-binding protein grp78;Heat shock 70 kDa protein 5;Immunoglobulin heavy chain-binding protein
Q96TC7	RMD3	0.85737	-0.22201	Cerebral protein 10;Protein FAM82A2;Protein FAM82C;Protein tyrosine phosphatase-interacting protein 51;Regulator of microtubule dynamics protein 3;TCPTP-interacting protein 51
Q08170	SRSF4	0.85669	-0.223155	Pre-mRNA-splicing factor SRP75;Splicing factor, arginine/serine-rich 4;SRP001LB;Pre-mRNA-splicing factor SRP55;Splicing factor, arginine/serine-rich 6;Delayed-early protein HRS;Pre-mRNA-splicing factor SRP40;Splicing factor, arginine/serine-rich 5
P05198	IF2A	0.85652	-0.223441	Eukaryotic translation initiation factor 2 subunit 1;Eukaryotic translation initiation factor 2 subunit alpha
P07602	SAP	0.85625	-0.223896	A1 activator;Cerebroside sulfate activator;Co-beta-glucosidase;Component C;Dispersin;Glucosylceramidase activator;Proactivator polypeptide;Protein A;Protein C;Saposin-A;Saposin-B;Saposin-B-Val;Saposin-C;Saposin-D;Sphingolipid activator protein 1;Sphingolipid activator protein 2;Sulfatide/GM1 activator
Q15819	UB2V2	0.85499	-0.226021	DDVit 1;Enterocyte differentiation-associated factor 1;Enterocyte differentiation-promoting factor 1;MMS2 homolog;Ubiquitin-conjugating enzyme E2 variant 2;Vitamin D3-inducible protein
Q9NRN7	ADPPT	0.85406	-0.227591	4-phosphopantetheinyl transferase;Alpha-aminoadipic semialdehyde dehydrogenase-phosphopantetheinyl transferase;L-aminoadipate-semialdehyde dehydrogenase-phosphopantetheinyl transferase;LYS5 ortholog
P26640	SYVC	0.85362	-0.228334	Protein G7a;Valine--tRNA ligase;Valyl-tRNA synthetase
O00410	IPO5	0.85325	-0.22896	Importin subunit beta-3;Importin-5;Karyopherin beta-3;Ran-binding protein 5
Q8N983	RM43	0.85265	-0.229974	39S ribosomal protein L43, mitochondrial;Mitochondrial ribosomal protein bMRP36a
P56134	ATPK	0.8509	-0.232939	ATP synthase subunit f, mitochondrial
Q8NCW5	AIBP	0.85087	-0.232989	Apolipoprotein A-I-binding protein;YjeF N-terminal domain-containing protein 1
P28070	PSB4	0.85086	-0.233006	26 kDa prosomal protein;Macropain beta chain;Multicatalytic endopeptidase complex beta chain;Proteasome chain 3;Proteasome subunit beta type-4
Q6NZY4	ZCHC8	0.85059	-0.233464	Zinc finger CCHC domain-containing protein 8
Q8IVM0	CCD50	0.85055	-0.233532	Coiled-coil domain-containing protein 50;Protein Ymer
P45974	UBP5	0.85033	-0.233905	Deubiquitinating enzyme 5;Isopeptidase T;Ubiquitin carboxyl-terminal hydrolase 5;Ubiquitin thioesterase 5;Ubiquitin-specific-processing protease 5
P12270	TPR	0.8497	-0.234975	Nucleoprotein TPR
P10644	KAP0	0.84966	-0.235042	cAMP-dependent protein kinase type I-alpha regulatory subunit;Tissue-specific extinguisher 1
Q8IZ21	PHAR4	0.84887	-0.236384	Phosphatase and actin regulator 4
Q9Y2W2	WBP11	0.84884	-0.236435	Npw38-binding protein;SH3 domain-binding protein SNP70;Splicing factor that interacts with PQBP-1 and PP1;WW domain-binding protein 11
P06746	DPOLB	0.8488	-0.236503	DNA polymerase beta
O15173	PGRC2	0.84842	-0.237149	Membrane-associated progesterone receptor component 2;Progesterone membrane-binding protein;Steroid receptor protein DG6
Q07955	SRSF1	0.84829	-0.237371	Alternative-splicing factor 1;pre-mRNA-splicing factor SF2, P33 subunit;Splicing factor, arginine/serine-rich 1
P62942	FKB1A	0.84813	-0.237643	12 kDa FK506-binding protein;FK506-binding protein 1A;Immunophilin FKBP12;Peptidyl-prolyl cis-trans isomerase FKBP1A;Rotamase
O60831	PRAF2	0.84781	-0.238187	PRA1 family protein 2
Q5T6F2	UBAP2	0.84696	-0.239634	Ubiquitin-associated protein 2
P27694	RFA1	0.8463	-0.240759	Replication factor A protein 1;Replication protein A 70 kDa DNA-binding subunit;Single-stranded DNA-binding protein
Q13011	ECH1	0.84597	-0.241322	Delta(3,5)-Delta(2,4)-dienoyl-CoA isomerase, mitochondrial
Q7L9L4	MOL1A	0.84578	-0.241646	Mob1 homolog 1A;Mob1B;Mps one binder kinase activator-like 1A;Protein Mob4A;Mob1 alpha;Mob1 homolog 1B;Mps one binder kinase activator-like 1B;Protein Mob4B
Q14157	UBP2L	0.84563	-0.241902	Protein NICE-4;Ubiquitin-associated protein 2-like
P50552	VASP	0.84532	-0.242431	Vasodilator-stimulated phosphoprotein
P68104	EF1A1	0.84528	-0.242499	Elongation factor 1-alpha 1;Elongation factor Tu;Eukaryotic elongation factor 1 A-1;Leukocyte receptor cluster member 7;Eukaryotic elongation factor 1 A-like 3;Putative elongation factor 1-alpha-like 3
Q99832	TCPH	0.84505	-0.242891	CCT-eta;HIV-1 Nef-interacting protein;T-complex protein 1 subunit eta
P49368	TCPG	0.84497	-0.243028	CCT-gamma;hTRiC5;T-complex protein 1 subunit gamma
Q9H0D6	XRN2	0.84468	-0.243523	5-3 exoribonuclease 2;DHM1-like protein
P40855	PEX19	0.84454	-0.243762	33 kDa housekeeping protein;Peroxin-19;Peroxisomal biogenesis factor 19;Peroxisomal farnesylated protein
P67936	TPM4	0.84411	-0.244497	TM30p1;Tropomyosin alpha-4 chain;Tropomyosin-4
Q9UMY4	SNX12	0.8426	-0.24708	Sorting nexin-12
P17931	LEG3	0.84222	-0.247731	35 kDa lectin;Carbohydrate-binding protein 35;Galactose-specific lectin 3;Galactoside-binding protein;Galectin-3;IgE-binding protein;L-31;Laminin-binding protein;Lectin L-29;Mac-2 antigen
O95336	6PGL	0.84186	-0.248348	6-phosphogluconolactonase
Q3ZCQ8	TIM50	0.84161	-0.248776	Mitochondrial import inner membrane translocase subunit TIM50
P52434	RPAB3	0.84072	-0.250303	DNA-directed RNA polymerase II subunit H;DNA-directed RNA polymerases I, II, and III 17.1 kDa polypeptide;DNA-directed RNA polymerases I, II, and III subunit RPABC3;RPB17;RPB8 homolog
P20810	ICAL	0.84044	-0.250783	Calpain inhibitor;Calpastatin;Sperm BS-17 component
Q9NPJ6	MED4	0.84038	-0.250886	Activator-recruited cofactor 36 kDa component;Mediator complex subunit 4;Mediator of RNA polymerase II transcription subunit 4;TRAP/SMCC/PC2 subunit p36 subunit;Vitamin D3 receptor-interacting protein complex 36 kDa component
P33992	MCM5	0.84033	-0.250972	CDC46 homolog;DNA replication licensing factor MCM5;P1-CDC46
P11142	HSP7C	0.84016	-0.251264	Heat shock 70 kDa protein 8;Heat shock cognate 71 kDa protein;Heat shock-related 70 kDa protein 2
Q16401	PSMD5	0.83952	-0.252363	26S protease subunit S5 basic;26S proteasome non-ATPase regulatory subunit 5;26S proteasome subunit S5B
Q9BWJ5	SF3B5	0.8395	-0.252398	Pre-mRNA-splicing factor SF3b 10 kDa subunit;Splicing factor 3B subunit 5
P85037	FOXK1	0.83883	-0.25355	Forkhead box protein K1;Myocyte nuclear factor
Q6P1L8	RM14	0.83877	-0.253653	39S ribosomal protein L14, mitochondrial;39S ribosomal protein L32, mitochondrial
P49411	EFTU	0.83873	-0.253722	Elongation factor Tu, mitochondrial;P43
O75390	CISY	0.83869	-0.25379	Citrate synthase, mitochondrial
Q9P0J0	NDUAD	0.83847	-0.254169	Cell death regulatory protein GRIM-19;Complex I-B16.6;Gene associated with retinoic and interferon-induced mortality 19 protein;NADH dehydrogenase [ubiquinone] 1 alpha subcomplex subunit 13;NADH-ubiquinone oxidoreductase B16.6 subunit
Q96MG7	MAGG1	0.8383	-0.254461	Hepatocellular carcinoma-associated protein 4;MAGE-G1 antigen;Melanoma-associated antigen G1;Necdin-like protein 2
Q9Y5N6	ORC6	0.83687	-0.256925	Origin recognition complex subunit 6
P82979	SARNP	0.8368	-0.257045	Cytokine-induced protein of 29 kDa;Nuclear protein Hcc-1;Proliferation-associated cytokine-inducible protein CIP29;SAP domain-containing ribonucleoprotein
P43246	MSH2	0.83666	-0.257287	DNA mismatch repair protein Msh2;MutS protein homolog 2
Q9NNZ3	DNJC4	0.8355	-0.259288	DnaJ homolog subfamily C member 4;DnaJ-like protein HSPF2;Multiple endocrine neoplasia type 1 candidate protein number 18
Q9Y2Z0	SUGT1	0.8354	-0.259461	Protein 40-6-3;Sgt1;Suppressor of G2 allele of SKP1 homolog
O00231	PSD11	0.83271	-0.264114	26S proteasome non-ATPase regulatory subunit 11;26S proteasome regulatory subunit p44.5;26S proteasome regulatory subunit RPN6;26S proteasome regulatory subunit S9
P57740	NU107	0.83271	-0.264114	107 kDa nucleoporin;Nuclear pore complex protein Nup107;Nucleoporin Nup107
P26599	PTBP1	0.83239	-0.264668	57 kDa RNA-binding protein PPTB-1;Heterogeneous nuclear ribonucleoprotein I;Polypyrimidine tract-binding protein 1
O43399	TPD54	0.83213	-0.265119	Tumor protein D52-like 2;Tumor protein D54
O14653	GOSR2	0.83133	-0.266507	27 kDa Golgi SNARE protein;Golgi SNAP receptor complex member 2;Membrin
P20248	CCNA2	0.83114	-0.266837	Cyclin-A2
Q13347	EIF3I	0.83103	-0.267028	eIF3 p36;eIF-3-beta;Eukaryotic translation initiation factor 3 subunit 2;Eukaryotic translation initiation factor 3 subunit I;TGF-beta receptor-interacting protein 1
Q14697	GANAB	0.83011	-0.268626	Alpha-glucosidase 2;Glucosidase II subunit alpha;Neutral alpha-glucosidase AB
Q6PIV7	S2534	0.82977	-0.269217	Solute carrier family 25 member 34
P30040	ERP29	0.82884	-0.270834	Endoplasmic reticulum resident protein 28;Endoplasmic reticulum resident protein 29;Endoplasmic reticulum resident protein 31
Q9UBQ5	EIF3K	0.8287	-0.271078	eIF-3 p25;eIF-3 p28;Eukaryotic translation initiation factor 3 subunit 12;Eukaryotic translation initiation factor 3 subunit K;Muscle-specific gene M9 protein;PLAC-24
Q92890	UFD1	0.82838	-0.271635	Ubiquitin fusion degradation protein 1 homolog
O95297	MPZL1	0.82781	-0.272628	Myelin protein zero-like protein 1;Protein zero-related
P02786	TFR1	0.82717	-0.273744	p90;T9;Transferrin receptor protein 1;Transferrin receptor protein 1, serum form
P59998	ARPC4	0.82678	-0.274425	Actin-related protein 2/3 complex subunit 4;Arp2/3 complex 20 kDa subunit
P84090	ERH	0.8267	-0.274564	Enhancer of rudimentary homolog
P53396	ACLY	0.82648	-0.274948	ATP-citrate (pro-S-)-lyase;ATP-citrate synthase;Citrate cleavage enzyme
P30626	SORCN	0.82545	-0.276747	22 kDa protein;CP-22;Sorcin;V19
Q96AG4	LRC59	0.825374	-0.27688	Leucine-rich repeat-containing protein 59
Q8TF09	DLRB2	0.82509	-0.277377	Dynein light chain 2B, cytoplasmic;Dynein light chain roadblock-type 2;Roadblock domain-containing protein 2;Bithoraxoid-like protein;Dynein light chain 2A, cytoplasmic;Dynein light chain roadblock-type 1;Dynein-associated protein Km23;Roadblock domain-containing protein 1
Q99622	C10	0.82401	-0.279266	Protein C10
P62158	CALM	0.82348	-0.280194	Calmodulin
Q9Y224	CN166	0.82302	-0.281001	UPF0568 protein C14orf166
O95292	VAPB	0.82275	-0.281474	Vesicle-associated membrane protein-associated protein B/C
Q13151	ROA0	0.82229	-0.282281	Heterogeneous nuclear ribonucleoprotein A0
Q92499	DDX1	0.82182	-0.283106	ATP-dependent RNA helicase DDX1;DEAD box protein 1;DEAD box protein retinoblastoma
P31153	METK2	0.82009	-0.286146	Methionine adenosyltransferase 2;Methionine adenosyltransferase II;S-adenosylmethionine synthase isoform type-2
Q13144	EI2BE	0.81936	-0.287431	eIF-2B GDP-GTP exchange factor subunit epsilon;Translation initiation factor eIF-2B subunit epsilon
O76094	SRP72	0.81819	-0.289492	Signal recognition particle 72 kDa protein
P36639	8ODP	0.81772	-0.290321	7,8-dihydro-8-oxoguanine triphosphatase;8-oxo-dGTPase;Nucleoside diphosphate-linked moiety X motif 1
O60783	RT14	0.81765	-0.290445	28S ribosomal protein S14, mitochondrial
Q09028	RBBP4	0.81654	-0.292405	Chromatin assembly factor 1 subunit C;Chromatin assembly factor I p48 subunit;Histone-binding protein RBBP4;Nucleosome-remodeling factor subunit RBAP48;Retinoblastoma-binding protein 4;Retinoblastoma-binding protein p48
Q13868	EXOS2	0.81488	-0.29534	Exosome complex exonuclease RRP4;Exosome component 2;Ribosomal RNA-processing protein 4
P42574	CASP3	0.81467	-0.295712	Apopain;Caspase-3;Caspase-3 subunit p12;Caspase-3 subunit p17;Cysteine protease CPP32;Protein Yama;SREBP cleavage activity 1
Q9Y2Q9	RT28	0.81448	-0.296049	28S ribosomal protein S28, mitochondrial;28S ribosomal protein S35, mitochondrial
O95139	NDUB6	0.81438	-0.296226	Complex I-B17;NADH dehydrogenase [ubiquinone] 1 beta subcomplex subunit 6;NADH-ubiquinone oxidoreductase B17 subunit
Q9Y676	RT18B	0.81422	-0.296509	28S ribosomal protein S18-2, mitochondrial;28S ribosomal protein S18b, mitochondrial
P52732	KIF11	0.81408	-0.296758	Kinesin-like protein 1;Kinesin-like protein KIF11;Kinesin-like spindle protein HKSP;Kinesin-related motor protein Eg5;Thyroid receptor-interacting protein 5
Q7Z4W1	DCXR	0.81385	-0.297165	Carbonyl reductase II;Dicarbonyl/L-xylulose reductase;Kidney dicarbonyl reductase;L-xylulose reductase;Sperm surface protein P34H
P52815	RM12	0.81365	-0.29752	39S ribosomal protein L12, mitochondrial;5c5-2
Q9BTC0	DIDO1	0.81323	-0.298265	Death-associated transcription factor 1;Death-inducer obliterator 1
Q96KC8	DNJC1	0.81304	-0.298602	DnaJ homolog subfamily C member 1;DnaJ protein homolog MTJ1
O75369	FLNB	0.81224	-0.300022	ABP-278;ABP-280 homolog;Actin-binding-like protein;Beta-filamin;Filamin homolog 1;Filamin-3;Filamin-B;Thyroid autoantigen;Truncated actin-binding protein
P82675	RT05	0.81193	-0.300573	28S ribosomal protein S5, mitochondrial
P17844	DDX5	0.8113	-0.301693	DEAD box protein 5;Probable ATP-dependent RNA helicase DDX5;RNA helicase p68
P50897	PPT1	0.81103	-0.302173	Palmitoyl-protein hydrolase 1;Palmitoyl-protein thioesterase 1
Q96EY1	DNJA3	0.81059	-0.302956	DnaJ homolog subfamily A member 3, mitochondrial;DnaJ protein Tid-1;Hepatocellular carcinoma-associated antigen 57;Tumorous imaginal discs protein Tid56 homolog
Q9Y4L1	HYOU1	0.81043	-0.303241	150 kDa oxygen-regulated protein;170 kDa glucose-regulated protein;Hypoxia up-regulated protein 1
P46940	IQGA1	0.81019	-0.303668	p195;Ras GTPase-activating-like protein IQGAP1
Q9BT78	CSN4	0.80987	-0.304238	COP9 signalosome complex subunit 4;JAB1-containing signalosome subunit 4
P50613	CDK7	0.80983	-0.304309	39 kDa protein kinase;CAK1;CDK-activating kinase;Cell division protein kinase 7;p39 Mo15;STK1;TFIIH basal transcription factor complex kinase subunit
O00629	IMA4	0.80878	-0.306181	Importin alpha Q1;Importin subunit alpha-4;Karyopherin subunit alpha-4
O75533	SF3B1	0.80874	-0.306252	Pre-mRNA-splicing factor SF3b 155 kDa subunit;Spliceosome-associated protein 155;Splicing factor 3B subunit 1
Q9NWT6	HIF1N	0.80833	-0.306984	Factor inhibiting HIF-1;Hypoxia-inducible factor 1-alpha inhibitor;Hypoxia-inducible factor asparagine hydroxylase
O14662	STX16	0.80587	-0.311381	Syntaxin-16
Q13404	UB2V1	0.80574	-0.311614	CROC-1;TRAF6-regulated IKK activator 1 beta Uev1A;Ubiquitin-conjugating enzyme E2 variant 1
P62314	SMD1	0.80495	-0.313029	Small nuclear ribonucleoprotein Sm D1;Sm-D autoantigen;snRNP core protein D1
P51148	RAB5C	0.80447	-0.313889	L1880;RAB5L;Ras-related protein Rab-5C
Q96GA7	SDSL	0.80439	-0.314033	L-serine deaminase;L-serine dehydratase/L-threonine deaminase;L-threonine dehydratase;Serine dehydratase 2;Serine dehydratase-like
P15121	ALDR	0.80407	-0.314607	Aldehyde reductase;Aldo-keto reductase family 1 member B1;Aldose reductase
P14866	HNRPL	0.80402	-0.314697	Heterogeneous nuclear ribonucleoprotein L
Q96PU8	QKI	0.80398	-0.314768	Protein quaking
P68366	TBA4A	0.80384	-0.31502	Alpha-tubulin 1;Testis-specific alpha-tubulin;Tubulin alpha-1 chain;Tubulin alpha-4A chain;Tubulin H2-alpha
Q92905	CSN5	0.80366	-0.315343	COP9 signalosome complex subunit 5;Jun activation domain-binding protein 1
Q8NHG8	ZNRF2	0.80294	-0.316636	E3 ubiquitin-protein ligase ZNRF2;Protein Ells2;RING finger protein 202;Zinc/RING finger protein 2
Q07065	CKAP4	0.80268	-0.317103	63 kDa membrane protein;Cytoskeleton-associated protein 4
Q08257	QOR	0.80245	-0.317517	NADPH:quinone reductase;Quinone oxidoreductase;Zeta-crystallin
Q16555	DPYL2	0.80221	-0.317948	Collapsin response mediator protein 2;Dihydropyrimidinase-related protein 2;N2A3;Unc-33-like phosphoprotein 2
Q01433	AMPD2	0.80147	-0.31928	AMP deaminase 2;AMP deaminase isoform L
P33176	KINH	0.80131	-0.319568	Conventional kinesin heavy chain;Kinesin-1 heavy chain;Ubiquitous kinesin heavy chain
Q9UNZ2	NSF1C	0.80114	-0.319874	NSFL1 cofactor p47;p97 cofactor p47;UBX domain-containing protein 2C
Q07666	KHDR1	0.80088	-0.320342	GAP-associated tyrosine phosphoprotein p62;KH domain-containing, RNA-binding, signal transduction-associated protein 1;p21 Ras GTPase-activating protein-associated p62;p68;Src-associated in mitosis 68 kDa protein
Q86XP3	DDX42	0.80059	-0.320864	ATP-dependent RNA helicase DDX42;DEAD box protein 42;RNA helicase-like protein;RNA helicase-related protein;SF3b DEAD box protein;Splicing factor 3B-associated 125 kDa protein
P09012	SNRPA	0.80027	-0.321441	U1 small nuclear ribonucleoprotein A
O95881	TXD12	0.7999	-0.322108	Endoplasmic reticulum resident protein 18;Endoplasmic reticulum resident protein 19;hTLP19;Thioredoxin domain-containing protein 12;Thioredoxin-like protein p19
P82933	RT09	0.79966	-0.322541	28S ribosomal protein S9, mitochondrial
Q8IU81	I2BP1	0.79948	-0.322866	Interferon regulatory factor 2-binding protein 1
P13639	EF2	0.79932	-0.323155	Elongation factor 2
Q6P1N0	C2D1A	0.79906	-0.323624	Coiled-coil and C2 domain-containing protein 1A;Five repressor element under dual repression-binding protein 1;Putative NF-kappa-B-activating protein 023N
P46060	RAGP1	0.7978	-0.325901	Ran GTPase-activating protein 1
P25786	PSA1	0.79737	-0.326679	30 kDa prosomal protein;Macropain subunit C2;Multicatalytic endopeptidase complex subunit C2;Proteasome component C2;Proteasome nu chain;Proteasome subunit alpha type-1
Q12792	TWF1	0.79649	-0.328272	Protein A6;Protein tyrosine kinase 9;Twinfilin-1
Q7Z6Z7	HUWE1	0.79622	-0.328761	ARF-binding protein 1;E3 ubiquitin-protein ligase HUWE1;HECT, UBA and WWE domain-containing protein 1;Homologous to E6AP carboxyl terminus homologous protein 9;Large structure of UREB1;Mcl-1 ubiquitin ligase E3;Upstream regulatory element-binding protein 1
Q86VP6	CAND1	0.79555	-0.329975	Cullin-associated and neddylation-dissociated protein 1;Cullin-associated NEDD8-dissociated protein 1;p120 CAND1;TBP-interacting protein of 120 kDa A
Q8NBS9	TXND5	0.79554	-0.329994	Endoplasmic reticulum resident protein 46;Thioredoxin domain-containing protein 5;Thioredoxin-like protein p46
P06493	CDK1	0.7949	-0.331155	Cell division control protein 2 homolog;Cyclin-dependent kinase 1;p34 protein kinase
Q99961	SH3G1	0.79396	-0.332862	EEN fusion partner of MLL;Endophilin-2;Endophilin-A2;Extra eleven-nineteen leukemia fusion gene protein;SH3 domain protein 2B;SH3 domain-containing GRB2-like protein 1
Q8NEJ9	NGDN	0.79381	-0.333134	EIF4E-binding protein;Neuroguidin
Q9Y3A3	MOBL3	0.79353	-0.333643	2C4D;Class II mMOB1;Mob1 homolog 3;Mps one binder kinase activator-like 3;Preimplantation protein 3
Q12888	TP53B	0.79333	-0.334007	Tumor suppressor p53-binding protein 1
Q8TEA8	DTD1	0.79309	-0.334444	D-tyrosyl-tRNA(Tyr) deacylase 1;Histidyl-tRNA synthase-related
P62258	1433E	0.7928	-0.334971	14-3-3 protein epsilon
Q14694	UBP10	0.79278	-0.335008	Deubiquitinating enzyme 10;Ubiquitin carboxyl-terminal hydrolase 10;Ubiquitin thioesterase 10;Ubiquitin-specific-processing protease 10
P07355	ANXA2	0.79227	-0.335936	Annexin A2;Annexin II;Annexin-2;Calpactin I heavy chain;Calpactin-1 heavy chain;Chromobindin-8;Lipocortin II;p36;Placental anticoagulant protein IV;Protein I;Annexin A2 pseudogene 2;Lipocortin II pseudogene;Putative annexin A2-like protein
Q3KQU3	MA7D1	0.79215	-0.336154	Arginine/proline-rich coiled-coil domain-containing protein 1;MAP7 domain-containing protein 1;Proline/arginine-rich coiled-coil domain-containing protein 1
P26038	MOES	0.79069	-0.338816	Membrane-organizing extension spike protein;Moesin
Q8WXG6	MADD	0.79056	-0.339053	Differentially expressed in normal and neoplastic cells;Insulinoma glucagonoma clone 20;MAP kinase-activating death domain protein;Rab3 GDP/GTP exchange factor
O00764	PDXK	0.79033	-0.339473	Pyridoxal kinase;Pyridoxine kinase
P35613	BASI	0.79004	-0.340002	5F7;Basigin;Collagenase stimulatory factor;Extracellular matrix metalloproteinase inducer;Leukocyte activation antigen M6;OK blood group antigen;Tumor cell-derived collagenase stimulatory factor
Q14978	NOLC1	0.78993	-0.340203	140 kDa nucleolar phosphoprotein;Hepatitis C virus NS5A-transactivated protein 13;Nucleolar 130 kDa protein;Nucleolar and coiled-body phosphoprotein 1;Nucleolar phosphoprotein p130
O14980	XPO1	0.78934	-0.341281	Chromosome region maintenance 1 protein homolog;Exportin-1
P52209	6PGD	0.78899	-0.341921	6-phosphogluconate dehydrogenase, decarboxylating
Q9UI26	IPO11	0.78864	-0.342561	Importin-11;Ran-binding protein 11
P19387	RPB3	0.78835	-0.343092	DNA-directed RNA polymerase II 33 kDa polypeptide;DNA-directed RNA polymerase II subunit C;DNA-directed RNA polymerase II subunit RPB3;RPB31
P55884	EIF3B	0.78821	-0.343348	eIF3 p110;eIF3 p116;eIF-3-eta;Eukaryotic translation initiation factor 3 subunit 9;Eukaryotic translation initiation factor 3 subunit B;Prt1 homolog
P36873	PP1G	0.78789	-0.343934	Protein phosphatase 1C catalytic subunit;Serine/threonine-protein phosphatase PP1-gamma catalytic subunit
Q14103	HNRPD	0.78751	-0.34463	AU-rich element RNA-binding protein 1;Heterogeneous nuclear ribonucleoprotein D0
Q15459	SF3A1	0.78749	-0.344666	SF3a120;Spliceosome-associated protein 114;Splicing factor 3A subunit 1
P13995	MTDC	0.78725	-0.345106	Bifunctional methylenetetrahydrofolate dehydrogenase/cyclohydrolase, mitochondrial;Methenyltetrahydrofolate cyclohydrolase;NAD-dependent methylenetetrahydrofolate dehydrogenase
P68431	H31	0.78719	-0.345216	Histone H3.1;Histone H3/a;Histone H3/b;Histone H3/c;Histone H3/d;Histone H3/f;Histone H3/h;Histone H3/i;Histone H3/j;Histone H3/k;Histone H3/l;Histone H3.3;H3/g;Histone H3.1t;Histone H3.2;Histone H3/m;Histone H3/o;Histone H3-like
Q9BV57	MTND	0.78707	-0.345436	1,2-dihydroxy-3-keto-5-methylthiopentene dioxygenase;Aci-reductone dioxygenase;Membrane-type 1 matrix metalloproteinase cytoplasmic tail-binding protein 1;Submergence-induced protein 2 homolog
P47985	UCRI	0.78702	-0.345528	Complex III subunit 5;Complex III subunit IX;Cytochrome b-c1 complex subunit 11;Cytochrome b-c1 complex subunit 5;Cytochrome b-c1 complex subunit Rieske, mitochondrial;Rieske iron-sulfur protein;Ubiquinol-cytochrome c reductase 8 kDa protein;Ubiquinol-cytochrome c reductase iron-sulfur subunit;Putative cytochrome b-c1 complex subunit Rieske-like protein 1
A8MWD9	RUXGL	0.78658	-0.346335	Small nuclear ribonucleoprotein G-like protein;Sm protein G;Small nuclear ribonucleoprotein G
P20618	PSB1	0.78594	-0.347509	Macropain subunit C5;Multicatalytic endopeptidase complex subunit C5;Proteasome component C5;Proteasome gamma chain;Proteasome subunit beta type-1
O75821	EIF3G	0.78507	-0.349107	eIF3 p42;eIF3 p44;eIF-3-delta;Eukaryotic translation initiation factor 3 RNA-binding subunit;Eukaryotic translation initiation factor 3 subunit 4;Eukaryotic translation initiation factor 3 subunit G
P52789	HXK2	0.78504	-0.349162	Hexokinase type II;Hexokinase-2;Muscle form hexokinase
Q02790	FKBP4	0.78495	-0.349327	51 kDa FK506-binding protein;52 kDa FK506-binding protein;59 kDa immunophilin;FK506-binding protein 4;FKBP59;HSP-binding immunophilin;Immunophilin FKBP52;Peptidyl-prolyl cis-trans isomerase FKBP4;Peptidyl-prolyl cis-trans isomerase FKBP4, N-terminally processed;Rotamase
P35030	TRY3	0.78447	-0.35021	Brain trypsinogen;Mesotrypsinogen;Serine protease 3;Serine protease 4;Trypsin III;Trypsin IV;Trypsin-3
P78318	IGBP1	0.78434	-0.350449	B-cell signal transduction molecule alpha 4;CD79a-binding protein 1;Immunoglobulin-binding protein 1;Renal carcinoma antigen NY-REN-16
P35998	PRS7	0.78429	-0.350541	26S protease regulatory subunit 7;26S proteasome AAA-ATPase subunit RPT1;Proteasome 26S subunit ATPase 2;Protein MSS1
P09525	ANXA4	0.78421	-0.350688	35-beta calcimedin;Annexin A4;Annexin IV;Annexin-4;Carbohydrate-binding protein p33/p41;Chromobindin-4;Endonexin I;Lipocortin IV;P32.5;Placental anticoagulant protein II;PP4-X;Protein II
O95400	CD2B2	0.78417	-0.350762	CD2 antigen cytoplasmic tail-binding protein 2
O00592	PODXL	0.78368	-0.351663	GCTM-2 antigen;Gp200;Podocalyxin;Podocalyxin-like protein 1
Q16181	SEPT8	0.78358	-0.351848	CDC10 protein homolog;Septin-7
Q9Y520	BA2L2	0.7834	-0.352179	BAT2 domain-containing protein 1;HBV XAg-transactivated protein 2;HBV X-transactivated gene 2 protein;HLA-B-associated transcript 2-like 2;Protein BAT2-like 2
Q9NTJ3	SMC4	0.78298	-0.352953	Chromosome-associated polypeptide C;Structural maintenance of chromosomes protein 4;XCAP-C homolog
P61006	RAB8A	0.78263	-0.353598	Oncogene c-mel;Ras-related protein Rab-8A;Ras-related protein Rab-8B
Q16512	PKN1	0.78253	-0.353782	Protease-activated kinase 1;Protein kinase C-like 1;Protein kinase C-like PKN;Protein kinase PKN-alpha;Protein-kinase C-related kinase 1;Serine/threonine-protein kinase N1;Serine-threonine protein kinase N
Q8NAA5	CQ076	0.78165	-0.355405	Leucine-rich repeat-containing protein C17orf76
Q02218	ODO1	0.77786	-0.362418	2-oxoglutarate dehydrogenase complex component E1;2-oxoglutarate dehydrogenase, mitochondrial;Alpha-ketoglutarate dehydrogenase
Q8IZL8	PELP1	0.77755	-0.362993	Modulator of non-genomic activity of estrogen receptor;Proline-, glutamic acid- and leucine-rich protein 1;Transcription factor HMX3
Q7L3B6	CD37L	0.77741	-0.363252	Hsp90 co-chaperone Cdc37-like 1;Hsp90-associating relative of Cdc37
Q562R1	ACTBL	0.77692	-0.364162	Beta-actin-like protein 2;Kappa-actin
Q9Y2S7	PDIP2	0.77657	-0.364812	38 kDa DNA polymerase delta interaction protein;Polymerase delta-interacting protein 2
O43396	TXNL1	0.77655	-0.364849	32 kDa thioredoxin-related protein;Thioredoxin-like protein 1
P52943	CRIP2	0.77644	-0.365054	Cysteine-rich protein 2;Protein ESP1
Q08752	PPID	0.77581	-0.366225	40 kDa peptidyl-prolyl cis-trans isomerase;Cyclophilin-40;Cyclophilin-related protein;Peptidyl-prolyl cis-trans isomerase D;Rotamase D
P61106	RAB14	0.77568	-0.366466	Ras-related protein Rab-14
Q8IX12	CCAR1	0.77545	-0.366894	Cell cycle and apoptosis regulatory protein 1;Cell division cycle and apoptosis regulator protein 1;Death inducer with SAP domain
O00273	DFFA	0.77356	-0.370415	DNA fragmentation factor 45 kDa subunit;DNA fragmentation factor subunit alpha;Inhibitor of CAD
Q8IXM3	RM41	0.77354	-0.370452	39S ribosomal protein L27 homolog;39S ribosomal protein L41, mitochondrial;Bcl-2-interacting mitochondrial ribosomal protein L41;Cell proliferation-inducing gene 3 protein;MRP-L27 homolog
O43678	NDUA2	0.77319	-0.371105	Complex I-B8;NADH dehydrogenase [ubiquinone] 1 alpha subcomplex subunit 2;NADH-ubiquinone oxidoreductase B8 subunit
O95602	RPA1	0.77294	-0.371572	A190;DNA-directed RNA polymerase I largest subunit;DNA-directed RNA polymerase I subunit A;DNA-directed RNA polymerase I subunit RPA1;RNA polymerase I 194 kDa subunit
P52565	GDIR1	0.77271	-0.372001	Rho GDP-dissociation inhibitor 1;Rho-GDI alpha
Q99584	S10AD	0.77228	-0.372804	Protein S100-A13;S100 calcium-binding protein A13
P20339	RAB5A	0.77225	-0.37286	Ras-related protein Rab-5A
Q9GZT3	SLIRP	0.77197	-0.373383	SRA stem-loop-interacting RNA-binding protein, mitochondrial
P61158	ARP3	0.77165	-0.373981	Actin-like protein 3;Actin-related protein 3;Actin-like protein 3B;Actin-related protein 3B;Actin-related protein ARP4;ARP3-beta
Q6AI08	HEAT6	0.77127	-0.374692	Amplified in breast cancer protein 1;HEAT repeat-containing protein 6
Q9UBT2	SAE2	0.77119	-0.374842	Anthracycline-associated resistance ARX;SUMO-activating enzyme subunit 2;Ubiquitin-like 1-activating enzyme E1B
P30566	PUR8	0.77072	-0.375721	Adenylosuccinase;Adenylosuccinate lyase
P06132	DCUP	0.76929	-0.378401	Uroporphyrinogen decarboxylase
Q92922	SMRC1	0.76916	-0.378644	BRG1-associated factor 155;SWI/SNF complex 155 kDa subunit;SWI/SNF complex subunit SMARCC1;SWI/SNF-related matrix-associated actin-dependent regulator of chromatin subfamily C member 1
O43815	STRN	0.76911	-0.378738	Striatin
P12429	ANXA3	0.7674	-0.381949	35-alpha calcimedin;Annexin A3;Annexin III;Annexin-3;Inositol 1,2-cyclic phosphate 2-phosphohydrolase;Lipocortin III;Placental anticoagulant protein III
P14406	CX7A2	0.76621	-0.384188	Cytochrome c oxidase subunit 7A2, mitochondrial;Cytochrome c oxidase subunit VIIa-liver/heart
P50579	AMPM2	0.76578	-0.384998	Initiation factor 2-associated 67 kDa glycoprotein;Methionine aminopeptidase 2;p67eIF2;Peptidase M 2
Q53FA7	QORX	0.76567	-0.385205	p53-induced gene 3 protein;Quinone oxidoreductase PIG3;Tumor protein p53-inducible protein 3
Q9NWV4	CA123	0.7646	-0.387223	UPF0587 protein C1orf123
Q96IZ0	PAWR	0.76458	-0.387261	PRKC apoptosis WT1 regulator protein;Prostate apoptosis response 4 protein
P43307	SSRA	0.7645	-0.387412	Signal sequence receptor subunit alpha;Translocon-associated protein subunit alpha
O95202	LETM1	0.76422	-0.38794	LETM1 and EF-hand domain-containing protein 1, mitochondrial;Leucine zipper-EF-hand-containing transmembrane protein 1
P25787	PSA2	0.76396	-0.388431	Macropain subunit C3;Multicatalytic endopeptidase complex subunit C3;Proteasome component C3;Proteasome subunit alpha type-2
P25815	S100P	0.76332	-0.38964	Protein S100-E;Protein S100-P;S100 calcium-binding protein P
P61769	B2MG	0.76302	-0.390207	Beta-2-microglobulin;Beta-2-microglobulin form pI 5.3
P62140	PP1B	0.76259	-0.39102	Serine/threonine-protein phosphatase PP1-beta catalytic subunit
P08238	HS90B	0.76257	-0.391058	Heat shock 84 kDa;Heat shock protein HSP 90-beta
Q92797	SYMPK	0.76257	-0.391058	Symplekin
Q13148	TADBP	0.76247	-0.391248	TAR DNA-binding protein 43
Q9UGI8	TES	0.76103	-0.393975	TESS;Testin
O76070	SYUG	0.76058	-0.394828	Breast cancer-specific gene 1 protein;Gamma-synuclein;Persyn;Synoretin
P22626	ROA2	0.76054	-0.394904	Heterogeneous nuclear ribonucleoproteins A2/B1
Q9Y6M9	NDUB9	0.7591	-0.397638	Complex I-B22;LYR motif-containing protein 3;NADH dehydrogenase [ubiquinone] 1 beta subcomplex subunit 9;NADH-ubiquinone oxidoreductase B22 subunit
P30405	PPIF	0.75878	-0.398246	Cyclophilin F;Peptidyl-prolyl cis-trans isomerase F, mitochondrial;Rotamase F
Q86UP2	KTN1	0.75604	-0.403466	CG-1 antigen;Kinectin;Kinesin receptor
P51659	DHB4	0.75553	-0.404439	17-beta-hydroxysteroid dehydrogenase 4;3-alpha,7-alpha,12-alpha-trihydroxy-5-beta-cholest-24-enoyl-CoA hydratase;3-hydroxyacyl-CoA dehydrogenase;D-bifunctional protein;Peroxisomal multifunctional enzyme type 2
Q13200	PSMD2	0.75527	-0.404936	26S proteasome non-ATPase regulatory subunit 2;26S proteasome regulatory subunit RPN1;26S proteasome regulatory subunit S2;26S proteasome subunit p97;Protein 55.11;Tumor necrosis factor type 1 receptor-associated protein 2
P41214	LIGA	0.75431	-0.406771	Hepatocellular carcinoma-associated antigen 56;Ligatin
P26232	CTNA2	0.7542	-0.406981	Alpha N-catenin;Alpha-catenin-related protein;Catenin alpha-2
Q92841	DDX17	0.75403	-0.407306	DEAD box protein 17;DEAD box protein p72;Probable ATP-dependent RNA helicase DDX17;RNA-dependent helicase p72
P61081	UBC12	0.75354	-0.408244	NEDD8 carrier protein;NEDD8 protein ligase;NEDD8-conjugating enzyme Ubc12;Ubiquitin-conjugating enzyme E2 M
P08107	HSP71	0.75347	-0.408378	Heat shock 70 kDa protein 1/2;Heat shock 70 kDa protein 1A/1B
Q9NWV8	MRI40	0.75338	-0.40855	BRCA1-A complex subunit MERIT40;Mediator of RAP80 interactions and targeting subunit of 40 kDa;New component of the BRCA1-A complex
Q16537	2A5E	0.75178	-0.411618	PP2A B subunit isoform B56-epsilon;PP2A B subunit isoform B-epsilon;PP2A B subunit isoform PR61-epsilon;PP2A B subunit isoform R5-epsilon;Serine/threonine-protein phosphatase 2A 56 kDa regulatory subunit epsilon isoform
Q96EB6	SIRT1	0.75163	-0.411905	NAD-dependent deacetylase sirtuin-1;SIR2-like protein 1
P00533	EGFR	0.74972	-0.415576	Epidermal growth factor receptor;Proto-oncogene c-ErbB-1;Receptor tyrosine-protein kinase erbB-1
Q01813	K6PP	0.74856	-0.41781	6-phosphofructokinase type C;6-phosphofructokinase, platelet type;Phosphofructo-1-kinase isozyme C;Phosphofructokinase 1;Phosphohexokinase
P35754	GLRX1	0.74828	-0.41835	Glutaredoxin-1;Thioltransferase-1
Q9BTE3	CJ119	0.74813	-0.418639	UPF0557 protein C10orf119
P33240	CSTF2	0.74772	-0.41943	CF-1 64 kDa subunit;Cleavage stimulation factor 64 kDa subunit;Cleavage stimulation factor subunit 2
P07910	HNRPC	0.74738	-0.420086	Heterogeneous nuclear ribonucleoproteins C1/C2
P82932	RT06	0.74718	-0.420472	28S ribosomal protein S6, mitochondrial
P60660	MYL6	0.74693	-0.420955	17 kDa myosin light chain;Myosin light chain 3;Myosin light chain alkali 3;Myosin light polypeptide 6;Smooth muscle and nonmuscle myosin light chain alkali 6
Q9HAV7	GRPE1	0.74678	-0.421245	GrpE protein homolog 1, mitochondrial;HMGE;Mt-GrpE#1
Q6FI81	CPIN1	0.74661	-0.421573	Anamorsin;Cytokine-induced apoptosis inhibitor 1;Fe-S cluster assembly protein DRE2 homolog
P78417	GSTO1	0.74629	-0.422192	Glutathione S-transferase omega-1
O14828	SCAM3	0.74624	-0.422288	Secretory carrier-associated membrane protein 3
Q9Y5K5	UCHL5	0.74546	-0.423797	Ubiquitin carboxyl-terminal hydrolase isozyme L5;Ubiquitin C-terminal hydrolase UCH37;Ubiquitin thioesterase L5
Q9UM00	TMCO1	0.74533	-0.424049	Transmembrane and coiled-coil domain-containing protein 1;Transmembrane and coiled-coil domains protein 4;Xenogeneic cross-immune protein PCIA3
P51572	BAP31	0.74478	-0.425114	6C6-AG tumor-associated antigen;B-cell receptor-associated protein 31;p28;Protein CDM
Q12965	MYO1E	0.74416	-0.426315	Myosin-Ic;Myosin-Ie
P61803	DAD1	0.74406	-0.426509	Defender against cell death 1;Dolichyl-diphosphooligosaccharide--protein glycosyltransferase subunit DAD1
P26641	EF1G	0.74384	-0.426936	eEF-1B gamma;Elongation factor 1-gamma
Q15084	PDIA6	0.74368	-0.427246	Protein disulfide isomerase P5;Protein disulfide-isomerase A6;Thioredoxin domain-containing protein 7
P30536	TSPOA	0.7422	-0.43012	Mitochondrial benzodiazepine receptor;Peripheral-type benzodiazepine receptor;PKBS;Translocator protein
P63165	SUMO1	0.74204	-0.430431	GAP-modifying protein 1;Sentrin;Small ubiquitin-related modifier 1;SMT3 homolog 3;Ubiquitin-homology domain protein PIC1;Ubiquitin-like protein SMT3C;Ubiquitin-like protein UBL1
P48637	GSHB	0.74158	-0.431326	Glutathione synthase;Glutathione synthetase
Q09666	AHNK	0.73939	-0.435593	Desmoyokin;Neuroblast differentiation-associated protein AHNAK
Q96A65	EXOC4	0.7391	-0.436159	Exocyst complex component 4;Exocyst complex component Sec8
O43847	NRDC	0.73822	-0.437877	Nardilysin;N-arginine dibasic convertase
Q01844	EWS	0.73658	-0.441086	Ewing sarcoma breakpoint region 1 protein;EWS oncogene;RNA-binding protein EWS
P42892	ECE1	0.73657	-0.441105	Endothelin-converting enzyme 1
Q16740	CLPP	0.736	-0.442222	Endopeptidase Clp;Putative ATP-dependent Clp protease proteolytic subunit, mitochondrial
P62306	RUXF	0.73586	-0.442497	Sm protein F;Small nuclear ribonucleoprotein F
P19367	HXK1	0.73576	-0.442693	Brain form hexokinase;Hexokinase type I;Hexokinase-1
P12956	XRCC6	0.7347	-0.444773	70 kDa subunit of Ku antigen;ATP-dependent DNA helicase 2 subunit 1;ATP-dependent DNA helicase II 70 kDa subunit;CTC box-binding factor 75 kDa subunit;DNA repair protein XRCC6;Lupus Ku autoantigen protein p70;Thyroid-lupus autoantigen;X-ray repair complementing defective repair in Chinese hamster cells 6;X-ray repair cross-complementing protein 6
O75116	ROCK2	0.73445	-0.445264	p164 ROCK-2;Rho kinase 2;Rho-associated protein kinase 2;Rho-associated, coiled-coil-containing protein kinase 2
O43617	TPPC3	0.7344	-0.445362	BET3 homolog;Trafficking protein particle complex subunit 3
Q9NPJ3	ACO13	0.73234	-0.449414	Acyl-coenzyme A thioesterase 13;Thioesterase superfamily member 2
Q9NUQ9	FA49B	0.73066	-0.452728	L1;Protein FAM49B
P36915	GNL1	0.73009	-0.453854	GTP-binding protein HSR1;Guanine nucleotide-binding protein-like 1
Q13740	CD166	0.72926	-0.455495	Activated leukocyte cell adhesion molecule;CD166 antigen
Q9NPA8	ENY2	0.72646	-0.461045	Enhancer of yellow 2 transcription factor homolog
Q14667	K0100	0.72587	-0.462217	Antigen MLAA-22;Breast cancer-overexpressed gene 1 protein;UPF0378 protein KIAA0100
P14174	MIF	0.72561	-0.462734	Glycosylation-inhibiting factor;L-dopachrome isomerase;L-dopachrome tautomerase;Macrophage migration inhibitory factor;Phenylpyruvate tautomerase
Q7KZ85	SPT6H	0.72433	-0.465281	Tat-cotransactivator 2 protein;Transcription elongation factor SPT6
Q9BWF3	RBM4	0.724	-0.465938	Lark homolog;RNA-binding motif protein 4;RNA-binding motif protein 4a;RNA-binding protein 4;RNA-binding motif protein 30;RNA-binding motif protein 4B;RNA-binding protein 30;RNA-binding protein 4B
Q86V81	THOC4	0.72396	-0.466018	Ally of AML-1 and LEF-1;bZIP-enhancing factor BEF;THO complex subunit 4;Transcriptional coactivator Aly/REF
Q9NWS0	PIHD1	0.72374	-0.466457	Nucleolar protein 17 homolog;PIH1 domain-containing protein 1
P53597	SUCA	0.72302	-0.467893	Succinyl-CoA ligase [GDP-forming] subunit alpha, mitochondrial;Succinyl-CoA synthetase subunit alpha
Q9Y3C6	PPIL1	0.72214	-0.46965	Peptidyl-prolyl cis-trans isomerase-like 1;Rotamase PPIL1
Q99541	PLIN2	0.72199	-0.469949	Adipophilin;Adipose differentiation-related protein;Perilipin-2
O43707	ACTN4	0.7217	-0.470529	Alpha-actinin-4;F-actin cross-linking protein;Non-muscle alpha-actinin 4
Q5RKV6	EXOS6	0.72101	-0.471909	Exosome complex exonuclease MTR3;Exosome component 6;mRNA transport regulator 3 homolog;p11
Q9UQE7	SMC3	0.7193	-0.475334	Basement membrane-associated chondroitin proteoglycan;Chondroitin sulfate proteoglycan 6;Chromosome-associated polypeptide;Structural maintenance of chromosomes protein 3
Q9Y3D3	RT16	0.71837	-0.477201	28S ribosomal protein S16, mitochondrial
Q9NVA2	SEPT12	0.71821	-0.477522	Septin-11
P32119	PRDX2	0.71783	-0.478286	Natural killer cell-enhancing factor B;Peroxiredoxin-2;PRP;Thiol-specific antioxidant protein;Thioredoxin peroxidase 1;Thioredoxin-dependent peroxide reductase 1
P52292	IMA2	0.71675	-0.480458	Importin subunit alpha-2;Karyopherin subunit alpha-2;RAG cohort protein 1;SRP1-alpha
Q9Y6K5	OAS3	0.71556	-0.482855	2-5-oligoadenylate synthase 3;p100 OAS
Q969H8	CS010	0.71395	-0.486105	Interleukin-25;Stromal cell-derived growth factor SF20;UPF0556 protein C19orf10
Q5TFE4	NT5D1	0.7125	-0.489038	5-nucleotidase domain-containing protein 1
Q5T440	CA069	0.71231	-0.489423	Putative transferase C1orf69, mitochondrial
O14548	COX7R	0.7116	-0.490862	COX7a-related protein;Cytochrome c oxidase subunit 7A-related protein, mitochondrial;Cytochrome c oxidase subunit VIIa-related protein;EB1
Q9UNF1	MAGD2	0.71152	-0.491024	11B6;Breast cancer-associated gene 1 protein;Hepatocellular carcinoma-associated protein JCL-1;MAGE-D2 antigen;Melanoma-associated antigen D2
O43852	CALU	0.71147	-0.491125	Calumenin;Crocalbin;IEF SSP 9302
P14625	ENPL	0.71132	-0.491429	94 kDa glucose-regulated protein;Endoplasmin;gp96 homolog;Heat shock protein 90 kDa beta member 1;Tumor rejection antigen 1
P78345	RPP38	0.71118	-0.491713	Ribonuclease P protein subunit p38
P50750	CDK9	0.7107	-0.492687	C-2K;Cell division cycle 2-like protein kinase 4;Cell division protein kinase 9;Cyclin-dependent kinase 9;Serine/threonine-protein kinase PITALRE
Q9Y2B0	CNPY2	0.71018	-0.493743	MIR-interacting saposin-like protein;Protein canopy homolog 2;Putative secreted protein Zsig9;Transmembrane protein 4
Q16186	ADRM1	0.70977	-0.494576	110 kDa cell membrane glycoprotein;Adhesion-regulating molecule 1;Proteasomal ubiquitin receptor ADRM1;Proteasome regulatory particle non-ATPase 13;Rpn13 homolog
Q9P1F3	CF115	0.70917	-0.495797	UPF0727 protein C6orf115
Q15056	IF4H	0.70902	-0.496102	Eukaryotic translation initiation factor 4H;Williams-Beuren syndrome chromosomal region 1 protein
Q9BV20	MTNA	0.7082	-0.497771	Mediator of RhoA-dependent invasion;Methylthioribose-1-phosphate isomerase;S-methyl-5-thioribose-1-phosphate isomerase;Translation initiation factor eIF-2B subunit alpha/beta/delta-like protein
O00264	PGRC1	0.70771	-0.49877	Membrane-associated progesterone receptor component 1
P62318	SMD3	0.70756	-0.499076	Small nuclear ribonucleoprotein Sm D3;snRNP core protein D3
P13861	KAP2	0.70722	-0.499769	cAMP-dependent protein kinase type II-alpha regulatory subunit
P42704	LPPRC	0.70705	-0.500116	130 kDa leucine-rich protein;GP130;Leucine-rich PPR motif-containing protein, mitochondrial
O15397	IPO8	0.70699	-0.500238	Importin-8;Ran-binding protein 8
Q9Y266	NUDC	0.70645	-0.501341	Nuclear distribution protein C homolog;Nuclear migration protein nudC
P25685	DNJB1	0.70562	-0.503037	DnaJ homolog subfamily B member 1;DnaJ protein homolog 1;Heat shock 40 kDa protein 1;Human DnaJ protein 1
O00151	PDLI1	0.70544	-0.503405	C-terminal LIM domain protein 1;Elfin;LIM domain protein CLP-36;PDZ and LIM domain protein 1
Q01518	CAP1	0.70504	-0.504223	Adenylyl cyclase-associated protein 1
O75436	VP26A	0.70442	-0.505492	Vacuolar protein sorting-associated protein 26A;Vesicle protein sorting 26A
Q15836	VAMP3	0.70434	-0.505656	Cellubrevin;Synaptobrevin-3;Vesicle-associated membrane protein 3
P78527	PRKDC	0.70424	-0.505861	DNA-dependent protein kinase catalytic subunit;DNPK1;p460
P23588	IF4B	0.70423	-0.505881	Eukaryotic translation initiation factor 4B
O14949	QCR8	0.70386	-0.50664	Complex III subunit 8;Complex III subunit VIII;Cytochrome b-c1 complex subunit 8;Ubiquinol-cytochrome c reductase complex 9.5 kDa protein;Ubiquinol-cytochrome c reductase complex ubiquinone-binding protein QP-C
P21266	GSTM3	0.70333	-0.507726	Glutathione S-transferase Mu 3;GST class-mu 3;GSTM3-3
Q9NR30	DDX21	0.70306	-0.50828	DEAD box protein 21;Gu-alpha;Nucleolar RNA helicase 2;Nucleolar RNA helicase Gu;Nucleolar RNA helicase II;RH II/Gu
Q9H939	PPIP2	0.70305	-0.508301	Proline-serine-threonine phosphatase-interacting protein 2
Q14011	CIRBP	0.70274	-0.508937	A18 hnRNP;Cold-inducible RNA-binding protein;Glycine-rich RNA-binding protein CIRP
P13010	XRCC5	0.70212	-0.51021	86 kDa subunit of Ku antigen;ATP-dependent DNA helicase 2 subunit 2;ATP-dependent DNA helicase II 80 kDa subunit;CTC box-binding factor 85 kDa subunit;DNA repair protein XRCC5;Ku80;Ku86;Lupus Ku autoantigen protein p86;Nuclear factor IV;Thyroid-lupus autoantigen;X-ray repair complementing defective repair in Chinese hamster cells 5 (double-strand-break rejoining);X-ray repair cross-complementing …
Q9BVC6	TM109	0.70205	-0.510354	Mitsugumin-23;Transmembrane protein 109
P50402	EMD	0.70183	-0.510806	Emerin
O00461	GOLI4	0.70005	-0.51447	Golgi integral membrane protein 4;Golgi integral membrane protein, cis;Golgi phosphoprotein 4;Golgi-localized phosphoprotein of 130 kDa
Q96B54	ZN428	0.70004	-0.514491	Enzyme-like protein PIT13;Zinc finger protein 428
Q10589	BST2	0.6994	-0.51581	Bone marrow stromal antigen 2;HM1.24 antigen;Tetherin
P61457	PHS	0.69883	-0.516987	4-alpha-hydroxy-tetrahydropterin dehydratase;Dimerization cofactor of hepatocyte nuclear factor 1-alpha;Phenylalanine hydroxylase-stimulating protein;Pterin carbinolamine dehydratase;Pterin-4-alpha-carbinolamine dehydratase
P07900	HS90A	0.69843	-0.517813	Heat shock 86 kDa;Heat shock protein HSP 90-alpha;Renal carcinoma antigen NY-REN-38
Q99538	LGMN	0.69821	-0.518267	Asparaginyl endopeptidase;Legumain;Protease, cysteine 1
P14678	RSMB	0.69795	-0.518804	Sm protein B/B;Small nuclear ribonucleoprotein-associated proteins B and B;Sm protein D;Sm protein N;Small nuclear ribonucleoprotein-associated protein N;Tissue-specific-splicing protein
P41223	BUD31	0.69773	-0.519259	Protein BUD31 homolog;Protein EDG-2;Protein G10 homolog
Q96A33	CCD47	0.69713	-0.5205	Coiled-coil domain-containing protein 47
Q9UJY1	HSPB8	0.69599	-0.522862	Alpha-crystallin C chain;E2-induced gene 1 protein;Heat shock protein beta-8;Protein kinase H11;Small stress protein-like protein HSP22
Q9BVK6	TMED9	0.69506	-0.524791	Glycoprotein 25L2;Transmembrane emp24 domain-containing protein 9
Q7L2H7	EIF3M	0.69493	-0.52506	Eukaryotic translation initiation factor 3 subunit M;Fetal lung protein B5;PCI domain-containing protein 1
P07919	QCR6	0.694865	-0.525195	Complex III subunit 6;Complex III subunit VIII;Cytochrome b-c1 complex subunit 6, mitochondrial;Cytochrome c1 non-heme 11 kDa protein;Mitochondrial hinge protein;Ubiquinol-cytochrome c reductase complex 11 kDa protein
P38646	GRP75	0.69449	-0.525974	75 kDa glucose-regulated protein;Heat shock 70 kDa protein 9;Mortalin;Peptide-binding protein 74;Stress-70 protein, mitochondrial
P08574	CY1	0.69263	-0.529843	Complex III subunit 4;Complex III subunit IV;Cytochrome b-c1 complex subunit 4;Cytochrome c1, heme protein, mitochondrial;Ubiquinol-cytochrome-c reductase complex cytochrome c1 subunit
P50502	F10A1	0.69234	-0.530447	Hsc70-interacting protein;Progesterone receptor-associated p48 protein;Protein FAM10A1;Putative tumor suppressor ST13;Renal carcinoma antigen NY-REN-33;Suppression of tumorigenicity 13 protein;Putative protein FAM10A5
Q2TBA0	KBTB5	0.69147	-0.532261	Kelch repeat and BTB domain-containing protein 5;Sarcosynapsin
Q9NRV9	HEBP1	0.69088	-0.533493	Heme-binding protein 1;p22HBP
Q13435	SF3B2	0.68984	-0.535666	Pre-mRNA-splicing factor SF3b 145 kDa subunit;SF3b150;Spliceosome-associated protein 145;Splicing factor 3B subunit 2
Q9Y3D0	FA96B	0.68939	-0.536608	Protein FAM96B
Q96HQ2	C2AIL	0.68934	-0.536712	CDKN2A-interacting protein N-terminal-like protein;CDKN2AIP N-terminal-like protein
Q9HDC9	APMAP	0.68922	-0.536964	Adipocyte plasma membrane-associated protein;Protein BSCv
P62195	PRS8	0.68869	-0.538073	26S protease regulatory subunit 8;26S proteasome AAA-ATPase subunit RPT6;p45/SUG;Proteasome 26S subunit ATPase 5;Proteasome subunit p45;Thyroid hormone receptor-interacting protein 1
O14950	ML12B	0.68829	-0.538912	MLC-2A;Myosin regulatory light chain 12B;Myosin regulatory light chain 20 kDa;Myosin regulatory light chain 2-B, smooth muscle isoform;Myosin regulatory light chain MRLC2;SHUJUN-1;MLC-2B;Myosin regulatory light chain 12A;Myosin regulatory light chain 2, nonsarcomeric;Myosin regulatory light chain MRLC3;Myosin RLC
Q27J81	INF2	0.68768	-0.540191	HBEBP2-binding protein C;Inverted formin-2
Q99798	ACON	0.68646	-0.542752	Aconitate hydratase, mitochondrial;Citrate hydro-lyase
P55769	NH2L1	0.686175	-0.543352	High mobility group-like nuclear protein 2 homolog 1;NHP2-like protein 1;OTK27;SNU13 homolog;U4/U6.U5 tri-snRNP 15.5 kDa protein
P61586	RHOA	0.68585	-0.544035	Rho cDNA clone 12;Transforming protein RhoA
P51571	SSRD	0.68545	-0.544877	Signal sequence receptor subunit delta;Translocon-associated protein subunit delta
P60903	S10AA	0.68434	-0.547215	Calpactin I light chain;Calpactin-1 light chain;Cellular ligand of annexin II;p10 protein;p11;Protein S100-A10;S100 calcium-binding protein A10
Q9UNL2	SSRG	0.68384	-0.548269	Signal sequence receptor subunit gamma;Translocon-associated protein subunit gamma
P47224	MSS4	0.68296	-0.550127	Guanine nucleotide exchange factor MSS4;Rab-interacting factor
P63172	DYLT1	0.68212	-0.551903	Dynein light chain Tctex-type 1;Protein CW-1;T-complex testis-specific protein 1 homolog
Q07021	C1QBP	0.68156	-0.553087	Complement component 1 Q subcomponent-binding protein, mitochondrial;GC1q-R protein;Glycoprotein gC1qBP;Hyaluronan-binding protein 1;Mitochondrial matrix protein p32;p33
P30464	1B15	0.68092	-0.554443	HLA class I histocompatibility antigen, B-15 alpha chain;MHC class I antigen B*15;HLA class I histocompatibility antigen, B-39 alpha chain;MHC class I antigen B*39;Bw-46;HLA class I histocompatibility antigen, B-46 alpha chain;MHC class I antigen B*46;HLA class I histocompatibility antigen, B-67 alpha chain;MHC class I antigen B*67;Bw-4;HLA class I histocompatibility antigen, B-38 alpha chain;MHC…
P25788	PSA3	0.68044	-0.55546	Macropain subunit C8;Multicatalytic endopeptidase complex subunit C8;Proteasome component C8;Proteasome subunit alpha type-3
Q04917	1433F	0.6803	-0.555757	14-3-3 protein eta;Protein AS1
Q6UB35	C1TM	0.67984	-0.556733	Formyltetrahydrofolate synthetase;Monofunctional C1-tetrahydrofolate synthase, mitochondrial
P25325	THTM	0.67946	-0.557539	3-mercaptopyruvate sulfurtransferase
O00762	UBE2C	0.67769	-0.561303	UbcH10;Ubiquitin carrier protein C;Ubiquitin-conjugating enzyme E2 C;Ubiquitin-protein ligase C
P46108	CRK	0.67755	-0.561601	Adapter molecule crk;p38;Proto-oncogene c-Crk
Q86VM9	ZCH18	0.67723	-0.562282	Nuclear protein NHN1;Zinc finger CCCH domain-containing protein 18
Q15388	TOM20	0.67702	-0.56273	Mitochondrial 20 kDa outer membrane protein;Mitochondrial import receptor subunit TOM20 homolog;Outer mitochondrial membrane receptor Tom20
O15031	PLXB2	0.67627	-0.564329	MM1;Plexin-B2
Q92974	ARHG2	0.67523	-0.566549	Guanine nucleotide exchange factor H1;Microtubule-regulated Rho-GEF;Proliferating cell nucleolar antigen p40;Rho guanine nucleotide exchange factor 2
P11441	UBL4A	0.6749	-0.567254	Ubiquitin-like protein 4A;Ubiquitin-like protein GDX
Q86UK7	ZN598	0.6749	-0.567254	Zinc finger protein 598
Q9BQG0	MBB1A	0.67462	-0.567853	Myb-binding protein 1A
Q12874	SF3A3	0.67368	-0.569865	SF3a60;Spliceosome-associated protein 61;Splicing factor 3A subunit 3
Q9NZT2	OGFR	0.67123	-0.575121	Opioid growth factor receptor;Protein 7-60;Zeta-type opioid receptor
Q9BYD1	RM13	0.67058	-0.576519	39S ribosomal protein L13, mitochondrial
