# Supplementary material for: Cell Cycle-Regulated Protein Abundance Changes in Synchronously Proliferating HeLa Cells Include Regulation of Pre-mRNA Splicing Proteins
Source: PLoS One. 2013 Mar 8;8(3):e58456. doi: 10.1371/journal.pone.0058456 (PMC3592840; doi:10.1371/journal.pone.0058456)
Supplement: Table S5 — Full GO term analysis of individual protein lists. (XLS) [file pone.0058456.s009.xls]

## Sheet: Table of Contents
Supplementary Table 5. Full GO Term analysis of individual sublists.
Sheet	Title	Description
1	GO Term Analysis G1S	Full GO Term analysis for the proteins identified in the G1/S dataset
2	GO Term Analysis SG2	Full GO Term analysis for the proteins identified in the S/G2 dataset

## Sheet: 1. GO Term Analysis G1S
Proteins that are increased in S phase, as compared to G1 phase
Category	Term	Count	%	PValue	Genes	List Total	Pop Hits	Pop Total	Fold Enrichment	Bonferroni	Benjamini	FDR
GOTERM_BP_FAT	GO:0022604~regulation of cell morphogenesis	4	12.9032	0.00136394	796920, 778010, 817322, 819944	24	131	13528	17.2112	0.293931	0.293931	1.7629
GOTERM_BP_FAT	GO:0051129~negative regulation of cellular component organization	3	9.67742	0.0239642	779713, 817322, 819944	24	142	13528	11.9085	0.997941	0.954618	27.1007
GOTERM_BP_FAT	GO:0031345~negative regulation of cell projection organization	2	6.45161	0.0465737	817322, 819944	24	28	13528	40.2619	0.999995	0.982646	46.2867
Proteins that are decreased in S phase, as compared to G1 phase
Category	Term	Count	%	PValue	Genes	List Total	Pop Hits	Pop Total	Fold Enrichment	Bonferroni	Benjamini	FDR
GOTERM_BP_FAT	GO:0006396~RNA processing	83	16.8016	3.96006e-34	821520, 796817, 826437, 786037, 816370, 822132, 776456, 776781, 806558, 784442, 782425, 782397, 785049, 784244, 794968, 796448, 797262, 791589, 812172, 798610, 785199, 804383, 785911, 794963, 811579, 789266, 819770, 787752, 778766, 777820, 799658, 792435, 802909, 822287, 810340, 791596, 817941, 778964, 814227, 825011, 775919, 798334, 777165, 797048, 796180, 816714, 819579, 807723, 813541, 815357,…	421	547	13528	4.87576	7.23898e-31	7.23898e-31	6.73711e-31
GOTERM_BP_FAT	GO:0000375~RNA splicing, via transesterification reactions	46	9.31174	7.66937e-32	797048, 821520, 826437, 786037, 816370, 822132, 816714, 776781, 806558, 784442, 813541, 784420, 782425, 798143, 810069, 794968, 784244, 810391, 812172, 812300, 816996, 800702, 785199, 785911, 789266, 819770, 787752, 777820, 778766, 799658, 812576, 792435, 802909, 810340, 822287, 798354, 803155, 791596, 778964, 802508, 817941, 774876, 814227, 806156, 824519, 825011	421	153	13528	9.66091	1.40196e-28	7.00981e-29	1.30476e-28
GOTERM_BP_FAT	GO:0000398~nuclear mRNA splicing, via spliceosome	46	9.31174	7.66937e-32	797048, 821520, 826437, 786037, 816370, 822132, 816714, 776781, 806558, 784442, 813541, 784420, 782425, 798143, 810069, 794968, 784244, 810391, 812172, 812300, 816996, 800702, 785199, 785911, 789266, 819770, 787752, 777820, 778766, 799658, 812576, 792435, 802909, 810340, 822287, 798354, 803155, 791596, 778964, 802508, 817941, 774876, 814227, 806156, 824519, 825011	421	153	13528	9.66091	1.40196e-28	7.00981e-29	1.30476e-28
GOTERM_BP_FAT	GO:0000377~RNA splicing, via transesterification reactions with bulged adenosine as nucleophile	46	9.31174	7.66937e-32	797048, 821520, 826437, 786037, 816370, 822132, 816714, 776781, 806558, 784442, 813541, 784420, 782425, 798143, 810069, 794968, 784244, 810391, 812172, 812300, 816996, 800702, 785199, 785911, 789266, 819770, 787752, 777820, 778766, 799658, 812576, 792435, 802909, 810340, 822287, 798354, 803155, 791596, 778964, 802508, 817941, 774876, 814227, 806156, 824519, 825011	421	153	13528	9.66091	1.40196e-28	7.00981e-29	1.30476e-28
GOTERM_BP_FAT	GO:0016071~mRNA metabolic process	64	12.9555	2.36187e-29	821520, 826437, 816370, 786037, 812365, 822132, 776456, 776781, 806558, 784442, 781241, 782425, 785049, 794968, 784244, 796448, 812172, 799439, 798610, 785199, 785911, 811579, 789266, 819770, 787752, 777820, 778766, 799658, 792435, 802909, 802485, 822287, 810340, 791596, 817941, 778964, 775531, 814227, 825011, 798334, 797048, 816714, 819579, 807723, 813541, 784420, 798143, 810069, 811155, 810391,…	421	370	13528	5.55814	4.31749e-26	1.43916e-26	4.01816e-26
GOTERM_BP_FAT	GO:0008380~RNA splicing	56	11.336	1.39217e-28	821520, 826437, 816370, 786037, 822132, 776456, 806558, 776781, 784442, 782425, 785049, 794968, 784244, 796448, 812172, 798610, 785199, 785911, 811579, 789266, 819770, 787752, 777820, 778766, 799658, 802909, 792435, 822287, 810340, 791596, 778964, 817941, 814227, 825011, 797048, 816714, 819579, 813541, 784420, 798143, 810069, 811155, 810391, 827100, 812300, 816996, 824699, 800702, 812576, 798354,…	421	284	13528	6.33609	2.54489e-25	6.36223e-26	2.36846e-25
GOTERM_BP_FAT	GO:0006397~mRNA processing	57	11.5385	1.11665e-26	821520, 826437, 816370, 786037, 822132, 776456, 806558, 776781, 784442, 782425, 785049, 794968, 784244, 796448, 812172, 798610, 785199, 785911, 811579, 789266, 819770, 787752, 777820, 778766, 799658, 802909, 792435, 822287, 810340, 791596, 817941, 778964, 814227, 825011, 798334, 797048, 816714, 819579, 807723, 813541, 784420, 798143, 810069, 811155, 810391, 827100, 812300, 816996, 824699, 800702,…	421	321	13528	5.70586	2.04124e-23	4.08248e-24	1.89972e-23
GOTERM_BP_FAT	GO:0022613~ribonucleoprotein complex biogenesis	38	7.69231	1.97929e-20	821520, 786037, 796227, 816714, 823404, 784442, 815357, 798143, 782397, 794968, 800709, 781362, 797262, 819537, 810391, 791589, 793725, 804383, 794963, 810125, 825605, 773042, 799570, 810885, 802769, 787752, 772781, 789928, 785244, 803155, 802508, 806923, 801920, 806156, 800131, 800558, 777165, 798886	421	180	13528	6.78364	3.61814e-17	6.03024e-18	3.3673e-17
GOTERM_BP_FAT	GO:0006414~translational elongation	28	5.66802	2.45846e-18	782492, 823999, 796817, 796227, 813345, 823404, 808990, 791016, 823855, 821732, 779090, 818676, 801125, 785199, 822027, 804383, 789968, 791681, 825605, 773042, 786754, 810885, 786137, 816191, 795791, 776216, 802424, 776035	421	101	13528	8.90816	4.49407e-15	6.4201e-16	4.1825e-15
GOTERM_BP_FAT	GO:0006412~translation	47	9.51417	6.04893e-18	782492, 796180, 823999, 796817, 796227, 796778, 813345, 787465, 821929, 823404, 822624, 808990, 815474, 823855, 791016, 821732, 826335, 779090, 796387, 818676, 801125, 822027, 785199, 781114, 804383, 798064, 782385, 789968, 791681, 783181, 773042, 825605, 799570, 810885, 786754, 802769, 786137, 816191, 795791, 815325, 776216, 825040, 802424, 775172, 816672, 776035, 799843	421	331	13528	4.56269	1.10574e-14	1.38218e-15	1.02908e-14
GOTERM_BP_FAT	GO:0042254~ribosome biogenesis	27	5.46559	4.54774e-15	796227, 823404, 815357, 782397, 800709, 781362, 819537, 797262, 791589, 793725, 804383, 794963, 825605, 773042, 810125, 799570, 810885, 802769, 772781, 789928, 785244, 806923, 801920, 800131, 800558, 798886, 777165	421	122	13528	7.11141	8.3209e-12	9.24594e-13	7.74936e-12
GOTERM_BP_FAT	GO:0034621~cellular macromolecular complex subunit organization	44	8.90688	1.76099e-14	821520, 794356, 786037, 816714, 775001, 810275, 784442, 812936, 784865, 816597, 804942, 798143, 803490, 794968, 810391, 810316, 822915, 801471, 782788, 816167, 818203, 817707, 784692, 781795, 778031, 799570, 802769, 785761, 787752, 819791, 798572, 820197, 773927, 775719, 803155, 796971, 802508, 801920, 806156, 774165, 824963, 776016, 785159, 798334	421	357	13528	3.96037	3.22689e-11	3.22686e-12	3.00315e-11
GOTERM_BP_FAT	GO:0034622~cellular macromolecular complex assembly	41	8.2996	3.58782e-14	821520, 794356, 786037, 816714, 810275, 784442, 812936, 784865, 804942, 816597, 798143, 803490, 794968, 810391, 810316, 822915, 782788, 816167, 818203, 817707, 784692, 781795, 778031, 799570, 802769, 785761, 787752, 819791, 798572, 820197, 773927, 775719, 803155, 796971, 802508, 801920, 806156, 774165, 824963, 776016, 785159	421	318	13528	4.14294	6.55525e-11	5.95934e-12	6.10068e-11
GOTERM_BP_FAT	GO:0043933~macromolecular complex subunit organization	54	10.9312	2.30351e-09	821520, 786037, 810275, 784442, 784865, 804942, 803490, 794968, 822915, 817707, 781795, 799570, 802769, 784409, 787752, 798572, 800117, 792435, 775719, 796971, 801920, 814651, 774165, 798334, 785159, 804233, 794356, 816714, 775001, 812936, 816597, 798143, 810391, 810316, 801471, 782788, 816167, 782865, 818203, 784692, 818796, 778031, 779164, 785761, 819791, 822268, 820197, 773927, 782508, 803155,…	421	710	13528	2.44392	4.21081e-06	3.50901e-07	3.91888e-06
GOTERM_BP_FAT	GO:0065003~macromolecular complex assembly	51	10.3239	5.41791e-09	821520, 786037, 810275, 784442, 784865, 804942, 803490, 794968, 822915, 817707, 781795, 799570, 802769, 784409, 787752, 798572, 792435, 775719, 796971, 801920, 814651, 774165, 785159, 804233, 794356, 816714, 775001, 812936, 816597, 798143, 810391, 810316, 782788, 816167, 782865, 818203, 784692, 818796, 778031, 779164, 785761, 819791, 822268, 820197, 773927, 782508, 803155, 802508, 806156, 824963,…	421	665	13528	2.46434	9.90389e-06	7.61841e-07	9.2173e-06
GOTERM_BP_FAT	GO:0006913~nucleocytoplasmic transport	22	4.45344	1.50041e-08	802976, 786037, 822317, 821929, 816714, 806558, 810275, 819579, 804942, 810340, 799701, 791596, 797262, 813154, 824144, 822915, 799439, 794640, 805661, 824519, 776016, 785911	421	156	13528	4.53158	2.74271e-05	1.9591e-06	2.55259e-05
GOTERM_BP_FAT	GO:0051169~nuclear transport	22	4.45344	1.88655e-08	802976, 786037, 822317, 821929, 816714, 806558, 810275, 819579, 804942, 810340, 799701, 791596, 797262, 813154, 824144, 822915, 799439, 794640, 805661, 824519, 776016, 785911	421	158	13528	4.47422	3.44855e-05	2.29907e-06	3.20952e-05
GOTERM_BP_FAT	GO:0006323~DNA packaging	19	3.84615	1.97195e-08	794356, 781795, 778031, 789361, 812936, 794690, 798572, 820197, 784865, 803490, 775719, 773927, 826285, 796971, 818203, 782788, 817707, 784692, 785159	421	117	13528	5.21818	3.60465e-05	2.25295e-06	3.3548e-05
GOTERM_BP_FAT	GO:0006334~nucleosome assembly	16	3.23887	3.90705e-08	794356, 781795, 778031, 812936, 798572, 820197, 784865, 803490, 775719, 773927, 796971, 818203, 782788, 817707, 784692, 785159	421	84	13528	6.12057	7.14184e-05	4.20122e-06	6.64693e-05
GOTERM_BP_FAT	GO:0031497~chromatin assembly	16	3.23887	6.37702e-08	794356, 781795, 778031, 812936, 798572, 820197, 784865, 803490, 775719, 773927, 796971, 818203, 782788, 817707, 784692, 785159	421	87	13528	5.90952	0.000116565	6.4762e-06	0.00010849
GOTERM_BP_FAT	GO:0006403~RNA localization	17	3.4413	6.91703e-08	786037, 822317, 816714, 821929, 806558, 781241, 821893, 793394, 804942, 810340, 791596, 782669, 822915, 814227, 799439, 824519, 785911	421	100	13528	5.46261	0.000126435	6.65489e-06	0.000117677
GOTERM_BP_FAT	GO:0046907~intracellular transport	48	9.7166	7.47596e-08	802976, 786037, 816714, 821929, 806558, 810275, 819579, 778563, 819761, 794878, 821893, 804942, 819157, 797262, 813154, 782669, 824144, 823780, 822915, 823629, 782865, 799439, 810512, 811250, 794640, 773600, 786079, 776728, 785297, 785911, 793015, 783181, 809668, 822317, 810885, 785761, 777698, 812652, 825040, 810340, 807973, 799701, 791596, 805661, 816515, 824519, 776016, 804233	421	657	13528	2.34762	0.000136651	6.83301e-06	0.000127186
GOTERM_BP_FAT	GO:0006376~mRNA splice site selection	8	1.61943	7.52039e-08	821520, 794968, 803155, 810391, 816714, 806156, 784442, 798143	421	14	13528	18.3617	0.000137463	6.5463e-06	0.000127942
GOTERM_BP_FAT	GO:0065004~protein-DNA complex assembly	16	3.23887	1.18591e-07	794356, 781795, 778031, 812936, 798572, 820197, 784865, 803490, 775719, 773927, 796971, 818203, 782788, 817707, 784692, 785159	421	91	13528	5.64976	0.000216761	9.8538e-06	0.000201755
GOTERM_BP_FAT	GO:0034728~nucleosome organization	16	3.23887	1.59624e-07	794356, 781795, 778031, 812936, 798572, 820197, 784865, 803490, 775719, 773927, 796971, 818203, 782788, 817707, 784692, 785159	421	93	13528	5.52826	0.00029175	1.26865e-05	0.000271562
GOTERM_BP_FAT	GO:0022618~ribonucleoprotein complex assembly	14	2.83401	1.64563e-07	821520, 786037, 799570, 802769, 816714, 784442, 787752, 798143, 794968, 803155, 802508, 810391, 801920, 806156	421	69	13528	6.51974	0.000300775	1.25341e-05	0.000279964
GOTERM_BP_FAT	GO:0050658~RNA transport	16	3.23887	2.82297e-07	786037, 822317, 816714, 821929, 806558, 821893, 793394, 804942, 810340, 791596, 782669, 822915, 814227, 799439, 824519, 785911	421	97	13528	5.30029	0.000515907	2.06414e-05	0.000480262
GOTERM_BP_FAT	GO:0050657~nucleic acid transport	16	3.23887	2.82297e-07	786037, 822317, 816714, 821929, 806558, 821893, 793394, 804942, 810340, 791596, 782669, 822915, 814227, 799439, 824519, 785911	421	97	13528	5.30029	0.000515907	2.06414e-05	0.000480262
GOTERM_BP_FAT	GO:0051236~establishment of RNA localization	16	3.23887	2.82297e-07	786037, 822317, 816714, 821929, 806558, 821893, 793394, 804942, 810340, 791596, 782669, 822915, 814227, 799439, 824519, 785911	421	97	13528	5.30029	0.000515907	2.06414e-05	0.000480262
GOTERM_BP_FAT	GO:0015931~nucleobase, nucleoside, nucleotide and nucleic acid transport	17	3.4413	3.93757e-07	786037, 822317, 816714, 821929, 806558, 821893, 793394, 804942, 810340, 791596, 782669, 822915, 789477, 814227, 799439, 824519, 785911	421	113	13528	4.83417	0.000719529	2.76838e-05	0.000669883
GOTERM_BP_FAT	GO:0006364~rRNA processing	15	3.03644	8.62269e-07	825605, 773042, 810885, 772781, 815357, 782397, 781362, 785244, 819537, 797262, 791589, 804383, 800558, 794963, 777165	421	92	13528	5.23908	0.00157499	5.83772e-05	0.00146694
GOTERM_BP_FAT	GO:0016072~rRNA metabolic process	15	3.03644	1.46266e-06	825605, 773042, 810885, 772781, 815357, 782397, 781362, 785244, 819537, 797262, 791589, 804383, 800558, 794963, 777165	421	96	13528	5.02078	0.00267016	9.5486e-05	0.00248833
GOTERM_BP_FAT	GO:0010608~posttranscriptional regulation of gene expression	22	4.45344	2.58735e-06	791681, 810125, 812365, 811579, 802769, 801602, 822624, 787752, 781241, 799658, 782105, 802485, 822287, 789142, 781362, 817941, 811321, 799439, 824963, 816672, 821973, 782385	421	211	13528	3.35036	0.00471852	0.000163079	0.00440168
GOTERM_BP_FAT	GO:0051028~mRNA transport	14	2.83401	2.62339e-06	822317, 816714, 821929, 806558, 821893, 804942, 793394, 810340, 791596, 782669, 822915, 799439, 824519, 785911	421	87	13528	5.17083	0.00478409	0.000159839	0.00446299
GOTERM_BP_FAT	GO:0000245~spliceosome assembly	9	1.82186	4.4116e-06	821520, 794968, 803155, 810391, 816714, 806156, 787752, 784442, 798143	421	32	13528	9.03741	0.008032	0.000260109	0.00750504
GOTERM_BP_FAT	GO:0006333~chromatin assembly or disassembly	16	3.23887	9.10139e-06	794356, 781795, 778031, 812936, 798572, 820197, 784865, 803490, 775719, 773927, 796971, 818203, 782788, 817707, 784692, 785159	421	127	13528	4.04825	0.0164998	0.000519784	0.0154828
GOTERM_BP_FAT	GO:0034660~ncRNA metabolic process	22	4.45344	1.00459e-05	825605, 773042, 810885, 821929, 787465, 815474, 815325, 772781, 815357, 782397, 781362, 785244, 819537, 797262, 823780, 791589, 784384, 804383, 787538, 800558, 794963, 777165	421	230	13528	3.07359	0.0181965	0.000556332	0.0170894
GOTERM_BP_FAT	GO:0051170~nuclear import	13	2.63158	1.66516e-05	802976, 821929, 810275, 819579, 804942, 799701, 797262, 824144, 813154, 822915, 794640, 824519, 776016	421	88	13528	4.74692	0.0299808	0.000894876	0.028325
GOTERM_BP_FAT	GO:0006405~RNA export from nucleus	9	1.82186	3.13666e-05	810340, 786037, 791596, 822317, 816714, 806558, 799439, 824519, 785911	421	41	13528	7.05359	0.0557262	0.00163692	0.0533495
GOTERM_BP_FAT	GO:0043488~regulation of mRNA stability	7	1.417	4.22415e-05	822287, 817941, 812365, 811579, 781241, 799658, 802485	421	22	13528	10.2241	0.074313	0.00214268	0.0718397
GOTERM_BP_FAT	GO:0051276~chromosome organization	33	6.68016	4.98821e-05	794356, 781592, 812936, 808655, 794690, 809635, 784865, 797714, 790674, 803490, 785049, 826285, 782788, 818203, 817707, 784692, 797034, 778031, 781795, 815340, 789361, 809626, 798572, 820197, 773927, 775719, 796971, 800483, 798078, 800558, 802146, 772279, 785159	421	485	13528	2.18637	0.0871528	0.00246147	0.0848288
GOTERM_BP_FAT	GO:0017038~protein import	15	3.03644	5.57666e-05	802976, 821929, 810275, 819579, 804942, 797262, 813154, 824144, 823780, 822915, 794640, 811250, 773600, 776728, 776016	421	131	13528	3.67935	0.09692	0.00267915	0.0948314
GOTERM_BP_FAT	GO:0048255~mRNA stabilization	6	1.21457	6.5377e-05	822287, 817941, 811579, 781241, 799658, 802485	421	15	13528	12.8532	0.112648	0.00305975	0.111165
GOTERM_BP_FAT	GO:0043489~RNA stabilization	6	1.21457	6.5377e-05	822287, 817941, 811579, 781241, 799658, 802485	421	15	13528	12.8532	0.112648	0.00305975	0.111165
GOTERM_BP_FAT	GO:0043487~regulation of RNA stability	7	1.417	7.22869e-05	822287, 817941, 812365, 811579, 781241, 799658, 802485	421	24	13528	9.37213	0.123786	0.00329818	0.122908
GOTERM_BP_FAT	GO:0034470~ncRNA processing	18	3.64372	7.37836e-05	825605, 773042, 810885, 772781, 815357, 782397, 781362, 785244, 819537, 797262, 823780, 791589, 784384, 804383, 787538, 800558, 794963, 777165	421	187	13528	3.09302	0.12618	0.00328438	0.125451
GOTERM_BP_FAT	GO:0051168~nuclear export	10	2.02429	8.9297e-05	810340, 786037, 791596, 822317, 816714, 806558, 799439, 824519, 785911, 804942	421	60	13528	5.3555	0.150615	0.00387918	0.151809
GOTERM_BP_FAT	GO:0051653~spindle localization	5	1.01215	0.000165765	819157, 826285, 794878, 798078, 797714	421	10	13528	16.0665	0.261433	0.00702274	0.281636
GOTERM_BP_FAT	GO:0051293~establishment of spindle localization	5	1.01215	0.000165765	819157, 826285, 794878, 798078, 797714	421	10	13528	16.0665	0.261433	0.00702274	0.281636
GOTERM_BP_FAT	GO:0033365~protein localization in organelle	15	3.03644	0.000180127	802976, 821929, 810275, 819579, 804942, 797262, 813154, 824144, 823780, 822915, 794640, 811250, 773600, 776728, 776016	421	146	13528	3.30134	0.280574	0.0074562	0.306002
GOTERM_BP_FAT	GO:0045333~cellular respiration	12	2.42915	0.000204535	795721, 777101, 783221, 810512, 787206, 823719, 806581, 786079, 795063, 802436, 809407, 788119	421	97	13528	3.97522	0.311974	0.00827509	0.347399
GOTERM_BP_FAT	GO:0022900~electron transport chain	13	2.63158	0.000216704	822318, 787206, 806581, 795063, 802436, 777101, 810724, 791948, 810512, 823719, 786079, 821489, 788119	421	114	13528	3.66429	0.327113	0.00857558	0.368032
GOTERM_BP_FAT	GO:0000389~nuclear mRNA 3'-splice site recognition	4	0.809717	0.000283615	821520, 803155, 810391, 798143	421	5	13528	25.7064	0.4046	0.0109718	0.481411
GOTERM_BP_FAT	GO:0006606~protein import into nucleus	11	2.22672	0.000321993	802976, 797262, 813154, 824144, 822915, 821929, 810275, 819579, 794640, 776016, 804942	421	86	13528	4.11004	0.444951	0.0121896	0.546385
GOTERM_BP_FAT	GO:0006986~response to unfolded protein	10	2.02429	0.000333016	820726, 775531, 785761, 809626, 821973, 824963, 800499, 821489, 797388, 791478	421	71	13528	4.52578	0.456027	0.0123487	0.565041
GOTERM_BP_FAT	GO:0006605~protein targeting	18	3.64372	0.000395965	802976, 810885, 821929, 810275, 778563, 819579, 804942, 797262, 813154, 823780, 824144, 822915, 794640, 811250, 773600, 776728, 776016, 793015	421	215	13528	2.69021	0.515175	0.014375	0.67151
GOTERM_BP_FAT	GO:0006406~mRNA export from nucleus	7	1.417	0.000469549	810340, 791596, 822317, 816714, 806558, 799439, 785911	421	33	13528	6.81609	0.576218	0.0166932	0.795831
GOTERM_BP_FAT	GO:0051789~response to protein stimulus	12	2.42915	0.000483071	796738, 820726, 775531, 785761, 809626, 816515, 821973, 824963, 800499, 821489, 797388, 791478	421	107	13528	3.6037	0.58657	0.0168425	0.818661
GOTERM_BP_FAT	GO:0015980~energy derivation by oxidation of organic compounds	14	2.83401	0.000545691	795721, 787206, 806581, 778740, 795063, 802436, 777101, 783221, 810512, 823719, 786079, 803859, 788119, 809407	421	144	13528	3.12404	0.631309	0.0186502	0.92432
GOTERM_BP_FAT	GO:0034504~protein localization in nucleus	11	2.22672	0.000659923	802976, 797262, 813154, 824144, 822915, 821929, 810275, 819579, 794640, 776016, 804942	421	94	13528	3.76025	0.700828	0.0220991	1.11679
GOTERM_BP_FAT	GO:0030433~ER-associated protein catabolic process	6	1.21457	0.000734629	791716, 818676, 810009, 821102, 783967, 804644	421	24	13528	8.03325	0.739042	0.0241295	1.24247
GOTERM_BP_FAT	GO:0055114~oxidation reduction	36	7.28745	0.000803986	806417, 775420, 815643, 802436, 810724, 819650, 791948, 810512, 786079, 788119, 822318, 795721, 818970, 778590, 820785, 787206, 795728, 793882, 806581, 787120, 795063, 808472, 818917, 777101, 781196, 772717, 799701, 785402, 819709, 774874, 811448, 794458, 823719, 791144, 821489, 803859	421	639	13528	1.81031	0.770138	0.0259133	1.35902
GOTERM_BP_FAT	GO:0006839~mitochondrial transport	9	1.82186	0.00128733	823780, 823629, 785761, 810512, 811250, 816515, 773600, 786079, 776728	421	69	13528	4.19126	0.905084	0.0404698	2.16766
GOTERM_BP_FAT	GO:0007067~mitosis	17	3.4413	0.00141973	777240, 789361, 819748, 809559, 794151, 794690, 800683, 782105, 797714, 825527, 819157, 826285, 813528, 801471, 798078, 802146, 807581	421	220	13528	2.48301	0.925512	0.0437901	2.38808
GOTERM_BP_FAT	GO:0000280~nuclear division	17	3.4413	0.00141973	777240, 789361, 819748, 809559, 794151, 794690, 800683, 782105, 797714, 825527, 819157, 826285, 813528, 801471, 798078, 802146, 807581	421	220	13528	2.48301	0.925512	0.0437901	2.38808
GOTERM_BP_FAT	GO:0000279~M phase	22	4.45344	0.00147724	777240, 794356, 789361, 819748, 809559, 794151, 774789, 794690, 794878, 800683, 782105, 797714, 825527, 819157, 826285, 813528, 813154, 801471, 798078, 802146, 807581, 801800	421	329	13528	2.14871	0.932955	0.0447701	2.48367
GOTERM_BP_FAT	GO:0040001~establishment of mitotic spindle localization	4	0.809717	0.00148108	819157, 826285, 798078, 797714	421	8	13528	16.0665	0.933424	0.0441525	2.49005
GOTERM_BP_FAT	GO:0000087~M phase of mitotic cell cycle	17	3.4413	0.00169114	777240, 789361, 819748, 809559, 794151, 794690, 800683, 782105, 797714, 825527, 819157, 826285, 813528, 801471, 798078, 802146, 807581	421	224	13528	2.43867	0.95468	0.0494567	2.83845
GOTERM_BP_FAT	GO:0048285~organelle fission	17	3.4413	0.00213656	777240, 789361, 819748, 809559, 794151, 794690, 800683, 782105, 797714, 825527, 819157, 826285, 813528, 801471, 798078, 802146, 807581	421	229	13528	2.38542	0.979956	0.0611142	3.57333
GOTERM_BP_FAT	GO:0051640~organelle localization	10	2.02429	0.00219433	819157, 826285, 789361, 774165, 794878, 821893, 777698, 798078, 797714, 803627	421	92	13528	3.49272	0.981969	0.0617516	3.66827
GOTERM_BP_FAT	GO:0051301~cell division	20	4.04858	0.00219811	777240, 795700, 789361, 819748, 809559, 822885, 796501, 778740, 794878, 797714, 825527, 819157, 781362, 826285, 807548, 813528, 789566, 802146, 807581, 801800	421	295	13528	2.17851	0.982093	0.0609181	3.67447
GOTERM_BP_FAT	GO:0034613~cellular protein localization	25	5.06073	0.0022948	802976, 821929, 810275, 778563, 819579, 819761, 804942, 797262, 823780, 824144, 813154, 822915, 794640, 811250, 773600, 776728, 793015, 809668, 783181, 810885, 812652, 825040, 776016, 798078, 807581	421	411	13528	1.95456	0.985	0.0625679	3.83315
GOTERM_BP_FAT	GO:0070727~cellular macromolecule localization	25	5.06073	0.00256111	802976, 821929, 810275, 778563, 819579, 819761, 804942, 797262, 823780, 824144, 813154, 822915, 794640, 811250, 773600, 776728, 793015, 809668, 783181, 810885, 812652, 825040, 776016, 798078, 807581	421	414	13528	1.9404	0.990792	0.0685623	4.26892
GOTERM_BP_FAT	GO:0000278~mitotic cell cycle	23	4.65587	0.00279126	777240, 789361, 819748, 809559, 794151, 789093, 794690, 800683, 782105, 797714, 825527, 819157, 781362, 826285, 813528, 813154, 818676, 801471, 800265, 798078, 802146, 807581, 801800	421	370	13528	1.99746	0.993961	0.0734265	4.64401
GOTERM_BP_FAT	GO:0030010~establishment of cell polarity	5	1.01215	0.00298904	819157, 778563, 794878, 798078, 797714	421	20	13528	8.03325	0.995798	0.0773201	4.96526
GOTERM_BP_FAT	GO:0006886~intracellular protein transport	23	4.65587	0.00316209	809668, 783181, 802976, 810885, 821929, 810275, 778563, 819579, 819761, 812652, 825040, 804942, 797262, 813154, 823780, 824144, 822915, 794640, 811250, 773600, 776728, 776016, 793015	421	374	13528	1.97609	0.99694	0.0804816	5.2455
GOTERM_BP_FAT	GO:0006457~protein folding	14	2.83401	0.00354404	793612, 820726, 773869, 809816, 785761, 781071, 783822, 772178, 781245, 810316, 824963, 821489, 797388, 804644	421	177	13528	2.54159	0.998481	0.0885462	5.86126
GOTERM_BP_FAT	GO:0006325~chromatin organization	23	4.65587	0.0036096	797034, 778031, 794356, 781795, 815340, 812936, 808655, 798572, 820197, 784865, 790674, 803490, 775719, 773927, 785049, 796971, 818203, 782788, 817707, 800483, 784692, 772279, 785159	421	378	13528	1.95518	0.998654	0.0889001	5.96659
GOTERM_BP_FAT	GO:0007005~mitochondrion organization	12	2.42915	0.00381865	781362, 813936, 823780, 824186, 785761, 773991, 811250, 823855, 816515, 773600, 776728, 816597	421	138	13528	2.79418	0.999083	0.0925683	6.30167
GOTERM_BP_FAT	GO:0006401~RNA catabolic process	8	1.61943	0.00390358	796180, 775531, 812300, 799439, 780058, 799658, 798334, 819065	421	65	13528	3.95483	0.999215	0.0932978	6.43747
GOTERM_BP_FAT	GO:0043161~proteasomal ubiquitin-dependent protein catabolic process	10	2.02429	0.00441408	797034, 791716, 818676, 819748, 800265, 810009, 821102, 783967, 817275, 804644	421	102	13528	3.1503	0.999692	0.103522	7.24991
GOTERM_BP_FAT	GO:0010498~proteasomal protein catabolic process	10	2.02429	0.00441408	797034, 791716, 818676, 819748, 800265, 810009, 821102, 783967, 817275, 804644	421	102	13528	3.1503	0.999692	0.103522	7.24991
GOTERM_BP_FAT	GO:0006259~DNA metabolic process	28	5.66802	0.00443759	794356, 776456, 806417, 781592, 809635, 798647, 817275, 790674, 816815, 785049, 781362, 813154, 803803, 822915, 782788, 799439, 794640, 815420, 812967, 809626, 807548, 812930, 823719, 780058, 824963, 800483, 800558, 798334	421	506	13528	1.77811	0.999705	0.102731	7.28716
GOTERM_BP_FAT	GO:0015031~protein transport	38	7.69231	0.00462825	802976, 786037, 796778, 821929, 810275, 819579, 778563, 819761, 794878, 793394, 804942, 783822, 797262, 813154, 786096, 782669, 824144, 823780, 822915, 789566, 811250, 794640, 773600, 776728, 785297, 793015, 783181, 809668, 805829, 810885, 822885, 820832, 786738, 812652, 825040, 781171, 776016, 804644	421	762	13528	1.60243	0.999792	0.10558	7.58876
GOTERM_BP_FAT	GO:0000070~mitotic sister chromatid segregation	6	1.21457	0.00480211	826285, 789361, 794690, 798078, 802146, 797714	421	36	13528	5.3555	0.999849	0.10799	7.86298
GOTERM_BP_FAT	GO:0022403~cell cycle phase	24	4.8583	0.00523687	777240, 794356, 789361, 819748, 809559, 794151, 774789, 789093, 794690, 794878, 800683, 782105, 797714, 825527, 819157, 781362, 826285, 813528, 813154, 801471, 798078, 802146, 807581, 801800	421	414	13528	1.86278	0.999932	0.115783	8.54537
GOTERM_BP_FAT	GO:0045184~establishment of protein localization	38	7.69231	0.00539124	802976, 786037, 796778, 821929, 810275, 819579, 778563, 819761, 794878, 793394, 804942, 783822, 797262, 813154, 786096, 782669, 824144, 823780, 822915, 789566, 811250, 794640, 773600, 776728, 785297, 793015, 783181, 809668, 805829, 810885, 822885, 820832, 786738, 812652, 825040, 781171, 776016, 804644	421	769	13528	1.58785	0.999949	0.11758	8.78651
GOTERM_BP_FAT	GO:0000819~sister chromatid segregation	6	1.21457	0.00541375	826285, 789361, 794690, 798078, 802146, 797714	421	37	13528	5.21076	0.999951	0.116656	8.82162
GOTERM_BP_FAT	GO:0051656~establishment of organelle localization	8	1.61943	0.00544385	819157, 826285, 789361, 774165, 794878, 821893, 798078, 797714	421	69	13528	3.72557	0.999954	0.115906	8.86855
GOTERM_BP_FAT	GO:0008104~protein localization	42	8.50202	0.0061792	802976, 786037, 796778, 821929, 810275, 819579, 778563, 819761, 794878, 793394, 797714, 804942, 783822, 797262, 813154, 782669, 824144, 786096, 823780, 822915, 789566, 811250, 794640, 773600, 776728, 785297, 793015, 783181, 809668, 805829, 810885, 822885, 798170, 820832, 786738, 812652, 825040, 781171, 776016, 798078, 807581, 804644	421	882	13528	1.53014	0.999988	0.129057	10.0081
GOTERM_BP_FAT	GO:0000910~cytokinesis	6	1.21457	0.00841355	777240, 826285, 795700, 794878, 807581, 801800	421	41	13528	4.70239	1	0.169797	13.3889
GOTERM_BP_FAT	GO:0006091~generation of precursor metabolites and energy	19	3.84615	0.00910775	795721, 822318, 787206, 806581, 778740, 795063, 802436, 810724, 777101, 783221, 791948, 810512, 823719, 786079, 821489, 784394, 803859, 809407, 788119	421	313	13528	1.95057	1	0.18054	14.4147
GOTERM_BP_FAT	GO:0006417~regulation of translation	11	2.22672	0.0103611	791681, 789142, 802769, 811321, 822624, 799439, 787752, 781241, 821973, 816672, 782385	421	137	13528	2.58002	1	0.200675	16.2379
GOTERM_BP_FAT	GO:0006458~'de novo' protein folding	4	0.809717	0.0123135	820726, 824963, 821489, 797388	421	16	13528	8.03325	1	0.231533	19.0052
GOTERM_BP_FAT	GO:0007059~chromosome segregation	8	1.61943	0.0128038	826285, 809559, 789361, 794690, 777698, 798078, 802146, 797714	421	81	13528	3.17363	1	0.237204	19.6866
GOTERM_BP_FAT	GO:0051294~establishment of spindle orientation	3	0.607287	0.0132769	819157, 798078, 797714	421	6	13528	16.0665	1	0.242434	20.3389
GOTERM_BP_FAT	GO:0000132~establishment of mitotic spindle orientation	3	0.607287	0.0132769	819157, 798078, 797714	421	6	13528	16.0665	1	0.242434	20.3389
GOTERM_BP_FAT	GO:0022904~respiratory electron transport chain	7	1.417	0.014217	777101, 810512, 787206, 806581, 786079, 795063, 802436	421	64	13528	3.51455	1	0.254801	21.6203
GOTERM_BP_FAT	GO:0000059~protein import into nucleus, docking	4	0.809717	0.0146134	822915, 810275, 776016, 804942	421	17	13528	7.56071	1	0.258444	22.1547
GOTERM_BP_FAT	GO:0006260~DNA replication	13	2.63158	0.0155909	812967, 798647, 785049, 807548, 822915, 812930, 782788, 799439, 794640, 800483, 780058, 800558, 815420	421	190	13528	2.19857	1	0.270689	23.4581
GOTERM_BP_FAT	GO:0007049~cell cycle	36	7.28745	0.0168551	794356, 809559, 819748, 794690, 794878, 797714, 819157, 781362, 826285, 813154, 801471, 818676, 789566, 782788, 800265, 799439, 815420, 777240, 812967, 795700, 794151, 789361, 822885, 774789, 789093, 778740, 800683, 782105, 825527, 805217, 813528, 815271, 798078, 802146, 807581, 801800	421	776	13528	1.49071	1	0.286632	25.1133
GOTERM_BP_FAT	GO:0022402~cell cycle process	28	5.66802	0.0173307	794356, 809559, 819748, 794690, 794878, 797714, 819157, 781362, 826285, 813154, 818676, 789566, 801471, 800265, 777240, 795700, 789361, 794151, 774789, 789093, 800683, 782105, 825527, 813528, 802146, 798078, 807581, 801800	421	565	13528	1.59243	1	0.290813	25.7272
GOTERM_BP_FAT	GO:0051131~chaperone-mediated protein complex assembly	3	0.607287	0.0182087	810316, 785761, 824963	421	7	13528	13.7713	1	0.300483	26.8482
GOTERM_BP_FAT	GO:0006511~ubiquitin-dependent protein catabolic process	15	3.03644	0.0190451	797034, 791716, 819748, 801602, 810009, 821102, 817275, 816815, 803803, 818676, 789566, 775262, 800265, 783967, 804644	421	242	13528	1.99172	1	0.309268	27.9013
GOTERM_BP_FAT	GO:0006997~nucleus organization	6	1.21457	0.0221457	781362, 822915, 794151, 783908, 823719, 777698	421	52	13528	3.70766	1	0.347165	31.6816
GOTERM_BP_FAT	GO:0022411~cellular component disassembly	6	1.21457	0.0238504	781362, 801471, 775001, 823719, 777698, 798334	421	53	13528	3.6377	1	0.365498	33.6798
GOTERM_BP_FAT	GO:0006974~response to DNA damage stimulus	20	4.04858	0.0240716	794356, 789426, 776456, 806417, 781592, 816191, 809626, 789093, 809635, 798647, 817275, 790674, 816815, 785049, 803803, 782788, 775172, 799439, 784925, 800483	421	373	13528	1.72295	1	0.365236	33.935
GOTERM_BP_FAT	GO:0043542~endothelial cell migration	4	0.809717	0.02953	811699, 774165, 794878, 800117	421	22	13528	5.84237	1	0.425051	39.9475
GOTERM_BP_FAT	GO:0043623~cellular protein complex assembly	11	2.22672	0.0297692	810316, 822915, 816167, 785761, 810275, 819791, 774165, 824963, 776016, 816597, 804942	421	162	13528	2.18187	1	0.424459	40.1988
GOTERM_BP_FAT	GO:0033205~cytokinesis during cell cycle	3	0.607287	0.02996	777240, 826285, 795700	421	9	13528	10.711	1	0.423359	40.3985
GOTERM_BP_FAT	GO:0007010~cytoskeleton organization	22	4.45344	0.0313231	795829, 822573, 795700, 808953, 798170, 778563, 794878, 777698, 782105, 797714, 778820, 819157, 826285, 786096, 801471, 813931, 774165, 802285, 798078, 801800, 818796, 804233	421	436	13528	1.62139	1	0.434667	41.8075
GOTERM_BP_FAT	GO:0042273~ribosomal large subunit biogenesis	3	0.607287	0.0366925	825605, 810885, 804383	421	10	13528	9.6399	1	0.484929	47.0582
GOTERM_BP_FAT	GO:0051085~chaperone mediated protein folding requiring cofactor	3	0.607287	0.0366925	820726, 821489, 797388	421	10	13528	9.6399	1	0.484929	47.0582
GOTERM_BP_FAT	GO:0042255~ribosome assembly	3	0.607287	0.0366925	799570, 802769, 801920	421	10	13528	9.6399	1	0.484929	47.0582
GOTERM_BP_FAT	GO:0000226~microtubule cytoskeleton organization	10	2.02429	0.0397914	819157, 826285, 801471, 774165, 794878, 777698, 798078, 797714, 782105, 801800	421	147	13528	2.18592	1	0.510174	49.8822
GOTERM_BP_FAT	GO:0031647~regulation of protein stability	5	1.01215	0.0405487	781362, 810125, 801602, 824963, 782105	421	42	13528	3.82536	1	0.513561	50.5504
GOTERM_BP_FAT	GO:0006120~mitochondrial electron transport, NADH to ubiquinone	5	1.01215	0.0405487	777101, 787206, 806581, 795063, 802436	421	42	13528	3.82536	1	0.513561	50.5504
GOTERM_BP_FAT	GO:0006402~mRNA catabolic process	5	1.01215	0.0436535	775531, 812300, 799439, 799658, 819065	421	43	13528	3.7364	1	0.536868	53.2034
GOTERM_BP_FAT	GO:0009083~branched chain family amino acid catabolic process	3	0.607287	0.0439418	825062, 820827, 793360	421	11	13528	8.76355	1	0.535921	53.4428
GOTERM_BP_FAT	GO:0009266~response to temperature stimulus	7	1.417	0.0440913	822287, 809626, 815244, 821973, 810857, 821489, 795358	421	83	13528	2.71001	1	0.533846	53.5665
Proteins that are constitutively expressed between G1 and S phase, but are induced after MG132 treatment
Category	Term	Count	%	PValue	Genes	List Total	Pop Hits	Pop Total	Fold Enrichment	Bonferroni	Benjamini	FDR
GOTERM_BP_FAT	GO:0010033~response to organic substance	3	33.3333	0.0254707	798110, 810015, 799192	6	721	13528	9.38141	0.992943	0.992943	27.4738
GOTERM_BP_FAT	GO:0034097~response to cytokine stimulus	2	22.2222	0.0288639	798110, 810015	6	79	13528	57.0802	0.996388	0.939898	30.5559
GOTERM_BP_FAT	GO:0014070~response to organic cyclic substance	2	22.2222	0.0439355	810015, 799192	6	121	13528	37.2672	0.999821	0.943613	42.8439
Proteins that are constitutively expressed between G1 and S phase, but are repressed after MG132 treatment
Category	Term	Count	%	PValue	Genes	List Total	Pop Hits	Pop Total	Fold Enrichment	Bonferroni	Benjamini	FDR
GOTERM_BP_FAT	GO:0006457~protein folding	18	6.89655	5.05444e-09	823976, 824095, 806387, 785761, 816458, 785528, 808345, 821361, 780797, 781129, 775341, 806962, 777452, 802138, 783535, 797027, 824930, 820046	223	177	13528	6.16919	7.01554e-06	7.01554e-06	8.3193e-06
GOTERM_BP_FAT	GO:0051186~cofactor metabolic process	18	6.89655	2.18411e-08	784198, 791647, 775883, 774188, 799462, 809203, 826497, 777657, 809354, 778771, 812742, 820871, 795304, 774070, 817678, 821792, 800984, 793209	223	195	13528	5.59972	3.0315e-05	1.51576e-05	3.59491e-05
GOTERM_BP_FAT	GO:0006732~coenzyme metabolic process	16	6.13027	3.15263e-08	784198, 791647, 775883, 774188, 799462, 809203, 826497, 809354, 778771, 812742, 820871, 774070, 817678, 800984, 821792, 793209	223	153	13528	6.34391	4.37576e-05	1.45861e-05	5.18903e-05
GOTERM_BP_FAT	GO:0055114~oxidation reduction	29	11.1111	2.02636e-06	794504, 784198, 810802, 803876, 810130, 799462, 818726, 809354, 809515, 795664, 776519, 795304, 787107, 783505, 821792, 793209, 784309, 791647, 774188, 776124, 799102, 821133, 784304, 792171, 813905, 818567, 785861, 802555, 799682	223	639	13528	2.75312	0.00280863	0.000702899	0.0033352
GOTERM_BP_FAT	GO:0006084~acetyl-CoA metabolic process	7	2.68199	9.53639e-06	820871, 791647, 799462, 826497, 821792, 809354, 793209	223	31	13528	13.6982	0.0131494	0.00264381	0.0156952
GOTERM_BP_FAT	GO:0009108~coenzyme biosynthetic process	9	3.44828	1.63956e-05	820871, 784198, 775883, 799462, 809203, 800984, 812742, 778771, 793209	223	69	13528	7.91265	0.0225003	0.0037857	0.0269828
GOTERM_BP_FAT	GO:0006397~mRNA processing	18	6.89655	2.23688e-05	821040, 772535, 823384, 808870, 794033, 778808, 791398, 811900, 817432, 780848, 789485, 788227, 826656, 809615, 825407, 819921, 797027, 788561	223	321	13528	3.4017	0.0305712	0.00442564	0.0368113
GOTERM_BP_FAT	GO:0006396~RNA processing	24	9.1954	3.38292e-05	823384, 821040, 772535, 808870, 824382, 795405, 794033, 778808, 788402, 791398, 817432, 811900, 780848, 806726, 789485, 788227, 790565, 826656, 809615, 825407, 820954, 819921, 797027, 788561	223	547	13528	2.66166	0.0458703	0.00585227	0.0556661
GOTERM_BP_FAT	GO:0008380~RNA splicing	16	6.13027	7.07719e-05	821040, 772535, 823384, 808870, 778808, 811900, 817432, 791398, 789485, 788227, 826656, 809615, 825407, 819921, 797027, 788561	223	284	13528	3.41767	0.093564	0.0108556	0.116422
GOTERM_BP_FAT	GO:0045454~cell redox homeostasis	8	3.06513	7.39266e-05	806070, 791817, 806962, 784725, 799102, 820046, 792171, 793209	223	63	13528	7.70332	0.0975247	0.0102089	0.121609
GOTERM_BP_FAT	GO:0046907~intracellular transport	26	9.96169	7.82473e-05	823976, 824095, 783233, 809515, 795752, 806070, 783500, 799691, 798630, 776066, 824572, 823660, 802138, 813630, 818836, 791817, 810988, 785761, 810245, 815658, 793614, 784280, 820057, 781939, 794089, 783535	223	657	13528	2.40069	0.102921	0.00982518	0.128712
GOTERM_BP_FAT	GO:0016054~organic acid catabolic process	10	3.83142	8.70399e-05	785861, 784198, 794504, 774070, 819339, 795708, 793488, 800819, 776519, 805555	223	111	13528	5.4652	0.113804	0.0100175	0.143166
GOTERM_BP_FAT	GO:0046395~carboxylic acid catabolic process	10	3.83142	8.70399e-05	785861, 784198, 794504, 774070, 819339, 795708, 793488, 800819, 776519, 805555	223	111	13528	5.4652	0.113804	0.0100175	0.143166
GOTERM_BP_FAT	GO:0070271~protein complex biogenesis	22	8.42912	8.83623e-05	807411, 818836, 775883, 810988, 785761, 778851, 799578, 787505, 795664, 793614, 778771, 799691, 774070, 798630, 826832, 798491, 776066, 777452, 786498, 799685, 823660, 782640	223	505	13528	2.64277	0.115429	0.00939042	0.14534
GOTERM_BP_FAT	GO:0006461~protein complex assembly	22	8.42912	8.83623e-05	807411, 818836, 775883, 810988, 785761, 778851, 799578, 787505, 795664, 793614, 778771, 799691, 774070, 798630, 826832, 798491, 776066, 777452, 786498, 799685, 823660, 782640	223	505	13528	2.64277	0.115429	0.00939042	0.14534
GOTERM_BP_FAT	GO:0065003~macromolecular complex assembly	26	9.96169	9.48398e-05	821040, 807411, 778851, 795664, 787505, 778771, 799691, 774070, 798630, 776066, 823660, 782640, 818836, 823384, 775883, 810988, 785761, 803650, 778808, 799578, 793614, 826832, 798491, 777452, 799685, 786498	223	665	13528	2.37181	0.123347	0.00935907	0.155986
GOTERM_BP_FAT	GO:0009063~cellular amino acid catabolic process	8	3.06513	0.000120858	784198, 774070, 819339, 795708, 793488, 800819, 776519, 805555	223	68	13528	7.1369	0.154444	0.0111217	0.198739
GOTERM_BP_FAT	GO:0016071~mRNA metabolic process	18	6.89655	0.000130677	821040, 772535, 823384, 808870, 794033, 778808, 791398, 811900, 817432, 780848, 789485, 788227, 826656, 809615, 825407, 819921, 797027, 788561	223	370	13528	2.95121	0.165891	0.0112729	0.214869
GOTERM_BP_FAT	GO:0051187~cofactor catabolic process	6	2.29885	0.000136479	795304, 791647, 799462, 826497, 821792, 809354	223	31	13528	11.7414	0.172583	0.011082	0.2244
GOTERM_BP_FAT	GO:0006986~response to unfolded protein	8	3.06513	0.000159044	818836, 823976, 806387, 806962, 785761, 816458, 798491, 824980	223	71	13528	6.83534	0.198099	0.0121901	0.261454
GOTERM_BP_FAT	GO:0051188~cofactor biosynthetic process	9	3.44828	0.000191317	820871, 784198, 775883, 799462, 809203, 800984, 812742, 778771, 793209	223	97	13528	5.62859	0.233234	0.0138803	0.314431
GOTERM_BP_FAT	GO:0009064~glutamine family amino acid metabolic process	7	2.68199	0.000197885	808918, 822393, 819339, 795708, 793488, 776519, 813905	223	52	13528	8.16626	0.240194	0.0136407	0.325209
GOTERM_BP_FAT	GO:0043648~dicarboxylic acid metabolic process	6	2.29885	0.00021474	791647, 826497, 795708, 821792, 809354, 793209	223	34	13528	10.7054	0.257766	0.0140945	0.352862
GOTERM_BP_FAT	GO:0009060~aerobic respiration	6	2.29885	0.000247212	784309, 791647, 799462, 826497, 821792, 809354	223	35	13528	10.3995	0.290485	0.0154778	0.40612
GOTERM_BP_FAT	GO:0006913~nucleocytoplasmic transport	11	4.21456	0.000251704	791817, 810988, 798630, 781939, 776066, 810245, 794089, 823660, 783535, 795752, 784280	223	156	13528	4.27757	0.294896	0.0150769	0.413485
GOTERM_BP_FAT	GO:0043933~macromolecular complex subunit organization	26	9.96169	0.00026143	821040, 807411, 778851, 795664, 787505, 778771, 799691, 774070, 798630, 776066, 823660, 782640, 818836, 823384, 775883, 810988, 785761, 803650, 778808, 799578, 793614, 826832, 798491, 777452, 799685, 786498	223	710	13528	2.22149	0.304352	0.0150076	0.429429
GOTERM_BP_FAT	GO:0008104~protein localization	30	11.4943	0.000264418	824095, 808345, 783233, 777657, 800106, 795752, 780797, 812737, 783500, 799691, 778146, 798630, 776066, 802138, 824572, 823660, 823808, 784725, 820392, 813630, 818836, 798593, 791817, 810988, 810245, 815658, 784280, 820057, 781939, 783535	223	882	13528	2.06339	0.307233	0.0145752	0.434328
GOTERM_BP_FAT	GO:0051169~nuclear transport	11	4.21456	0.000278956	791817, 810988, 798630, 781939, 776066, 810245, 794089, 823660, 783535, 795752, 784280	223	158	13528	4.22342	0.321075	0.0147837	0.458155
GOTERM_BP_FAT	GO:0009310~amine catabolic process	8	3.06513	0.000286773	784198, 774070, 819339, 795708, 793488, 800819, 776519, 805555	223	78	13528	6.22192	0.328404	0.0146362	0.470966
GOTERM_BP_FAT	GO:0048193~Golgi vesicle transport	10	3.83142	0.000307024	806070, 818836, 820057, 824095, 823976, 783500, 799691, 783233, 809515, 793614	223	131	13528	4.63082	0.347024	0.0151067	0.504145
GOTERM_BP_FAT	GO:0015031~protein transport	27	10.3448	0.000319445	824095, 783233, 777657, 795752, 780797, 812737, 783500, 799691, 798630, 776066, 824572, 823660, 823808, 802138, 784725, 820392, 813630, 818836, 798593, 791817, 810988, 810245, 815658, 784280, 820057, 781939, 783535	223	762	13528	2.1495	0.358188	0.0151754	0.52449
GOTERM_BP_FAT	GO:0006892~post-Golgi vesicle-mediated transport	7	2.68199	0.000362546	806070, 820057, 823976, 783500, 799691, 783233, 809515	223	58	13528	7.32148	0.395471	0.0166369	0.595059
GOTERM_BP_FAT	GO:0045184~establishment of protein localization	27	10.3448	0.00036753	824095, 783233, 777657, 795752, 780797, 812737, 783500, 799691, 798630, 776066, 824572, 823660, 823808, 802138, 784725, 820392, 813630, 818836, 798593, 791817, 810988, 810245, 815658, 784280, 820057, 781939, 783535	223	769	13528	2.12993	0.39964	0.0163242	0.603217
GOTERM_BP_FAT	GO:0046356~acetyl-CoA catabolic process	5	1.91571	0.000489143	791647, 799462, 826497, 821792, 809354	223	23	13528	13.1878	0.492925	0.0209982	0.802061
GOTERM_BP_FAT	GO:0006099~tricarboxylic acid cycle	5	1.91571	0.000489143	791647, 799462, 826497, 821792, 809354	223	23	13528	13.1878	0.492925	0.0209982	0.802061
GOTERM_BP_FAT	GO:0006090~pyruvate metabolic process	6	2.29885	0.000590173	780723, 820871, 774188, 799462, 818567, 793209	223	42	13528	8.66624	0.559305	0.0245246	0.966969
GOTERM_BP_FAT	GO:0006259~DNA metabolic process	20	7.66284	0.000684297	818836, 778721, 792602, 803650, 789155, 819174, 824003, 777657, 823275, 817432, 795664, 783798, 818009, 783770, 820383, 777866, 797906, 826656, 817495, 803741	223	506	13528	2.39777	0.613309	0.0275581	1.12037
GOTERM_BP_FAT	GO:0009109~coenzyme catabolic process	5	1.91571	0.000794598	791647, 799462, 826497, 821792, 809354	223	26	13528	11.6661	0.668239	0.0310323	1.29986
GOTERM_BP_FAT	GO:0006086~acetyl-CoA biosynthetic process from pyruvate	3	1.14943	0.000795603	820871, 799462, 793209	223	3	13528	60.6637	0.668702	0.0302211	1.30149
GOTERM_BP_FAT	GO:0006096~glycolysis	6	2.29885	0.000995845	820871, 810802, 826202, 799462, 799578, 821792	223	47	13528	7.7443	0.749155	0.0366864	1.62654
GOTERM_BP_FAT	GO:0006607~NLS-bearing substrate import into nucleus	4	1.53257	0.0011042	798630, 781939, 776066, 823660	223	13	13528	18.6657	0.784217	0.0395514	1.80202
GOTERM_BP_FAT	GO:0034613~cellular protein localization	17	6.51341	0.00124745	818836, 791817, 810988, 810245, 808345, 815658, 820057, 783500, 799691, 798630, 781939, 776066, 824572, 823660, 783535, 802138, 813630	223	411	13528	2.5092	0.823166	0.0434519	2.03355
GOTERM_BP_FAT	GO:0006886~intracellular protein transport	16	6.13027	0.00131445	818836, 791817, 810988, 810245, 815658, 820057, 783500, 799691, 798630, 781939, 776066, 824572, 783535, 802138, 823660, 813630	223	374	13528	2.59524	0.838889	0.0446156	2.14167
GOTERM_BP_FAT	GO:0070727~cellular macromolecule localization	17	6.51341	0.00133593	818836, 791817, 810988, 810245, 808345, 815658, 820057, 783500, 799691, 798630, 781939, 776066, 824572, 823660, 783535, 802138, 813630	223	414	13528	2.49102	0.843627	0.0442475	2.1763
GOTERM_BP_FAT	GO:0006268~DNA unwinding during replication	4	1.53257	0.00138842	777866, 803650, 819174, 803741	223	14	13528	17.3325	0.854628	0.0448775	2.26088
GOTERM_BP_FAT	GO:0008652~cellular amino acid biosynthetic process	6	2.29885	0.00144627	784198, 776124, 774070, 795708, 776519, 813905	223	51	13528	7.1369	0.865861	0.0456435	2.35404
GOTERM_BP_FAT	GO:0051789~response to protein stimulus	8	3.06513	0.00189764	818836, 823976, 806387, 806962, 785761, 816458, 798491, 824980	223	107	13528	4.5356	0.928383	0.058159	3.078
GOTERM_BP_FAT	GO:0006091~generation of precursor metabolites and energy	14	5.36398	0.0020101	784309, 804478, 810802, 791647, 799462, 791524, 818726, 826497, 799578, 809354, 820871, 826202, 821792, 793209	223	313	13528	2.71339	0.938752	0.0601762	3.25759
GOTERM_BP_FAT	GO:0006270~DNA replication initiation	4	1.53257	0.00208491	777866, 803650, 819174, 803741	223	16	13528	15.1659	0.944805	0.0610337	3.37689
GOTERM_BP_FAT	GO:0046164~alcohol catabolic process	7	2.68199	0.00212782	820871, 810802, 826202, 774188, 799462, 799578, 821792	223	81	13528	5.24254	0.948002	0.0609677	3.44524
GOTERM_BP_FAT	GO:0006007~glucose catabolic process	6	2.29885	0.00257162	820871, 810802, 826202, 799462, 799578, 821792	223	58	13528	6.27555	0.971957	0.0717541	4.14963
GOTERM_BP_FAT	GO:0006261~DNA-dependent DNA replication	6	2.29885	0.00257162	820383, 777866, 803650, 819174, 803741, 783798	223	58	13528	6.27555	0.971957	0.0717541	4.14963
GOTERM_BP_FAT	GO:0044275~cellular carbohydrate catabolic process	7	2.68199	0.0027166	820871, 810802, 826202, 774188, 799462, 799578, 821792	223	85	13528	4.99583	0.97708	0.0741624	4.37868
GOTERM_BP_FAT	GO:0006605~protein targeting	11	4.21456	0.00292458	791817, 798630, 781939, 776066, 810245, 824572, 823660, 802138, 783535, 815658, 813630	223	215	13528	3.10372	0.982841	0.0780877	4.70637
GOTERM_BP_FAT	GO:0032508~DNA duplex unwinding	4	1.53257	0.00296544	777866, 803650, 819174, 803741	223	18	13528	13.4808	0.98379	0.0776462	4.77064
GOTERM_BP_FAT	GO:0032392~DNA geometric change	4	1.53257	0.00296544	777866, 803650, 819174, 803741	223	18	13528	13.4808	0.98379	0.0776462	4.77064
GOTERM_BP_FAT	GO:0005996~monosaccharide metabolic process	11	4.21456	0.00368313	804478, 820871, 809686, 810802, 826202, 774188, 799462, 816631, 799578, 821792, 818567	223	222	13528	3.00586	0.994034	0.0937978	5.89265
GOTERM_BP_FAT	GO:0006006~glucose metabolic process	9	3.44828	0.00375118	804478, 820871, 810802, 826202, 774188, 799462, 799578, 821792, 818567	223	153	13528	3.56845	0.994573	0.0937348	5.99839
GOTERM_BP_FAT	GO:0006085~acetyl-CoA biosynthetic process	3	1.14943	0.00385034	820871, 799462, 793209	223	6	13528	30.3318	0.995274	0.0944014	6.15227
GOTERM_BP_FAT	GO:0009065~glutamine family amino acid catabolic process	4	1.53257	0.00404408	819339, 795708, 793488, 776519	223	20	13528	12.1327	0.996392	0.0972096	6.45224
GOTERM_BP_FAT	GO:0006260~DNA replication	10	3.83142	0.00416019	778721, 783770, 820383, 777866, 803650, 819174, 823275, 803741, 795664, 783798	223	190	13528	3.19283	0.996931	0.0981693	6.63158
GOTERM_BP_FAT	GO:0051236~establishment of RNA localization	7	2.68199	0.0052213	798593, 810988, 810245, 794089, 819921, 800106, 784280	223	97	13528	4.37779	0.999301	0.119686	8.25567
GOTERM_BP_FAT	GO:0050657~nucleic acid transport	7	2.68199	0.0052213	798593, 810988, 810245, 794089, 819921, 800106, 784280	223	97	13528	4.37779	0.999301	0.119686	8.25567
GOTERM_BP_FAT	GO:0050658~RNA transport	7	2.68199	0.0052213	798593, 810988, 810245, 794089, 819921, 800106, 784280	223	97	13528	4.37779	0.999301	0.119686	8.25567
GOTERM_BP_FAT	GO:0045333~cellular respiration	7	2.68199	0.0052213	784309, 791647, 799462, 826497, 821792, 809354, 793209	223	97	13528	4.37779	0.999301	0.119686	8.25567
GOTERM_BP_FAT	GO:0019320~hexose catabolic process	6	2.29885	0.00545613	820871, 810802, 826202, 799462, 799578, 821792	223	69	13528	5.2751	0.999496	0.122719	8.61149
GOTERM_BP_FAT	GO:0006403~RNA localization	7	2.68199	0.00604953	798593, 810988, 810245, 794089, 819921, 800106, 784280	223	100	13528	4.24646	0.99978	0.133029	9.50484
GOTERM_BP_FAT	GO:0046365~monosaccharide catabolic process	6	2.29885	0.00615696	820871, 810802, 826202, 799462, 799578, 821792	223	71	13528	5.12651	0.999811	0.133134	9.6657
GOTERM_BP_FAT	GO:0006734~NADH metabolic process	3	1.14943	0.0070332	774188, 821792, 809354	223	8	13528	22.7489	0.999944	0.148367	10.9677
GOTERM_BP_FAT	GO:0007005~mitochondrion organization	8	3.06513	0.00771301	785761, 826832, 798491, 808345, 802138, 820392, 813630, 782640	223	138	13528	3.51673	0.999978	0.159149	11.9657
GOTERM_BP_FAT	GO:0051259~protein oligomerization	9	3.44828	0.00803474	818836, 807411, 775883, 810988, 774070, 778851, 799578, 795664, 793614	223	174	13528	3.13778	0.999986	0.162835	12.4343
GOTERM_BP_FAT	GO:0016052~carbohydrate catabolic process	7	2.68199	0.00910748	820871, 810802, 826202, 774188, 799462, 799578, 821792	223	109	13528	3.89583	0.999997	0.179977	13.98
GOTERM_BP_FAT	GO:0015980~energy derivation by oxidation of organic compounds	8	3.06513	0.00963699	804478, 784309, 791647, 799462, 826497, 821792, 809354, 793209	223	144	13528	3.3702	0.999999	0.186805	14.7335
GOTERM_BP_FAT	GO:0006733~oxidoreduction coenzyme metabolic process	5	1.91571	0.0103297	775883, 774188, 809203, 821792, 809354	223	52	13528	5.83305	0.999999	0.196169	15.7098
GOTERM_BP_FAT	GO:0009309~amine biosynthetic process	6	2.29885	0.0106272	784198, 776124, 774070, 795708, 776519, 813905	223	81	13528	4.49361	1	0.198553	16.1259
GOTERM_BP_FAT	GO:0015931~nucleobase, nucleoside, nucleotide and nucleic acid transport	7	2.68199	0.0107704	798593, 810988, 810245, 794089, 819921, 800106, 784280	223	113	13528	3.75793	1	0.198312	16.3255
GOTERM_BP_FAT	GO:0018279~protein amino acid N-linked glycosylation via asparagine	3	1.14943	0.0110616	781953, 773182, 791634	223	10	13528	18.1991	1	0.200489	16.73
GOTERM_BP_FAT	GO:0018196~peptidyl-asparagine modification	3	1.14943	0.0110616	781953, 773182, 791634	223	10	13528	18.1991	1	0.200489	16.73
GOTERM_BP_FAT	GO:0006107~oxaloacetate metabolic process	3	1.14943	0.0110616	826497, 795708, 821792	223	10	13528	18.1991	1	0.200489	16.73
GOTERM_BP_FAT	GO:0006103~2-oxoglutarate metabolic process	3	1.14943	0.0110616	795708, 809354, 793209	223	10	13528	18.1991	1	0.200489	16.73
GOTERM_BP_FAT	GO:0006399~tRNA metabolic process	7	2.68199	0.0131384	794988, 800428, 790565, 781731, 788402, 820954, 806726	223	118	13528	3.59869	1	0.230675	19.562
GOTERM_BP_FAT	GO:0034660~ncRNA metabolic process	10	3.83142	0.0137561	824382, 794988, 800428, 795405, 790565, 781731, 788402, 820954, 819921, 806726	223	230	13528	2.63755	1	0.237223	20.3867
GOTERM_BP_FAT	GO:0019318~hexose metabolic process	9	3.44828	0.0140235	804478, 820871, 810802, 826202, 774188, 799462, 799578, 821792, 818567	223	192	13528	2.84361	1	0.238341	20.7412
GOTERM_BP_FAT	GO:0046394~carboxylic acid biosynthetic process	8	3.06513	0.0140413	784198, 776124, 774070, 783505, 808345, 795708, 776519, 813905	223	155	13528	3.13103	1	0.235757	20.7648
GOTERM_BP_FAT	GO:0016053~organic acid biosynthetic process	8	3.06513	0.0140413	784198, 776124, 774070, 783505, 808345, 795708, 776519, 813905	223	155	13528	3.13103	1	0.235757	20.7648
GOTERM_BP_FAT	GO:0051028~mRNA transport	6	2.29885	0.0141703	798593, 810245, 794089, 819921, 800106, 784280	223	87	13528	4.1837	1	0.234855	20.9352
GOTERM_BP_FAT	GO:0034621~cellular macromolecular complex subunit organization	13	4.98084	0.0149583	821040, 823384, 810988, 785761, 803650, 778808, 787505, 798630, 826832, 798491, 777452, 823660, 782640	223	357	13528	2.20904	1	0.243399	21.969
GOTERM_BP_FAT	GO:0007006~mitochondrial membrane organization	4	1.53257	0.0152355	785761, 798491, 808345, 820392	223	32	13528	7.58296	1	0.24451	22.3296
GOTERM_BP_FAT	GO:0034622~cellular macromolecular complex assembly	12	4.5977	0.0161969	823384, 821040, 810988, 798630, 785761, 826832, 798491, 803650, 777452, 778808, 823660, 782640	223	318	13528	2.2892	1	0.254988	23.5683
GOTERM_BP_FAT	GO:0051168~nuclear export	5	1.91571	0.0168185	810988, 810245, 794089, 783535, 795752	223	60	13528	5.05531	1	0.260536	24.3594
GOTERM_BP_FAT	GO:0044271~nitrogen compound biosynthetic process	12	4.5977	0.0185354	784198, 776124, 774070, 822393, 806477, 816631, 800984, 795708, 795664, 776519, 778771, 813905	223	325	13528	2.23989	1	0.280153	26.5044
GOTERM_BP_FAT	GO:0017038~protein import	7	2.68199	0.0209539	791817, 798630, 781939, 776066, 823660, 802138, 813630	223	131	13528	3.24157	1	0.307477	29.4292
GOTERM_BP_FAT	GO:0046112~nucleobase biosynthetic process	3	1.14943	0.0214264	774070, 822393, 816631	223	14	13528	12.9994	1	0.310059	29.9876
GOTERM_BP_FAT	GO:0031145~anaphase-promoting complex-dependent proteasomal ubiquitin-dependent protein catabolic process	5	1.91571	0.021928	792631, 793113, 815142, 814412, 785147	223	65	13528	4.66644	1	0.312918	30.576
GOTERM_BP_FAT	GO:0016044~membrane organization	13	4.98084	0.0234819	823976, 785761, 808345, 775600, 783233, 777657, 809515, 806070, 820057, 783500, 799691, 798491, 820392	223	381	13528	2.06989	1	0.327915	32.3693
GOTERM_BP_FAT	GO:0009067~aspartate family amino acid biosynthetic process	3	1.14943	0.024459	784198, 776124, 795708	223	15	13528	12.1327	1	0.335806	33.4745
GOTERM_BP_FAT	GO:0043161~proteasomal ubiquitin-dependent protein catabolic process	6	2.29885	0.0262813	818836, 792631, 793113, 815142, 814412, 785147	223	102	13528	3.56845	1	0.35267	35.4907
GOTERM_BP_FAT	GO:0010498~proteasomal protein catabolic process	6	2.29885	0.0262813	818836, 792631, 793113, 815142, 814412, 785147	223	102	13528	3.56845	1	0.35267	35.4907
GOTERM_BP_FAT	GO:0051439~regulation of ubiquitin-protein ligase activity during mitotic cell cycle	5	1.91571	0.0291896	792631, 793113, 815142, 814412, 785147	223	71	13528	4.27209	1	0.380052	38.5898
GOTERM_BP_FAT	GO:0034619~cellular chaperone-mediated protein complex assembly	2	0.766284	0.0325527	785761, 798491	223	2	13528	60.6637	1	0.410209	41.9991
GOTERM_BP_FAT	GO:0033365~protein localization in organelle	7	2.68199	0.0333125	791817, 798630, 781939, 776066, 823660, 802138, 813630	223	146	13528	2.90853	1	0.413967	42.7443
GOTERM_BP_FAT	GO:0044242~cellular lipid catabolic process	5	1.91571	0.0362093	785861, 794504, 778054, 790712, 777657	223	76	13528	3.99103	1	0.437397	45.5039
GOTERM_BP_FAT	GO:0006541~glutamine metabolic process	3	1.14943	0.0381658	808918, 822393, 793488	223	19	13528	9.57848	1	0.451259	47.2965
GOTERM_BP_FAT	GO:0051438~regulation of ubiquitin-protein ligase activity	5	1.91571	0.0392669	792631, 793113, 815142, 814412, 785147	223	78	13528	3.8887	1	0.457194	48.2807
GOTERM_BP_FAT	GO:0000375~RNA splicing, via transesterification reactions	7	2.68199	0.0404185	772535, 823384, 821040, 788227, 778808, 791398, 825407	223	153	13528	2.77546	1	0.463376	49.2917
GOTERM_BP_FAT	GO:0000377~RNA splicing, via transesterification reactions with bulged adenosine as nucleophile	7	2.68199	0.0404185	772535, 823384, 821040, 788227, 778808, 791398, 825407	223	153	13528	2.77546	1	0.463376	49.2917
GOTERM_BP_FAT	GO:0000398~nuclear mRNA splicing, via spliceosome	7	2.68199	0.0404185	772535, 823384, 821040, 788227, 778808, 791398, 825407	223	153	13528	2.77546	1	0.463376	49.2917
GOTERM_BP_FAT	GO:0006974~response to DNA damage stimulus	12	4.5977	0.0439268	804478, 818836, 778721, 820383, 792602, 789155, 819174, 826656, 797906, 815142, 817495, 817432	223	373	13528	1.95165	1	0.488512	52.2585
GOTERM_BP_FAT	GO:0051651~maintenance of location in cell	4	1.53257	0.0439467	791817, 778146, 809515, 800106	223	48	13528	5.05531	1	0.485009	52.2748
GOTERM_BP_FAT	GO:0051340~regulation of ligase activity	5	1.91571	0.0441216	792631, 793113, 815142, 814412, 785147	223	81	13528	3.74467	1	0.482784	52.4183
GOTERM_BP_FAT	GO:0033554~cellular response to stress	16	6.13027	0.0463902	804478, 818836, 778721, 792602, 789155, 819174, 824980, 817432, 792171, 788570, 820383, 797906, 826656, 817495, 815142, 783835	223	566	13528	1.71487	1	0.496807	54.2433
GOTERM_BP_FAT	GO:0006412~translation	11	4.21456	0.0470626	787636, 789827, 811303, 794988, 800428, 803615, 781731, 783097, 818804, 824980, 797877	223	331	13528	2.01601	1	0.498321	54.7715
Proteins that increased after treatment with MG132
Category	Term	Count	%	PValue	Genes	List Total	Pop Hits	Pop Total	Fold Enrichment	Bonferroni	Benjamini	FDR
GOTERM_BP_FAT	GO:0007172~signal complex assembly	2	16.6667	0.00942521	816167, 774165	9	16	13528	187.889	0.829816	0.829816	11.076
GOTERM_BP_FAT	GO:0016477~cell migration	3	25	0.0107074	816167, 811699, 774165	9	276	13528	16.3382	0.866423	0.634518	12.4923
GOTERM_BP_FAT	GO:0043542~endothelial cell migration	2	16.6667	0.0129396	811699, 774165	9	22	13528	136.646	0.912445	0.555955	14.9086
GOTERM_BP_FAT	GO:0051674~localization of cell	3	25	0.013131	816167, 811699, 774165	9	307	13528	14.6884	0.915564	0.460947	15.113
GOTERM_BP_FAT	GO:0048870~cell motility	3	25	0.013131	816167, 811699, 774165	9	307	13528	14.6884	0.915564	0.460947	15.113
GOTERM_BP_FAT	GO:0034622~cellular macromolecular complex assembly	3	25	0.0140444	816167, 774165, 784692	9	318	13528	14.1803	0.928989	0.410798	16.0818
GOTERM_BP_FAT	GO:0034621~cellular macromolecular complex subunit organization	3	25	0.0175024	816167, 774165, 784692	9	357	13528	12.6312	0.963188	0.423235	19.6581
GOTERM_BP_FAT	GO:0006928~cell motion	3	25	0.0299354	816167, 811699, 774165	9	475	13528	9.49333	0.996598	0.555994	31.3909
GOTERM_BP_FAT	GO:0034097~response to cytokine stimulus	2	16.6667	0.0457857	816167, 798110	9	79	13528	38.0534	0.999844	0.665633	44.0639
Proteins that decreased after treatment with MG132
Category	Term	Count	%	PValue	Genes	List Total	Pop Hits	Pop Total	Fold Enrichment	Bonferroni	Benjamini	FDR
GOTERM_BP_FAT	GO:0022613~ribonucleoprotein complex biogenesis	17	8.41584	2.59432e-10	821040, 804920, 799570, 795405, 778808, 772781, 789928, 803658, 800709, 785244, 819537, 803155, 797262, 791589, 805412, 794963, 777165	157	180	13528	8.13786	2.8304e-07	2.8304e-07	4.14444e-07
GOTERM_BP_FAT	GO:0042254~ribosome biogenesis	12	5.94059	1.57326e-07	800709, 785244, 819537, 797262, 799570, 791589, 795405, 772781, 794963, 789928, 803658, 777165	157	122	13528	8.47531	0.000171628	8.58177e-05	0.000251329
GOTERM_BP_FAT	GO:0006396~RNA processing	23	11.3861	3.09295e-07	821040, 808870, 804920, 824382, 795405, 806558, 778808, 772781, 791398, 803658, 784244, 785049, 785244, 797262, 819537, 803155, 791589, 812300, 827100, 790565, 798610, 794963, 777165	157	547	13528	3.62305	0.000337384	0.000112474	0.0004941
GOTERM_BP_FAT	GO:0034660~ncRNA metabolic process	15	7.42574	4.26888e-07	824382, 794988, 787465, 795405, 815474, 815325, 772781, 803658, 785244, 819537, 797262, 791589, 790565, 794963, 777165	157	230	13528	5.6195	0.000465626	0.000116427	0.000681954
GOTERM_BP_FAT	GO:0006364~rRNA processing	9	4.45545	1.07122e-05	785244, 819537, 797262, 791589, 795405, 772781, 794963, 803658, 777165	157	92	13528	8.42924	0.0116191	0.00233469	0.0171115
GOTERM_BP_FAT	GO:0016072~rRNA metabolic process	9	4.45545	1.46783e-05	785244, 819537, 797262, 791589, 795405, 772781, 794963, 803658, 777165	157	96	13528	8.07803	0.0158866	0.00266547	0.0234462
GOTERM_BP_FAT	GO:0034470~ncRNA processing	11	5.44554	6.136e-05	785244, 819537, 797262, 791589, 824382, 795405, 790565, 772781, 794963, 803658, 777165	157	187	13528	5.06857	0.0647541	0.0095181	0.0979779
GOTERM_BP_FAT	GO:0008380~RNA splicing	12	5.94059	0.000453336	821040, 784244, 785049, 808870, 803155, 804920, 812300, 827100, 806558, 778808, 798610, 791398	157	284	13528	3.6408	0.390247	0.0599645	0.721753
GOTERM_BP_FAT	GO:0022618~ribonucleoprotein complex assembly	6	2.9703	0.00118663	821040, 803155, 799570, 804920, 805412, 778808	157	69	13528	7.49266	0.726208	0.134053	1.87891
GOTERM_BP_FAT	GO:0006397~mRNA processing	12	5.94059	0.00124035	821040, 784244, 785049, 808870, 803155, 804920, 812300, 827100, 806558, 778808, 798610, 791398	157	321	13528	3.22114	0.74181	0.126639	1.96317
GOTERM_BP_FAT	GO:0000375~RNA splicing, via transesterification reactions	8	3.9604	0.00196627	821040, 784244, 803155, 804920, 812300, 806558, 778808, 791398	157	153	13528	4.50539	0.883202	0.177338	3.0953
GOTERM_BP_FAT	GO:0000377~RNA splicing, via transesterification reactions with bulged adenosine as nucleophile	8	3.9604	0.00196627	821040, 784244, 803155, 804920, 812300, 806558, 778808, 791398	157	153	13528	4.50539	0.883202	0.177338	3.0953
GOTERM_BP_FAT	GO:0000398~nuclear mRNA splicing, via spliceosome	8	3.9604	0.00196627	821040, 784244, 803155, 804920, 812300, 806558, 778808, 791398	157	153	13528	4.50539	0.883202	0.177338	3.0953
GOTERM_BP_FAT	GO:0034621~cellular macromolecular complex subunit organization	12	5.94059	0.00285546	821040, 803155, 799570, 804920, 801471, 805412, 818203, 810275, 778808, 819791, 801263, 804942	157	357	13528	2.89632	0.955832	0.228933	4.46537
GOTERM_BP_FAT	GO:0016071~mRNA metabolic process	12	5.94059	0.00374668	821040, 784244, 785049, 808870, 803155, 804920, 812300, 827100, 806558, 778808, 798610, 791398	157	370	13528	2.79456	0.983349	0.270228	5.82033
GOTERM_BP_FAT	GO:0046907~intracellular transport	17	8.41584	0.00379494	804747, 822317, 806558, 810275, 797325, 816921, 817322, 804942, 815359, 807973, 797262, 799691, 823629, 805661, 805618, 810437, 787361	157	657	13528	2.22955	0.984206	0.256433	5.89318
GOTERM_BP_FAT	GO:0034622~cellular macromolecular complex assembly	11	5.44554	0.0038139	821040, 803155, 799570, 804920, 805412, 818203, 810275, 778808, 819791, 801263, 804942	157	318	13528	2.98057	0.984531	0.242649	5.9218
GOTERM_BP_FAT	GO:0006913~nucleocytoplasmic transport	7	3.46535	0.00940071	797262, 822317, 806558, 810275, 805661, 805618, 804942	157	156	13528	3.86641	0.999967	0.474835	14.0055
GOTERM_BP_FAT	GO:0051169~nuclear transport	7	3.46535	0.00988667	797262, 822317, 806558, 810275, 805661, 805618, 804942	157	158	13528	3.81746	0.99998	0.471466	14.677
GOTERM_BP_FAT	GO:0006399~tRNA metabolic process	6	2.9703	0.0117951	785244, 787465, 794988, 790565, 815474, 815325	157	118	13528	4.3813	0.999998	0.512842	17.2667
GOTERM_BP_FAT	GO:0055114~oxidation reduction	15	7.42574	0.0158473	795721, 822318, 774188, 806581, 777273, 784304, 806079, 810724, 785861, 802555, 823604, 787107, 777652, 820079, 783505	157	639	13528	2.02267	1	0.600386	22.523
GOTERM_BP_FAT	GO:0043038~amino acid activation	4	1.9802	0.0158965	787465, 794988, 815474, 815325	157	46	13528	7.49266	1	0.58277	22.5848
GOTERM_BP_FAT	GO:0006418~tRNA aminoacylation for protein translation	4	1.9802	0.0158965	787465, 794988, 815474, 815325	157	46	13528	7.49266	1	0.58277	22.5848
GOTERM_BP_FAT	GO:0043039~tRNA aminoacylation	4	1.9802	0.0158965	787465, 794988, 815474, 815325	157	46	13528	7.49266	1	0.58277	22.5848
GOTERM_BP_FAT	GO:0043933~macromolecular complex subunit organization	16	7.92079	0.0171439	821040, 804920, 799570, 775883, 810275, 797325, 778808, 819791, 778851, 801263, 804942, 803155, 799691, 801471, 818203, 805412	157	710	13528	1.94176	1	0.592774	24.1376
GOTERM_BP_FAT	GO:0051028~mRNA transport	5	2.47525	0.0180891	822317, 806558, 805618, 793394, 804942	157	87	13528	4.95205	1	0.595565	25.2947
GOTERM_BP_FAT	GO:0065003~macromolecular complex assembly	15	7.42574	0.0215673	821040, 804920, 799570, 775883, 810275, 797325, 778808, 819791, 778851, 801263, 804942, 803155, 799691, 818203, 805412	157	665	13528	1.94359	1	0.644501	29.4118
GOTERM_BP_FAT	GO:0045869~negative regulation of retroviral genome replication	2	0.990099	0.0229311	777589, 780561	157	2	13528	86.1656	1	0.651651	30.9674
GOTERM_BP_FAT	GO:0006410~transcription, RNA-dependent	2	0.990099	0.0229311	777589, 780561	157	2	13528	86.1656	1	0.651651	30.9674
GOTERM_BP_FAT	GO:0008104~protein localization	18	8.91089	0.025658	804747, 810275, 822885, 820832, 798170, 797325, 816921, 817322, 793394, 815359, 804942, 780797, 797262, 799691, 823808, 805618, 787361, 807581	157	882	13528	1.75848	1	0.678362	33.9817
GOTERM_BP_FAT	GO:0050658~RNA transport	5	2.47525	0.0257983	822317, 806558, 805618, 793394, 804942	157	97	13528	4.44153	1	0.666044	34.1334
GOTERM_BP_FAT	GO:0051236~establishment of RNA localization	5	2.47525	0.0257983	822317, 806558, 805618, 793394, 804942	157	97	13528	4.44153	1	0.666044	34.1334
GOTERM_BP_FAT	GO:0050657~nucleic acid transport	5	2.47525	0.0257983	822317, 806558, 805618, 793394, 804942	157	97	13528	4.44153	1	0.666044	34.1334
GOTERM_BP_FAT	GO:0000278~mitotic cell cycle	10	4.9505	0.0276597	801471, 789361, 794151, 793140, 794690, 801263, 785147, 807581, 782105, 801800	157	370	13528	2.3288	1	0.678065	36.1154
GOTERM_BP_FAT	GO:0006403~RNA localization	5	2.47525	0.0284419	822317, 806558, 805618, 793394, 804942	157	100	13528	4.30828	1	0.675115	36.9315
GOTERM_BP_FAT	GO:0015031~protein transport	16	7.92079	0.0299496	804747, 810275, 822885, 820832, 797325, 816921, 817322, 804942, 815359, 793394, 780797, 797262, 799691, 823808, 805618, 787361	157	762	13528	1.80925	1	0.681439	38.4769
GOTERM_BP_FAT	GO:0051168~nuclear export	4	1.9802	0.031908	822317, 806558, 805618, 804942	157	60	13528	5.74437	1	0.692507	40.4314
GOTERM_BP_FAT	GO:0045184~establishment of protein localization	16	7.92079	0.0321057	804747, 810275, 822885, 820832, 797325, 816921, 817322, 804942, 815359, 793394, 780797, 797262, 799691, 823808, 805618, 787361	157	769	13528	1.79278	1	0.682871	40.6254
GOTERM_BP_FAT	GO:0009615~response to virus	5	2.47525	0.0373113	777589, 823405, 780561, 803965, 804942	157	109	13528	3.95255	1	0.726491	45.5264
GOTERM_BP_FAT	GO:0015931~nucleobase, nucleoside, nucleotide and nucleic acid transport	5	2.47525	0.0417092	822317, 806558, 805618, 793394, 804942	157	113	13528	3.81264	1	0.755494	49.3688
GOTERM_BP_FAT	GO:0007018~microtubule-based movement	5	2.47525	0.0417092	801471, 819791, 790138, 810437, 801263	157	113	13528	3.81264	1	0.755494	49.3688
GOTERM_BP_FAT	GO:0007067~mitosis	7	3.46535	0.0421653	801471, 789361, 794151, 794690, 801263, 807581, 782105	157	220	13528	2.74163	1	0.749015	49.7523
GOTERM_BP_FAT	GO:0000280~nuclear division	7	3.46535	0.0421653	801471, 789361, 794151, 794690, 801263, 807581, 782105	157	220	13528	2.74163	1	0.749015	49.7523
GOTERM_BP_FAT	GO:0045091~regulation of retroviral genome replication	2	0.990099	0.0453397	777589, 780561	157	4	13528	43.0828	1	0.764571	52.3477
GOTERM_BP_FAT	GO:0000087~M phase of mitotic cell cycle	7	3.46535	0.0453439	801471, 789361, 794151, 794690, 801263, 807581, 782105	157	224	13528	2.69268	1	0.754952	52.351
GOTERM_BP_FAT	GO:0034613~cellular protein localization	10	4.9505	0.0486263	804747, 797262, 799691, 810275, 797325, 817322, 787361, 815359, 807581, 804942	157	411	13528	2.09649	1	0.77004	54.9019

## Sheet: 2. GO Term Analysis SG2
Proteins that are increased in G2 phase, as compared to S phase
Category	Term	Count	%	PValue	Genes	List Total	Pop Hits	Pop Total	Fold Enrichment	Bonferroni	Benjamini	FDR
GOTERM_BP_FAT	GO:0006396~RNA processing	16	12.5984	2.25476e-05	810264, 811579, 776456, 774982, 784442, 812576, 784420, 782425, 819508, 785049, 811155, 827100, 776719, 821483, 794963, 775919	107	547	13528	3.69813	0.0205083	0.0205083	0.0352352
GOTERM_BP_FAT	GO:0016071~mRNA metabolic process	12	9.44882	0.000150163	785049, 819508, 811155, 811579, 776456, 827100, 799439, 784442, 821483, 812576, 782425, 784420	107	370	13528	4.10043	0.12891	0.0666779	0.23444
GOTERM_BP_FAT	GO:0006397~mRNA processing	11	8.66142	0.000208979	785049, 819508, 811155, 811579, 776456, 827100, 784442, 821483, 812576, 782425, 784420	107	321	13528	4.33249	0.174753	0.0620176	0.326127
GOTERM_BP_FAT	GO:0008380~RNA splicing	10	7.87402	0.000386936	785049, 811155, 811579, 776456, 827100, 784442, 821483, 812576, 782425, 784420	107	284	13528	4.45176	0.299292	0.0850774	0.603056
GOTERM_BP_FAT	GO:0007049~cell cycle	16	12.5984	0.00102641	819748, 774789, 812018, 778615, 779962, 818576, 813528, 820383, 799439, 810677, 821483, 789979, 784917, 815981, 807581, 809693	107	776	13528	2.6068	0.610837	0.172008	1.59225
GOTERM_BP_FAT	GO:0034613~cellular protein localization	11	8.66142	0.001425	818576, 802976, 823292, 790372, 826372, 801222, 790173, 815918, 813630, 807581, 815981	107	411	13528	3.38377	0.730317	0.196211	2.20415
GOTERM_BP_FAT	GO:0070727~cellular macromolecule localization	11	8.66142	0.00150423	818576, 802976, 823292, 790372, 826372, 801222, 790173, 815918, 813630, 807581, 815981	107	414	13528	3.35925	0.749283	0.179329	2.32536
GOTERM_BP_FAT	GO:0046907~intracellular transport	14	11.0236	0.00184283	802976, 801222, 821389, 818576, 811768, 790372, 826372, 799439, 810677, 794622, 790173, 815918, 813630, 815981	107	657	13528	2.69409	0.816423	0.190946	2.84176
GOTERM_BP_FAT	GO:0006974~response to DNA damage stimulus	10	7.87402	0.00261327	818576, 785049, 823292, 820383, 776456, 776843, 799439, 778615, 789979, 790674	107	373	13528	3.38954	0.909711	0.234475	4.00727
GOTERM_BP_FAT	GO:0008104~protein localization	16	12.5984	0.00357258	802976, 823292, 798593, 780575, 780920, 801222, 800106, 818576, 790372, 786096, 826372, 790173, 815918, 813630, 807581, 815981	107	882	13528	2.29351	0.962712	0.280291	5.44021
GOTERM_BP_FAT	GO:0017038~protein import	6	4.72441	0.00366303	818576, 802976, 826372, 801222, 813630, 815981	107	131	13528	5.79068	0.965696	0.264049	5.57428
GOTERM_BP_FAT	GO:0006260~DNA replication	7	5.51181	0.00378925	785049, 823292, 820383, 776843, 799439, 784316, 789979	107	190	13528	4.65794	0.969467	0.252293	5.76107
GOTERM_BP_FAT	GO:0000279~M phase	9	7.08661	0.00430071	813528, 820383, 819748, 774789, 810677, 778615, 812018, 807581, 809693	107	329	13528	3.45857	0.980954	0.262643	6.51444
GOTERM_BP_FAT	GO:0051276~chromosome organization	11	8.66142	0.00470203	785049, 781795, 788941, 823292, 820383, 776843, 808655, 784316, 789979, 784865, 790674	107	485	13528	2.86748	0.98685	0.2661	7.10163
GOTERM_BP_FAT	GO:0022403~cell cycle phase	10	7.87402	0.00518098	813528, 820383, 819748, 774789, 810677, 778615, 812018, 807581, 815981, 809693	107	414	13528	3.05386	0.991551	0.272577	7.79787
GOTERM_BP_FAT	GO:0033365~protein localization in organelle	6	4.72441	0.00579149	818576, 802976, 826372, 801222, 813630, 815981	107	146	13528	5.19575	0.995194	0.283671	8.67828
GOTERM_BP_FAT	GO:0006605~protein targeting	7	5.51181	0.00686896	818576, 802976, 826372, 801222, 790173, 813630, 815981	107	215	13528	4.11632	0.998226	0.311065	10.2129
GOTERM_BP_FAT	GO:0006886~intracellular protein transport	9	7.08661	0.00909264	818576, 802976, 790372, 826372, 801222, 790173, 815918, 813630, 815981	107	374	13528	3.04243	0.999774	0.372714	13.3041
GOTERM_BP_FAT	GO:0022402~cell cycle process	11	8.66142	0.0130879	813528, 820383, 819748, 774789, 810677, 778615, 812018, 779962, 807581, 815981, 809693	107	565	13528	2.46147	0.999994	0.471241	18.6093
GOTERM_BP_FAT	GO:0033554~cellular response to stress	11	8.66142	0.0132377	818576, 785049, 823292, 820383, 776456, 776843, 799387, 799439, 778615, 789979, 790674	107	566	13528	2.45712	0.999995	0.457917	18.8022
GOTERM_BP_FAT	GO:0015031~protein transport	13	10.2362	0.0159783	802976, 798593, 780575, 780920, 801222, 818576, 790372, 786096, 826372, 790173, 815918, 813630, 815981	107	762	13528	2.15694	1	0.505836	22.2561
GOTERM_BP_FAT	GO:0006839~mitochondrial transport	4	3.14961	0.0168586	811768, 826372, 801222, 813630	107	69	13528	7.32927	1	0.508471	23.3361
GOTERM_BP_FAT	GO:0045184~establishment of protein localization	13	10.2362	0.0170533	802976, 798593, 780575, 780920, 801222, 818576, 790372, 786096, 826372, 790173, 815918, 813630, 815981	107	769	13528	2.13731	1	0.497051	23.573
GOTERM_BP_FAT	GO:0032535~regulation of cellular component size	7	5.51181	0.0197347	802976, 790191, 811155, 788941, 803228, 812449, 819944	107	271	13528	3.26572	1	0.533842	26.7674
GOTERM_BP_FAT	GO:0007005~mitochondrion organization	5	3.93701	0.0231533	811768, 826372, 801222, 813630, 816597	107	138	13528	4.58079	1	0.577312	30.6588
GOTERM_BP_FAT	GO:0006281~DNA repair	7	5.51181	0.0241822	785049, 820383, 776456, 776843, 799439, 789979, 790674	107	284	13528	3.11623	1	0.579055	31.7916
GOTERM_BP_FAT	GO:0007006~mitochondrial membrane organization	3	2.3622	0.025892	811768, 801222, 816597	107	32	13528	11.8528	1	0.590532	33.6358
GOTERM_BP_FAT	GO:0000278~mitotic cell cycle	8	6.29921	0.0262169	813528, 819748, 778615, 812018, 779962, 807581, 815981, 809693	107	370	13528	2.73362	1	0.581867	33.9809
GOTERM_BP_FAT	GO:0051301~cell division	7	5.51181	0.0284358	813528, 819748, 772506, 778615, 812018, 807581, 809693	107	295	13528	3.00003	1	0.599156	36.2933
GOTERM_BP_FAT	GO:0006626~protein targeting to mitochondrion	3	2.3622	0.0289911	826372, 801222, 813630	107	34	13528	11.1556	1	0.593927	36.8601
GOTERM_BP_FAT	GO:0070585~protein localization in mitochondrion	3	2.3622	0.0289911	826372, 801222, 813630	107	34	13528	11.1556	1	0.593927	36.8601
GOTERM_BP_FAT	GO:0006325~chromatin organization	8	6.29921	0.0289977	785049, 781795, 788941, 808655, 784316, 789979, 784865, 790674	107	378	13528	2.67577	1	0.582033	36.8668
GOTERM_BP_FAT	GO:0007067~mitosis	6	4.72441	0.0293599	813528, 819748, 778615, 812018, 807581, 809693	107	220	13528	3.44809	1	0.575059	37.2338
GOTERM_BP_FAT	GO:0000280~nuclear division	6	4.72441	0.0293599	813528, 819748, 778615, 812018, 807581, 809693	107	220	13528	3.44809	1	0.575059	37.2338
GOTERM_BP_FAT	GO:0016044~membrane organization	8	6.29921	0.0300904	811768, 783908, 780920, 794622, 823031, 801222, 815918, 816597	107	381	13528	2.6547	1	0.572943	37.9681
GOTERM_BP_FAT	GO:0051028~mRNA transport	4	3.14961	0.0308465	798593, 780575, 799439, 800106	107	87	13528	5.81287	1	0.571255	38.7196
GOTERM_BP_FAT	GO:0070096~mitochondrial outer membrane translocase complex assembly	2	1.5748	0.0309793	801222, 816597	107	4	13528	63.215	1	0.562332	38.8507
GOTERM_BP_FAT	GO:0007008~outer mitochondrial membrane organization	2	1.5748	0.0309793	801222, 816597	107	4	13528	63.215	1	0.562332	38.8507
GOTERM_BP_FAT	GO:0000087~M phase of mitotic cell cycle	6	4.72441	0.0313865	813528, 819748, 778615, 812018, 807581, 809693	107	224	13528	3.38652	1	0.556949	39.251
GOTERM_BP_FAT	GO:0000377~RNA splicing, via transesterification reactions with bulged adenosine as nucleophile	5	3.93701	0.0321773	784442, 821483, 812576, 782425, 784420	107	153	13528	4.1317	1	0.556188	40.0216
GOTERM_BP_FAT	GO:0000398~nuclear mRNA splicing, via spliceosome	5	3.93701	0.0321773	784442, 821483, 812576, 782425, 784420	107	153	13528	4.1317	1	0.556188	40.0216
GOTERM_BP_FAT	GO:0000375~RNA splicing, via transesterification reactions	5	3.93701	0.0321773	784442, 821483, 812576, 782425, 784420	107	153	13528	4.1317	1	0.556188	40.0216
GOTERM_BP_FAT	GO:0032268~regulation of cellular protein metabolic process	9	7.08661	0.0325853	818576, 788941, 811768, 819748, 799387, 799439, 812018, 779962, 790173	107	474	13528	2.40057	1	0.551199	40.4156
GOTERM_BP_FAT	GO:0048285~organelle fission	6	4.72441	0.0340407	813528, 819748, 778615, 812018, 807581, 809693	107	229	13528	3.31257	1	0.557852	41.8014
GOTERM_BP_FAT	GO:0050658~RNA transport	4	3.14961	0.0405913	798593, 780575, 799439, 800106	107	97	13528	5.2136	1	0.614048	47.6731
GOTERM_BP_FAT	GO:0051236~establishment of RNA localization	4	3.14961	0.0405913	798593, 780575, 799439, 800106	107	97	13528	5.2136	1	0.614048	47.6731
GOTERM_BP_FAT	GO:0050657~nucleic acid transport	4	3.14961	0.0405913	798593, 780575, 799439, 800106	107	97	13528	5.2136	1	0.614048	47.6731
GOTERM_BP_FAT	GO:0034329~cell junction assembly	3	2.3622	0.0409094	778806, 808953, 799503	107	41	13528	9.25097	1	0.607906	47.9436
GOTERM_BP_FAT	GO:0006403~RNA localization	4	3.14961	0.043784	798593, 780575, 799439, 800106	107	100	13528	5.0572	1	0.624554	50.3294
GOTERM_BP_FAT	GO:0006259~DNA metabolic process	9	7.08661	0.0450644	785049, 823292, 820383, 776456, 776843, 799439, 784316, 789979, 790674	107	506	13528	2.24875	1	0.626746	51.3589
GOTERM_BP_FAT	GO:0016584~nucleosome positioning	2	1.5748	0.0461106	781795, 784865	107	6	13528	42.1433	1	0.626932	52.1851
GOTERM_BP_FAT	GO:0007051~spindle organization	3	2.3622	0.0484101	810677, 812018, 809693	107	45	13528	8.42866	1	0.637008	53.9553
Proteins that are decreased in G2 phase, as compared to S phase
Category	Term	Count	%	PValue	Genes	List Total	Pop Hits	Pop Total	Fold Enrichment	Bonferroni	Benjamini	FDR
GOTERM_BP_FAT	GO:0006457~protein folding	6	4.83871	0.00712906	777114, 797649, 780761, 825898, 817471, 799488	93	177	13528	4.93093	0.996036	0.996036	10.3564
GOTERM_BP_FAT	GO:0065003~macromolecular complex assembly	11	8.87097	0.0147187	773927, 816255, 826912, 806454, 817830, 810275, 777568, 785947, 784692, 795664, 798143	93	665	13528	2.40614	0.999989	0.996756	20.2748
GOTERM_BP_FAT	GO:0045768~positive regulation of anti-apoptosis	3	2.41935	0.017587	789219, 808496, 783803	93	30	13528	14.5462	0.999999	0.989662	23.7487
GOTERM_BP_FAT	GO:0043933~macromolecular complex subunit organization	11	8.87097	0.0221808	773927, 816255, 826912, 806454, 817830, 810275, 777568, 785947, 784692, 795664, 798143	93	710	13528	2.25364	1	0.986894	29.0189
GOTERM_BP_FAT	GO:0006412~translation	7	5.64516	0.0252494	824637, 776761, 781731, 797420, 819048, 783803, 796107	93	331	13528	3.07624	1	0.980816	32.3475
GOTERM_BP_FAT	GO:0045767~regulation of anti-apoptosis	3	2.41935	0.0274449	789219, 808496, 783803	93	38	13528	11.4839	1	0.97227	34.6389
GOTERM_BP_FAT	GO:0006119~oxidative phosphorylation	4	3.22581	0.0291212	784242, 795063, 799992, 794064	93	98	13528	5.93724	1	0.961748	36.3393
GOTERM_BP_FAT	GO:0055114~oxidation reduction	10	8.06452	0.0295025	785710, 793494, 784242, 798837, 796016, 806787, 795063, 795664, 803859, 794064	93	639	13528	2.27641	1	0.944622	36.7203
GOTERM_BP_FAT	GO:0006120~mitochondrial electron transport, NADH to ubiquinone	3	2.41935	0.033032	784242, 795063, 794064	93	42	13528	10.3902	1	0.944145	40.1471
GOTERM_BP_FAT	GO:0043039~tRNA aminoacylation	3	2.41935	0.0390225	781731, 819048, 796107	93	46	13528	9.48668	1	0.953897	45.5692
GOTERM_BP_FAT	GO:0043038~amino acid activation	3	2.41935	0.0390225	781731, 819048, 796107	93	46	13528	9.48668	1	0.953897	45.5692
GOTERM_BP_FAT	GO:0006418~tRNA aminoacylation for protein translation	3	2.41935	0.0390225	781731, 819048, 796107	93	46	13528	9.48668	1	0.953897	45.5692
GOTERM_BP_FAT	GO:0051346~negative regulation of hydrolase activity	3	2.41935	0.042161	804184, 817830, 808496	93	48	13528	9.0914	1	0.951541	48.2232
GOTERM_BP_FAT	GO:0006399~tRNA metabolic process	4	3.22581	0.0464325	806646, 781731, 819048, 796107	93	118	13528	4.93093	1	0.953239	51.6414
Proteins that are constitutively expressed between S and G2 phases, but are induced by MG132 treatment
Category	Term	Count	%	PValue	Genes	List Total	Pop Hits	Pop Total	Fold Enrichment	Bonferroni	Benjamini	FDR
GOTERM_BP_FAT	GO:0006414~translational elongation	73	62.931	5.94612e-139	823999, 796817, 799749, 777970, 805465, 808990, 791016, 778688, 821732, 785872, 772335, 786531, 809326, 800729, 818676, 822433, 783997, 819005, 796446, 820040, 781689, 785199, 797877, 794927, 789968, 803929, 791681, 786754, 798227, 777984, 790215, 775912, 811161, 790706, 776035, 786934, 782492, 816407, 778568, 796227, 808508, 800698, 823404, 798725, 779157, 789083, 803377, 779090, 801125, 799716,…	112	101	13528	87.3006	3.23469e-136	3.23469e-136	8.66416e-136
GOTERM_BP_FAT	GO:0006412~translation	75	64.6552	1.90798e-94	823999, 796817, 799749, 777970, 805465, 808990, 791016, 778688, 821732, 785872, 772335, 786531, 809326, 800729, 818676, 822433, 783997, 819005, 796446, 820040, 781689, 785199, 797877, 794927, 789968, 803929, 791681, 786754, 798227, 777984, 790215, 775912, 811161, 790706, 776035, 786934, 782492, 796180, 816407, 778568, 796227, 808508, 800698, 823404, 822624, 798725, 779157, 789083, 803377, 779090,…	112	331	13528	27.3684	1.03794e-91	5.18971e-92	2.78014e-91
GOTERM_BP_FAT	GO:0042274~ribosomal small subunit biogenesis	9	7.75862	2.56465e-15	773042, 808508, 784832, 816407, 799749, 805465, 790706, 817032, 795615	112	11	13528	98.8247	1.38911e-12	4.63074e-13	3.71925e-12
GOTERM_BP_FAT	GO:0042254~ribosome biogenesis	17	14.6552	2.77056e-15	773042, 808508, 784832, 799749, 796227, 816407, 777970, 805465, 810885, 777984, 800698, 823404, 785872, 790706, 779569, 817032, 795615	112	122	13528	16.8308	1.5099e-12	3.77476e-13	4.04121e-12
GOTERM_BP_FAT	GO:0016072~rRNA metabolic process	15	12.931	3.69553e-14	773042, 797676, 808508, 799749, 816407, 777970, 784832, 805465, 810885, 777984, 785872, 790706, 779569, 817032, 795615	112	96	13528	18.8728	2.01119e-11	4.02234e-12	5.3868e-11
GOTERM_BP_FAT	GO:0022613~ribonucleoprotein complex biogenesis	18	15.5172	9.21729e-14	773042, 808508, 784832, 777970, 799749, 796227, 816407, 805465, 810885, 777984, 800698, 823404, 785872, 806156, 790706, 779569, 817032, 795615	112	180	13528	12.0786	5.01288e-11	8.35476e-12	1.3427e-10
GOTERM_BP_FAT	GO:0006364~rRNA processing	14	12.069	4.84255e-13	773042, 799749, 816407, 777970, 784832, 808508, 805465, 810885, 777984, 785872, 790706, 779569, 817032, 795615	112	92	13528	18.3804	2.63448e-10	3.76355e-11	7.05647e-10
GOTERM_BP_FAT	GO:0034470~ncRNA processing	14	12.069	4.08044e-09	773042, 799749, 816407, 777970, 784832, 808508, 805465, 810885, 777984, 785872, 790706, 779569, 817032, 795615	112	187	13528	9.04278	2.21976e-06	2.7747e-07	5.94565e-06
GOTERM_BP_FAT	GO:0034660~ncRNA metabolic process	15	12.931	5.54812e-09	773042, 797676, 808508, 799749, 816407, 777970, 784832, 805465, 810885, 777984, 785872, 790706, 779569, 817032, 795615	112	230	13528	7.87733	3.01817e-06	3.35353e-07	8.08423e-06
GOTERM_BP_FAT	GO:0006396~RNA processing	20	17.2414	8.98936e-08	796180, 796817, 773042, 808508, 784832, 777970, 799749, 816407, 805465, 810885, 777984, 785872, 788227, 806156, 790706, 785199, 779569, 817032, 788561, 795615	112	547	13528	4.4163	4.89009e-05	4.8902e-06	0.000130985
GOTERM_BP_FAT	GO:0042273~ribosomal large subunit biogenesis	5	4.31034	8.67973e-07	777970, 810885, 777984, 800698, 785872	112	10	13528	60.3929	0.000472066	4.29243e-05	0.00126473
GOTERM_BP_FAT	GO:0042062~long-term strengthening of neuromuscular junction	4	3.44828	5.31277e-06	809326, 818676, 790215, 779157	112	5	13528	96.6286	0.00288598	0.000240817	0.00774102
GOTERM_BP_FAT	GO:0008582~regulation of synaptic growth at neuromuscular junction	4	3.44828	1.83728e-05	809326, 818676, 790215, 779157	112	7	13528	69.0204	0.00994513	0.000768544	0.0267679
GOTERM_BP_FAT	GO:0030433~ER-associated protein catabolic process	5	4.31034	4.0193e-05	782716, 809326, 818676, 790215, 779157	112	24	13528	25.1637	0.0216281	0.0015606	0.0585497
GOTERM_BP_FAT	GO:0042257~ribosomal subunit assembly	3	2.58621	0.000199096	784832, 800698, 817032	112	3	13528	120.786	0.102659	0.00719525	0.289713
GOTERM_BP_FAT	GO:0051963~regulation of synaptogenesis	4	3.44828	0.000401043	809326, 818676, 790215, 779157	112	18	13528	26.8413	0.196044	0.0135456	0.582777
GOTERM_BP_FAT	GO:0050807~regulation of synapse organization	4	3.44828	0.000642052	809326, 818676, 790215, 779157	112	21	13528	23.0068	0.294881	0.0203425	0.931476
GOTERM_BP_FAT	GO:0043065~positive regulation of apoptosis	12	10.3448	0.000801768	808508, 809326, 810885, 815573, 818676, 816191, 790578, 781597, 790215, 779157, 789968, 788893	112	430	13528	3.37076	0.3536	0.0239495	1.16193
GOTERM_BP_FAT	GO:0043068~positive regulation of programmed cell death	12	10.3448	0.000848715	808508, 809326, 810885, 815573, 818676, 816191, 790578, 781597, 790215, 779157, 789968, 788893	112	433	13528	3.34741	0.369913	0.0240173	1.22958
GOTERM_BP_FAT	GO:0010942~positive regulation of cell death	12	10.3448	0.000881266	808508, 809326, 810885, 815573, 818676, 816191, 790578, 781597, 790215, 779157, 789968, 788893	112	435	13528	3.33202	0.380981	0.0236957	1.27645
GOTERM_BP_FAT	GO:0050803~regulation of synapse structure and activity	4	3.44828	0.000959742	809326, 818676, 790215, 779157	112	24	13528	20.131	0.406875	0.024567	1.38938
GOTERM_BP_FAT	GO:0048742~regulation of skeletal muscle fiber development	4	3.44828	0.00108413	809326, 818676, 790215, 779157	112	25	13528	19.3257	0.445721	0.0264657	1.56813
GOTERM_BP_FAT	GO:0006917~induction of apoptosis	10	8.62069	0.00126499	809326, 810885, 815573, 818676, 816191, 790578, 790215, 779157, 789968, 788893	112	320	13528	3.77455	0.497717	0.029495	1.82749
GOTERM_BP_FAT	GO:0012502~induction of programmed cell death	10	8.62069	0.00129269	809326, 810885, 815573, 818676, 816191, 790578, 790215, 779157, 789968, 788893	112	321	13528	3.76279	0.505239	0.0288943	1.86716
GOTERM_BP_FAT	GO:0048641~regulation of skeletal muscle tissue development	4	3.44828	0.0016818	809326, 818676, 790215, 779157	112	29	13528	16.6601	0.599751	0.0359641	2.4228
GOTERM_BP_FAT	GO:0051153~regulation of striated muscle cell differentiation	4	3.44828	0.00224251	809326, 818676, 790215, 779157	112	32	13528	15.0982	0.705153	0.0458868	3.21834
GOTERM_BP_FAT	GO:0008624~induction of apoptosis by extracellular signals	6	5.17241	0.00227175	809326, 815573, 818676, 790578, 790215, 779157	112	112	13528	6.47066	0.709816	0.0447896	3.25965
GOTERM_BP_FAT	GO:0050806~positive regulation of synaptic transmission	4	3.44828	0.00267351	809326, 818676, 790215, 779157	112	34	13528	14.2101	0.766912	0.0506826	3.82572
GOTERM_BP_FAT	GO:0042255~ribosome assembly	3	2.58621	0.00287619	784832, 800698, 817032	112	10	13528	36.2357	0.79131	0.0525974	4.11012
GOTERM_BP_FAT	GO:0031400~negative regulation of protein modification process	6	5.17241	0.00295622	809326, 818676, 793890, 790215, 803949, 779157	112	119	13528	6.09004	0.800225	0.0522699	4.22219
GOTERM_BP_FAT	GO:0051971~positive regulation of transmission of nerve impulse	4	3.44828	0.00341015	809326, 818676, 790215, 779157	112	37	13528	13.0579	0.844061	0.0581836	4.85562
GOTERM_BP_FAT	GO:0032269~negative regulation of cellular protein metabolic process	7	6.03448	0.00364992	809326, 818676, 793890, 822624, 790215, 803949, 779157	112	180	13528	4.69722	0.863193	0.0602694	5.18861
GOTERM_BP_FAT	GO:0051147~regulation of muscle cell differentiation	4	3.44828	0.00396367	809326, 818676, 790215, 779157	112	39	13528	12.3883	0.884735	0.0633732	5.62272
GOTERM_BP_FAT	GO:0031646~positive regulation of neurological system process	4	3.44828	0.00396367	809326, 818676, 790215, 779157	112	39	13528	12.3883	0.884735	0.0633732	5.62272
GOTERM_BP_FAT	GO:0051248~negative regulation of protein metabolic process	7	6.03448	0.00439665	809326, 818676, 793890, 822624, 790215, 803949, 779157	112	187	13528	4.52139	0.909014	0.0680737	6.21876
GOTERM_BP_FAT	GO:0006413~translational initiation	4	3.44828	0.00593941	805465, 816191, 797877, 789968	112	45	13528	10.7365	0.960862	0.0884334	8.31412
GOTERM_BP_FAT	GO:0044087~regulation of cellular component biogenesis	6	5.17241	0.00625488	809326, 818676, 784200, 790215, 811327, 779157	112	142	13528	5.10362	0.967069	0.0904589	8.73719
GOTERM_BP_FAT	GO:0048638~regulation of developmental growth	4	3.44828	0.00670717	809326, 818676, 790215, 779157	112	47	13528	10.2796	0.974293	0.0942082	9.34057
GOTERM_BP_FAT	GO:0034101~erythrocyte homeostasis	4	3.44828	0.00753133	816407, 799749, 805465, 817032	112	49	13528	9.86006	0.983634	0.102574	10.4305
GOTERM_BP_FAT	GO:0016202~regulation of striated muscle tissue development	4	3.44828	0.00796486	809326, 818676, 790215, 779157	112	50	13528	9.66286	0.987096	0.105548	10.9989
GOTERM_BP_FAT	GO:0048634~regulation of muscle development	4	3.44828	0.00841284	809326, 818676, 790215, 779157	112	51	13528	9.47339	0.989907	0.108543	11.5827
GOTERM_BP_FAT	GO:0043161~proteasomal ubiquitin-dependent protein catabolic process	5	4.31034	0.00985814	782716, 809326, 818676, 790215, 779157	112	102	13528	5.92087	0.995435	0.123177	13.4421
GOTERM_BP_FAT	GO:0010498~proteasomal protein catabolic process	5	4.31034	0.00985814	782716, 809326, 818676, 790215, 779157	112	102	13528	5.92087	0.995435	0.123177	13.4421
GOTERM_BP_FAT	GO:0007411~axon guidance	5	4.31034	0.0116058	809326, 818676, 800698, 790215, 779157	112	107	13528	5.64419	0.998254	0.140326	15.6418
GOTERM_BP_FAT	GO:0043488~regulation of mRNA stability	3	2.58621	0.0138478	812365, 788227, 788561	112	22	13528	16.4708	0.999492	0.16173	18.3876
GOTERM_BP_FAT	GO:0048167~regulation of synaptic plasticity	4	3.44828	0.0155907	809326, 818676, 790215, 779157	112	64	13528	7.54911	0.999806	0.17657	20.4642
GOTERM_BP_FAT	GO:0051436~negative regulation of ubiquitin-protein ligase activity during mitotic cell cycle	4	3.44828	0.0162494	809326, 818676, 790215, 779157	112	65	13528	7.43297	0.999865	0.179671	21.2362
GOTERM_BP_FAT	GO:0031145~anaphase-promoting complex-dependent proteasomal ubiquitin-dependent protein catabolic process	4	3.44828	0.0162494	809326, 818676, 790215, 779157	112	65	13528	7.43297	0.999865	0.179671	21.2362
GOTERM_BP_FAT	GO:0000028~ribosomal small subunit assembly	2	1.72414	0.0163437	784832, 817032	112	2	13528	120.786	0.999872	0.177066	21.3461
GOTERM_BP_FAT	GO:0043487~regulation of RNA stability	3	2.58621	0.0163704	812365, 788227, 788561	112	24	13528	15.0982	0.999874	0.173906	21.3773
GOTERM_BP_FAT	GO:0051352~negative regulation of ligase activity	4	3.44828	0.0176131	809326, 818676, 790215, 779157	112	67	13528	7.21109	0.999937	0.18241	22.8123
GOTERM_BP_FAT	GO:0051444~negative regulation of ubiquitin-protein ligase activity	4	3.44828	0.0176131	809326, 818676, 790215, 779157	112	67	13528	7.21109	0.999937	0.18241	22.8123
GOTERM_BP_FAT	GO:0051437~positive regulation of ubiquitin-protein ligase activity during mitotic cell cycle	4	3.44828	0.0183182	809326, 818676, 790215, 779157	112	68	13528	7.10504	0.999957	0.185561	23.6156
GOTERM_BP_FAT	GO:0022618~ribonucleoprotein complex assembly	4	3.44828	0.0190389	784832, 800698, 806156, 817032	112	69	13528	7.00207	0.999971	0.188719	24.4286
GOTERM_BP_FAT	GO:0051443~positive regulation of ubiquitin-protein ligase activity	4	3.44828	0.0197751	809326, 818676, 790215, 779157	112	70	13528	6.90204	0.999981	0.191883	25.2509
GOTERM_BP_FAT	GO:0051439~regulation of ubiquitin-protein ligase activity during mitotic cell cycle	4	3.44828	0.0205269	809326, 818676, 790215, 779157	112	71	13528	6.80483	0.999987	0.195052	26.0819
GOTERM_BP_FAT	GO:0051351~positive regulation of ligase activity	4	3.44828	0.0220772	809326, 818676, 790215, 779157	112	73	13528	6.6184	0.999995	0.204785	27.7685
GOTERM_BP_FAT	GO:0031397~negative regulation of protein ubiquitination	4	3.44828	0.0228758	809326, 818676, 790215, 779157	112	74	13528	6.52896	0.999997	0.207949	28.6232
GOTERM_BP_FAT	GO:0051438~regulation of ubiquitin-protein ligase activity	4	3.44828	0.0262259	809326, 818676, 790215, 779157	112	78	13528	6.19414	0.999999	0.231151	32.1073
GOTERM_BP_FAT	GO:0051340~regulation of ligase activity	4	3.44828	0.0289019	809326, 818676, 790215, 779157	112	81	13528	5.96473	1	0.24791	34.7757
GOTERM_BP_FAT	GO:0010608~posttranscriptional regulation of gene expression	6	5.17241	0.0298628	791681, 812365, 788227, 822624, 797877, 788561	112	211	13528	3.43466	1	0.251249	35.7098
GOTERM_BP_FAT	GO:0031398~positive regulation of protein ubiquitination	4	3.44828	0.0317174	809326, 818676, 790215, 779157	112	84	13528	5.7517	1	0.260889	37.4776
GOTERM_BP_FAT	GO:0033119~negative regulation of RNA splicing	2	1.72414	0.0403641	803657, 772335	112	5	13528	48.3143	1	0.316064	45.138
GOTERM_BP_FAT	GO:0032268~regulation of cellular protein metabolic process	9	7.75862	0.0411274	791681, 809326, 818676, 793890, 822624, 797877, 790215, 803949, 779157	112	474	13528	2.2934	1	0.316668	45.7705
GOTERM_BP_FAT	GO:0032270~positive regulation of cellular protein metabolic process	6	5.17241	0.0428582	791681, 809326, 818676, 790215, 803949, 779157	112	233	13528	3.11036	1	0.323378	47.1794
GOTERM_BP_FAT	GO:0034622~cellular macromolecular complex assembly	7	6.03448	0.0468983	784832, 796971, 793890, 800698, 806156, 798572, 817032	112	318	13528	2.65881	1	0.34391	50.3367
GOTERM_BP_FAT	GO:0048872~homeostasis of number of cells	4	3.44828	0.0490482	816407, 799749, 805465, 817032	112	100	13528	4.83143	1	0.352261	51.9443
GOTERM_BP_FAT	GO:0031396~regulation of protein ubiquitination	4	3.44828	0.0490482	809326, 818676, 790215, 779157	112	100	13528	4.83143	1	0.352261	51.9443
GOTERM_BP_FAT	GO:0051247~positive regulation of protein metabolic process	6	5.17241	0.0497375	791681, 809326, 818676, 790215, 803949, 779157	112	243	13528	2.98236	1	0.351858	52.4494
Proteins that are constitutively expressed between S and G2 phase, but are repressed by MG132 treatment
Category	Term	Count	%	PValue	Genes	List Total	Pop Hits	Pop Total	Fold Enrichment	Bonferroni	Benjamini	FDR
GOTERM_BP_FAT	GO:0019058~viral infectious cycle	2	11.1111	0.0466561	776404, 782353	16	43	13528	39.3256	0.999933	0.999933	45.0835
GOTERM_BP_FAT	GO:0006397~mRNA processing	3	16.6667	0.0480839	809744, 789485, 802508	16	321	13528	7.90187	0.99995	0.992934	46.1064
Proteins that increased after treatment with MG132
Category	Term	Count	%	PValue	Genes	List Total	Pop Hits	Pop Total	Fold Enrichment	Bonferroni	Benjamini	FDR
GOTERM_BP_FAT	GO:0006414~translational elongation	68	59.1304	5.43629e-130	823999, 796817, 799749, 777970, 805465, 794792, 808990, 791016, 821732, 778688, 785872, 772335, 786531, 800729, 822433, 783997, 819005, 796446, 820040, 781689, 785199, 797877, 794927, 789968, 803929, 791681, 786754, 798227, 777984, 775912, 790706, 776035, 786934, 782492, 816407, 778568, 796227, 808508, 776761, 823404, 800698, 798725, 789083, 779090, 803377, 801125, 799716, 783263, 822027, 807516,…	100	101	13528	91.0796	2.57136e-127	2.57136e-127	7.76736e-127
GOTERM_BP_FAT	GO:0006412~translation	70	60.8696	4.26086e-90	823999, 796817, 799749, 777970, 805465, 794792, 808990, 791016, 821732, 778688, 785872, 772335, 786531, 800729, 822433, 783997, 819005, 796446, 820040, 781689, 785199, 797877, 783803, 794927, 789968, 803929, 791681, 786754, 798227, 777984, 775912, 790706, 776035, 786934, 782492, 816407, 778568, 796227, 808508, 776761, 823404, 800698, 798725, 789083, 779090, 803377, 801125, 799716, 783263, 822027,…	100	331	13528	28.6091	2.01539e-87	1.00769e-87	6.08791e-87
GOTERM_BP_FAT	GO:0042254~ribosome biogenesis	16	13.913	1.00589e-14	825605, 808508, 784832, 799749, 796227, 816407, 777970, 805465, 810885, 777984, 800698, 823404, 785872, 790706, 817032, 795615	100	122	13528	17.7416	4.77873e-12	1.59295e-12	1.44329e-11
GOTERM_BP_FAT	GO:0022613~ribonucleoprotein complex biogenesis	17	14.7826	2.13217e-13	825605, 808508, 784832, 777970, 799749, 796227, 816407, 805465, 810885, 777984, 806454, 800698, 823404, 785872, 790706, 817032, 795615	100	180	13528	12.7764	1.00826e-10	2.52065e-11	3.04567e-10
GOTERM_BP_FAT	GO:0042274~ribosomal small subunit biogenesis	8	6.95652	2.92024e-13	808508, 784832, 816407, 799749, 805465, 790706, 817032, 795615	100	11	13528	98.3855	1.38111e-10	2.76221e-11	4.17189e-10
GOTERM_BP_FAT	GO:0006364~rRNA processing	13	11.3043	2.66611e-12	825605, 799749, 816407, 777970, 784832, 808508, 805465, 810885, 777984, 785872, 790706, 817032, 795615	100	92	13528	19.1157	1.26106e-09	2.10177e-10	3.80931e-09
GOTERM_BP_FAT	GO:0016072~rRNA metabolic process	13	11.3043	4.48187e-12	825605, 799749, 816407, 777970, 784832, 808508, 805465, 810885, 777984, 785872, 790706, 817032, 795615	100	96	13528	18.3192	2.11992e-09	3.02846e-10	6.40368e-09
GOTERM_BP_FAT	GO:0042273~ribosomal large subunit biogenesis	6	5.21739	4.64055e-09	825605, 777970, 810885, 777984, 800698, 785872	100	10	13528	81.168	2.19498e-06	2.74372e-07	6.6304e-06
GOTERM_BP_FAT	GO:0034470~ncRNA processing	13	11.3043	1.10811e-08	825605, 799749, 816407, 777970, 784832, 808508, 805465, 810885, 777984, 785872, 790706, 817032, 795615	100	187	13528	9.40449	5.24133e-06	5.82371e-07	1.58326e-05
GOTERM_BP_FAT	GO:0034660~ncRNA metabolic process	13	11.3043	1.09911e-07	825605, 799749, 816407, 777970, 784832, 808508, 805465, 810885, 777984, 785872, 790706, 817032, 795615	100	230	13528	7.64626	5.19867e-05	5.19879e-06	0.000157041
GOTERM_BP_FAT	GO:0006396~RNA processing	16	13.913	9.71817e-06	825605, 796817, 808508, 784832, 799749, 816407, 777970, 805465, 810885, 806454, 777984, 785872, 790706, 785199, 817032, 795615	100	547	13528	3.957	0.00458617	0.000417796	0.0138844
GOTERM_BP_FAT	GO:0042257~ribosomal subunit assembly	3	2.6087	0.000158295	784832, 800698, 817032	100	3	13528	135.28	0.0721445	0.00622051	0.225933
GOTERM_BP_FAT	GO:0042255~ribosome assembly	3	2.6087	0.00229626	784832, 800698, 817032	100	10	13528	40.584	0.662901	0.0802418	3.2313
GOTERM_BP_FAT	GO:0034101~erythrocyte homeostasis	4	3.47826	0.00548925	816407, 799749, 805465, 817032	100	49	13528	11.0433	0.925991	0.169701	7.56333
GOTERM_BP_FAT	GO:0022618~ribonucleoprotein complex assembly	4	3.47826	0.0140557	784832, 806454, 800698, 817032	100	69	13528	7.84232	0.998764	0.360052	18.3112
GOTERM_BP_FAT	GO:0000028~ribosomal small subunit assembly	2	1.73913	0.0145833	784832, 817032	100	2	13528	135.28	0.99904	0.352278	18.9335
GOTERM_BP_FAT	GO:0065003~macromolecular complex assembly	11	9.56522	0.0234891	816255, 826912, 784832, 777650, 806454, 800698, 798572, 777568, 785947, 795664, 817032	100	665	13528	2.23771	0.999987	0.483845	28.7957
GOTERM_BP_FAT	GO:0034622~cellular macromolecular complex assembly	7	6.08696	0.0291814	826912, 784832, 777650, 806454, 800698, 798572, 817032	100	318	13528	2.97786	0.999999	0.540784	34.5019
GOTERM_BP_FAT	GO:0043933~macromolecular complex subunit organization	11	9.56522	0.0347022	816255, 826912, 784832, 777650, 806454, 800698, 798572, 777568, 785947, 795664, 817032	100	710	13528	2.09589	1	0.584905	39.6272
GOTERM_BP_FAT	GO:0033119~negative regulation of RNA splicing	2	1.73913	0.0360644	803657, 772335	100	5	13528	54.112	1	0.580496	40.8331
GOTERM_BP_FAT	GO:0048872~homeostasis of number of cells	4	3.47826	0.0369218	816407, 799749, 805465, 817032	100	100	13528	5.4112	1	0.571455	41.5806
GOTERM_BP_FAT	GO:0006413~translational initiation	3	2.6087	0.0428165	805465, 797877, 789968	100	45	13528	9.01867	1	0.609701	46.4869
GOTERM_BP_FAT	GO:0034621~cellular macromolecular complex subunit organization	7	6.08696	0.0469586	826912, 784832, 777650, 806454, 800698, 798572, 817032	100	357	13528	2.65255	1	0.628098	49.7022
Proteins that decreased after treatment with MG132
Category	Term	Count	%	PValue	Genes	List Total	Pop Hits	Pop Total	Fold Enrichment	Bonferroni	Benjamini	FDR
GOTERM_BP_FAT	GO:0015031~protein transport	20	15.5039	1.44569e-05	802976, 798593, 791817, 787777, 780575, 785341, 823468, 801222, 794878, 804474, 824736, 781918, 818576, 790372, 789566, 826372, 776066, 784725, 787361, 813630	113	762	13528	3.14217	0.0121133	0.0121133	0.0223416
GOTERM_BP_FAT	GO:0045184~establishment of protein localization	20	15.5039	1.64339e-05	802976, 798593, 791817, 787777, 780575, 785341, 823468, 801222, 794878, 804474, 824736, 781918, 818576, 790372, 789566, 826372, 776066, 784725, 787361, 813630	113	769	13528	3.11357	0.0137583	0.00690299	0.0253965
GOTERM_BP_FAT	GO:0008104~protein localization	21	16.2791	3.29955e-05	802976, 798593, 791817, 787777, 780575, 785341, 823468, 801222, 794878, 804474, 824736, 781918, 818576, 790372, 789566, 826372, 776066, 784725, 787361, 813630, 807581	113	882	13528	2.8504	0.0274324	0.00922903	0.0509843
GOTERM_BP_FAT	GO:0006397~mRNA processing	12	9.30233	7.03359e-05	809744, 819508, 789266, 821458, 792236, 801472, 794033, 784695, 826656, 785604, 791398, 810314	113	321	13528	4.47539	0.0575715	0.0147145	0.108653
GOTERM_BP_FAT	GO:0017038~protein import	8	6.20155	0.000105957	818576, 802976, 791817, 826372, 776066, 801222, 804474, 813630	113	131	13528	7.31095	0.085453	0.0177066	0.163637
GOTERM_BP_FAT	GO:0034613~cellular protein localization	13	10.0775	0.000149818	802976, 791817, 787777, 801222, 824736, 804474, 818576, 790372, 776066, 826372, 787361, 813630, 807581	113	411	13528	3.78666	0.118655	0.020831	0.231302
GOTERM_BP_FAT	GO:0070727~cellular macromolecule localization	13	10.0775	0.000160321	802976, 791817, 787777, 801222, 824736, 804474, 818576, 790372, 776066, 826372, 787361, 813630, 807581	113	414	13528	3.75922	0.126425	0.0191235	0.247498
GOTERM_BP_FAT	GO:0006396~RNA processing	15	11.6279	0.000165676	789266, 821458, 794033, 791398, 810314, 809744, 819508, 788606, 792236, 776719, 801472, 784695, 826656, 785604, 785094	113	547	13528	3.28291	0.13036	0.017308	0.255756
GOTERM_BP_FAT	GO:0033365~protein localization in organelle	8	6.20155	0.000207962	818576, 802976, 791817, 826372, 776066, 801222, 804474, 813630	113	146	13528	6.55983	0.16082	0.0192926	0.320935
GOTERM_BP_FAT	GO:0016071~mRNA metabolic process	12	9.30233	0.000245004	809744, 819508, 789266, 821458, 792236, 801472, 794033, 784695, 826656, 785604, 791398, 810314	113	370	13528	3.88271	0.186625	0.0204445	0.377998
GOTERM_BP_FAT	GO:0006886~intracellular protein transport	12	9.30233	0.0002687	818576, 802976, 790372, 791817, 787777, 826372, 776066, 801222, 804474, 824736, 787361, 813630	113	374	13528	3.84118	0.202716	0.0203844	0.414487
GOTERM_BP_FAT	GO:0046907~intracellular transport	16	12.4031	0.000330249	802976, 816782, 791817, 787777, 801222, 794878, 781918, 824736, 804474, 818576, 790372, 776066, 826372, 794622, 787361, 813630	113	657	13528	2.91548	0.243041	0.0229367	0.509204
GOTERM_BP_FAT	GO:0008380~RNA splicing	10	7.75194	0.000580472	789266, 788606, 821458, 792236, 801472, 784695, 826656, 785604, 791398, 810314	113	284	13528	4.21538	0.387055	0.0369523	0.893401
GOTERM_BP_FAT	GO:0008064~regulation of actin polymerization or depolymerization	5	3.87597	0.0016161	802976, 790191, 826194, 803228, 803182	113	61	13528	9.81285	0.744229	0.0927988	2.46881
GOTERM_BP_FAT	GO:0000377~RNA splicing, via transesterification reactions with bulged adenosine as nucleophile	7	5.42636	0.00169555	789266, 792236, 801472, 784695, 785604, 791398, 810314	113	153	13528	5.47724	0.760825	0.0909641	2.5887
GOTERM_BP_FAT	GO:0000375~RNA splicing, via transesterification reactions	7	5.42636	0.00169555	789266, 792236, 801472, 784695, 785604, 791398, 810314	113	153	13528	5.47724	0.760825	0.0909641	2.5887
GOTERM_BP_FAT	GO:0000398~nuclear mRNA splicing, via spliceosome	7	5.42636	0.00169555	789266, 792236, 801472, 784695, 785604, 791398, 810314	113	153	13528	5.47724	0.760825	0.0909641	2.5887
GOTERM_BP_FAT	GO:0030832~regulation of actin filament length	5	3.87597	0.00182148	802976, 790191, 826194, 803228, 803182	113	63	13528	9.50133	0.784955	0.0915874	2.77844
GOTERM_BP_FAT	GO:0006605~protein targeting	8	6.20155	0.00205534	818576, 802976, 791817, 826372, 776066, 801222, 804474, 813630	113	215	13528	4.45458	0.823501	0.0969937	3.1299
GOTERM_BP_FAT	GO:0007049~cell cycle	15	11.6279	0.00478504	816782, 821458, 819174, 815649, 794878, 790226, 818576, 789566, 801471, 796628, 808423, 789979, 800716, 807581, 825587	113	776	13528	2.31411	0.982464	0.201194	7.1452
GOTERM_BP_FAT	GO:0006606~protein import into nucleus	5	3.87597	0.00561649	818576, 802976, 791817, 776066, 804474	113	86	13528	6.96028	0.991331	0.221119	8.33696
GOTERM_BP_FAT	GO:0051170~nuclear import	5	3.87597	0.00609041	818576, 802976, 791817, 776066, 804474	113	88	13528	6.80209	0.9942	0.227015	9.00984
GOTERM_BP_FAT	GO:0032956~regulation of actin cytoskeleton organization	5	3.87597	0.00633705	802976, 790191, 826194, 803228, 803182	113	89	13528	6.72566	0.995295	0.225236	9.35819
GOTERM_BP_FAT	GO:0032970~regulation of actin filament-based process	5	3.87597	0.00711657	802976, 790191, 826194, 803228, 803182	113	92	13528	6.50635	0.997572	0.239416	10.451
GOTERM_BP_FAT	GO:0032535~regulation of cellular component size	8	6.20155	0.00728133	802976, 790191, 826194, 803228, 788606, 804474, 812449, 803182	113	271	13528	3.53408	0.997889	0.23498	10.6804
GOTERM_BP_FAT	GO:0034504~protein localization in nucleus	5	3.87597	0.00766998	818576, 802976, 791817, 776066, 804474	113	94	13528	6.36792	0.998483	0.236961	11.2193
GOTERM_BP_FAT	GO:0030833~regulation of actin filament polymerization	4	3.10078	0.0100872	802976, 826194, 803228, 803182	113	54	13528	8.86791	0.999806	0.289558	14.5036
GOTERM_BP_FAT	GO:0051693~actin filament capping	3	2.32558	0.0140858	802976, 826194, 803228	113	22	13528	16.325	0.999994	0.368686	19.6881
GOTERM_BP_FAT	GO:0000189~nuclear translocation of MAPK	2	1.55039	0.0164903	818576, 804474	113	2	13528	119.717	0.999999	0.404978	22.6626
GOTERM_BP_FAT	GO:0030835~negative regulation of actin filament depolymerization	3	2.32558	0.0166502	802976, 826194, 803228	113	24	13528	14.9646	0.999999	0.396802	22.8566
GOTERM_BP_FAT	GO:0032271~regulation of protein polymerization	4	3.10078	0.018756	802976, 826194, 803228, 803182	113	68	13528	7.04217	1	0.423278	25.3708
GOTERM_BP_FAT	GO:0030834~regulation of actin filament depolymerization	3	2.32558	0.0208371	802976, 826194, 803228	113	27	13528	13.3019	1	0.446619	27.78
GOTERM_BP_FAT	GO:0030837~negative regulation of actin filament polymerization	3	2.32558	0.0223202	802976, 826194, 803228	113	28	13528	12.8268	1	0.458733	29.4523
GOTERM_BP_FAT	GO:0048193~Golgi vesicle transport	5	3.87597	0.0233864	816782, 787777, 824736, 781918, 787361	113	131	13528	4.56934	1	0.463883	30.632
GOTERM_BP_FAT	GO:0032272~negative regulation of protein polymerization	3	2.32558	0.0238458	802976, 826194, 803228	113	29	13528	12.3845	1	0.460186	31.1346
GOTERM_BP_FAT	GO:0051493~regulation of cytoskeleton organization	5	3.87597	0.0263807	802976, 790191, 826194, 803228, 803182	113	136	13528	4.40135	1	0.484629	33.8473
GOTERM_BP_FAT	GO:0010639~negative regulation of organelle organization	4	3.10078	0.0305153	802976, 826194, 803228, 815649	113	82	13528	5.83984	1	0.525944	38.0583
GOTERM_BP_FAT	GO:0031333~negative regulation of protein complex assembly	3	2.32558	0.0320821	802976, 826194, 803228	113	34	13528	10.5632	1	0.534	39.5876
GOTERM_BP_FAT	GO:0000060~protein import into nucleus, translocation	3	2.32558	0.0320821	818576, 802976, 804474	113	34	13528	10.5632	1	0.534	39.5876
GOTERM_BP_FAT	GO:0006626~protein targeting to mitochondrion	3	2.32558	0.0320821	826372, 801222, 813630	113	34	13528	10.5632	1	0.534	39.5876
GOTERM_BP_FAT	GO:0070585~protein localization in mitochondrion	3	2.32558	0.0320821	826372, 801222, 813630	113	34	13528	10.5632	1	0.534	39.5876
GOTERM_BP_FAT	GO:0033043~regulation of organelle organization	6	4.65116	0.0342325	802976, 790191, 826194, 803228, 815649, 803182	113	217	13528	3.31014	1	0.54779	41.629
GOTERM_BP_FAT	GO:0043254~regulation of protein complex assembly	4	3.10078	0.0386216	802976, 826194, 803228, 803182	113	90	13528	5.32075	1	0.582627	45.5971
GOTERM_BP_FAT	GO:0016044~membrane organization	8	6.20155	0.03887	816782, 787777, 783908, 794622, 823031, 801222, 824736, 787361	113	381	13528	2.51374	1	0.575548	45.814
GOTERM_BP_FAT	GO:0006913~nucleocytoplasmic transport	5	3.87597	0.0405833	818576, 802976, 791817, 776066, 804474	113	156	13528	3.83708	1	0.582359	47.2878
GOTERM_BP_FAT	GO:0051169~nuclear transport	5	3.87597	0.0422019	818576, 802976, 791817, 776066, 804474	113	158	13528	3.78851	1	0.587926	48.6455
GOTERM_BP_FAT	GO:0043242~negative regulation of protein complex disassembly	3	2.32558	0.0451813	802976, 826194, 803228	113	41	13528	8.75977	1	0.604648	51.0598
GOTERM_BP_FAT	GO:0016192~vesicle-mediated transport	10	7.75194	0.0493756	779833, 816782, 819403, 787777, 823468, 794622, 823031, 824736, 781918, 787361	113	576	13528	2.07842	1	0.629427	54.279
