# Supplementary material for: Cell Cycle-Regulated Protein Abundance Changes in Synchronously Proliferating HeLa Cells Include Regulation of Pre-mRNA Splicing Proteins
Source: PLoS One. 2013 Mar 8;8(3):e58456. doi: 10.1371/journal.pone.0058456 (PMC3592840; doi:10.1371/journal.pone.0058456)
Supplement: Table S6 — Peptide IDs and quantitation ratios for both datasets. (XLS) [file pone.0058456.s010.xls]

## Sheet: Table of Contents
Supplementary Table 6. Complete list of peptides identified in both datasets.
Sheet	Title	Description
1	MaxQuant Peptide List G1S	List of peptides identified in the G1 to S dataset using the MaxQuant software
2	PD Peptide List G1S	List of peptides identified in the G1 to S dataset using the Proteome Discoverer software
3	MaxQuant Peptide List SG2	List of peptides identified in the S to G2 dataset using the MaxQuant software
4	PD Peptide List SG2	List of peptides identified in the S to G2 dataset using the Proteome Discoverer software

## Sheet: 1. MaxQuant Peptide List G1S
id	Protein Group IDs	Peptide ID	Mod. Peptide ID	MS/MS IDs	AIF MS/MS IDs	Carbamidomethyl (C) Site IDs	Oxidation (M) Site IDs	Sequence	Length	K Count	R Count	Modifications	Modified Sequence	Carbamidomethyl (C) Probabilities	Oxidation (M) Probabilities	Carbamidomethyl (C) Score Diffs	Oxidation (M) Score Diffs	Acetyl (Protein N-term)	Carbamidomethyl (C)	Oxidation (M)	Proteins	Leading Proteins	Leading Razor Protein	Gene Names	Protein Names	Protein Descriptions	Uniprot	Type	Labeling State	Raw File	Charge	Ratio M/L	Ratio H/L	m/z	Mass	Resolution	Uncalibrated - Calibrated m/z [ppm]	Mass Error [ppm]	Uncalibrated Mass Error [ppm]	Retention Time	Retention Length	Calibrated Retention Time	Retention Time Calibration	Match Time Difference	PIF	Fraction of total spectrum	Base peak fraction	PEP	MS/MS Count
6135	0	2663	2797	16408;16409;16410;16411;16412;16413				FVAGVGANSK	10	1	0	Unmodified	_FVAGVGANSK_					0	0	0	A4D1E9	A4D1E9	A4D1E9	GTPBP10;OBGH2;UG0751c10	GTP-binding protein 10;Protein obg homolog 2	>sp|A4D1E9|GTPBA_HUMAN GTP-binding protein 10 OS=Homo sapiens GN=GTPBP10 PE=1 SV=1		MULTI-MSMS		020510_G1S_20	2	0.52755	0.56299	475.259	948.503	62488.1	-2.3127	0.65068	-1.662	26.984	0.88819	26.984	-1.9073e-06		0	0	0	0.013034	6
10003	0	4208	4423	26776;26777				IGGEGGKGGDVWVVAQNR	18	1	1	Unmodified	_IGGEGGKGGDVWVVAQNR_					0	0	0	A4D1E9	A4D1E9	A4D1E9	GTPBP10;OBGH2;UG0751c10	GTP-binding protein 10;Protein obg homolog 2	>sp|A4D1E9|GTPBA_HUMAN GTP-binding protein 10 OS=Homo sapiens GN=GTPBP10 PE=1 SV=1		MULTI-MSMS		020510_G1S_20	3	0.37845	0.44801	600.311	1797.91	52914.9	-3.0975	-0.24386	-3.3414	47.588	0.47329	47.588	0		0	0	0	0.004241	2
28	1	12	13	73;74;75;76;77		0		AAAEAGGDDARCVR	14	0	2	Acetyl (Protein N-term),Carbamidomethyl (C)	_(ac)AAAEAGGDDARC(ca)VR_	AAAEAGGDDARC(1)VR		AAAEAGGDDARC(142.97)VR		1	1	0	A6NDG6	A6NDG6	A6NDG6	PGP	Phosphoglycolate phosphatase	>sp|A6NDG6|PGP_HUMAN Phosphoglycolate phosphatase OS=Homo sapiens GN=PGP PE=1 SV=1		MULTI-MSMS		020510_G1S_23	2	1.0031	0.81686	730.831	1459.65	47685.7	-2.2394	-0.2448	-2.4842	29.076	0.64922	29.076	0		0	0	0	4.3003e-10	5
5587	1	2431	2552	14986;14987;14988;14989		1		FIAGTGCIVR	10	0	1	Carbamidomethyl (C)	_FIAGTGC(ca)IVR_	FIAGTGC(1)IVR		FIAGTGC(138.4)IVR		0	1	0	A6NDG6	A6NDG6	A6NDG6	PGP	Phosphoglycolate phosphatase	>sp|A6NDG6|PGP_HUMAN Phosphoglycolate phosphatase OS=Homo sapiens GN=PGP PE=1 SV=1		MULTI-MSMS		020510_G1S_23	2	0.88173	0.78866	547.295	1092.58	55534.6	-2.0043	0.15097	-1.8533	48.4	0.85157	48.4	-3.8147e-06		0	0	0	0.000283	4
6534	1	2828	2971	17501;17502;17503;17504				GETAVPGAPEAIR	13	0	1	Unmodified	_GETAVPGAPEAIR_					0	0	0	A6NDG6	A6NDG6	A6NDG6	PGP	Phosphoglycolate phosphatase	>sp|A6NDG6|PGP_HUMAN Phosphoglycolate phosphatase OS=Homo sapiens GN=PGP PE=1 SV=1		MULTI-MSMS		020510_G1S_23	2	0.99206	0.64804	634.336	1266.66	52298.9	-1.874	-0.56623	-2.4403	43.52	0.52779	43.52	0		0	0	0	0.011129	4
9977	1	4200	4414	26717;26718;26719;26720				IGFITNNSSK	10	1	0	Unmodified	_IGFITNNSSK_					0	0	0	A6NDG6	A6NDG6	A6NDG6	PGP	Phosphoglycolate phosphatase	>sp|A6NDG6|PGP_HUMAN Phosphoglycolate phosphatase OS=Homo sapiens GN=PGP PE=1 SV=1		MULTI-MSMS		020510_G1S_23	2	0.728	0.72945	540.788	1079.56	56359.8	-2.3003	0.70787	-1.5925	41.737	1.0425	41.737	0		0	0	0	0.014313	4
65	2	29	32	193;194;195;196				AAAVSSVVR	9	0	1	Acetyl (Protein N-term)	_(ac)AAAVSSVVR_					1	0	0	A6NDU8	A6NDU8	A6NDU8	C5orf51	UPF0600 protein C5orf51	>sp|A6NDU8|CE051_HUMAN UPF0600 protein C5orf51 OS=Homo sapiens GN=C5orf51 PE=1 SV=1		MULTI-MSMS		020510_G1S_21	2	1.1719	0.94246	451.259	900.503	62649.2	-1.2862	0.215	-1.0712	48.385	0.73738	48.385	0		0	0	0	0.026277	4
3389	4	1418	1490	9345		2;3	0	CDPRIGKYMACCIIYR	16	1	2	2 Carbamidomethyl (C),Oxidation (M)	_C(ca)DPRIGKYM(ox)AC(ca)CIIYR_	C(0.804)DPRIGKYMAC(0.76)C(0.435)IIYR	CDPRIGKYM(1)ACCIIYR	C(4.6)DPRIGKYMAC(3.73)C(-3.73)IIYR	CDPRIGKYM(12.52)ACCIIYR	0	2	1	A6NHL2	A6NHL2	A6NHL2	TUBAL3	Tubulin alpha chain-like 3	>sp|A6NHL2|TBAL3_HUMAN Tubulin alpha chain-like 3 OS=Homo sapiens GN=TUBAL3 PE=1 SV=2		MULTI-SECPEP		013011_G1S_1	3	0.38552	0.3451	678.984	2033.93	50039	-3.2491	4913.1	4909.8	42.764	1.3267	42.764	0		0	0	0	1.1909	1
9149	5	3867	4066	24550;24551				ICEIQGIQDAR	11	0	1	Unmodified	_ICEIQGIQDAR_					0	0	0	A6NK58	A6NK58	A6NK58	LIPT2	Lipoate-protein ligase B;Lipoyl/octanoyl transferase;Octanoyl-[acyl-carrier-protein]-protein N-octanoyltransferase;Putative lipoyltransferase 2, mitochondrial	>sp|A6NK58|LIPT2_HUMAN Putative lipoyltransferase 2, mitochondrial OS=Homo sapiens GN=LIPT2 PE=3 SV=1		MULTI-MSMS		020510_G1S_25	2	0.92133	0.78804	623.316	1244.62	26639.7	1.8244	-1.6538	0.1706	46.934	0.53659	46.934	0		0	0	0	0.019693	2
25373	6	10704	11349	67508				YIAGEVAESADIAR	14	0	1	Unmodified	_YIAGEVAESADIAR_					0	0	0	A6NKF1	A6NKF1	A6NKF1	SAC3D1;SHD1	SAC3 domain-containing protein 1;SAC3 homology domain-containing protein 1	>sp|A6NKF1|SAC31_HUMAN SAC3 domain-containing protein 1 OS=Homo sapiens GN=SAC3D1 PE=1 SV=2		MULTI-SECPEP		020510_G1S_21	2	0.63816	0.52807	732.87	1463.73	47564.3	-1.7204	0.37402	-1.3464	51.021	0.54083	51.021	0		0	0	0	0.00072111	1
12863	7	5335	5615	34669;34670;34671				IQVIQQQADDAEER	14	0	1	Unmodified	_IQVIQQQADDAEER_					0	0	0	A6NL28	A6NL28	A6NL28		Putative tropomyosin alpha-3 chain-like protein	>sp|A6NL28|TPM3L_HUMAN Putative tropomyosin alpha-3 chain-like protein OS=Homo sapiens PE=5 SV=2		MULTI-MSMS		020510_G1S_25	2	0.95476	0.81142	821.905	1641.8	23054.2	-1.9003	0.42161	-1.4787	23.063	0.40486	23.063	0		0	0	0	1.386e-86	3
12864	7	5336	5616	34672				IQVIQQQADDAEERAER	17	0	2	Unmodified	_IQVIQQQADDAEERAER_					0	0	0	A6NL28	A6NL28	A6NL28		Putative tropomyosin alpha-3 chain-like protein	>sp|A6NL28|TPM3L_HUMAN Putative tropomyosin alpha-3 chain-like protein OS=Homo sapiens PE=5 SV=2		MULTI-MSMS		020510_G1S_25	3	1.0754	0.80318	666.999	1997.98	25775.6	-1.3212	0.44236	-0.87889	24.979	0.31234	24.979	0		0	0	0	2.4294e-12	1
15621	8	6553	6916	41790;41791		4	2	MHKEGYNKINQCR	13	2	1	Carbamidomethyl (C),Oxidation (M)	_M(ox)HKEGYNKINQC(ca)R_	MHKEGYNKINQC(1)R	M(1)HKEGYNKINQCR	MHKEGYNKINQC(78.69)R	M(78.69)HKEGYNKINQCR	0	1	1	A6NN14	A6NN14	A6NN14	ZNF729	Zinc finger protein 729	>sp|A6NN14|ZN729_HUMAN Zinc finger protein 729 OS=Homo sapiens GN=ZNF729 PE=2 SV=3		ISO-MSMS	0	020510_G1S_16	2	NaN	0.091187	847.399	1692.78	NaN	NaN	0.65796	NaN	38.319	0.38467	38.319	0		0	0	0	0.078471	2
255	49	144	150	684;685;686				AASAATAAPTATPAAQESGTIPK	23	1	0	Unmodified	_AASAATAAPTATPAAQESGTIPK_					0	0	0	O00116	O00116	O00116	AAG5;AGPS	Aging-associated gene 5 protein;Alkyldihydroxyacetonephosphate synthase, peroxisomal;Alkylglycerone-phosphate synthase	>sp|O00116|ADAS_HUMAN Alkyldihydroxyacetonephosphate synthase, peroxisomal OS=Homo sapiens GN=AGPS PE=1 SV=1		MULTI-MSMS		020510_G1S_9	2	0.73182	0.80588	1042.04	2082.06	42365.4	-2.6346	-0.1863	-2.8209	35.099	0.4661	35.099	3.8147e-06		0	0	0	2.2747e-98	3
5821	49	2525	2652	15553;15554;15555;15556;15557				FKGFDPNQISVATIIFEGDREK	22	2	1	Unmodified	_FKGFDPNQISVATIIFEGDREK_					0	0	0	O00116	O00116	O00116	AAG5;AGPS	Aging-associated gene 5 protein;Alkyldihydroxyacetonephosphate synthase, peroxisomal;Alkylglycerone-phosphate synthase	>sp|O00116|ADAS_HUMAN Alkyldihydroxyacetonephosphate synthase, peroxisomal OS=Homo sapiens GN=AGPS PE=1 SV=1		MULTI-MSMS		020510_G1S_8	3	0.66864	0.6148	837.767	2510.28	45279.6	0.088588	0.32581	0.4144	80.87	0.53703	80.87	0		0	0	0	6.9758e-10	5
17687	49	7463	7941	47231;47232;47233				RAASAATAAPTATPAAQESGTIPK	24	1	1	Unmodified	_RAASAATAAPTATPAAQESGTIPK_					0	0	0	O00116	O00116	O00116	AAG5;AGPS	Aging-associated gene 5 protein;Alkyldihydroxyacetonephosphate synthase, peroxisomal;Alkylglycerone-phosphate synthase	>sp|O00116|ADAS_HUMAN Alkyldihydroxyacetonephosphate synthase, peroxisomal OS=Homo sapiens GN=AGPS PE=1 SV=1		MULTI-MSMS		020510_G1S_9	3	0.6747	0.71896	747.061	2238.16	48333.3	-2.1162	0.26855	-1.8477	32.553	0.49101	32.553	0		0	0	0	7.4645e-25	3
23944	49	10037	10655	63675				VIQHEKQVYDIAAK	14	2	0	Unmodified	_VIQHEKQVYDIAAK_					0	0	0	O00116	O00116	O00116	AAG5;AGPS	Aging-associated gene 5 protein;Alkyldihydroxyacetonephosphate synthase, peroxisomal;Alkylglycerone-phosphate synthase	>sp|O00116|ADAS_HUMAN Alkyldihydroxyacetonephosphate synthase, peroxisomal OS=Homo sapiens GN=AGPS PE=1 SV=1		MULTI-MSMS		020510_G1S_9	3	0.71362	0.7273	547.97	1640.89	55745.2	-1.6749	0.031624	-1.6432	31.147	1.065	31.147	-1.9073e-06		0	0	0	0.0030732	1
3432	50	1443	1516	9449		48		CMAIAQIIVEQNFPAIAIHR	20	0	1	Carbamidomethyl (C)	_C(ca)MAIAQIIVEQNFPAIAIHR_	C(1)MAIAQIIVEQNFPAIAIHR		C(159.22)MAIAQIIVEQNFPAIAIHR		0	1	0	O00148	O00148	O00148	DDX39	ATP-dependent RNA helicase DDX39;DEAD box protein 39;Nuclear RNA helicase URH49	>sp|O00148|DDX39_HUMAN ATP-dependent RNA helicase DDX39 OS=Homo sapiens GN=DDX39 PE=1 SV=2		ISO-MSMS	0	020510_G1S_15	3	0.83223	0.65574	765.742	2294.2	NaN	NaN	2.9206	NaN	84.859	0.40993	84.859	0		0	0	0	7.8933e-14	1
10494	50	4408	4628	28228				IIAIVRNR	8	0	2	Unmodified	_IIAIVRNR_					0	0	0	O00148	O00148	O00148	DDX39	ATP-dependent RNA helicase DDX39;DEAD box protein 39;Nuclear RNA helicase URH49	>sp|O00148|DDX39_HUMAN ATP-dependent RNA helicase DDX39 OS=Homo sapiens GN=DDX39 PE=1 SV=2		MULTI-MSMS		020510_G1S_25	3	0.78711	0.68129	318.878	953.613	36854.5	-0.99134	0.40916	-0.58218	23.16	0.43549	23.16	0		0	0	0	0.47376	1
15009	50	6259	6579	40204		49		KNCPHVVVGTPGR	13	1	1	Carbamidomethyl (C)	_KNC(ca)PHVVVGTPGR_	KNC(1)PHVVVGTPGR		KNC(81.62)PHVVVGTPGR		0	1	0	O00148	O00148	O00148	DDX39	ATP-dependent RNA helicase DDX39;DEAD box protein 39;Nuclear RNA helicase URH49	>sp|O00148|DDX39_HUMAN ATP-dependent RNA helicase DDX39 OS=Homo sapiens GN=DDX39 PE=1 SV=2		MULTI-MSMS		020510_G1S_15	3	0.59915	0.64927	474.254	1419.74	61502	-1.7143	-0.45648	-2.1708	23.304	0.56884	23.304	0		0	0	0	0.0010413	1
16148	50	6750	7191	43249;43250;43251		49		NCPHVVVGTPGR	12	0	1	Carbamidomethyl (C)	_NC(ca)PHVVVGTPGR_	NC(1)PHVVVGTPGR		NC(104.43)PHVVVGTPGR		0	1	0	O00148	O00148	O00148	DDX39	ATP-dependent RNA helicase DDX39;DEAD box protein 39;Nuclear RNA helicase URH49	>sp|O00148|DDX39_HUMAN ATP-dependent RNA helicase DDX39 OS=Homo sapiens GN=DDX39 PE=1 SV=2		MULTI-MSMS		020510_G1S_15	3	0.81151	0.69139	431.556	1291.65	64060.7	-2.2039	0.31025	-1.8937	27.054	1.2244	27.054	0		0	0	0	0.0027679	3
16149	50	6750	7191	43252		49		NCPHVVVGTPGR	12	0	1	Carbamidomethyl (C)	_NC(ca)PHVVVGTPGR_	NC(1)PHVVVGTPGR		NC(125.72)PHVVVGTPGR		0	1	0	O00148	O00148	O00148	DDX39	ATP-dependent RNA helicase DDX39;DEAD box protein 39;Nuclear RNA helicase URH49	>sp|O00148|DDX39_HUMAN ATP-dependent RNA helicase DDX39 OS=Homo sapiens GN=DDX39 PE=1 SV=2		MSMS	0	020510_G1S_15	2			646.83	1291.65	NaN	NaN	NaN	NaN	27.137	NaN	27.137	0		0	0	0	2.8762e-05	1
24230	50	10180	10806	64475			43	VNIVFNYDMPEDSDTYIHR	19	0	1	Oxidation (M)	_VNIVFNYDM(ox)PEDSDTYIHR_		VNIVFNYDM(1)PEDSDTYIHR		VNIVFNYDM(60.47)PEDSDTYIHR	0	0	1	O00148	O00148	O00148	DDX39	ATP-dependent RNA helicase DDX39;DEAD box protein 39;Nuclear RNA helicase URH49	>sp|O00148|DDX39_HUMAN ATP-dependent RNA helicase DDX39 OS=Homo sapiens GN=DDX39 PE=1 SV=2		MULTI-MSMS		020510_G1S_15	3	0.84539	0.57775	782.023	2343.05	46818.6	-1.6694	-0.8329	-2.5023	58.697	0.58698	58.697	0		0	0	0	0.013195	1
24231	50	10180	10807	64476				VNIVFNYDMPEDSDTYIHR	19	0	1	Unmodified	_VNIVFNYDMPEDSDTYIHR_					0	0	0	O00148	O00148	O00148	DDX39	ATP-dependent RNA helicase DDX39;DEAD box protein 39;Nuclear RNA helicase URH49	>sp|O00148|DDX39_HUMAN ATP-dependent RNA helicase DDX39 OS=Homo sapiens GN=DDX39 PE=1 SV=2		MULTI-MSMS		020510_G1S_15	3	0.74105	0.7218	776.692	2327.05	47172.2	-1.2317	-0.034163	-1.2659	63.781	0.80372	63.781	0		0	0	0	1.2558e-08	1
3628	50;886	1520	1597	9986;9987;9988				DFIIKPEIIR	10	1	1	Unmodified	_DFIIKPEIIR_					0	0	0	O00148;Q13838	O00148;Q13838	O00148	DDX39;BAT1;UAP56	ATP-dependent RNA helicase DDX39;DEAD box protein 39;Nuclear RNA helicase URH49;56 kDa U2AF65-associated protein;ATP-dependent RNA helicase p47;DEAD box protein UAP56;HLA-B-associated transcript 1 protein;Spliceosome RNA helicase BAT1	>sp|O00148|DDX39_HUMAN ATP-dependent RNA helicase DDX39 OS=Homo sapiens GN=DDX39 PE=1 SV=2;>sp|Q13838|UAP56_HUMAN Spliceosome RNA helicase BAT1 OS=Homo sapiens GN=BAT1 PE=1 SV=1		MULTI-MSMS		020510_G1S_15	2	0.48528	0.53668	622.374	1242.73	51719.8	-1.3825	0.76529	-0.61721	62.554	0.68358	62.554	-3.8147e-06		0	0	0	0.0010653	3
4209	50;886	1792	1885	11471;11472;11473				DVQEIFR	7	0	1	Unmodified	_DVQEIFR_					0	0	0	O00148;Q13838	O00148;Q13838	O00148	DDX39;BAT1;UAP56	ATP-dependent RNA helicase DDX39;DEAD box protein 39;Nuclear RNA helicase URH49;56 kDa U2AF65-associated protein;ATP-dependent RNA helicase p47;DEAD box protein UAP56;HLA-B-associated transcript 1 protein;Spliceosome RNA helicase BAT1	>sp|O00148|DDX39_HUMAN ATP-dependent RNA helicase DDX39 OS=Homo sapiens GN=DDX39 PE=1 SV=2;>sp|Q13838|UAP56_HUMAN Spliceosome RNA helicase BAT1 OS=Homo sapiens GN=BAT1 PE=1 SV=1		MULTI-MSMS		020510_G1S_15	2	0.69622	0.59922	453.738	905.461	61994.9	-2.1983	0.15678	-2.0416	43.744	1.5842	43.744	0		0	0	0	0.017597	3
4551	50;886	1956	2053	12326;12327				EIAFQISK	8	1	0	Unmodified	_EIAFQISK_					0	0	0	O00148;Q13838	O00148;Q13838	O00148	DDX39;BAT1;UAP56	ATP-dependent RNA helicase DDX39;DEAD box protein 39;Nuclear RNA helicase URH49;56 kDa U2AF65-associated protein;ATP-dependent RNA helicase p47;DEAD box protein UAP56;HLA-B-associated transcript 1 protein;Spliceosome RNA helicase BAT1	>sp|O00148|DDX39_HUMAN ATP-dependent RNA helicase DDX39 OS=Homo sapiens GN=DDX39 PE=1 SV=2;>sp|Q13838|UAP56_HUMAN Spliceosome RNA helicase BAT1 OS=Homo sapiens GN=BAT1 PE=1 SV=1		MULTI-MSMS		020510_G1S_15	2	0.58709	0.60027	468.263	934.512	61916.1	-2.4476	-0.0228	-2.4704	45.118	1.0564	45.118	0		0	0	0	0.018798	2
4552	50;886	1957	2054	12328;12329;12330;12331;12332				EIAFQISKEYER	12	1	1	Unmodified	_EIAFQISKEYER_					0	0	0	O00148;Q13838	O00148;Q13838	O00148	DDX39;BAT1;UAP56	ATP-dependent RNA helicase DDX39;DEAD box protein 39;Nuclear RNA helicase URH49;56 kDa U2AF65-associated protein;ATP-dependent RNA helicase p47;DEAD box protein UAP56;HLA-B-associated transcript 1 protein;Spliceosome RNA helicase BAT1	>sp|O00148|DDX39_HUMAN ATP-dependent RNA helicase DDX39 OS=Homo sapiens GN=DDX39 PE=1 SV=2;>sp|Q13838|UAP56_HUMAN Spliceosome RNA helicase BAT1 OS=Homo sapiens GN=BAT1 PE=1 SV=1		MULTI-MSMS		020510_G1S_15	3	0.64667	0.58282	504.928	1511.76	58101.3	-1.8077	-0.53249	-2.3402	48.172	1.318	48.172	-3.8147e-06		0	0	0	0.044772	5
4553	50;886	1957	2054	12333;12334;12335;12336				EIAFQISKEYER	12	1	1	Unmodified	_EIAFQISKEYER_					0	0	0	O00148;Q13838	O00148;Q13838	O00148	DDX39;BAT1;UAP56	ATP-dependent RNA helicase DDX39;DEAD box protein 39;Nuclear RNA helicase URH49;56 kDa U2AF65-associated protein;ATP-dependent RNA helicase p47;DEAD box protein UAP56;HLA-B-associated transcript 1 protein;Spliceosome RNA helicase BAT1	>sp|O00148|DDX39_HUMAN ATP-dependent RNA helicase DDX39 OS=Homo sapiens GN=DDX39 PE=1 SV=2;>sp|Q13838|UAP56_HUMAN Spliceosome RNA helicase BAT1 OS=Homo sapiens GN=BAT1 PE=1 SV=1		MULTI-MSMS		020510_G1S_15	2	0.61548	0.59351	756.888	1511.76	47758	-2.2096	-0.50486	-2.7145	48.171	0.43416	48.171	0		0	0	0	1.4885e-34	4
6916	50;886	2970	3120	18475;18476				GIAITFVSDENDAK	14	1	0	Unmodified	_GIAITFVSDENDAK_					0	0	0	O00148;Q13838	O00148;Q13838	O00148	DDX39;BAT1;UAP56	ATP-dependent RNA helicase DDX39;DEAD box protein 39;Nuclear RNA helicase URH49;56 kDa U2AF65-associated protein;ATP-dependent RNA helicase p47;DEAD box protein UAP56;HLA-B-associated transcript 1 protein;Spliceosome RNA helicase BAT1	>sp|O00148|DDX39_HUMAN ATP-dependent RNA helicase DDX39 OS=Homo sapiens GN=DDX39 PE=1 SV=2;>sp|Q13838|UAP56_HUMAN Spliceosome RNA helicase BAT1 OS=Homo sapiens GN=BAT1 PE=1 SV=1		MULTI-MSMS		020510_G1S_15	2	0.63628	0.63392	740.37	1478.73	47831.7	-1.8087	1.1034	-0.70534	53.993	1.4379	53.993	0		0	0	0	5.3652e-40	2
7719	50;886	3307	3474	20673				GSYVSIHSSGFR	12	0	1	Unmodified	_GSYVSIHSSGFR_					0	0	0	O00148;Q13838	O00148;Q13838	O00148	DDX39;BAT1;UAP56	ATP-dependent RNA helicase DDX39;DEAD box protein 39;Nuclear RNA helicase URH49;56 kDa U2AF65-associated protein;ATP-dependent RNA helicase p47;DEAD box protein UAP56;HLA-B-associated transcript 1 protein;Spliceosome RNA helicase BAT1	>sp|O00148|DDX39_HUMAN ATP-dependent RNA helicase DDX39 OS=Homo sapiens GN=DDX39 PE=1 SV=2;>sp|Q13838|UAP56_HUMAN Spliceosome RNA helicase BAT1 OS=Homo sapiens GN=BAT1 PE=1 SV=1		MULTI-MSMS		020510_G1S_15	2	0.67075	0.48606	648.82	1295.63	51518.8	-2.8044	0.098603	-2.7058	35.984	0.8521	35.984	0		0	0	0	1.6075e-06	1
7720	50;886	3308	3475	20674				GSYVSIHSSGFRDFIIKPEIIR	22	1	2	Unmodified	_GSYVSIHSSGFRDFIIKPEIIR_					0	0	0	O00148;Q13838	O00148;Q13838	O00148	DDX39;BAT1;UAP56	ATP-dependent RNA helicase DDX39;DEAD box protein 39;Nuclear RNA helicase URH49;56 kDa U2AF65-associated protein;ATP-dependent RNA helicase p47;DEAD box protein UAP56;HLA-B-associated transcript 1 protein;Spliceosome RNA helicase BAT1	>sp|O00148|DDX39_HUMAN ATP-dependent RNA helicase DDX39 OS=Homo sapiens GN=DDX39 PE=1 SV=2;>sp|Q13838|UAP56_HUMAN Spliceosome RNA helicase BAT1 OS=Homo sapiens GN=BAT1 PE=1 SV=1		MULTI-MSMS		020510_G1S_12	4	0.51203	0.56341	631.095	2520.35	51625.2	-1.246	0.95251	-0.29353	70.466	0.685	70.466	0		0	0	0	0.4987	1
7721	50;886	3308	3475	20675;20676;20677;20678;20679				GSYVSIHSSGFRDFIIKPEIIR	22	1	2	Unmodified	_GSYVSIHSSGFRDFIIKPEIIR_					0	0	0	O00148;Q13838	O00148;Q13838	O00148	DDX39;BAT1;UAP56	ATP-dependent RNA helicase DDX39;DEAD box protein 39;Nuclear RNA helicase URH49;56 kDa U2AF65-associated protein;ATP-dependent RNA helicase p47;DEAD box protein UAP56;HLA-B-associated transcript 1 protein;Spliceosome RNA helicase BAT1	>sp|O00148|DDX39_HUMAN ATP-dependent RNA helicase DDX39 OS=Homo sapiens GN=DDX39 PE=1 SV=2;>sp|Q13838|UAP56_HUMAN Spliceosome RNA helicase BAT1 OS=Homo sapiens GN=BAT1 PE=1 SV=1		MULTI-MSMS		020510_G1S_15	4	0.62585	0.58368	631.095	2520.35	51724.5	-1.493	0.28354	-1.2095	68.09	1.5258	68.09	0		0	0	0	0.010638	5
7722	50;886	3308	3475	20680				GSYVSIHSSGFRDFIIKPEIIR	22	1	2	Unmodified	_GSYVSIHSSGFRDFIIKPEIIR_					0	0	0	O00148;Q13838	O00148;Q13838	O00148	DDX39;BAT1;UAP56	ATP-dependent RNA helicase DDX39;DEAD box protein 39;Nuclear RNA helicase URH49;56 kDa U2AF65-associated protein;ATP-dependent RNA helicase p47;DEAD box protein UAP56;HLA-B-associated transcript 1 protein;Spliceosome RNA helicase BAT1	>sp|O00148|DDX39_HUMAN ATP-dependent RNA helicase DDX39 OS=Homo sapiens GN=DDX39 PE=1 SV=2;>sp|Q13838|UAP56_HUMAN Spliceosome RNA helicase BAT1 OS=Homo sapiens GN=BAT1 PE=1 SV=1		MULTI-MSMS		020510_G1S_15	3	0.56397	0.57076	841.124	2520.35	44689.5	-1.5811	0.15366	-1.4275	68.084	0.97752	68.084	0		0	0	0	0.12746	1
11666	50;886	4829	5068	31388				IIVATNIFGR	10	0	1	Unmodified	_IIVATNIFGR_					0	0	0	O00148;Q13838	O00148;Q13838	O00148	DDX39;BAT1;UAP56	ATP-dependent RNA helicase DDX39;DEAD box protein 39;Nuclear RNA helicase URH49;56 kDa U2AF65-associated protein;ATP-dependent RNA helicase p47;DEAD box protein UAP56;HLA-B-associated transcript 1 protein;Spliceosome RNA helicase BAT1	>sp|O00148|DDX39_HUMAN ATP-dependent RNA helicase DDX39 OS=Homo sapiens GN=DDX39 PE=1 SV=2;>sp|Q13838|UAP56_HUMAN Spliceosome RNA helicase BAT1 OS=Homo sapiens GN=BAT1 PE=1 SV=1		MULTI-MSMS		013011_G1S_1	2	0.55434	0.53249	552.332	1102.65	56067.1	-1.5881	-0.34627	-1.9344	58.126	1.5154	58.126	0		0	0	0	0.15262	1
11667	50;886	4829	5068	31389;31390				IIVATNIFGR	10	0	1	Unmodified	_IIVATNIFGR_					0	0	0	O00148;Q13838	O00148;Q13838	O00148	DDX39;BAT1;UAP56	ATP-dependent RNA helicase DDX39;DEAD box protein 39;Nuclear RNA helicase URH49;56 kDa U2AF65-associated protein;ATP-dependent RNA helicase p47;DEAD box protein UAP56;HLA-B-associated transcript 1 protein;Spliceosome RNA helicase BAT1	>sp|O00148|DDX39_HUMAN ATP-dependent RNA helicase DDX39 OS=Homo sapiens GN=DDX39 PE=1 SV=2;>sp|Q13838|UAP56_HUMAN Spliceosome RNA helicase BAT1 OS=Homo sapiens GN=BAT1 PE=1 SV=1		ISO-MSMS	0	013011_G1S_2	2	0.65425	0.52917	552.332	1102.65	NaN	NaN	-0.25675	NaN	59.165	1.2412	59.165	0		0	0	0	0.062413	2
11668	50;886	4829	5068	31391				IIVATNIFGR	10	0	1	Unmodified	_IIVATNIFGR_					0	0	0	O00148;Q13838	O00148;Q13838	O00148	DDX39;BAT1;UAP56	ATP-dependent RNA helicase DDX39;DEAD box protein 39;Nuclear RNA helicase URH49;56 kDa U2AF65-associated protein;ATP-dependent RNA helicase p47;DEAD box protein UAP56;HLA-B-associated transcript 1 protein;Spliceosome RNA helicase BAT1	>sp|O00148|DDX39_HUMAN ATP-dependent RNA helicase DDX39 OS=Homo sapiens GN=DDX39 PE=1 SV=2;>sp|Q13838|UAP56_HUMAN Spliceosome RNA helicase BAT1 OS=Homo sapiens GN=BAT1 PE=1 SV=1		ISO-MSMS	1	013011_G1S_2	2	0.8604	0.4988	552.332	1102.65	NaN	NaN	0.18983	NaN	59.141	0.89268	59.141	0		0	0	0	0.3788	1
11669	50;886	4829	5068	31392				IIVATNIFGR	10	0	1	Unmodified	_IIVATNIFGR_					0	0	0	O00148;Q13838	O00148;Q13838	O00148	DDX39;BAT1;UAP56	ATP-dependent RNA helicase DDX39;DEAD box protein 39;Nuclear RNA helicase URH49;56 kDa U2AF65-associated protein;ATP-dependent RNA helicase p47;DEAD box protein UAP56;HLA-B-associated transcript 1 protein;Spliceosome RNA helicase BAT1	>sp|O00148|DDX39_HUMAN ATP-dependent RNA helicase DDX39 OS=Homo sapiens GN=DDX39 PE=1 SV=2;>sp|Q13838|UAP56_HUMAN Spliceosome RNA helicase BAT1 OS=Homo sapiens GN=BAT1 PE=1 SV=1		MSMS	2	013011_G1S_2	2			552.332	1102.65	NaN	NaN	NaN	NaN	59.332	NaN	59.332	0		0	0	0	0.26216	1
11670	50;886	4829	5068	31393;31394				IIVATNIFGR	10	0	1	Unmodified	_IIVATNIFGR_					0	0	0	O00148;Q13838	O00148;Q13838	O00148	DDX39;BAT1;UAP56	ATP-dependent RNA helicase DDX39;DEAD box protein 39;Nuclear RNA helicase URH49;56 kDa U2AF65-associated protein;ATP-dependent RNA helicase p47;DEAD box protein UAP56;HLA-B-associated transcript 1 protein;Spliceosome RNA helicase BAT1	>sp|O00148|DDX39_HUMAN ATP-dependent RNA helicase DDX39 OS=Homo sapiens GN=DDX39 PE=1 SV=2;>sp|Q13838|UAP56_HUMAN Spliceosome RNA helicase BAT1 OS=Homo sapiens GN=BAT1 PE=1 SV=1		ISO-MSMS	0	013011_G1S_4	2	0.58796	0.48663	552.332	1102.65	NaN	NaN	-0.17683	NaN	59.206	0.72926	59.206	3.8147e-06		0	0	0	0.13492	2
11671	50;886	4829	5068	31395				IIVATNIFGR	10	0	1	Unmodified	_IIVATNIFGR_					0	0	0	O00148;Q13838	O00148;Q13838	O00148	DDX39;BAT1;UAP56	ATP-dependent RNA helicase DDX39;DEAD box protein 39;Nuclear RNA helicase URH49;56 kDa U2AF65-associated protein;ATP-dependent RNA helicase p47;DEAD box protein UAP56;HLA-B-associated transcript 1 protein;Spliceosome RNA helicase BAT1	>sp|O00148|DDX39_HUMAN ATP-dependent RNA helicase DDX39 OS=Homo sapiens GN=DDX39 PE=1 SV=2;>sp|Q13838|UAP56_HUMAN Spliceosome RNA helicase BAT1 OS=Homo sapiens GN=BAT1 PE=1 SV=1		ISO-MSMS	0	013011_G1S_6	2	0.42619	0.35645	552.332	1102.65	NaN	NaN	0.18671	NaN	59.463	0.51463	59.463	0		0	0	0	0.55581	1
11672	50;886	4829	5068	31396;31397				IIVATNIFGR	10	0	1	Unmodified	_IIVATNIFGR_					0	0	0	O00148;Q13838	O00148;Q13838	O00148	DDX39;BAT1;UAP56	ATP-dependent RNA helicase DDX39;DEAD box protein 39;Nuclear RNA helicase URH49;56 kDa U2AF65-associated protein;ATP-dependent RNA helicase p47;DEAD box protein UAP56;HLA-B-associated transcript 1 protein;Spliceosome RNA helicase BAT1	>sp|O00148|DDX39_HUMAN ATP-dependent RNA helicase DDX39 OS=Homo sapiens GN=DDX39 PE=1 SV=2;>sp|Q13838|UAP56_HUMAN Spliceosome RNA helicase BAT1 OS=Homo sapiens GN=BAT1 PE=1 SV=1		MULTI-MSMS		020510_G1S_7	2	0.68903	0.51217	552.332	1102.65	56356.7	-1.1957	-0.019824	-1.2155	63.063	1.9072	63.063	0		0	0	0	0.010741	2
11673	50;886	4829	5068	31398;31399;31400;31401				IIVATNIFGR	10	0	1	Unmodified	_IIVATNIFGR_					0	0	0	O00148;Q13838	O00148;Q13838	O00148	DDX39;BAT1;UAP56	ATP-dependent RNA helicase DDX39;DEAD box protein 39;Nuclear RNA helicase URH49;56 kDa U2AF65-associated protein;ATP-dependent RNA helicase p47;DEAD box protein UAP56;HLA-B-associated transcript 1 protein;Spliceosome RNA helicase BAT1	>sp|O00148|DDX39_HUMAN ATP-dependent RNA helicase DDX39 OS=Homo sapiens GN=DDX39 PE=1 SV=2;>sp|Q13838|UAP56_HUMAN Spliceosome RNA helicase BAT1 OS=Homo sapiens GN=BAT1 PE=1 SV=1		MULTI-MSMS		020510_G1S_8	2	0.69839	0.5339	552.332	1102.65	55426.6	-0.84327	-0.30891	-1.1522	62.713	0.76893	62.713	3.8147e-06		0	0	0	8.3731e-06	4
11674	50;886	4829	5068	31402;31403;31404;31405				IIVATNIFGR	10	0	1	Unmodified	_IIVATNIFGR_					0	0	0	O00148;Q13838	O00148;Q13838	O00148	DDX39;BAT1;UAP56	ATP-dependent RNA helicase DDX39;DEAD box protein 39;Nuclear RNA helicase URH49;56 kDa U2AF65-associated protein;ATP-dependent RNA helicase p47;DEAD box protein UAP56;HLA-B-associated transcript 1 protein;Spliceosome RNA helicase BAT1	>sp|O00148|DDX39_HUMAN ATP-dependent RNA helicase DDX39 OS=Homo sapiens GN=DDX39 PE=1 SV=2;>sp|Q13838|UAP56_HUMAN Spliceosome RNA helicase BAT1 OS=Homo sapiens GN=BAT1 PE=1 SV=1		MULTI-MSMS		020510_G1S_10	2	0.7242	0.49038	552.332	1102.65	55442.8	-1.9481	-0.27716	-2.2252	63.272	0.84694	63.272	0		0	0	0	2.7311e-06	4
11675	50;886	4829	5068	31406;31407;31408				IIVATNIFGR	10	0	1	Unmodified	_IIVATNIFGR_					0	0	0	O00148;Q13838	O00148;Q13838	O00148	DDX39;BAT1;UAP56	ATP-dependent RNA helicase DDX39;DEAD box protein 39;Nuclear RNA helicase URH49;56 kDa U2AF65-associated protein;ATP-dependent RNA helicase p47;DEAD box protein UAP56;HLA-B-associated transcript 1 protein;Spliceosome RNA helicase BAT1	>sp|O00148|DDX39_HUMAN ATP-dependent RNA helicase DDX39 OS=Homo sapiens GN=DDX39 PE=1 SV=2;>sp|Q13838|UAP56_HUMAN Spliceosome RNA helicase BAT1 OS=Homo sapiens GN=BAT1 PE=1 SV=1		MULTI-MSMS		020510_G1S_11	2	0.66214	0.48766	552.332	1102.65	57380.6	-2.1798	-0.28804	-2.4678	64.022	0.40708	64.022	0		0	0	0	0.0034119	3
11676	50;886	4829	5068	31409;31410;31411				IIVATNIFGR	10	0	1	Unmodified	_IIVATNIFGR_					0	0	0	O00148;Q13838	O00148;Q13838	O00148	DDX39;BAT1;UAP56	ATP-dependent RNA helicase DDX39;DEAD box protein 39;Nuclear RNA helicase URH49;56 kDa U2AF65-associated protein;ATP-dependent RNA helicase p47;DEAD box protein UAP56;HLA-B-associated transcript 1 protein;Spliceosome RNA helicase BAT1	>sp|O00148|DDX39_HUMAN ATP-dependent RNA helicase DDX39 OS=Homo sapiens GN=DDX39 PE=1 SV=2;>sp|Q13838|UAP56_HUMAN Spliceosome RNA helicase BAT1 OS=Homo sapiens GN=BAT1 PE=1 SV=1		MULTI-MSMS		020510_G1S_12	2	0.67756	0.51776	552.332	1102.65	55920.6	-1.0355	1.1517	0.11623	63.291	0.76793	63.291	-3.8147e-06		0	0	0	0.0041886	3
11677	50;886	4829	5068	31412;31413;31414;31415;31416				IIVATNIFGR	10	0	1	Unmodified	_IIVATNIFGR_					0	0	0	O00148;Q13838	O00148;Q13838	O00148	DDX39;BAT1;UAP56	ATP-dependent RNA helicase DDX39;DEAD box protein 39;Nuclear RNA helicase URH49;56 kDa U2AF65-associated protein;ATP-dependent RNA helicase p47;DEAD box protein UAP56;HLA-B-associated transcript 1 protein;Spliceosome RNA helicase BAT1	>sp|O00148|DDX39_HUMAN ATP-dependent RNA helicase DDX39 OS=Homo sapiens GN=DDX39 PE=1 SV=2;>sp|Q13838|UAP56_HUMAN Spliceosome RNA helicase BAT1 OS=Homo sapiens GN=BAT1 PE=1 SV=1		MULTI-MSMS		020510_G1S_13	2	0.68903	0.54421	552.332	1102.65	56362	0.15422	-0.3985	-0.24428	64.46	0.58859	64.46	0		0	0	0	5.2036e-15	5
11678	50;886	4829	5068	31417;31418				IIVATNIFGR	10	0	1	Unmodified	_IIVATNIFGR_					0	0	0	O00148;Q13838	O00148;Q13838	O00148	DDX39;BAT1;UAP56	ATP-dependent RNA helicase DDX39;DEAD box protein 39;Nuclear RNA helicase URH49;56 kDa U2AF65-associated protein;ATP-dependent RNA helicase p47;DEAD box protein UAP56;HLA-B-associated transcript 1 protein;Spliceosome RNA helicase BAT1	>sp|O00148|DDX39_HUMAN ATP-dependent RNA helicase DDX39 OS=Homo sapiens GN=DDX39 PE=1 SV=2;>sp|Q13838|UAP56_HUMAN Spliceosome RNA helicase BAT1 OS=Homo sapiens GN=BAT1 PE=1 SV=1		MULTI-MSMS		020510_G1S_14	2	0.58576	0.36933	552.332	1102.65	56913.8	-1.2444	0.94025	-0.30412	61.45	0.97077	61.45	0		0	0	0	0.0015736	2
11679	50;886	4829	5068	31419;31420;31421;31422;31423				IIVATNIFGR	10	0	1	Unmodified	_IIVATNIFGR_					0	0	0	O00148;Q13838	O00148;Q13838	O00148	DDX39;BAT1;UAP56	ATP-dependent RNA helicase DDX39;DEAD box protein 39;Nuclear RNA helicase URH49;56 kDa U2AF65-associated protein;ATP-dependent RNA helicase p47;DEAD box protein UAP56;HLA-B-associated transcript 1 protein;Spliceosome RNA helicase BAT1	>sp|O00148|DDX39_HUMAN ATP-dependent RNA helicase DDX39 OS=Homo sapiens GN=DDX39 PE=1 SV=2;>sp|Q13838|UAP56_HUMAN Spliceosome RNA helicase BAT1 OS=Homo sapiens GN=BAT1 PE=1 SV=1		MULTI-MSMS		020510_G1S_15	2	0.72357	0.68166	552.332	1102.65	56182.2	-1.8993	-0.44785	-2.3471	60.444	1.6253	60.444	-3.8147e-06		0	0	0	1.9796e-08	5
11680	50;886	4829	5068	31424;31425;31426				IIVATNIFGR	10	0	1	Unmodified	_IIVATNIFGR_					0	0	0	O00148;Q13838	O00148;Q13838	O00148	DDX39;BAT1;UAP56	ATP-dependent RNA helicase DDX39;DEAD box protein 39;Nuclear RNA helicase URH49;56 kDa U2AF65-associated protein;ATP-dependent RNA helicase p47;DEAD box protein UAP56;HLA-B-associated transcript 1 protein;Spliceosome RNA helicase BAT1	>sp|O00148|DDX39_HUMAN ATP-dependent RNA helicase DDX39 OS=Homo sapiens GN=DDX39 PE=1 SV=2;>sp|Q13838|UAP56_HUMAN Spliceosome RNA helicase BAT1 OS=Homo sapiens GN=BAT1 PE=1 SV=1		MULTI-MSMS		020510_G1S_16	2	0.59518	0.4593	552.332	1102.65	55498.7	-1.2433	-0.38269	-1.626	61.26	0.60255	61.26	0		0	0	0	3.8494e-11	3
11681	50;886	4829	5068	31427;31428				IIVATNIFGR	10	0	1	Unmodified	_IIVATNIFGR_					0	0	0	O00148;Q13838	O00148;Q13838	O00148	DDX39;BAT1;UAP56	ATP-dependent RNA helicase DDX39;DEAD box protein 39;Nuclear RNA helicase URH49;56 kDa U2AF65-associated protein;ATP-dependent RNA helicase p47;DEAD box protein UAP56;HLA-B-associated transcript 1 protein;Spliceosome RNA helicase BAT1	>sp|O00148|DDX39_HUMAN ATP-dependent RNA helicase DDX39 OS=Homo sapiens GN=DDX39 PE=1 SV=2;>sp|Q13838|UAP56_HUMAN Spliceosome RNA helicase BAT1 OS=Homo sapiens GN=BAT1 PE=1 SV=1		MULTI-MSMS		020510_G1S_24	2	0.56557	0.29111	552.332	1102.65	51154.2	-1.1839	1.0484	-0.1355	65.899	0.7546	65.899	0		0	0	0	0.014391	2
13720	50;886	5656	5956	36758				ITIHGIQQYYVK	12	1	0	Unmodified	_ITIHGIQQYYVK_					0	0	0	O00148;Q13838	O00148;Q13838	O00148	DDX39;BAT1;UAP56	ATP-dependent RNA helicase DDX39;DEAD box protein 39;Nuclear RNA helicase URH49;56 kDa U2AF65-associated protein;ATP-dependent RNA helicase p47;DEAD box protein UAP56;HLA-B-associated transcript 1 protein;Spliceosome RNA helicase BAT1	>sp|O00148|DDX39_HUMAN ATP-dependent RNA helicase DDX39 OS=Homo sapiens GN=DDX39 PE=1 SV=2;>sp|Q13838|UAP56_HUMAN Spliceosome RNA helicase BAT1 OS=Homo sapiens GN=BAT1 PE=1 SV=1		MULTI-MSMS		020510_G1S_15	3	0.64459	0.62839	488.273	1461.8	59702.2	-1.9381	0.62526	-1.3129	52.896	0.81243	52.896	0		0	0	0	3.8569e-06	1
17930	50;886	7584	8066	47951				RIIVATNIFGR	11	0	2	Unmodified	_RIIVATNIFGR_					0	0	0	O00148;Q13838	O00148;Q13838	O00148	DDX39;BAT1;UAP56	ATP-dependent RNA helicase DDX39;DEAD box protein 39;Nuclear RNA helicase URH49;56 kDa U2AF65-associated protein;ATP-dependent RNA helicase p47;DEAD box protein UAP56;HLA-B-associated transcript 1 protein;Spliceosome RNA helicase BAT1	>sp|O00148|DDX39_HUMAN ATP-dependent RNA helicase DDX39 OS=Homo sapiens GN=DDX39 PE=1 SV=2;>sp|Q13838|UAP56_HUMAN Spliceosome RNA helicase BAT1 OS=Homo sapiens GN=BAT1 PE=1 SV=1		MULTI-MSMS		020510_G1S_15	3	0.44436	0.45502	420.591	1258.75	63566.8	-1.2955	0.88604	-0.40948	53.963	0.813	53.963	-3.8147e-06		0	0	0	0.0014149	1
25717	50;886	10844	11494	68418;68419;68420;68421;68422;68423				YQQFKDFQR	9	1	1	Unmodified	_YQQFKDFQR_					0	0	0	O00148;Q13838	O00148;Q13838	O00148	DDX39;BAT1;UAP56	ATP-dependent RNA helicase DDX39;DEAD box protein 39;Nuclear RNA helicase URH49;56 kDa U2AF65-associated protein;ATP-dependent RNA helicase p47;DEAD box protein UAP56;HLA-B-associated transcript 1 protein;Spliceosome RNA helicase BAT1	>sp|O00148|DDX39_HUMAN ATP-dependent RNA helicase DDX39 OS=Homo sapiens GN=DDX39 PE=1 SV=2;>sp|Q13838|UAP56_HUMAN Spliceosome RNA helicase BAT1 OS=Homo sapiens GN=BAT1 PE=1 SV=1		MULTI-MSMS		020510_G1S_15	3	0.62618	0.53869	420.544	1258.61	64857.1	-2.909	-0.25564	-3.1647	33.452	1.1913	33.452	0		0	0	0	0.026372	6
25718	50;886	10844	11494	68424;68425				YQQFKDFQR	9	1	1	Unmodified	_YQQFKDFQR_					0	0	0	O00148;Q13838	O00148;Q13838	O00148	DDX39;BAT1;UAP56	ATP-dependent RNA helicase DDX39;DEAD box protein 39;Nuclear RNA helicase URH49;56 kDa U2AF65-associated protein;ATP-dependent RNA helicase p47;DEAD box protein UAP56;HLA-B-associated transcript 1 protein;Spliceosome RNA helicase BAT1	>sp|O00148|DDX39_HUMAN ATP-dependent RNA helicase DDX39 OS=Homo sapiens GN=DDX39 PE=1 SV=2;>sp|Q13838|UAP56_HUMAN Spliceosome RNA helicase BAT1 OS=Homo sapiens GN=BAT1 PE=1 SV=1		ISO-MSMS	0	020510_G1S_15	2	0.70451	0.61182	630.312	1258.61	NaN	NaN	-0.13377	NaN	33.452	0.76867	33.452	0		0	0	0	2.8698e-08	2
25719	50;886	10844	11494	68426;68427				YQQFKDFQR	9	1	1	Unmodified	_YQQFKDFQR_					0	0	0	O00148;Q13838	O00148;Q13838	O00148	DDX39;BAT1;UAP56	ATP-dependent RNA helicase DDX39;DEAD box protein 39;Nuclear RNA helicase URH49;56 kDa U2AF65-associated protein;ATP-dependent RNA helicase p47;DEAD box protein UAP56;HLA-B-associated transcript 1 protein;Spliceosome RNA helicase BAT1	>sp|O00148|DDX39_HUMAN ATP-dependent RNA helicase DDX39 OS=Homo sapiens GN=DDX39 PE=1 SV=2;>sp|Q13838|UAP56_HUMAN Spliceosome RNA helicase BAT1 OS=Homo sapiens GN=BAT1 PE=1 SV=1		ISO-MSMS	2	020510_G1S_15	2	0.79197	0.67233	630.312	1258.61	NaN	NaN	0.35055	NaN	33.455	0.6656	33.455	0		0	0	0	9.8038e-08	2
25720	50;886	10845	11495	68428;68429				YQQFKDFQRR	10	1	2	Unmodified	_YQQFKDFQRR_					0	0	0	O00148;Q13838	O00148;Q13838	O00148	DDX39;BAT1;UAP56	ATP-dependent RNA helicase DDX39;DEAD box protein 39;Nuclear RNA helicase URH49;56 kDa U2AF65-associated protein;ATP-dependent RNA helicase p47;DEAD box protein UAP56;HLA-B-associated transcript 1 protein;Spliceosome RNA helicase BAT1	>sp|O00148|DDX39_HUMAN ATP-dependent RNA helicase DDX39 OS=Homo sapiens GN=DDX39 PE=1 SV=2;>sp|Q13838|UAP56_HUMAN Spliceosome RNA helicase BAT1 OS=Homo sapiens GN=BAT1 PE=1 SV=1		MULTI-MSMS		020510_G1S_9	3	0.51403	0.57262	472.577	1414.71	59661.2	-1.3995	0.22908	-1.1704	28.626	0.54999	28.626	0		0	0	0	0.20984	2
25721	50;886	10845	11495	68430;68431				YQQFKDFQRR	10	1	2	Unmodified	_YQQFKDFQRR_					0	0	0	O00148;Q13838	O00148;Q13838	O00148	DDX39;BAT1;UAP56	ATP-dependent RNA helicase DDX39;DEAD box protein 39;Nuclear RNA helicase URH49;56 kDa U2AF65-associated protein;ATP-dependent RNA helicase p47;DEAD box protein UAP56;HLA-B-associated transcript 1 protein;Spliceosome RNA helicase BAT1	>sp|O00148|DDX39_HUMAN ATP-dependent RNA helicase DDX39 OS=Homo sapiens GN=DDX39 PE=1 SV=2;>sp|Q13838|UAP56_HUMAN Spliceosome RNA helicase BAT1 OS=Homo sapiens GN=BAT1 PE=1 SV=1		MULTI-MSMS		020510_G1S_10	3	0.48096	0.51479	472.577	1414.71	59981.8	-1.691	-0.48174	-2.1728	29.94	0.75061	29.94	0		0	0	0	0.25587	2
25722	50;886	10845	11495	68432				YQQFKDFQRR	10	1	2	Unmodified	_YQQFKDFQRR_					0	0	0	O00148;Q13838	O00148;Q13838	O00148	DDX39;BAT1;UAP56	ATP-dependent RNA helicase DDX39;DEAD box protein 39;Nuclear RNA helicase URH49;56 kDa U2AF65-associated protein;ATP-dependent RNA helicase p47;DEAD box protein UAP56;HLA-B-associated transcript 1 protein;Spliceosome RNA helicase BAT1	>sp|O00148|DDX39_HUMAN ATP-dependent RNA helicase DDX39 OS=Homo sapiens GN=DDX39 PE=1 SV=2;>sp|Q13838|UAP56_HUMAN Spliceosome RNA helicase BAT1 OS=Homo sapiens GN=BAT1 PE=1 SV=1		MULTI-MSMS		020510_G1S_11	3	0.57585	0.41898	472.577	1414.71	59362.1	-1.6612	-0.14516	-1.8063	31.391	0.82073	31.391	0		0	0	0	0.060308	1
25723	50;886	10845	11495	68433;68434				YQQFKDFQRR	10	1	2	Unmodified	_YQQFKDFQRR_					0	0	0	O00148;Q13838	O00148;Q13838	O00148	DDX39;BAT1;UAP56	ATP-dependent RNA helicase DDX39;DEAD box protein 39;Nuclear RNA helicase URH49;56 kDa U2AF65-associated protein;ATP-dependent RNA helicase p47;DEAD box protein UAP56;HLA-B-associated transcript 1 protein;Spliceosome RNA helicase BAT1	>sp|O00148|DDX39_HUMAN ATP-dependent RNA helicase DDX39 OS=Homo sapiens GN=DDX39 PE=1 SV=2;>sp|Q13838|UAP56_HUMAN Spliceosome RNA helicase BAT1 OS=Homo sapiens GN=BAT1 PE=1 SV=1		MULTI-MSMS		020510_G1S_13	3	0.4118	0.56724	472.577	1414.71	60005.8	-0.92693	-0.17395	-1.1009	31.389	0.89341	31.389	0		0	0	0	0.18123	2
25724	50;886	10845	11495	68435;68436;68437;68438				YQQFKDFQRR	10	1	2	Unmodified	_YQQFKDFQRR_					0	0	0	O00148;Q13838	O00148;Q13838	O00148	DDX39;BAT1;UAP56	ATP-dependent RNA helicase DDX39;DEAD box protein 39;Nuclear RNA helicase URH49;56 kDa U2AF65-associated protein;ATP-dependent RNA helicase p47;DEAD box protein UAP56;HLA-B-associated transcript 1 protein;Spliceosome RNA helicase BAT1	>sp|O00148|DDX39_HUMAN ATP-dependent RNA helicase DDX39 OS=Homo sapiens GN=DDX39 PE=1 SV=2;>sp|Q13838|UAP56_HUMAN Spliceosome RNA helicase BAT1 OS=Homo sapiens GN=BAT1 PE=1 SV=1		MULTI-MSMS		020510_G1S_15	3	0.63261	0.54606	472.577	1414.71	60198.9	-2.4675	-0.34992	-2.8174	30.345	1.0113	30.345	0		0	0	0	0.016516	4
25725	50;886	10845	11495	68439				YQQFKDFQRR	10	1	2	Unmodified	_YQQFKDFQRR_					0	0	0	O00148;Q13838	O00148;Q13838	O00148	DDX39;BAT1;UAP56	ATP-dependent RNA helicase DDX39;DEAD box protein 39;Nuclear RNA helicase URH49;56 kDa U2AF65-associated protein;ATP-dependent RNA helicase p47;DEAD box protein UAP56;HLA-B-associated transcript 1 protein;Spliceosome RNA helicase BAT1	>sp|O00148|DDX39_HUMAN ATP-dependent RNA helicase DDX39 OS=Homo sapiens GN=DDX39 PE=1 SV=2;>sp|Q13838|UAP56_HUMAN Spliceosome RNA helicase BAT1 OS=Homo sapiens GN=BAT1 PE=1 SV=1		MULTI-MSMS		020510_G1S_16	3	0.48516	0.43214	472.577	1414.71	59976.5	-2.6115	-0.25729	-2.8688	30.764	0.58804	30.764	0		0	0	0	0.060308	1
10493	50;879	4407	4627	28225;28226;28227				IIAIVR	6	0	1	Unmodified	_IIAIVR_					0	0	0	O00148;REV__Q9H9E3;Q13596	O00148;Q13596	O00148	DDX39;SNX1	ATP-dependent RNA helicase DDX39;DEAD box protein 39;Nuclear RNA helicase URH49;Sorting nexin-1	>sp|O00148|DDX39_HUMAN ATP-dependent RNA helicase DDX39 OS=Homo sapiens GN=DDX39 PE=1 SV=2;>sp|Q9H9E3|COG4_HUMAN Conserved oligomeric Golgi complex subunit 4 OS=Homo sapiens GN=COG4 PE=1 SV=3;>sp|Q13596|SNX1_HUMAN Sorting nexin-1 OS=Homo sapiens GN=SNX1 PE		MULTI-MSMS		020510_G1S_15	2	0.7875	0.71392	342.742	683.469	72774.8	-2.4532	-0.35417	-2.8073	39.903	1.1253	39.903	-3.8147e-06		0	0	0	0.17302	3
12179	51	5015	5261	32819;32820;32821;32822			44	IMDEVAGIVAAR	12	0	1	Oxidation (M)	_IM(ox)DEVAGIVAAR_		IM(1)DEVAGIVAAR		IM(114.86)DEVAGIVAAR	0	0	1	O00154	O00154	O00154	ACOT7;BACH	Acyl-CoA thioesterase 7;Brain acyl-CoA hydrolase;CTE-IIa;Cytosolic acyl coenzyme A thioester hydrolase;Long chain acyl-CoA thioester hydrolase	>sp|O00154|BACH_HUMAN Cytosolic acyl coenzyme A thioester hydrolase OS=Homo sapiens GN=ACOT7 PE=1 SV=3		MULTI-MSMS		020510_G1S_20	2	0.9031	0.71974	630.834	1259.65	52316.6	-2.6761	-0.23666	-2.9127	49.526	0.90016	49.526	0		0	0	0	0.0012153	4
12255	51	5046	5306	33045;33046			45	IMRPDDANVAGNVHGGTIIK	20	1	1	Oxidation (M)	_IM(ox)RPDDANVAGNVHGGTIIK_		IM(1)RPDDANVAGNVHGGTIIK		IM(157.74)RPDDANVAGNVHGGTIIK	0	0	1	O00154	O00154	O00154	ACOT7;BACH	Acyl-CoA thioesterase 7;Brain acyl-CoA hydrolase;CTE-IIa;Cytosolic acyl coenzyme A thioester hydrolase;Long chain acyl-CoA thioester hydrolase	>sp|O00154|BACH_HUMAN Cytosolic acyl coenzyme A thioester hydrolase OS=Homo sapiens GN=ACOT7 PE=1 SV=3		MULTI-MSMS		020510_G1S_20	3	0.6871	0.68074	698.697	2093.07	50372.2	-2.6506	0.1665	-2.4841	41.797	0.62795	41.797	0		0	0	0	7.5216e-24	2
14606	51	6059	6370	39057;39058;39059		50		KGCVITISGR	10	1	1	Carbamidomethyl (C)	_KGC(ca)VITISGR_	KGC(1)VITISGR		KGC(56.55)VITISGR		0	1	0	O00154	O00154	O00154	ACOT7;BACH	Acyl-CoA thioesterase 7;Brain acyl-CoA hydrolase;CTE-IIa;Cytosolic acyl coenzyme A thioester hydrolase;Long chain acyl-CoA thioester hydrolase	>sp|O00154|BACH_HUMAN Cytosolic acyl coenzyme A thioester hydrolase OS=Homo sapiens GN=ACOT7 PE=1 SV=3		MULTI-MSMS		020510_G1S_20	2	0.77436	0.77529	545.806	1089.6	55433.5	-2.5597	0.11502	-2.4447	32.783	0.54176	32.783	-3.8147e-06		0	0	0	0.089656	3
15638	51	6563	6928	41820;41821			46	MIEEAGAIISTR	12	0	1	Oxidation (M)	_M(ox)IEEAGAIISTR_		M(1)IEEAGAIISTR		M(145.28)IEEAGAIISTR	0	0	1	O00154	O00154	O00154	ACOT7;BACH	Acyl-CoA thioesterase 7;Brain acyl-CoA hydrolase;CTE-IIa;Cytosolic acyl coenzyme A thioester hydrolase;Long chain acyl-CoA thioester hydrolase	>sp|O00154|BACH_HUMAN Cytosolic acyl coenzyme A thioester hydrolase OS=Homo sapiens GN=ACOT7 PE=1 SV=3		MULTI-MSMS		020510_G1S_20	2	0.86516	0.8321	653.837	1305.66	51579.2	-2.7053	0.29574	-2.4096	44.68	0.83105	44.68	-3.8147e-06		0	0	0	6.7833e-07	2
15639	51	6563	6929	41822				MIEEAGAIISTR	12	0	1	Unmodified	_MIEEAGAIISTR_					0	0	0	O00154	O00154	O00154	ACOT7;BACH	Acyl-CoA thioesterase 7;Brain acyl-CoA hydrolase;CTE-IIa;Cytosolic acyl coenzyme A thioester hydrolase;Long chain acyl-CoA thioester hydrolase	>sp|O00154|BACH_HUMAN Cytosolic acyl coenzyme A thioester hydrolase OS=Homo sapiens GN=ACOT7 PE=1 SV=3		ISO-MSMS	1	020510_G1S_20	2	0.79793	0.79828	645.84	1289.66	NaN	NaN	-0.61627	NaN	49.753	0.54063	49.753	0		0	0	0	1.945e-10	1
15640	51	6563	6929	41823				MIEEAGAIISTR	12	0	1	Unmodified	_MIEEAGAIISTR_					0	0	0	O00154	O00154	O00154	ACOT7;BACH	Acyl-CoA thioesterase 7;Brain acyl-CoA hydrolase;CTE-IIa;Cytosolic acyl coenzyme A thioester hydrolase;Long chain acyl-CoA thioester hydrolase	>sp|O00154|BACH_HUMAN Cytosolic acyl coenzyme A thioester hydrolase OS=Homo sapiens GN=ACOT7 PE=1 SV=3		MSMS	0	020510_G1S_20	2			645.84	1289.66	NaN	NaN	NaN	NaN	49.729	NaN	49.729	0		0	0	0	4.3851e-08	1
25157	51	10601	11244	66972;66973;66974;66975;66976;66977				YEAQKIER	8	1	1	Unmodified	_YEAQKIER_					0	0	0	O00154	O00154	O00154	ACOT7;BACH	Acyl-CoA thioesterase 7;Brain acyl-CoA hydrolase;CTE-IIa;Cytosolic acyl coenzyme A thioester hydrolase;Long chain acyl-CoA thioester hydrolase	>sp|O00154|BACH_HUMAN Cytosolic acyl coenzyme A thioester hydrolase OS=Homo sapiens GN=ACOT7 PE=1 SV=3		MULTI-MSMS		020510_G1S_20	3	0.75069	0.7591	346.186	1035.53	71404.3	0.072397	0.56259	0.63499	22.119	1.4325	22.119	0		0	0	0	0.20019	6
9608	52	4069	4277	25724;25725				IFGGVIESDAR	11	0	1	Unmodified	_IFGGVIESDAR_					0	0	0	O00165	O00165	O00165	HAX1;HS1BP1	HCLS1-associated protein X-1;HS1-associating protein X-1;HS1-binding protein 1	>sp|O00165|HAX1_HUMAN HCLS1-associated protein X-1 OS=Homo sapiens GN=HAX1 PE=1 SV=2		MULTI-MSMS		020510_G1S_24	2	1.0499	0.84805	582.306	1162.6	55254.6	-1.164	0.54584	-0.6182	53.047	0.73677	53.047	0		0	0	0	0.0007069	2
23666	53	9916	10530	62981;62982;62983				VIEIDPAIAPVVSR	14	0	1	Unmodified	_VIEIDPAIAPVVSR_					0	0	0	O00170	O00170	O00170	AIP;XAP2	AH receptor-interacting protein;Aryl-hydrocarbon receptor-interacting protein;HBV X-associated protein 2;Immunophilin homolog ARA9	>sp|O00170|AIP_HUMAN AH receptor-interacting protein OS=Homo sapiens GN=AIP PE=1 SV=2		MULTI-MSMS		020510_G1S_23	2	0.94326	0.81912	739.932	1477.85	48508.9	-2.2604	-0.56064	-2.8211	68.869	0.55933	68.869	0		0	0	0	4.1007e-12	3
23942	53	10035	10653	63672;63673				VIQEGRGEIPDFQDGTK	17	1	1	Unmodified	_VIQEGRGEIPDFQDGTK_					0	0	0	O00170	O00170	O00170	AIP;XAP2	AH receptor-interacting protein;Aryl-hydrocarbon receptor-interacting protein;HBV X-associated protein 2;Immunophilin homolog ARA9	>sp|O00170|AIP_HUMAN AH receptor-interacting protein OS=Homo sapiens GN=AIP PE=1 SV=2		MULTI-MSMS		020510_G1S_23	3	0.58964	0.44242	630.318	1887.93	52217.3	-2.1563	0.47028	-1.6861	48.319	0.57973	48.319	3.8147e-06		0	0	0	1.5235e-06	2
26	54	11	12	68				AAAAVVEFQR	10	0	1	Acetyl (Protein N-term)	_(ac)AAAAVVEFQR_					1	0	0	O00231	O00231	O00231	PSMD11	26S proteasome non-ATPase regulatory subunit 11;26S proteasome regulatory subunit p44.5;26S proteasome regulatory subunit RPN6;26S proteasome regulatory subunit S9	>sp|O00231|PSD11_HUMAN 26S proteasome non-ATPase regulatory subunit 11 OS=Homo sapiens GN=PSMD11 PE=1 SV=3		MULTI-MSMS		020510_G1S_17	2	1.0261	0.8545	552.296	1102.58	56109.8	-1.5775	-0.78185	-2.3593	57.517	2.1906	57.517	3.8147e-06		0	0	0	0.0028293	1
27	54	11	12	69;70;71;72				AAAAVVEFQR	10	0	1	Acetyl (Protein N-term)	_(ac)AAAAVVEFQR_					1	0	0	O00231	O00231	O00231	PSMD11	26S proteasome non-ATPase regulatory subunit 11;26S proteasome regulatory subunit p44.5;26S proteasome regulatory subunit RPN6;26S proteasome regulatory subunit S9	>sp|O00231|PSD11_HUMAN 26S proteasome non-ATPase regulatory subunit 11 OS=Homo sapiens GN=PSMD11 PE=1 SV=3		MULTI-MSMS		020510_G1S_17_wash	2	0.98119	0.8175	552.296	1102.58	28471.7	-0.52143	0.062834	-0.45859	32.516	0.62314	32.516	0		0	0	0	1.5643e-06	4
624	54	295	306	1686				AEIRDDPIISTHIAK	15	1	1	Unmodified	_AEIRDDPIISTHIAK_					0	0	0	O00231	O00231	O00231	PSMD11	26S proteasome non-ATPase regulatory subunit 11;26S proteasome regulatory subunit p44.5;26S proteasome regulatory subunit RPN6;26S proteasome regulatory subunit S9	>sp|O00231|PSD11_HUMAN 26S proteasome non-ATPase regulatory subunit 11 OS=Homo sapiens GN=PSMD11 PE=1 SV=3		MULTI-MSMS		020510_G1S_17	3	0.90063	0.72541	560.309	1677.9	54964.6	-1.6427	-0.11651	-1.7592	44.657	0.67406	44.657	3.8147e-06		0	0	0	1.8083e-07	1
1824	54	796	836	4831;4832;4833				AITDYRAEIRDDPIISTHIAK	21	1	2	Unmodified	_AITDYRAEIRDDPIISTHIAK_					0	0	0	O00231	O00231	O00231	PSMD11	26S proteasome non-ATPase regulatory subunit 11;26S proteasome regulatory subunit p44.5;26S proteasome regulatory subunit RPN6;26S proteasome regulatory subunit S9	>sp|O00231|PSD11_HUMAN 26S proteasome non-ATPase regulatory subunit 11 OS=Homo sapiens GN=PSMD11 PE=1 SV=3		MULTI-MSMS		020510_G1S_17	4	0.8262	0.87395	600.324	2397.27	52998.1	-1.5905	-0.2239	-1.8144	57.51	0.78197	57.51	0		0	0	0	0.0041033	3
1825	54	796	836	4834				AITDYRAEIRDDPIISTHIAK	21	1	2	Unmodified	_AITDYRAEIRDDPIISTHIAK_					0	0	0	O00231	O00231	O00231	PSMD11	26S proteasome non-ATPase regulatory subunit 11;26S proteasome regulatory subunit p44.5;26S proteasome regulatory subunit RPN6;26S proteasome regulatory subunit S9	>sp|O00231|PSD11_HUMAN 26S proteasome non-ATPase regulatory subunit 11 OS=Homo sapiens GN=PSMD11 PE=1 SV=3		MULTI-MSMS		020510_G1S_18	4	1.044	0.77264	600.324	2397.27	52943.5	-2.3432	-0.31998	-2.6632	55.384	0.81318	55.384	0		0	0	0	0.012767	1
2445	54	1051	1113	6686				AQSIISTDREASIDIIHSIVKR	22	1	2	Unmodified	_AQSIISTDREASIDIIHSIVKR_					0	0	0	O00231	O00231	O00231	PSMD11	26S proteasome non-ATPase regulatory subunit 11;26S proteasome regulatory subunit p44.5;26S proteasome regulatory subunit RPN6;26S proteasome regulatory subunit S9	>sp|O00231|PSD11_HUMAN 26S proteasome non-ATPase regulatory subunit 11 OS=Homo sapiens GN=PSMD11 PE=1 SV=3		MULTI-MSMS		020510_G1S_17	4	0.95815	0.77282	613.843	2451.34	51617.7	-1.563	-0.070381	-1.6333	69.258	0.82753	69.258	0		0	0	0	0.092187	1
4884	54	2134	2236	13217				EQSIIEIGSIIAK	13	1	0	Unmodified	_EQSIIEIGSIIAK_					0	0	0	O00231	O00231	O00231	PSMD11	26S proteasome non-ATPase regulatory subunit 11;26S proteasome regulatory subunit p44.5;26S proteasome regulatory subunit RPN6;26S proteasome regulatory subunit S9	>sp|O00231|PSD11_HUMAN 26S proteasome non-ATPase regulatory subunit 11 OS=Homo sapiens GN=PSMD11 PE=1 SV=3		MULTI-MSMS		020510_G1S_17	2	0.71461	0.60852	700.903	1399.79	47242.3	-0.25224	1.9369	1.6847	78.545	0.40598	78.545	7.6294e-06		0	0	0	4.6803e-10	1
4885	54	2134	2236	13218;13219;13220				EQSIIEIGSIIAK	13	1	0	Unmodified	_EQSIIEIGSIIAK_					0	0	0	O00231	O00231	O00231	PSMD11	26S proteasome non-ATPase regulatory subunit 11;26S proteasome regulatory subunit p44.5;26S proteasome regulatory subunit RPN6;26S proteasome regulatory subunit S9	>sp|O00231|PSD11_HUMAN 26S proteasome non-ATPase regulatory subunit 11 OS=Homo sapiens GN=PSMD11 PE=1 SV=3		MULTI-MSMS		020510_G1S_18	2	0.77944	0.6858	700.903	1399.79	48803.5	-0.2696	0.63695	0.36735	78.317	0.45944	78.317	0		0	0	0	0.0002559	3
12217	54	5032	5285	32922				IMINTPEDVQAIVSGK	16	1	0	Unmodified	_IMINTPEDVQAIVSGK_					0	0	0	O00231	O00231	O00231	PSMD11	26S proteasome non-ATPase regulatory subunit 11;26S proteasome regulatory subunit p44.5;26S proteasome regulatory subunit RPN6;26S proteasome regulatory subunit S9	>sp|O00231|PSD11_HUMAN 26S proteasome non-ATPase regulatory subunit 11 OS=Homo sapiens GN=PSMD11 PE=1 SV=3		MULTI-MSMS		020510_G1S_17	2	0.89173	0.66324	857.956	1713.9	44716.3	-1.5236	-0.40927	-1.9329	69.381	0.55201	69.381	0		0	0	0	0.00040665	1
14220	54	5843	6149	38083				IVSIYFDTKRYQEAIHIGSQIIR	23	1	2	Unmodified	_IVSIYFDTKRYQEAIHIGSQIIR_					0	0	0	O00231	O00231	O00231	PSMD11	26S proteasome non-ATPase regulatory subunit 11;26S proteasome regulatory subunit p44.5;26S proteasome regulatory subunit RPN6;26S proteasome regulatory subunit S9	>sp|O00231|PSD11_HUMAN 26S proteasome non-ATPase regulatory subunit 11 OS=Homo sapiens GN=PSMD11 PE=1 SV=3		MULTI-SECPEP		020510_G1S_17	3	0.77657	0.66918	917.504	2749.49	44055.5	-0.70584	1.1656	0.45979	79.681	0.40777	79.681	0		0	0	0	0.37793	1
14307	54	5891	6197	38325;38326;38327;38328;38329				IYDNIIEQNIIR	12	0	1	Unmodified	_IYDNIIEQNIIR_					0	0	0	O00231	O00231	O00231	PSMD11	26S proteasome non-ATPase regulatory subunit 11;26S proteasome regulatory subunit p44.5;26S proteasome regulatory subunit RPN6;26S proteasome regulatory subunit S9	>sp|O00231|PSD11_HUMAN 26S proteasome non-ATPase regulatory subunit 11 OS=Homo sapiens GN=PSMD11 PE=1 SV=3		MULTI-MSMS		020510_G1S_17	2	0.995	0.88921	752.412	1502.81	47589.3	-1.2292	1.0641	-0.16515	68.614	0.66348	68.614	0		0	0	0	2.2933e-48	5
14308	54	5891	6197	38330;38331;38332;38333				IYDNIIEQNIIR	12	0	1	Unmodified	_IYDNIIEQNIIR_					0	0	0	O00231	O00231	O00231	PSMD11	26S proteasome non-ATPase regulatory subunit 11;26S proteasome regulatory subunit p44.5;26S proteasome regulatory subunit RPN6;26S proteasome regulatory subunit S9	>sp|O00231|PSD11_HUMAN 26S proteasome non-ATPase regulatory subunit 11 OS=Homo sapiens GN=PSMD11 PE=1 SV=3		MULTI-MSMS		020510_G1S_18	2	0.99803	0.80061	752.412	1502.81	48621	-1.2554	-0.4052	-1.6606	66.992	0.67815	66.992	0		0	0	0	5.332e-48	4
14309	54	5892	6198	38334;38335;38336				IYDNIIEQNIIRVIEPFSR	19	0	2	Unmodified	_IYDNIIEQNIIRVIEPFSR_					0	0	0	O00231	O00231	O00231	PSMD11	26S proteasome non-ATPase regulatory subunit 11;26S proteasome regulatory subunit p44.5;26S proteasome regulatory subunit RPN6;26S proteasome regulatory subunit S9	>sp|O00231|PSD11_HUMAN 26S proteasome non-ATPase regulatory subunit 11 OS=Homo sapiens GN=PSMD11 PE=1 SV=3		MULTI-MSMS		020510_G1S_17	3	0.95459	0.85962	778.093	2331.26	46022.4	0.81009	1.2144	2.0245	91.8	0.38813	91.8	0		0	0	0	4.3163e-36	3
15451	54	6463	6800	41354				MDDKAIIVEVQIIESKTYHAISNIPK	26	3	0	Unmodified	_MDDKAIIVEVQIIESKTYHAISNIPK_					0	0	0	O00231	O00231	O00231	PSMD11	26S proteasome non-ATPase regulatory subunit 11;26S proteasome regulatory subunit p44.5;26S proteasome regulatory subunit RPN6;26S proteasome regulatory subunit S9	>sp|O00231|PSD11_HUMAN 26S proteasome non-ATPase regulatory subunit 11 OS=Homo sapiens GN=PSMD11 PE=1 SV=3		MULTI-MSMS		020510_G1S_17	4	0.80624	0.82772	739.652	2954.58	46479.6	0.87635	0.17024	1.0466	91.292	0.64614	91.292	0		0	0	0	0.00047505	1
18214	54	7738	8229	48641				RYQEAIHIGSQIIR	14	0	2	Unmodified	_RYQEAIHIGSQIIR_					0	0	0	O00231	O00231	O00231	PSMD11	26S proteasome non-ATPase regulatory subunit 11;26S proteasome regulatory subunit p44.5;26S proteasome regulatory subunit RPN6;26S proteasome regulatory subunit S9	>sp|O00231|PSD11_HUMAN 26S proteasome non-ATPase regulatory subunit 11 OS=Homo sapiens GN=PSMD11 PE=1 SV=3		MULTI-SECPEP		020510_G1S_18	3	0.88059	0.75962	561.981	1682.92	55664.9	-2.7741	0.51512	-2.2589	50.398	0.93154	50.398	0		0	0	0	0.27092	1
21006	54	8893	9451	55924;55925;55926;55927				TGQAAEIGGIIK	12	1	0	Unmodified	_TGQAAEIGGIIK_					0	0	0	O00231	O00231	O00231	PSMD11	26S proteasome non-ATPase regulatory subunit 11;26S proteasome regulatory subunit p44.5;26S proteasome regulatory subunit RPN6;26S proteasome regulatory subunit S9	>sp|O00231|PSD11_HUMAN 26S proteasome non-ATPase regulatory subunit 11 OS=Homo sapiens GN=PSMD11 PE=1 SV=3		MULTI-MSMS		020510_G1S_17	2	0.81204	0.82267	579.33	1156.65	54869.8	-1.6295	0.94096	-0.68852	53.237	0.68831	53.237	0		0	0	0	5.6778e-10	4
21007	54	8894	9452	55928;55929;55930				TGQAAEIGGIIKYVRPFINSISK	23	2	1	Unmodified	_TGQAAEIGGIIKYVRPFINSISK_					0	0	0	O00231	O00231	O00231	PSMD11	26S proteasome non-ATPase regulatory subunit 11;26S proteasome regulatory subunit p44.5;26S proteasome regulatory subunit RPN6;26S proteasome regulatory subunit S9	>sp|O00231|PSD11_HUMAN 26S proteasome non-ATPase regulatory subunit 11 OS=Homo sapiens GN=PSMD11 PE=1 SV=3		MULTI-MSMS		020510_G1S_17	4	0.89636	0.86805	616.35	2461.37	52541.8	0.40926	-0.15434	0.25492	90.324	0.73875	90.324	0		0	0	0	0.10627	3
21008	54	8894	9452	55931;55932;55933;55934				TGQAAEIGGIIKYVRPFINSISK	23	2	1	Unmodified	_TGQAAEIGGIIKYVRPFINSISK_					0	0	0	O00231	O00231	O00231	PSMD11	26S proteasome non-ATPase regulatory subunit 11;26S proteasome regulatory subunit p44.5;26S proteasome regulatory subunit RPN6;26S proteasome regulatory subunit S9	>sp|O00231|PSD11_HUMAN 26S proteasome non-ATPase regulatory subunit 11 OS=Homo sapiens GN=PSMD11 PE=1 SV=3		MULTI-MSMS		020510_G1S_17	3	0.86665	0.83961	821.464	2461.37	45359.7	0.69614	-0.54632	0.14982	90.332	0.73491	90.332	7.6294e-06		0	0	0	1.0477e-18	4
21009	54	8894	9452	55935				TGQAAEIGGIIKYVRPFINSISK	23	2	1	Unmodified	_TGQAAEIGGIIKYVRPFINSISK_					0	0	0	O00231	O00231	O00231	PSMD11	26S proteasome non-ATPase regulatory subunit 11;26S proteasome regulatory subunit p44.5;26S proteasome regulatory subunit RPN6;26S proteasome regulatory subunit S9	>sp|O00231|PSD11_HUMAN 26S proteasome non-ATPase regulatory subunit 11 OS=Homo sapiens GN=PSMD11 PE=1 SV=3		MULTI-MSMS		020510_G1S_18	3	0.79224	0.76691	821.464	2461.37	45012	0.38125	0.8809	1.2621	91.836	0.53737	91.836	-7.6294e-06		0	0	0	0.19986	1
23689	54	9923	10537	63036;63037;63038				VIEPFSRVQIEHISSIIK	18	1	1	Unmodified	_VIEPFSRVQIEHISSIIK_					0	0	0	O00231	O00231	O00231	PSMD11	26S proteasome non-ATPase regulatory subunit 11;26S proteasome regulatory subunit p44.5;26S proteasome regulatory subunit RPN6;26S proteasome regulatory subunit S9	>sp|O00231|PSD11_HUMAN 26S proteasome non-ATPase regulatory subunit 11 OS=Homo sapiens GN=PSMD11 PE=1 SV=3		MULTI-MSMS		020510_G1S_17	3	0.7622	0.77703	699.069	2094.18	47806.5	-0.40747	0.19297	-0.21451	72.107	0.53098	72.107	0		0	0	0	0.0070682	3
23690	54	9923	10537	63039				VIEPFSRVQIEHISSIIK	18	1	1	Unmodified	_VIEPFSRVQIEHISSIIK_					0	0	0	O00231	O00231	O00231	PSMD11	26S proteasome non-ATPase regulatory subunit 11;26S proteasome regulatory subunit p44.5;26S proteasome regulatory subunit RPN6;26S proteasome regulatory subunit S9	>sp|O00231|PSD11_HUMAN 26S proteasome non-ATPase regulatory subunit 11 OS=Homo sapiens GN=PSMD11 PE=1 SV=3		MULTI-MSMS		020510_G1S_17	4	0.97789	0.87889	524.553	2094.18	57749.5	-0.47025	0.57452	0.10428	72.117	0.74931	72.117	0		0	0	0	0.022221	1
24368	54	10243	10872	64852				VQIEHISSIIKISK	14	2	0	Unmodified	_VQIEHISSIIKISK_					0	0	0	O00231	O00231	O00231	PSMD11	26S proteasome non-ATPase regulatory subunit 11;26S proteasome regulatory subunit p44.5;26S proteasome regulatory subunit RPN6;26S proteasome regulatory subunit S9	>sp|O00231|PSD11_HUMAN 26S proteasome non-ATPase regulatory subunit 11 OS=Homo sapiens GN=PSMD11 PE=1 SV=3		MULTI-MSMS		020510_G1S_17	3	0.46713	0.46156	532.322	1593.95	56755.2	-1.791	-0.077888	-1.8689	56.468	0.61774	56.468	-3.8147e-06		0	0	0	0.38225	1
24859	54	10440	11079	66207;66208;66209;66210				VVDSIYNK	8	1	0	Unmodified	_VVDSIYNK_					0	0	0	O00231	O00231	O00231	PSMD11	26S proteasome non-ATPase regulatory subunit 11;26S proteasome regulatory subunit p44.5;26S proteasome regulatory subunit RPN6;26S proteasome regulatory subunit S9	>sp|O00231|PSD11_HUMAN 26S proteasome non-ATPase regulatory subunit 11 OS=Homo sapiens GN=PSMD11 PE=1 SV=3		MULTI-MSMS		020510_G1S_17	2	0.76071	0.78653	469.253	936.492	61458.7	-1.4757	-0.0079149	-1.4837	30.215	1.2148	30.215	0		0	0	0	0.11265	4
24860	54	10441	11080	66211;66212;66213;66214				VVDSIYNKAK	10	2	0	Unmodified	_VVDSIYNKAK_					0	0	0	O00231	O00231	O00231	PSMD11	26S proteasome non-ATPase regulatory subunit 11;26S proteasome regulatory subunit p44.5;26S proteasome regulatory subunit RPN6;26S proteasome regulatory subunit S9	>sp|O00231|PSD11_HUMAN 26S proteasome non-ATPase regulatory subunit 11 OS=Homo sapiens GN=PSMD11 PE=1 SV=3		MULTI-MSMS		020510_G1S_17	3	0.86408	0.88536	379.549	1135.62	67678.4	-1.0597	-0.30638	-1.3661	27.138	1.2833	27.138	0		0	0	0	0.11118	4
24861	54	10441	11080	66215;66216				VVDSIYNKAK	10	2	0	Unmodified	_VVDSIYNKAK_					0	0	0	O00231	O00231	O00231	PSMD11	26S proteasome non-ATPase regulatory subunit 11;26S proteasome regulatory subunit p44.5;26S proteasome regulatory subunit RPN6;26S proteasome regulatory subunit S9	>sp|O00231|PSD11_HUMAN 26S proteasome non-ATPase regulatory subunit 11 OS=Homo sapiens GN=PSMD11 PE=1 SV=3		MULTI-MSMS		020510_G1S_17	2	0.69249	0.87633	568.819	1135.62	55158.6	-1.7514	-0.4942	-2.2456	27.12	0.79574	27.12	0		0	0	0	0.00031709	2
25085	54	10563	11205	66810				YAGRQTEAIK	10	1	1	Unmodified	_YAGRQTEAIK_					0	0	0	O00231	O00231	O00231	PSMD11	26S proteasome non-ATPase regulatory subunit 11;26S proteasome regulatory subunit p44.5;26S proteasome regulatory subunit RPN6;26S proteasome regulatory subunit S9	>sp|O00231|PSD11_HUMAN 26S proteasome non-ATPase regulatory subunit 11 OS=Homo sapiens GN=PSMD11 PE=1 SV=3		ISO-MSMS	2	020510_G1S_17	3	0.87727	0.84594	379.54	1135.6	NaN	NaN	-0.08498	NaN	20.38	0.80418	20.38	0		0	0	0	0.54086	1
25086	54	10564	11206	66811;66812;66813		51		YAGRQTEAIKCVAQASK	17	2	1	Carbamidomethyl (C)	_YAGRQTEAIKC(ca)VAQASK_	YAGRQTEAIKC(1)VAQASK		YAGRQTEAIKC(120.92)VAQASK		0	1	0	O00231	O00231	O00231	PSMD11	26S proteasome non-ATPase regulatory subunit 11;26S proteasome regulatory subunit p44.5;26S proteasome regulatory subunit RPN6;26S proteasome regulatory subunit S9	>sp|O00231|PSD11_HUMAN 26S proteasome non-ATPase regulatory subunit 11 OS=Homo sapiens GN=PSMD11 PE=1 SV=3		MULTI-MSMS		020510_G1S_17	3	0.74768	0.84401	627.66	1879.96	51202.9	-1.9415	-0.17587	-2.1174	33.613	0.45372	33.613	0		0	0	0	1.2952e-11	3
25683	54	10832	11482	68331				YQEAIHIGSQIIR	13	0	1	Unmodified	_YQEAIHIGSQIIR_					0	0	0	O00231	O00231	O00231	PSMD11	26S proteasome non-ATPase regulatory subunit 11;26S proteasome regulatory subunit p44.5;26S proteasome regulatory subunit RPN6;26S proteasome regulatory subunit S9	>sp|O00231|PSD11_HUMAN 26S proteasome non-ATPase regulatory subunit 11 OS=Homo sapiens GN=PSMD11 PE=1 SV=3		MULTI-MSMS		020510_G1S_17	3	1.2893	0.73592	509.947	1526.82	57469.7	-1.8648	0.41642	-1.4484	56.182	0.84839	56.182	0		0	0	0	0.0002559	1
25854	54	10919	11570	68767;68768;68769;68770;68771;68772				YVRPFINSISK	11	1	1	Unmodified	_YVRPFINSISK_					0	0	0	O00231	O00231	O00231	PSMD11	26S proteasome non-ATPase regulatory subunit 11;26S proteasome regulatory subunit p44.5;26S proteasome regulatory subunit RPN6;26S proteasome regulatory subunit S9	>sp|O00231|PSD11_HUMAN 26S proteasome non-ATPase regulatory subunit 11 OS=Homo sapiens GN=PSMD11 PE=1 SV=3		MULTI-MSMS		020510_G1S_17	3	0.79474	0.80708	441.919	1322.73	62746.8	-1.6129	-0.45693	-2.0698	46.509	0.8001	46.509	0		0	0	0	6.6466e-20	6
25855	54	10919	11570	68773;68774;68775				YVRPFINSISK	11	1	1	Unmodified	_YVRPFINSISK_					0	0	0	O00231	O00231	O00231	PSMD11	26S proteasome non-ATPase regulatory subunit 11;26S proteasome regulatory subunit p44.5;26S proteasome regulatory subunit RPN6;26S proteasome regulatory subunit S9	>sp|O00231|PSD11_HUMAN 26S proteasome non-ATPase regulatory subunit 11 OS=Homo sapiens GN=PSMD11 PE=1 SV=3		MULTI-MSMS		020510_G1S_17	2	0.83542	0.86028	662.375	1322.73	50951.2	-2.1648	-0.21279	-2.3776	46.475	0.80177	46.475	-3.8147e-06		0	0	0	1.0362e-08	3
25856	54	10919	11570	68776;68777;68778;68779;68780;68781				YVRPFINSISK	11	1	1	Unmodified	_YVRPFINSISK_					0	0	0	O00231	O00231	O00231	PSMD11	26S proteasome non-ATPase regulatory subunit 11;26S proteasome regulatory subunit p44.5;26S proteasome regulatory subunit RPN6;26S proteasome regulatory subunit S9	>sp|O00231|PSD11_HUMAN 26S proteasome non-ATPase regulatory subunit 11 OS=Homo sapiens GN=PSMD11 PE=1 SV=3		MULTI-MSMS		020510_G1S_18	3	0.90819	0.91576	441.919	1322.73	61606.2	-3.0292	0.64069	-2.3885	43.283	0.62795	43.283	0		0	0	0	2.9745e-11	6
1939	55	839	881	5151				AIYDTPCIQAESEKWQQAIK	20	2	0	Carbamidomethyl (C)	_AIYDTPC(ca)IQAESEKWQQAIK_	AIYDTPC(1)IQAESEKWQQAIK		AIYDTPC(34.39)IQAESEKWQQAIK		0	1	0	O00232	O00232	O00232	PSMD12	26S proteasome non-ATPase regulatory subunit 12;26S proteasome regulatory subunit p55;26S proteasome regulatory subunit RPN5	>sp|O00232|PSD12_HUMAN 26S proteasome non-ATPase regulatory subunit 12 OS=Homo sapiens GN=PSMD12 PE=1 SV=3		MULTI-MSMS		020510_G1S_15	3	0.84467	0.89331	793.726	2378.16	46106.2	-1.3383	0.1634	-1.1749	64.285	0.79971	64.285	0		0	0	0	0.30215	1
4497	55	1935	2032	12175;12176;12177				EGRIQEVIETIISIEK	16	1	1	Unmodified	_EGRIQEVIETIISIEK_					0	0	0	O00232	O00232	O00232	PSMD12	26S proteasome non-ATPase regulatory subunit 12;26S proteasome regulatory subunit p55;26S proteasome regulatory subunit RPN5	>sp|O00232|PSD12_HUMAN 26S proteasome non-ATPase regulatory subunit 12 OS=Homo sapiens GN=PSMD12 PE=1 SV=3		MULTI-MSMS		020510_G1S_16	3	0.8886	0.8393	619.682	1856.03	53011.9	-0.47075	-0.46782	-0.93856	92.554	0.34294	92.554	0		0	0	0	3.7647e-19	3
5363	55	2365	2480	14448;14449				FFQEENTEKIK	11	2	0	Unmodified	_FFQEENTEKIK_					0	0	0	O00232	O00232	O00232	PSMD12	26S proteasome non-ATPase regulatory subunit 12;26S proteasome regulatory subunit p55;26S proteasome regulatory subunit RPN5	>sp|O00232|PSD12_HUMAN 26S proteasome non-ATPase regulatory subunit 12 OS=Homo sapiens GN=PSMD12 PE=1 SV=3		MULTI-MSMS		020510_G1S_15	3	0.72248	0.91834	471.573	1411.7	60982.1	-2.8983	-0.6367	-3.535	33.345	0.84032	33.345	3.8147e-06		0	0	0	0.0086061	2
8714	55	3714	3902	23387;23388;23389;23390;23391				IAGIINFQRPK	11	1	1	Unmodified	_IAGIINFQRPK_					0	0	0	O00232	O00232	O00232	PSMD12	26S proteasome non-ATPase regulatory subunit 12;26S proteasome regulatory subunit p55;26S proteasome regulatory subunit RPN5	>sp|O00232|PSD12_HUMAN 26S proteasome non-ATPase regulatory subunit 12 OS=Homo sapiens GN=PSMD12 PE=1 SV=3		MULTI-MSMS		020510_G1S_15	3	0.74813	0.76168	419.587	1255.74	64309.6	-1.5122	0.025216	-1.487	46.933	0.76954	46.933	0		0	0	0	0.36031	5
8715	55	3714	3902	23392;23393;23394				IAGIINFQRPK	11	1	1	Unmodified	_IAGIINFQRPK_					0	0	0	O00232	O00232	O00232	PSMD12	26S proteasome non-ATPase regulatory subunit 12;26S proteasome regulatory subunit p55;26S proteasome regulatory subunit RPN5	>sp|O00232|PSD12_HUMAN 26S proteasome non-ATPase regulatory subunit 12 OS=Homo sapiens GN=PSMD12 PE=1 SV=3		MULTI-MSMS		020510_G1S_15	2	0.80744	0.79314	628.877	1255.74	52221.2	-1.9763	0.030804	-1.9455	46.933	0.59088	46.933	3.8147e-06		0	0	0	5.2515e-11	3
9159	55	3872	4071	24570		52		ICIAVKDYIR	10	1	1	Carbamidomethyl (C)	_IC(ca)IAVKDYIR_	IC(1)IAVKDYIR		IC(113.71)IAVKDYIR		0	1	0	O00232	O00232	O00232	PSMD12	26S proteasome non-ATPase regulatory subunit 12;26S proteasome regulatory subunit p55;26S proteasome regulatory subunit RPN5	>sp|O00232|PSD12_HUMAN 26S proteasome non-ATPase regulatory subunit 12 OS=Homo sapiens GN=PSMD12 PE=1 SV=3		ISO-MSMS	2	020510_G1S_15	3	0.89651	0.97278	417.569	1249.69	NaN	NaN	-0.89272	NaN	51.591	0.3243	51.591	0		0	0	0	0.06371	1
11682	55	4830	5069	31429;31430;31431				IIVAVVK	7	1	0	Unmodified	_IIVAVVK_					0	0	0	O00232	O00232	O00232	PSMD12	26S proteasome non-ATPase regulatory subunit 12;26S proteasome regulatory subunit p55;26S proteasome regulatory subunit RPN5	>sp|O00232|PSD12_HUMAN 26S proteasome non-ATPase regulatory subunit 12 OS=Homo sapiens GN=PSMD12 PE=1 SV=3		MULTI-MSMS		020510_G1S_15	2	0.88442	0.90075	371.265	740.516	69449.4	-2.3762	0.43842	-1.9378	38.086	0.60364	38.086	0		0	0	0	0.20556	3
12705	55	5264	5540	34260;34261;34262				IQEVIETIISIEK	13	1	0	Unmodified	_IQEVIETIISIEK_					0	0	0	O00232	O00232	O00232	PSMD12	26S proteasome non-ATPase regulatory subunit 12;26S proteasome regulatory subunit p55;26S proteasome regulatory subunit RPN5	>sp|O00232|PSD12_HUMAN 26S proteasome non-ATPase regulatory subunit 12 OS=Homo sapiens GN=PSMD12 PE=1 SV=3		MULTI-MSMS		020510_G1S_15	2	0.90156	0.86949	757.937	1513.86	47529	0.18847	-0.38055	-0.19209	83.301	0.7798	83.301	0		0	0	0	1.3239e-44	3
13272	55	5480	5770	35620;35621				ISGDKKIEEIPK	12	3	0	Unmodified	_ISGDKKIEEIPK_					0	0	0	O00232	O00232	O00232	PSMD12	26S proteasome non-ATPase regulatory subunit 12;26S proteasome regulatory subunit p55;26S proteasome regulatory subunit RPN5	>sp|O00232|PSD12_HUMAN 26S proteasome non-ATPase regulatory subunit 12 OS=Homo sapiens GN=PSMD12 PE=1 SV=3		MULTI-MSMS		020510_G1S_15	3	0.69876	0.93102	452.929	1355.77	62196.7	-2.3361	0.27893	-2.0572	29.147	0.51201	29.147	0		0	0	0	0.0013402	2
14409	55	5945	6254	38581				IYVEIER	7	0	1	Unmodified	_IYVEIER_					0	0	0	O00232	O00232	O00232	PSMD12	26S proteasome non-ATPase regulatory subunit 12;26S proteasome regulatory subunit p55;26S proteasome regulatory subunit RPN5	>sp|O00232|PSD12_HUMAN 26S proteasome non-ATPase regulatory subunit 12 OS=Homo sapiens GN=PSMD12 PE=1 SV=3		MULTI-MSMS		020510_G1S_15	2	1.0061	0.77988	461.256	920.497	62543.3	-2.343	-0.3255	-2.6685	39.098	1.2228	39.098	0		0	0	0	0.11773	1
16033	55	6703	7138	42922;42923;42924		53;54	47	MVQQCCTYVEEITDIPIKIR	20	1	1	2 Carbamidomethyl (C),Oxidation (M)	_M(ox)VQQC(ca)C(ca)TYVEEITDIPIKIR_	MVQQC(1)C(1)TYVEEITDIPIKIR	M(1)VQQCCTYVEEITDIPIKIR	MVQQC(99.06)C(99.06)TYVEEITDIPIKIR	M(99.06)VQQCCTYVEEITDIPIKIR	0	2	1	O00232	O00232	O00232	PSMD12	26S proteasome non-ATPase regulatory subunit 12;26S proteasome regulatory subunit p55;26S proteasome regulatory subunit RPN5	>sp|O00232|PSD12_HUMAN 26S proteasome non-ATPase regulatory subunit 12 OS=Homo sapiens GN=PSMD12 PE=1 SV=3		MULTI-MSMS		020510_G1S_15	3	0.83588	0.85459	838.08	2511.22	45916.7	-0.66245	-0.72206	-1.3845	73.027	0.68445	73.027	0		0	0	0	1.1575e-06	3
20469	55	8667	9208	54463				SVVIYVIIAPFDNEQSDIVHR	21	0	1	Unmodified	_SVVIYVIIAPFDNEQSDIVHR_					0	0	0	O00232	O00232	O00232	PSMD12	26S proteasome non-ATPase regulatory subunit 12;26S proteasome regulatory subunit p55;26S proteasome regulatory subunit RPN5	>sp|O00232|PSD12_HUMAN 26S proteasome non-ATPase regulatory subunit 12 OS=Homo sapiens GN=PSMD12 PE=1 SV=3		MULTI-MSMS		020510_G1S_15	3	0.59661	0.2434	805.429	2413.26	46459.4	-0.46729	0.58871	0.12142	85.953	0.61676	85.953	0		0	0	0	2.6479e-13	1
20687	55	8753	9305	55055;55056				TASDMVSTSR	10	0	1	Unmodified	_TASDMVSTSR_					0	0	0	O00232	O00232	O00232	PSMD12	26S proteasome non-ATPase regulatory subunit 12;26S proteasome regulatory subunit p55;26S proteasome regulatory subunit RPN5	>sp|O00232|PSD12_HUMAN 26S proteasome non-ATPase regulatory subunit 12 OS=Homo sapiens GN=PSMD12 PE=1 SV=3		MULTI-MSMS		020510_G1S_15	2	0.98785	0.82828	527.745	1053.48	58229.9	-1.3677	0.55497	-0.81272	21.799	0.9323	21.799	0		0	0	0	8.3116e-06	2
4990	56	2193	2299	13511;13512;13513;13514				ETSSDVAIASHIITAIR	17	0	1	Unmodified	_ETSSDVAIASHIITAIR_					0	0	0	O00273	O00273	O00273	DFF1;DFF45;DFFA;H13	DNA fragmentation factor 45 kDa subunit;DNA fragmentation factor subunit alpha;Inhibitor of CAD	>sp|O00273|DFFA_HUMAN DNA fragmentation factor subunit alpha OS=Homo sapiens GN=DFFA PE=1 SV=1		MULTI-MSMS		020510_G1S_18	3	1.0027	0.78705	595.323	1782.95	54209.3	0.62496	0.10822	0.73319	76.709	0.92085	76.709	0		0	0	0	0.0017633	4
4991	56	2193	2299	13515				ETSSDVAIASHIITAIR	17	0	1	Unmodified	_ETSSDVAIASHIITAIR_					0	0	0	O00273	O00273	O00273	DFF1;DFF45;DFFA;H13	DNA fragmentation factor 45 kDa subunit;DNA fragmentation factor subunit alpha;Inhibitor of CAD	>sp|O00273|DFFA_HUMAN DNA fragmentation factor subunit alpha OS=Homo sapiens GN=DFFA PE=1 SV=1		MULTI-MSMS		020510_G1S_18	2	1.0905	0.85104	892.481	1782.95	44398.9	0.29313	0.20772	0.50085	76.686	0.6245	76.686	0		0	0	0	9.8819e-06	1
4992	56	2194	2300	13516;13517;13518				ETSSDVAIASHIITAIREK	19	1	1	Unmodified	_ETSSDVAIASHIITAIREK_					0	0	0	O00273	O00273	O00273	DFF1;DFF45;DFFA;H13	DNA fragmentation factor 45 kDa subunit;DNA fragmentation factor subunit alpha;Inhibitor of CAD	>sp|O00273|DFFA_HUMAN DNA fragmentation factor subunit alpha OS=Homo sapiens GN=DFFA PE=1 SV=1		MULTI-MSMS		020510_G1S_18	3	1.0404	0.85947	681.036	2040.09	50407.3	-1.2238	0.6689	-0.55485	74.611	0.97563	74.611	0		0	0	0	3.3426e-06	3
6136	56	2664	2798	16414				FVAIASNEK	9	1	0	Unmodified	_FVAIASNEK_					0	0	0	O00273	O00273	O00273	DFF1;DFF45;DFFA;H13	DNA fragmentation factor 45 kDa subunit;DNA fragmentation factor subunit alpha;Inhibitor of CAD	>sp|O00273|DFFA_HUMAN DNA fragmentation factor subunit alpha OS=Homo sapiens GN=DFFA PE=1 SV=1		MULTI-MSMS		020510_G1S_18	2	0.87142	0.85004	489.766	977.518	59572	-2.3815	1.1325	-1.249	31.329	0.53941	31.329	0		0	0	0	0.41818	1
12813	56	5313	5592	34549				IQQTQSIHSIR	11	0	1	Unmodified	_IQQTQSIHSIR_					0	0	0	O00273	O00273	O00273	DFF1;DFF45;DFFA;H13	DNA fragmentation factor 45 kDa subunit;DNA fragmentation factor subunit alpha;Inhibitor of CAD	>sp|O00273|DFFA_HUMAN DNA fragmentation factor subunit alpha OS=Homo sapiens GN=DFFA PE=1 SV=1		MULTI-MSMS		020510_G1S_18	3	1.1537	0.87919	437.577	1309.71	62630.8	-2.5345	0.69241	-1.8421	27.915	1.0855	27.915	1.9073e-06		0	0	0	0.15309	1
12814	56	5313	5592	34550;34551;34552				IQQTQSIHSIR	11	0	1	Unmodified	_IQQTQSIHSIR_					0	0	0	O00273	O00273	O00273	DFF1;DFF45;DFFA;H13	DNA fragmentation factor 45 kDa subunit;DNA fragmentation factor subunit alpha;Inhibitor of CAD	>sp|O00273|DFFA_HUMAN DNA fragmentation factor subunit alpha OS=Homo sapiens GN=DFFA PE=1 SV=1		MULTI-MSMS		020510_G1S_18	2	1.0957	0.84941	655.862	1309.71	51216.6	-3.1182	0.43988	-2.6783	27.904	0.52117	27.904	0		0	0	0	1.585e-19	3
15538	56	6509	6855	41582			48	MEVTGDAGVPESGEIR	16	0	1	Acetyl (Protein N-term),Oxidation (M)	_(ac)M(ox)EVTGDAGVPESGEIR_		M(1)EVTGDAGVPESGEIR		M(157.86)EVTGDAGVPESGEIR	1	0	1	O00273	O00273	O00273	DFF1;DFF45;DFFA;H13	DNA fragmentation factor 45 kDa subunit;DNA fragmentation factor subunit alpha;Inhibitor of CAD	>sp|O00273|DFFA_HUMAN DNA fragmentation factor subunit alpha OS=Homo sapiens GN=DFFA PE=1 SV=1		MULTI-MSMS		020510_G1S_18	2	0.88849	0.71218	852.891	1703.77	46268.5	-3.4692	-0.84583	-4.315	45.054	0.57621	45.054	0		0	0	0	1.0954e-19	1
21458	56	9043	9615	57113;57114;57115		55		TIKPCIIR	8	1	1	Carbamidomethyl (C)	_TIKPC(ca)IIR_	TIKPC(1)IIR		TIKPC(89.3)IIR		0	1	0	O00273	O00273	O00273	DFF1;DFF45;DFFA;H13	DNA fragmentation factor 45 kDa subunit;DNA fragmentation factor subunit alpha;Inhibitor of CAD	>sp|O00273|DFFA_HUMAN DNA fragmentation factor subunit alpha OS=Homo sapiens GN=DFFA PE=1 SV=1		MULTI-MSMS		020510_G1S_18	3	0.76414	0.8256	334.204	999.59	74721.7	-2.1309	-0.28293	-2.4138	35.143	0.25597	35.143	0		0	0	0	0.091481	3
598	57	285	295	1628;1629;1630;1631;1632;1633				AEEQPQVEIFVK	12	1	0	Acetyl (Protein N-term)	_(ac)AEEQPQVEIFVK_					1	0	0	O00299	O00299	O00299	CLIC1;NCC27	Chloride channel ABP;Chloride intracellular channel protein 1;Nuclear chloride ion channel 27;Regulatory nuclear chloride ion channel protein	>sp|O00299|CLIC1_HUMAN Chloride intracellular channel protein 1 OS=Homo sapiens GN=CLIC1 PE=1 SV=4		MULTI-MSMS		020510_G1S_25	2	0.95245	0.8707	729.877	1457.74	24961.7	-0.96437	-0.21196	-1.1763	35.805	0.92626	35.805	3.8147e-06		0	0	0	4.0084e-13	6
5603	57	2440	2561	15027;15028;15029;15030;15031		56		FIDGNEITIADCNIIPK	17	1	0	Carbamidomethyl (C)	_FIDGNEITIADC(ca)NIIPK_	FIDGNEITIADC(1)NIIPK		FIDGNEITIADC(156.57)NIIPK		0	1	0	O00299	O00299	O00299	CLIC1;NCC27	Chloride channel ABP;Chloride intracellular channel protein 1;Nuclear chloride ion channel 27;Regulatory nuclear chloride ion channel protein	>sp|O00299|CLIC1_HUMAN Chloride intracellular channel protein 1 OS=Homo sapiens GN=CLIC1 PE=1 SV=4		MULTI-MSMS		020510_G1S_25	2	1.0215	0.94041	966.99	1931.97	21261.3	0.18306	0.51677	0.69984	40.556	0.93372	40.556	0		0	0	0	1.393e-20	5
6643	57	2889	3033	17779;17780;17781;17782				GFTIPEAFR	9	0	1	Unmodified	_GFTIPEAFR_					0	0	0	O00299	O00299	O00299	CLIC1;NCC27	Chloride channel ABP;Chloride intracellular channel protein 1;Nuclear chloride ion channel 27;Regulatory nuclear chloride ion channel protein	>sp|O00299|CLIC1_HUMAN Chloride intracellular channel protein 1 OS=Homo sapiens GN=CLIC1 PE=1 SV=4		MULTI-MSMS		020510_G1S_25	2	0.99144	0.81866	519.274	1036.53	29026.7	-0.74127	-0.16104	-0.9023	35.413	1.1346	35.413	0		0	0	0	0.014805	4
7962	57	3411	3586	21348;21349;21350;21351				GVTFNVTTVDTK	12	1	0	Unmodified	_GVTFNVTTVDTK_					0	0	0	O00299	O00299	O00299	CLIC1;NCC27	Chloride channel ABP;Chloride intracellular channel protein 1;Nuclear chloride ion channel 27;Regulatory nuclear chloride ion channel protein	>sp|O00299|CLIC1_HUMAN Chloride intracellular channel protein 1 OS=Homo sapiens GN=CLIC1 PE=1 SV=4		MULTI-MSMS		020510_G1S_25	2	0.81332	0.77713	641.338	1280.66	26190.5	-1.7198	-0.84615	-2.566	27.597	0.59114	27.597	0		0	0	0	3.0415e-27	4
7963	57	3412	3587	21352;21353;21354;21355				GVTFNVTTVDTKR	13	1	1	Unmodified	_GVTFNVTTVDTKR_					0	0	0	O00299	O00299	O00299	CLIC1;NCC27	Chloride channel ABP;Chloride intracellular channel protein 1;Nuclear chloride ion channel 27;Regulatory nuclear chloride ion channel protein	>sp|O00299|CLIC1_HUMAN Chloride intracellular channel protein 1 OS=Homo sapiens GN=CLIC1 PE=1 SV=4		MULTI-MSMS		020510_G1S_25	3	0.90704	0.89765	479.928	1436.76	30421.2	-1.2633	-0.42487	-1.6881	25.593	0.30713	25.593	1.9073e-06		0	0	0	0.056658	4
7964	57	3412	3587	21356;21357;21358				GVTFNVTTVDTKR	13	1	1	Unmodified	_GVTFNVTTVDTKR_					0	0	0	O00299	O00299	O00299	CLIC1;NCC27	Chloride channel ABP;Chloride intracellular channel protein 1;Nuclear chloride ion channel 27;Regulatory nuclear chloride ion channel protein	>sp|O00299|CLIC1_HUMAN Chloride intracellular channel protein 1 OS=Homo sapiens GN=CLIC1 PE=1 SV=4		MULTI-MSMS		020510_G1S_25	2	0.92104	0.84699	719.388	1436.76	24476.9	-1.6583	-0.020343	-1.6786	25.591	0.24836	25.591	1.9073e-06		0	0	0	4.3029e-53	3
8583	57	3645	3832	23073				IAAINPESNTAGIDIFAK	18	1	0	Unmodified	_IAAINPESNTAGIDIFAK_					0	0	0	O00299	O00299	O00299	CLIC1;NCC27	Chloride channel ABP;Chloride intracellular channel protein 1;Nuclear chloride ion channel 27;Regulatory nuclear chloride ion channel protein	>sp|O00299|CLIC1_HUMAN Chloride intracellular channel protein 1 OS=Homo sapiens GN=CLIC1 PE=1 SV=4		MULTI-MSMS		020510_G1S_24	2	0.96959	0.7964	922.991	1843.97	45268.4	-1.6902	0.12738	-1.5628	72.148	0.58589	72.148	0		0	0	0	1.1703e-22	1
8584	57	3645	3832	23074;23075;23076;23077;23078;23079				IAAINPESNTAGIDIFAK	18	1	0	Unmodified	_IAAINPESNTAGIDIFAK_					0	0	0	O00299	O00299	O00299	CLIC1;NCC27	Chloride channel ABP;Chloride intracellular channel protein 1;Nuclear chloride ion channel 27;Regulatory nuclear chloride ion channel protein	>sp|O00299|CLIC1_HUMAN Chloride intracellular channel protein 1 OS=Homo sapiens GN=CLIC1 PE=1 SV=4		MULTI-MSMS		020510_G1S_25	2	0.98562	0.88368	922.991	1843.97	21798.8	-0.11425	-0.43382	-0.54807	38.484	1.3236	38.484	0		0	0	0	3.1289e-115	6
9645	57	4090	4298	25798;25799;25800;25801			49	IFMVIWIK	8	1	0	Oxidation (M)	_IFM(ox)VIWIK_		IFM(1)VIWIK		IFM(168.38)VIWIK	0	0	1	O00299	O00299	O00299	CLIC1;NCC27	Chloride channel ABP;Chloride intracellular channel protein 1;Nuclear chloride ion channel 27;Regulatory nuclear chloride ion channel protein	>sp|O00299|CLIC1_HUMAN Chloride intracellular channel protein 1 OS=Homo sapiens GN=CLIC1 PE=1 SV=4		MULTI-MSMS		020510_G1S_25	2	0.86701	0.83975	533.312	1064.61	28347.4	1.4542	0.78486	2.2391	43.064	0.97356	43.064	0		0	0	0	7.518e-06	4
9646	57	4090	4299	25802;25803;25804				IFMVIWIK	8	1	0	Unmodified	_IFMVIWIK_					0	0	0	O00299	O00299	O00299	CLIC1;NCC27	Chloride channel ABP;Chloride intracellular channel protein 1;Nuclear chloride ion channel 27;Regulatory nuclear chloride ion channel protein	>sp|O00299|CLIC1_HUMAN Chloride intracellular channel protein 1 OS=Homo sapiens GN=CLIC1 PE=1 SV=4		MULTI-MSMS		020510_G1S_25	2	1.0414	0.84775	525.314	1048.61	28881.8	1.8381	-0.91929	0.91885	47.477	0.41378	47.477	0		0	0	0	0.0092247	3
10434	57	4372	4590	28092;28093		57		IHIVQVVCK	9	1	0	Carbamidomethyl (C)	_IHIVQVVC(ca)K_	IHIVQVVC(1)K		IHIVQVVC(141.39)K		0	1	0	O00299	O00299	O00299	CLIC1;NCC27	Chloride channel ABP;Chloride intracellular channel protein 1;Nuclear chloride ion channel 27;Regulatory nuclear chloride ion channel protein	>sp|O00299|CLIC1_HUMAN Chloride intracellular channel protein 1 OS=Homo sapiens GN=CLIC1 PE=1 SV=4		MULTI-MSMS		020510_G1S_25	2	0.76338	0.86979	548.321	1094.63	28272.6	-1.8903	0.1128	-1.7775	22.681	0.7836	22.681	0		0	0	0	0.0014851	2
10435	57	4373	4591	28094;28095;28096;28097;28098		57		IHIVQVVCKK	10	2	0	Carbamidomethyl (C)	_IHIVQVVC(ca)KK_	IHIVQVVC(1)KK		IHIVQVVC(149.82)KK		0	1	0	O00299	O00299	O00299	CLIC1;NCC27	Chloride channel ABP;Chloride intracellular channel protein 1;Nuclear chloride ion channel 27;Regulatory nuclear chloride ion channel protein	>sp|O00299|CLIC1_HUMAN Chloride intracellular channel protein 1 OS=Homo sapiens GN=CLIC1 PE=1 SV=4		MULTI-MSMS		020510_G1S_25	3	0.88066	0.8591	408.581	1222.72	32495.3	-1.2422	-0.2982	-1.5404	19.671	0.59687	19.671	0		0	0	0	4.3412e-06	5
14586	57	6044	6354	39011;39012;39013;39014;39015		56		KFIDGNEITIADCNIIPK	18	2	0	Carbamidomethyl (C)	_KFIDGNEITIADC(ca)NIIPK_	KFIDGNEITIADC(1)NIIPK		KFIDGNEITIADC(139.66)NIIPK		0	1	0	O00299	O00299	O00299	CLIC1;NCC27	Chloride channel ABP;Chloride intracellular channel protein 1;Nuclear chloride ion channel 27;Regulatory nuclear chloride ion channel protein	>sp|O00299|CLIC1_HUMAN Chloride intracellular channel protein 1 OS=Homo sapiens GN=CLIC1 PE=1 SV=4		MULTI-MSMS		020510_G1S_25	3	0.88385	0.84881	687.694	2060.06	25703	-0.35158	0.26374	-0.087848	38.288	1.0941	38.288	0		0	0	0	1.3309e-16	5
16920	57	7072	7532	45229;45230;45231;45232;45233;45234				NSNPAINDNIEK	12	1	0	Unmodified	_NSNPAINDNIEK_					0	0	0	O00299	O00299	O00299	CLIC1;NCC27	Chloride channel ABP;Chloride intracellular channel protein 1;Nuclear chloride ion channel 27;Regulatory nuclear chloride ion channel protein	>sp|O00299|CLIC1_HUMAN Chloride intracellular channel protein 1 OS=Homo sapiens GN=CLIC1 PE=1 SV=4		MULTI-MSMS		020510_G1S_25	2	0.88565	0.85059	664.826	1327.64	25974.3	-1.73	-0.18696	-1.917	19.615	0.5338	19.615	0		0	0	0	1.444e-65	6
23584	57	9887	10501	62731				VIDNYITSPIPEEVDETSAEDEGVSQR	27	0	1	Unmodified	_VIDNYITSPIPEEVDETSAEDEGVSQR_					0	0	0	O00299	O00299	O00299	CLIC1;NCC27	Chloride channel ABP;Chloride intracellular channel protein 1;Nuclear chloride ion channel 27;Regulatory nuclear chloride ion channel protein	>sp|O00299|CLIC1_HUMAN Chloride intracellular channel protein 1 OS=Homo sapiens GN=CLIC1 PE=1 SV=4		MULTI-MSMS		020510_G1S_25	2	1.0524	0.96674	1496.7	2991.38	17617.2	-1.7148	0.31896	-1.3959	36.708	0.55492	36.708	0		0	0	0	6.1868e-41	1
25522	57	10765	11411	67851;67852				YISNAYAR	8	0	1	Unmodified	_YISNAYAR_					0	0	0	O00299	O00299	O00299	CLIC1;NCC27	Chloride channel ABP;Chloride intracellular channel protein 1;Nuclear chloride ion channel 27;Regulatory nuclear chloride ion channel protein	>sp|O00299|CLIC1_HUMAN Chloride intracellular channel protein 1 OS=Homo sapiens GN=CLIC1 PE=1 SV=4		ISO-MSMS	0	020510_G1S_25	2	1.0291	0.85463	479.243	956.472	NaN	NaN	0.5959	NaN	18.312	0.39547	18.312	0		0	0	0	1.0787e-06	2
25734	57	10850	11500	68459;68460;68461;68462;68463;68464				YRGFTIPEAFR	11	0	2	Unmodified	_YRGFTIPEAFR_					0	0	0	O00299	O00299	O00299	CLIC1;NCC27	Chloride channel ABP;Chloride intracellular channel protein 1;Nuclear chloride ion channel 27;Regulatory nuclear chloride ion channel protein	>sp|O00299|CLIC1_HUMAN Chloride intracellular channel protein 1 OS=Homo sapiens GN=CLIC1 PE=1 SV=4		MULTI-MSMS		020510_G1S_25	2	1.0523	0.81122	678.857	1355.7	25644.9	-0.83577	0.30873	-0.52705	34.371	0.59618	34.371	0		0	0	0	3.1041e-08	6
25735	57	10850	11500	68465				YRGFTIPEAFR	11	0	2	Unmodified	_YRGFTIPEAFR_					0	0	0	O00299	O00299	O00299	CLIC1;NCC27	Chloride channel ABP;Chloride intracellular channel protein 1;Nuclear chloride ion channel 27;Regulatory nuclear chloride ion channel protein	>sp|O00299|CLIC1_HUMAN Chloride intracellular channel protein 1 OS=Homo sapiens GN=CLIC1 PE=1 SV=4		MULTI-MSMS		020510_G1S_25	3	1.0404	0.84174	452.907	1355.7	31231.7	-0.21623	-0.060468	-0.2767	34.371	0.7823	34.371	0		0	0	0	0.087507	1
5952	57	2605	2737	15917;15918				FSAYIK	6	1	0	Unmodified	_FSAYIK_					0	0	0	O00299;Q9NZA1;Q9Y696;O15247	O00299	O00299	CLIC1;NCC27;CLIC5;CLIC4;CLIC2	Chloride channel ABP;Chloride intracellular channel protein 1;Nuclear chloride ion channel 27;Regulatory nuclear chloride ion channel protein;Chloride intracellular channel protein 5;Chloride intracellular channel protein 4;Intracellular chloride ion channel protein p64H1;Chloride intracellular channel protein 2;XAP121	>sp|O00299|CLIC1_HUMAN Chloride intracellular channel protein 1 OS=Homo sapiens GN=CLIC1 PE=1 SV=4;>sp|Q9NZA1|CLIC5_HUMAN Chloride intracellular channel protein 5 OS=Homo sapiens GN=CLIC5 PE=1 SV=3;>sp|Q9Y696|CLIC4_HUMAN Chloride intracellular channel prot		ISO-MSMS	2	020510_G1S_25	2	0.91525	0.88171	364.703	727.39	NaN	NaN	-0.4334	NaN	21.26	0.56863	21.26	1.9073e-06		0	0	0	0.47083	2
5953	57	2605	2737	15919				FSAYIK	6	1	0	Unmodified	_FSAYIK_					0	0	0	O00299;Q9NZA1;Q9Y696;O15247	O00299	O00299	CLIC1;NCC27;CLIC5;CLIC4;CLIC2	Chloride channel ABP;Chloride intracellular channel protein 1;Nuclear chloride ion channel 27;Regulatory nuclear chloride ion channel protein;Chloride intracellular channel protein 5;Chloride intracellular channel protein 4;Intracellular chloride ion channel protein p64H1;Chloride intracellular channel protein 2;XAP121	>sp|O00299|CLIC1_HUMAN Chloride intracellular channel protein 1 OS=Homo sapiens GN=CLIC1 PE=1 SV=4;>sp|Q9NZA1|CLIC5_HUMAN Chloride intracellular channel protein 5 OS=Homo sapiens GN=CLIC5 PE=1 SV=3;>sp|Q9Y696|CLIC4_HUMAN Chloride intracellular channel prot		MSMS	1	020510_G1S_25	2			364.703	727.39	NaN	NaN	NaN	NaN	21.191	NaN	21.191	0		0	0	0	0.32362	1
5954	57	2605	2737	15920				FSAYIK	6	1	0	Unmodified	_FSAYIK_					0	0	0	O00299;Q9NZA1;Q9Y696;O15247	O00299	O00299	CLIC1;NCC27;CLIC5;CLIC4;CLIC2	Chloride channel ABP;Chloride intracellular channel protein 1;Nuclear chloride ion channel 27;Regulatory nuclear chloride ion channel protein;Chloride intracellular channel protein 5;Chloride intracellular channel protein 4;Intracellular chloride ion channel protein p64H1;Chloride intracellular channel protein 2;XAP121	>sp|O00299|CLIC1_HUMAN Chloride intracellular channel protein 1 OS=Homo sapiens GN=CLIC1 PE=1 SV=4;>sp|Q9NZA1|CLIC5_HUMAN Chloride intracellular channel protein 5 OS=Homo sapiens GN=CLIC5 PE=1 SV=3;>sp|Q9Y696|CLIC4_HUMAN Chloride intracellular channel prot		MSMS	1	020510_G1S_25	2			364.703	727.39	NaN	NaN	NaN	NaN	21.221	NaN	21.221	1.9073e-06		0	0	0	0.29554	1
3380	58	1410	1482	9330;9331;9332;9333			50	AYVSTIMGVPGR	12	0	1	Oxidation (M)	_AYVSTIM(ox)GVPGR_		AYVSTIM(1)GVPGR		AYVSTIM(176.95)GVPGR	0	0	1	O00303	O00303	O00303	EIF3F;EIF3S5	eIF3 p47;eIF-3-epsilon;Eukaryotic translation initiation factor 3 subunit 5;Eukaryotic translation initiation factor 3 subunit F	>sp|O00303|EIF3F_HUMAN Eukaryotic translation initiation factor 3 subunit F OS=Homo sapiens GN=EIF3F PE=1 SV=1		MULTI-MSMS		020510_G1S_16	2	1.0358	0.80331	633.829	1265.64	51890.9	-1.7823	-0.3899	-2.1722	42.4	0.82271	42.4	0		0	0	0	3.4375e-17	4
5739	58	2491	2615	15318			51	FIMSIVNQVPK	11	1	0	Oxidation (M)	_FIM(ox)SIVNQVPK_		FIM(1)SIVNQVPK		FIM(117.7)SIVNQVPK	0	0	1	O00303	O00303	O00303	EIF3F;EIF3S5	eIF3 p47;eIF-3-epsilon;Eukaryotic translation initiation factor 3 subunit 5;Eukaryotic translation initiation factor 3 subunit F	>sp|O00303|EIF3F_HUMAN Eukaryotic translation initiation factor 3 subunit F OS=Homo sapiens GN=EIF3F PE=1 SV=1		MULTI-MSMS		020510_G1S_16	2	0.74456	0.71723	646.358	1290.7	50350.9	-1.2124	0.095951	-1.1164	54.229	0.82717	54.229	0		0	0	0	0.0022247	1
5740	58	2491	2616	15319;15320				FIMSIVNQVPK	11	1	0	Unmodified	_FIMSIVNQVPK_					0	0	0	O00303	O00303	O00303	EIF3F;EIF3S5	eIF3 p47;eIF-3-epsilon;Eukaryotic translation initiation factor 3 subunit 5;Eukaryotic translation initiation factor 3 subunit F	>sp|O00303|EIF3F_HUMAN Eukaryotic translation initiation factor 3 subunit F OS=Homo sapiens GN=EIF3F PE=1 SV=1		MULTI-MSMS		020510_G1S_16	2	0.72419	0.80287	638.36	1274.71	52609.5	-1.1117	-0.23211	-1.3438	62.037	0.59901	62.037	0		0	0	0	4.4189e-30	2
10439	58	4377	4595	28103				IHPVIIASIVDSYER	15	0	1	Unmodified	_IHPVIIASIVDSYER_					0	0	0	O00303	O00303	O00303	EIF3F;EIF3S5	eIF3 p47;eIF-3-epsilon;Eukaryotic translation initiation factor 3 subunit 5;Eukaryotic translation initiation factor 3 subunit F	>sp|O00303|EIF3F_HUMAN Eukaryotic translation initiation factor 3 subunit F OS=Homo sapiens GN=EIF3F PE=1 SV=1		MULTI-MSMS		020510_G1S_15	3	0.98867	0.86098	571.317	1710.93	55695.8	-1.4408	-0.10202	-1.5428	68.781	0.62387	68.781	0		0	0	0	0.050648	1
10440	58	4377	4595	28104;28105;28106;28107;28108				IHPVIIASIVDSYER	15	0	1	Unmodified	_IHPVIIASIVDSYER_					0	0	0	O00303	O00303	O00303	EIF3F;EIF3S5	eIF3 p47;eIF-3-epsilon;Eukaryotic translation initiation factor 3 subunit 5;Eukaryotic translation initiation factor 3 subunit F	>sp|O00303|EIF3F_HUMAN Eukaryotic translation initiation factor 3 subunit F OS=Homo sapiens GN=EIF3F PE=1 SV=1		MULTI-MSMS		020510_G1S_16	2	1.0401	0.84691	856.473	1710.93	44946.2	-0.83429	-0.48293	-1.3172	68.209	0.64697	68.209	0		0	0	0	2.0506e-19	5
10441	58	4378	4596	28109				IHPVIIASIVDSYERRNEGAAR	22	0	3	Unmodified	_IHPVIIASIVDSYERRNEGAAR_					0	0	0	O00303	O00303	O00303	EIF3F;EIF3S5	eIF3 p47;eIF-3-epsilon;Eukaryotic translation initiation factor 3 subunit 5;Eukaryotic translation initiation factor 3 subunit F	>sp|O00303|EIF3F_HUMAN Eukaryotic translation initiation factor 3 subunit F OS=Homo sapiens GN=EIF3F PE=1 SV=1		MULTI-MSMS		020510_G1S_17	3	0.7945	0.65497	822.779	2465.31	45409	-1.344	0.42119	-0.92278	66.997	0.64594	66.997	0		0	0	0	0.044818	1
12628	58	5233	5508	34005;34006;34007;34008;34009;34010				IQDAISTVIQYAEDVISGK	19	1	0	Unmodified	_IQDAISTVIQYAEDVISGK_					0	0	0	O00303	O00303	O00303	EIF3F;EIF3S5	eIF3 p47;eIF-3-epsilon;Eukaryotic translation initiation factor 3 subunit 5;Eukaryotic translation initiation factor 3 subunit F	>sp|O00303|EIF3F_HUMAN Eukaryotic translation initiation factor 3 subunit F OS=Homo sapiens GN=EIF3F PE=1 SV=1		MULTI-MSMS		020510_G1S_16	2	0.96252	0.80435	1025.54	2049.06	42180.4	-0.5457	0.70579	0.16009	116.5	0.66713	116.5	0		0	0	0	2.8908e-64	6
12629	58	5233	5508	34011;34012;34013;34014				IQDAISTVIQYAEDVISGK	19	1	0	Unmodified	_IQDAISTVIQYAEDVISGK_					0	0	0	O00303	O00303	O00303	EIF3F;EIF3S5	eIF3 p47;eIF-3-epsilon;Eukaryotic translation initiation factor 3 subunit 5;Eukaryotic translation initiation factor 3 subunit F	>sp|O00303|EIF3F_HUMAN Eukaryotic translation initiation factor 3 subunit F OS=Homo sapiens GN=EIF3F PE=1 SV=1		MULTI-MSMS		020510_G1S_16	3	0.94155	0.81634	684.028	2049.06	51038.1	0.00059973	0.98718	0.98778	116.5	0.58148	116.5	7.6294e-06		0	0	0	3.7905e-09	4
12630	58	5234	5509	34015;34016;34017;34018;34019;34020				IQDAISTVIQYAEDVISGKVSADNTVGR	28	1	1	Unmodified	_IQDAISTVIQYAEDVISGKVSADNTVGR_					0	0	0	O00303	O00303	O00303	EIF3F;EIF3S5	eIF3 p47;eIF-3-epsilon;Eukaryotic translation initiation factor 3 subunit 5;Eukaryotic translation initiation factor 3 subunit F	>sp|O00303|EIF3F_HUMAN Eukaryotic translation initiation factor 3 subunit F OS=Homo sapiens GN=EIF3F PE=1 SV=1		MULTI-MSMS		020510_G1S_16	3	0.93245	0.84651	983.844	2948.51	42951.8	-0.56215	-0.47848	-1.0406	110.41	1.2912	110.41	-7.6294e-06		0	0	0	3.721e-41	6
20756	58	8779	9331	55320;55321		58		TCFSPNRVIGISSDIQQVGGASAR	24	0	2	Carbamidomethyl (C)	_TC(ca)FSPNRVIGISSDIQQVGGASAR_	TC(1)FSPNRVIGISSDIQQVGGASAR		TC(75.21)FSPNRVIGISSDIQQVGGASAR		0	1	0	O00303	O00303	O00303	EIF3F;EIF3S5	eIF3 p47;eIF-3-epsilon;Eukaryotic translation initiation factor 3 subunit 5;Eukaryotic translation initiation factor 3 subunit F	>sp|O00303|EIF3F_HUMAN Eukaryotic translation initiation factor 3 subunit F OS=Homo sapiens GN=EIF3F PE=1 SV=1		MULTI-MSMS		020510_G1S_16	3	1.207	0.99171	840.759	2519.26	45492.8	-1.3107	0.58667	-0.724	60.546	0.62527	60.546	0		0	0	0	0.0018683	2
20757	58	8779	9331	55322;55323		58		TCFSPNRVIGISSDIQQVGGASAR	24	0	2	Carbamidomethyl (C)	_TC(ca)FSPNRVIGISSDIQQVGGASAR_	TC(1)FSPNRVIGISSDIQQVGGASAR		TC(180.05)FSPNRVIGISSDIQQVGGASAR		0	1	0	O00303	O00303	O00303	EIF3F;EIF3S5	eIF3 p47;eIF-3-epsilon;Eukaryotic translation initiation factor 3 subunit 5;Eukaryotic translation initiation factor 3 subunit F	>sp|O00303|EIF3F_HUMAN Eukaryotic translation initiation factor 3 subunit F OS=Homo sapiens GN=EIF3F PE=1 SV=1		MULTI-MSMS		020510_G1S_17	3	0.99553	0.8523	840.759	2519.26	45334.1	-1.0398	-0.49186	-1.5316	62.322	0.90493	62.322	0		0	0	0	8.5714e-40	2
23707	58	9937	10551	63083;63084;63085;63086;63087				VIGISSDIQQVGGASAR	17	0	1	Unmodified	_VIGISSDIQQVGGASAR_					0	0	0	O00303	O00303	O00303	EIF3F;EIF3S5	eIF3 p47;eIF-3-epsilon;Eukaryotic translation initiation factor 3 subunit 5;Eukaryotic translation initiation factor 3 subunit F	>sp|O00303|EIF3F_HUMAN Eukaryotic translation initiation factor 3 subunit F OS=Homo sapiens GN=EIF3F PE=1 SV=1		MULTI-MSMS		020510_G1S_16	2	1.0411	0.83156	829.447	1656.88	46043.6	-1.4992	-0.47422	-1.9734	52.113	1.2026	52.113	-3.8147e-06		0	0	0	1.3912e-87	5
23708	58	9937	10551	63088;63089				VIGISSDIQQVGGASAR	17	0	1	Unmodified	_VIGISSDIQQVGGASAR_					0	0	0	O00303	O00303	O00303	EIF3F;EIF3S5	eIF3 p47;eIF-3-epsilon;Eukaryotic translation initiation factor 3 subunit 5;Eukaryotic translation initiation factor 3 subunit F	>sp|O00303|EIF3F_HUMAN Eukaryotic translation initiation factor 3 subunit F OS=Homo sapiens GN=EIF3F PE=1 SV=1		MULTI-MSMS		020510_G1S_17	2	1.1543	0.84346	829.447	1656.88	45209.3	-1.4842	-0.15741	-1.6416	53.48	0.88274	53.48	3.8147e-06		0	0	0	1.0568e-86	2
24953	58	10486	11128	66465;66466;66467				VVRIHPVIIASIVDSYER	18	0	2	Unmodified	_VVRIHPVIIASIVDSYER_					0	0	0	O00303	O00303	O00303	EIF3F;EIF3S5	eIF3 p47;eIF-3-epsilon;Eukaryotic translation initiation factor 3 subunit 5;Eukaryotic translation initiation factor 3 subunit F	>sp|O00303|EIF3F_HUMAN Eukaryotic translation initiation factor 3 subunit F OS=Homo sapiens GN=EIF3F PE=1 SV=1		MULTI-MSMS		020510_G1S_17	3	1.0196	0.75403	689.397	2065.17	49757.9	-0.72649	-0.58243	-1.3089	70.903	0.74822	70.903	7.6294e-06		0	0	0	1.4374e-06	3
25134	58	10586	11229	66913;66914				YAYYDTER	8	0	1	Unmodified	_YAYYDTER_					0	0	0	O00303	O00303	O00303	EIF3F;EIF3S5	eIF3 p47;eIF-3-epsilon;Eukaryotic translation initiation factor 3 subunit 5;Eukaryotic translation initiation factor 3 subunit F	>sp|O00303|EIF3F_HUMAN Eukaryotic translation initiation factor 3 subunit F OS=Homo sapiens GN=EIF3F PE=1 SV=1		MULTI-MSMS		020510_G1S_16	2	1.0334	0.78951	540.735	1079.46	57527.9	-2.7946	0.44588	-2.3488	31.06	0.66946	31.06	0		0	0	0	0.052144	2
7207	59	3085	3239	19287				GIQEIADSVK	10	1	0	Unmodified	_GIQEIADSVK_					0	0	0	O00330	O00330	O00330	PDHX;PDX1	Dihydrolipoamide dehydrogenase-binding protein of pyruvate dehydrogenase complex;E3-binding protein;Lipoyl-containing pyruvate dehydrogenase complex component X;proX;Pyruvate dehydrogenase protein X component, mitochondrial	>sp|O00330|ODPX_HUMAN Pyruvate dehydrogenase protein X component, mitochondrial OS=Homo sapiens GN=PDHX PE=1 SV=3		MULTI-MSMS		020510_G1S_15	2	0.62356	0.59893	530.288	1058.56	57280.3	-2.7707	-0.26493	-3.0356	43.078	0.76087	43.078	0		0	0	0	0.011078	1
13650	59	5619	5917	36604;36605				ITEDEEGNAKIQQR	14	1	1	Unmodified	_ITEDEEGNAKIQQR_					0	0	0	O00330	O00330	O00330	PDHX;PDX1	Dihydrolipoamide dehydrogenase-binding protein of pyruvate dehydrogenase complex;E3-binding protein;Lipoyl-containing pyruvate dehydrogenase complex component X;proX;Pyruvate dehydrogenase protein X component, mitochondrial	>sp|O00330|ODPX_HUMAN Pyruvate dehydrogenase protein X component, mitochondrial OS=Homo sapiens GN=PDHX PE=1 SV=3		MULTI-MSMS		020510_G1S_15	3	0.75995	0.1671	544.273	1629.8	56599.3	-2.4911	0.054394	-2.4367	24.634	0.57882	24.634	0		0	0	0	0.00061842	2
6789	60	2935	3084	18133				GGPPPPPPPPHNSGPPPPPAR	21	0	1	Unmodified	_GGPPPPPPPPHNSGPPPPPAR_					0	0	0	O00401	O00401	O00401	WASL	Neural Wiskott-Aldrich syndrome protein	>sp|O00401|WASL_HUMAN Neural Wiskott-Aldrich syndrome protein OS=Homo sapiens GN=WASL PE=1 SV=2		MULTI-MSMS		020510_G1S_9	3	0.69141	0.49239	673.018	2016.03	51103.3	-1.6253	-0.14207	-1.7674	29.631	1.1376	29.631	0		0	0	0	0.24903	1
20086	60	8521	9055	53406;53407				SSVQQQPPPPR	11	0	1	Acetyl (Protein N-term)	_(ac)SSVQQQPPPPR_					1	0	0	O00401	O00401	O00401	WASL	Neural Wiskott-Aldrich syndrome protein	>sp|O00401|WASL_HUMAN Neural Wiskott-Aldrich syndrome protein OS=Homo sapiens GN=WASL PE=1 SV=2		MULTI-MSMS		020510_G1S_10	2	0.81835	0.64561	631.828	1261.64	52555.8	-1.8288	0.27687	-1.552	22.705	1.334	22.705	-1.9073e-06		0	0	0	2.2601e-07	2
20956	60	8876	9433	55798;55799				TGGVEAVKNEIRR	13	1	2	Unmodified	_TGGVEAVKNEIRR_					0	0	0	O00401	O00401	O00401	WASL	Neural Wiskott-Aldrich syndrome protein	>sp|O00401|WASL_HUMAN Neural Wiskott-Aldrich syndrome protein OS=Homo sapiens GN=WASL PE=1 SV=2		MULTI-MSMS		020510_G1S_10	3	0.80246	0.59679	476.935	1427.78	59953.9	-1.5701	-0.5165	-2.0866	32.364	0.72245	32.364	0		0	0	0	0.0081629	2
15610	61	6544	6907	41766;41767			52	MGPVMPPSKK	10	2	0	Oxidation (M)	_MGPVM(ox)PPSKK_		M(0.001)GPVM(0.999)PPSKK		M(-29.44)GPVM(29.44)PPSKK	0	0	1	O00409	O00409	O00409	C14orf116;CHES1;FOXN3	Checkpoint suppressor 1;Forkhead box protein N3	>sp|O00409|FOXN3_HUMAN Forkhead box protein N3 OS=Homo sapiens GN=FOXN3 PE=1 SV=1		MULTI-MSMS		020510_G1S_20	2	0.11687	0.1293	544.286	1086.56	57746.3	-2.8276	-0.54921	-3.3768	28.498	0.6858	28.498	-1.9073e-06		0	0	0	0.21263	2
15611	61	6544	6907	41768;41769;41770;41771;41772;41773			52	MGPVMPPSKK	10	2	0	Oxidation (M)	_MGPVM(ox)PPSKK_		MGPVM(1)PPSKK		M(-42.63)GPVM(42.63)PPSKK	0	0	1	O00409	O00409	O00409	C14orf116;CHES1;FOXN3	Checkpoint suppressor 1;Forkhead box protein N3	>sp|O00409|FOXN3_HUMAN Forkhead box protein N3 OS=Homo sapiens GN=FOXN3 PE=1 SV=1		MULTI-MSMS		020510_G1S_21	2	0.48151	0.49429	544.286	1086.56	55653.6	-1.3844	-0.73718	-2.1216	28.516	0.96152	28.516	0		0	0	0	0.038508	6
2017	62	873	917	5426				AKIEEHFKNQEIR	13	2	1	Unmodified	_AKIEEHFKNQEIR_					0	0	0	O00410	O00410	O00410	IPO5;KPNB3;RANBP5	Importin subunit beta-3;Importin-5;Karyopherin beta-3;Ran-binding protein 5	>sp|O00410|IPO5_HUMAN Importin-5 OS=Homo sapiens GN=IPO5 PE=1 SV=4		MULTI-MSMS		013011_G1S_4	4	0.71529	0.70816	411.223	1640.86	63953.9	-1.0099	0.25452	-0.75536	28.032	2.6874	28.032	0		0	0	0	0.19574	1
6261	62	2719	2858	16747;16748				FYFHDGVR	8	0	1	Unmodified	_FYFHDGVR_					0	0	0	O00410	O00410	O00410	IPO5;KPNB3;RANBP5	Importin subunit beta-3;Importin-5;Karyopherin beta-3;Ran-binding protein 5	>sp|O00410|IPO5_HUMAN Importin-5 OS=Homo sapiens GN=IPO5 PE=1 SV=4		MULTI-MSMS		013011_G1S_4	3	0.85896	0.77574	347.503	1039.49	69929.7	-0.73948	0.37669	-0.36279	37.465	2.0059	37.465	0		0	0	0	0.30963	2
8373	62	3549	3730	22515				HIVENAVQKEIR	12	1	1	Unmodified	_HIVENAVQKEIR_					0	0	0	O00410	O00410	O00410	IPO5;KPNB3;RANBP5	Importin subunit beta-3;Importin-5;Karyopherin beta-3;Ran-binding protein 5	>sp|O00410|IPO5_HUMAN Importin-5 OS=Homo sapiens GN=IPO5 PE=1 SV=4		MULTI-MSMS		013011_G1S_4	3	0.71856	0.50823	479.272	1434.79	59254.6	-0.9998	0.075491	-0.92431	31.816	2.0071	31.816	0		0	0	0	0.12851	1
19453	62	8234	8754	51877				SIVEIADTVPK	11	1	0	Unmodified	_SIVEIADTVPK_					0	0	0	O00410	O00410	O00410	IPO5;KPNB3;RANBP5	Importin subunit beta-3;Importin-5;Karyopherin beta-3;Ran-binding protein 5	>sp|O00410|IPO5_HUMAN Importin-5 OS=Homo sapiens GN=IPO5 PE=1 SV=4		ISO-MSMS	0	013011_G1S_3	2	0.69004	0.89925	586.332	1170.65	NaN	NaN	-0.5449	NaN	51.659	1.2718	51.659	-3.8147e-06		0	0	0	0.25009	1
19454	62	8234	8754	51878;51879;51880;51881;51882;51883;51884				SIVEIADTVPK	11	1	0	Unmodified	_SIVEIADTVPK_					0	0	0	O00410	O00410	O00410	IPO5;KPNB3;RANBP5	Importin subunit beta-3;Importin-5;Karyopherin beta-3;Ran-binding protein 5	>sp|O00410|IPO5_HUMAN Importin-5 OS=Homo sapiens GN=IPO5 PE=1 SV=4		MULTI-MSMS		013011_G1S_4	2	0.7575	0.80713	586.332	1170.65	55408.1	-1.4036	-0.19575	-1.5993	51.448	2.1028	51.448	0		0	0	0	0.0030497	7
1747	63	761	800	4651;4652;4653				AIQSGPPQSR	10	0	1	Unmodified	_AIQSGPPQSR_					0	0	0	O00425	O00425	O00425	IGF2BP3;IMP3;KOC1;VICKZ3	IGF-II mRNA-binding protein 3;Insulin-like growth factor 2 mRNA-binding protein 3;KH domain-containing protein overexpressed in cancer;VICKZ family member 3	>sp|O00425|IF2B3_HUMAN Insulin-like growth factor 2 mRNA-binding protein 3 OS=Homo sapiens GN=IGF2BP3 PE=1 SV=2		MULTI-MSMS		020510_G1S_9	2	0.54536	0.45113	520.778	1039.54	57555.4	-0.68636	0.82878	0.14242	17.617	1.7069	17.617	0		0	0	0	0.0066818	3
1748	63	761	800	4654;4655				AIQSGPPQSR	10	0	1	Unmodified	_AIQSGPPQSR_					0	0	0	O00425	O00425	O00425	IGF2BP3;IMP3;KOC1;VICKZ3	IGF-II mRNA-binding protein 3;Insulin-like growth factor 2 mRNA-binding protein 3;KH domain-containing protein overexpressed in cancer;VICKZ family member 3	>sp|O00425|IF2B3_HUMAN Insulin-like growth factor 2 mRNA-binding protein 3 OS=Homo sapiens GN=IGF2BP3 PE=1 SV=2		MULTI-MSMS		020510_G1S_10	2	0.63985	0.56138	520.778	1039.54	56571	-0.84698	0.30752	-0.53946	17.536	1.0265	17.536	0		0	0	0	0.0091886	2
8895	63	3769	3961	23875;23876				IAPAEAPDAKVR	12	1	1	Unmodified	_IAPAEAPDAKVR_					0	0	0	O00425	O00425	O00425	IGF2BP3;IMP3;KOC1;VICKZ3	IGF-II mRNA-binding protein 3;Insulin-like growth factor 2 mRNA-binding protein 3;KH domain-containing protein overexpressed in cancer;VICKZ family member 3	>sp|O00425|IF2B3_HUMAN Insulin-like growth factor 2 mRNA-binding protein 3 OS=Homo sapiens GN=IGF2BP3 PE=1 SV=2		MULTI-MSMS		020510_G1S_9	2	0.47772	0.48125	619.349	1236.68	50469.4	-1.7218	0.97667	-0.74515	23.071	0.68621	23.071	0		0	0	0	0.0011818	2
12568	63	5209	5484	33845				IPVSGPFIVK	10	1	0	Unmodified	_IPVSGPFIVK_					0	0	0	O00425	O00425	O00425	IGF2BP3;IMP3;KOC1;VICKZ3	IGF-II mRNA-binding protein 3;Insulin-like growth factor 2 mRNA-binding protein 3;KH domain-containing protein overexpressed in cancer;VICKZ family member 3	>sp|O00425|IF2B3_HUMAN Insulin-like growth factor 2 mRNA-binding protein 3 OS=Homo sapiens GN=IGF2BP3 PE=1 SV=2		MULTI-MSMS		020510_G1S_9	2	0.4213	0.44866	528.826	1055.64	56016.2	-1.8561	0.28112	-1.5749	53.648	0.5284	53.648	0		0	0	0	0.03604	1
17291	63	7249	7716	46251				QAIDKINGFQIENFTIK	17	2	0	Unmodified	_QAIDKINGFQIENFTIK_					0	0	0	O00425	O00425	O00425	IGF2BP3;IMP3;KOC1;VICKZ3	IGF-II mRNA-binding protein 3;Insulin-like growth factor 2 mRNA-binding protein 3;KH domain-containing protein overexpressed in cancer;VICKZ family member 3	>sp|O00425|IF2B3_HUMAN Insulin-like growth factor 2 mRNA-binding protein 3 OS=Homo sapiens GN=IGF2BP3 PE=1 SV=2		MULTI-MSMS		020510_G1S_9	3	0.6178	0.40906	660.358	1978.05	50721.6	-1.47	-0.24469	-1.7147	68.623	0.36932	68.623	0		0	0	0	0.012552	1
19429	63	8224	8744	51808		59		SITIISTPEGTSAACK	16	1	0	Carbamidomethyl (C)	_SITIISTPEGTSAAC(ca)K_	SITIISTPEGTSAAC(1)K		SITIISTPEGTSAAC(162.72)K		0	1	0	O00425	O00425	O00425	IGF2BP3;IMP3;KOC1;VICKZ3	IGF-II mRNA-binding protein 3;Insulin-like growth factor 2 mRNA-binding protein 3;KH domain-containing protein overexpressed in cancer;VICKZ family member 3	>sp|O00425|IF2B3_HUMAN Insulin-like growth factor 2 mRNA-binding protein 3 OS=Homo sapiens GN=IGF2BP3 PE=1 SV=2		MULTI-MSMS		020510_G1S_9	2	0.40639	0.32725	818.417	1634.82	45461.5	-2.694	-0.51693	-3.2109	45.486	0.86011	45.486	-3.8147e-06		0	0	0	1.1669e-22	1
22440	63	9432	10029	59582;59583				TVNEIQNISSAEVVVPR	17	0	1	Unmodified	_TVNEIQNISSAEVVVPR_					0	0	0	O00425	O00425	O00425	IGF2BP3;IMP3;KOC1;VICKZ3	IGF-II mRNA-binding protein 3;Insulin-like growth factor 2 mRNA-binding protein 3;KH domain-containing protein overexpressed in cancer;VICKZ family member 3	>sp|O00425|IF2B3_HUMAN Insulin-like growth factor 2 mRNA-binding protein 3 OS=Homo sapiens GN=IGF2BP3 PE=1 SV=2		MULTI-MSMS		020510_G1S_9	2	0.47912	0.43143	928	1853.98	45287.5	-1.9482	-0.16605	-2.1143	59.472	0.43294	59.472	3.8147e-06		0	0	0	7.7743e-06	2
10480	63;1449	4399	4619	28199				IIAHNNFVGR	10	0	1	Unmodified	_IIAHNNFVGR_					0	0	0	O00425;Q9NZI8	O00425;Q9NZI8	O00425	IGF2BP3;IMP3;KOC1;VICKZ3;CRDBP;IGF2BP1;VICKZ1;ZBP1	IGF-II mRNA-binding protein 3;Insulin-like growth factor 2 mRNA-binding protein 3;KH domain-containing protein overexpressed in cancer;VICKZ family member 3;Coding region determinant-binding protein;IGF-II mRNA-binding protein 1;Insulin-like growth factor 2 mRNA-binding protein 1;VICKZ family member 1;Zip code-binding protein 1	>sp|O00425|IF2B3_HUMAN Insulin-like growth factor 2 mRNA-binding protein 3 OS=Homo sapiens GN=IGF2BP3 PE=1 SV=2;>sp|Q9NZI8|IF2B1_HUMAN Insulin-like growth factor 2 mRNA-binding protein 1 OS=Homo sapiens GN=IGF2BP1 PE=1 SV=2		MULTI-MSMS		020510_G1S_9	3	0.57017	0.48062	380.881	1139.62	67985.4	-1.0728	0.23648	-0.83632	29.307	1.4328	29.307	1.9073e-06		0	0	0	0.03143	1
5180	63	2284	2394	14005				FAGASIK	7	1	0	Unmodified	_FAGASIK_					0	0	0	O00425;Q9Y6M1	O00425	O00425	IGF2BP3;IMP3;KOC1;VICKZ3;IGF2BP2;IMP2;VICKZ2	IGF-II mRNA-binding protein 3;Insulin-like growth factor 2 mRNA-binding protein 3;KH domain-containing protein overexpressed in cancer;VICKZ family member 3;Hepatocellular carcinoma autoantigen p62;IGF-II mRNA-binding protein 2;Insulin-like growth factor 2 mRNA-binding protein 2;VICKZ family member 2	>sp|O00425|IF2B3_HUMAN Insulin-like growth factor 2 mRNA-binding protein 3 OS=Homo sapiens GN=IGF2BP3 PE=1 SV=2;>sp|Q9Y6M1|IF2B2_HUMAN Insulin-like growth factor 2 mRNA-binding protein 2 OS=Homo sapiens GN=IGF2BP2 PE=1 SV=2		MULTI-MSMS		020510_G1S_9	2	0.39718	0.49361	347.2	692.386	70639.6	-0.92674	0.12086	-0.80588	23.293	0.72057	23.293	0		0	0	0	0.61772	1
16002	63;1449	6691	7118	42844;42845;42846				MVIITGPPEAQFKAQGR	17	1	1	Unmodified	_MVIITGPPEAQFKAQGR_					0	0	0	O00425;Q9Y6M1;Q9NZI8	O00425;Q9NZI8	O00425	IGF2BP3;IMP3;KOC1;VICKZ3;IGF2BP2;IMP2;VICKZ2;CRDBP;IGF2BP1;VICKZ1;ZBP1	IGF-II mRNA-binding protein 3;Insulin-like growth factor 2 mRNA-binding protein 3;KH domain-containing protein overexpressed in cancer;VICKZ family member 3;Hepatocellular carcinoma autoantigen p62;IGF-II mRNA-binding protein 2;Insulin-like growth factor 2 mRNA-binding protein 2;VICKZ family member 2;Coding region determinant-binding protein;IGF-II mRNA-binding protein 1;Insulin-like growth facto…	>sp|O00425|IF2B3_HUMAN Insulin-like growth factor 2 mRNA-binding protein 3 OS=Homo sapiens GN=IGF2BP3 PE=1 SV=2;>sp|Q9Y6M1|IF2B2_HUMAN Insulin-like growth factor 2 mRNA-binding protein 2 OS=Homo sapiens GN=IGF2BP2 PE=1 SV=2;>sp|Q9NZI8|IF2B1_HUMAN Insulin-l		MULTI-MSMS		020510_G1S_9	3	0.48555	0.4593	615.001	1841.98	52984.4	-2.0254	0.19004	-1.8354	50.546	0.60102	50.546	3.8147e-06		0	0	0	2.68e-08	3
16003	63;1449	6691	7118	42847;42848;42849				MVIITGPPEAQFKAQGR	17	1	1	Unmodified	_MVIITGPPEAQFKAQGR_					0	0	0	O00425;Q9Y6M1;Q9NZI8	O00425;Q9NZI8	O00425	IGF2BP3;IMP3;KOC1;VICKZ3;IGF2BP2;IMP2;VICKZ2;CRDBP;IGF2BP1;VICKZ1;ZBP1	IGF-II mRNA-binding protein 3;Insulin-like growth factor 2 mRNA-binding protein 3;KH domain-containing protein overexpressed in cancer;VICKZ family member 3;Hepatocellular carcinoma autoantigen p62;IGF-II mRNA-binding protein 2;Insulin-like growth factor 2 mRNA-binding protein 2;VICKZ family member 2;Coding region determinant-binding protein;IGF-II mRNA-binding protein 1;Insulin-like growth facto…	>sp|O00425|IF2B3_HUMAN Insulin-like growth factor 2 mRNA-binding protein 3 OS=Homo sapiens GN=IGF2BP3 PE=1 SV=2;>sp|Q9Y6M1|IF2B2_HUMAN Insulin-like growth factor 2 mRNA-binding protein 2 OS=Homo sapiens GN=IGF2BP2 PE=1 SV=2;>sp|Q9NZI8|IF2B1_HUMAN Insulin-l		MULTI-MSMS		020510_G1S_10	3	0.64271	0.49572	615.001	1841.98	51867.7	-2.3533	-0.29775	-2.6511	53.291	1.2482	53.291	-3.8147e-06		0	0	0	0.018428	3
1730	64	752	791	4613;4614;4615;4616				AIQGASQIIAEIR	13	0	1	Unmodified	_AIQGASQIIAEIR_					0	0	0	O00429	O00429	O00429	DLP1;DNM1L;DRP1	Dnm1p/Vps1p-like protein;Dynamin family member proline-rich carboxyl-terminal domain less;Dynamin-1-like protein;Dynamin-like protein;Dynamin-like protein 4;Dynamin-like protein IV;Dynamin-related protein 1	>sp|O00429|DNM1L_HUMAN Dynamin-1-like protein OS=Homo sapiens GN=DNM1L PE=1 SV=2		MULTI-MSMS		020510_G1S_8	2	1.0854	0.79574	685.394	1368.77	49497.9	-0.53469	-0.7054	-1.2401	63.47	0.98055	63.47	-7.6294e-06		0	0	0	1.8464e-37	4
9689	64	4115	4326	25931;25932;25933;25934;25935			53	IFSPNVVNITIVDIPGMTK	19	1	0	Oxidation (M)	_IFSPNVVNITIVDIPGM(ox)TK_		IFSPNVVNITIVDIPGM(1)TK		IFSPNVVNITIVDIPGM(195.89)TK	0	0	1	O00429	O00429	O00429	DLP1;DNM1L;DRP1	Dnm1p/Vps1p-like protein;Dynamin family member proline-rich carboxyl-terminal domain less;Dynamin-1-like protein;Dynamin-like protein;Dynamin-like protein 4;Dynamin-like protein IV;Dynamin-related protein 1	>sp|O00429|DNM1L_HUMAN Dynamin-1-like protein OS=Homo sapiens GN=DNM1L PE=1 SV=2		MULTI-MSMS		020510_G1S_8	2	0.97859	0.80565	1037.57	2073.12	41481	-0.79845	0.66369	-0.13475	80.089	0.59113	80.089	0		0	0	0	3.9676e-43	5
9690	64	4115	4327	25936;25937;25938				IFSPNVVNITIVDIPGMTK	19	1	0	Unmodified	_IFSPNVVNITIVDIPGMTK_					0	0	0	O00429	O00429	O00429	DLP1;DNM1L;DRP1	Dnm1p/Vps1p-like protein;Dynamin family member proline-rich carboxyl-terminal domain less;Dynamin-1-like protein;Dynamin-like protein;Dynamin-like protein 4;Dynamin-like protein IV;Dynamin-related protein 1	>sp|O00429|DNM1L_HUMAN Dynamin-1-like protein OS=Homo sapiens GN=DNM1L PE=1 SV=2		MULTI-MSMS		020510_G1S_8	2	0.9778	0.98411	1029.57	2057.12	42025.6	-0.9137	-0.22421	-1.1379	86.256	0.77526	86.256	0		0	0	0	1.915e-17	3
10165	64	4253	4470	27279;27280;27281				IGIIGVVNR	9	0	1	Unmodified	_IGIIGVVNR_					0	0	0	O00429	O00429	O00429	DLP1;DNM1L;DRP1	Dnm1p/Vps1p-like protein;Dynamin family member proline-rich carboxyl-terminal domain less;Dynamin-1-like protein;Dynamin-like protein;Dynamin-like protein 4;Dynamin-like protein IV;Dynamin-related protein 1	>sp|O00429|DNM1L_HUMAN Dynamin-1-like protein OS=Homo sapiens GN=DNM1L PE=1 SV=2		MULTI-MSMS		020510_G1S_8	2	1.0466	0.83413	470.801	939.587	60752.8	-1.1969	-0.16898	-1.3659	49.122	1.0126	49.122	0		0	0	0	8.9107e-07	3
10340	64	4354	4571	27765		60		IHDAIVEVVTCIIRK	15	1	1	Carbamidomethyl (C)	_IHDAIVEVVTC(ca)IIRK_	IHDAIVEVVTC(1)IIRK		IHDAIVEVVTC(90.79)IIRK		0	1	0	O00429	O00429	O00429	DLP1;DNM1L;DRP1	Dnm1p/Vps1p-like protein;Dynamin family member proline-rich carboxyl-terminal domain less;Dynamin-1-like protein;Dynamin-like protein;Dynamin-like protein 4;Dynamin-like protein IV;Dynamin-related protein 1	>sp|O00429|DNM1L_HUMAN Dynamin-1-like protein OS=Homo sapiens GN=DNM1L PE=1 SV=2		MULTI-MSMS		020510_G1S_8	3	0.95416	0.81448	589.338	1764.99	53036.8	-0.45808	0.01087	-0.44721	82.755	0.97617	82.755	0		0	0	0	0.00023836	1
17893	64	7557	8039	47876;47877				RIEEPSIR	8	0	2	Unmodified	_RIEEPSIR_					0	0	0	O00429	O00429	O00429	DLP1;DNM1L;DRP1	Dnm1p/Vps1p-like protein;Dynamin family member proline-rich carboxyl-terminal domain less;Dynamin-1-like protein;Dynamin-like protein;Dynamin-like protein 4;Dynamin-like protein IV;Dynamin-related protein 1	>sp|O00429|DNM1L_HUMAN Dynamin-1-like protein OS=Homo sapiens GN=DNM1L PE=1 SV=2		MULTI-MSMS		020510_G1S_8	2	1.0605	0.78137	500.283	998.551	58281.2	-1.1034	0.17266	-0.93076	27.362	1.2467	27.362	0		0	0	0	0.04094	2
20082	64	8518	9052	53396;53397;53398;53399;53400;53401				SSVIESIVGRDIIPR	15	0	2	Unmodified	_SSVIESIVGRDIIPR_					0	0	0	O00429	O00429	O00429	DLP1;DNM1L;DRP1	Dnm1p/Vps1p-like protein;Dynamin family member proline-rich carboxyl-terminal domain less;Dynamin-1-like protein;Dynamin-like protein;Dynamin-like protein 4;Dynamin-like protein IV;Dynamin-related protein 1	>sp|O00429|DNM1L_HUMAN Dynamin-1-like protein OS=Homo sapiens GN=DNM1L PE=1 SV=2		MULTI-MSMS		020510_G1S_8	3	1.1684	0.83051	547.649	1639.93	55838.1	-0.48292	0.47949	-0.0034242	74.183	1.039	74.183	0		0	0	0	1.8893e-15	6
20083	64	8518	9052	53402;53403				SSVIESIVGRDIIPR	15	0	2	Unmodified	_SSVIESIVGRDIIPR_					0	0	0	O00429	O00429	O00429	DLP1;DNM1L;DRP1	Dnm1p/Vps1p-like protein;Dynamin family member proline-rich carboxyl-terminal domain less;Dynamin-1-like protein;Dynamin-like protein;Dynamin-like protein 4;Dynamin-like protein IV;Dynamin-related protein 1	>sp|O00429|DNM1L_HUMAN Dynamin-1-like protein OS=Homo sapiens GN=DNM1L PE=1 SV=2		MULTI-MSMS		020510_G1S_8	2	1.0909	0.87041	820.97	1639.93	45943.6	-0.69614	0.65973	-0.036408	74.186	0.75365	74.186	0		0	0	0	5.2198e-05	2
20533	64	8683	9225	54689				SYFIIVR	7	0	1	Unmodified	_SYFIIVR_					0	0	0	O00429	O00429	O00429	DLP1;DNM1L;DRP1	Dnm1p/Vps1p-like protein;Dynamin family member proline-rich carboxyl-terminal domain less;Dynamin-1-like protein;Dynamin-like protein;Dynamin-like protein 4;Dynamin-like protein IV;Dynamin-related protein 1	>sp|O00429|DNM1L_HUMAN Dynamin-1-like protein OS=Homo sapiens GN=DNM1L PE=1 SV=2		MULTI-MSMS		020510_G1S_8	2	1.0399	0.76985	449.263	896.512	61927.4	-1.0674	-0.081037	-1.1485	57.269	0.73176	57.269	3.8147e-06		0	0	0	0.07182	1
21287	64	8983	9550	56647;56648				TIESVDPIGGINTIDIITAIR	21	0	1	Unmodified	_TIESVDPIGGINTIDIITAIR_					0	0	0	O00429	O00429	O00429	DLP1;DNM1L;DRP1	Dnm1p/Vps1p-like protein;Dynamin family member proline-rich carboxyl-terminal domain less;Dynamin-1-like protein;Dynamin-like protein;Dynamin-like protein 4;Dynamin-like protein IV;Dynamin-related protein 1	>sp|O00429|DNM1L_HUMAN Dynamin-1-like protein OS=Homo sapiens GN=DNM1L PE=1 SV=2		MULTI-MSMS		020510_G1S_8	2	1.0543	0.75129	1106.12	2210.22	40229.7	-0.71599	-1.792	-2.508	89.953	0.24832	89.953	0		0	0	0	4.9351e-55	2
22166	64	9310	9902	58897				TSKAEEIIAEEK	12	2	0	Unmodified	_TSKAEEIIAEEK_					0	0	0	O00429	O00429	O00429	DLP1;DNM1L;DRP1	Dnm1p/Vps1p-like protein;Dynamin family member proline-rich carboxyl-terminal domain less;Dynamin-1-like protein;Dynamin-like protein;Dynamin-like protein 4;Dynamin-like protein IV;Dynamin-related protein 1	>sp|O00429|DNM1L_HUMAN Dynamin-1-like protein OS=Homo sapiens GN=DNM1L PE=1 SV=2		MULTI-MSMS		020510_G1S_8	3	0.74315	1.0694	449.905	1346.69	61503.6	-2.4745	-0.17068	-2.6452	35.111	0.67105	35.111	-3.8147e-06		0	0	0	0.0045756	1
22167	64	9310	9902	58898				TSKAEEIIAEEK	12	2	0	Unmodified	_TSKAEEIIAEEK_					0	0	0	O00429	O00429	O00429	DLP1;DNM1L;DRP1	Dnm1p/Vps1p-like protein;Dynamin family member proline-rich carboxyl-terminal domain less;Dynamin-1-like protein;Dynamin-like protein;Dynamin-like protein 4;Dynamin-like protein IV;Dynamin-related protein 1	>sp|O00429|DNM1L_HUMAN Dynamin-1-like protein OS=Homo sapiens GN=DNM1L PE=1 SV=2		MULTI-MSMS		020510_G1S_8	2	1.0621	1.1058	674.354	1346.69	50544.9	-2.9617	-0.25735	-3.2191	35.106	0.59702	35.106	0		0	0	0	4.076e-05	1
25432	64	10724	11369	67667;67668;67669;67670		61		YIETSEICGGAR	12	0	1	Carbamidomethyl (C)	_YIETSEIC(ca)GGAR_	YIETSEIC(1)GGAR		YIETSEIC(233.54)GGAR		0	1	0	O00429	O00429	O00429	DLP1;DNM1L;DRP1	Dnm1p/Vps1p-like protein;Dynamin family member proline-rich carboxyl-terminal domain less;Dynamin-1-like protein;Dynamin-like protein;Dynamin-like protein 4;Dynamin-like protein IV;Dynamin-related protein 1	>sp|O00429|DNM1L_HUMAN Dynamin-1-like protein OS=Homo sapiens GN=DNM1L PE=1 SV=2		MULTI-MSMS		020510_G1S_8	2	1.0942	0.78085	678.317	1354.62	52015.1	-2.6837	-0.24903	-2.9328	36.172	0.74532	36.172	0		0	0	0	8.134e-41	4
2991	65	1274	1343	8148;8149				AVAVVVDPIQSVK	13	1	0	Unmodified	_AVAVVVDPIQSVK_					0	0	0	O00487	O00487	O00487	POH1;PSMD14	26S proteasome non-ATPase regulatory subunit 14;26S proteasome regulatory subunit RPN11;26S proteasome-associated PAD1 homolog 1	>sp|O00487|PSDE_HUMAN 26S proteasome non-ATPase regulatory subunit 14 OS=Homo sapiens GN=PSMD14 PE=1 SV=1		MULTI-MSMS		020510_G1S_23	2	0.87006	0.82948	662.895	1323.78	51173.5	-2.3492	-0.03186	-2.3811	56.954	0.66831	56.954	0		0	0	0	6.5594e-06	2
3027	65	1290	1361	8251;8252;8253			54	AVEEEDKMTPEQIAIK	16	2	0	Oxidation (M)	_AVEEEDKM(ox)TPEQIAIK_		AVEEEDKM(1)TPEQIAIK		AVEEEDKM(79.87)TPEQIAIK	0	0	1	O00487	O00487	O00487	POH1;PSMD14	26S proteasome non-ATPase regulatory subunit 14;26S proteasome regulatory subunit RPN11;26S proteasome-associated PAD1 homolog 1	>sp|O00487|PSDE_HUMAN 26S proteasome non-ATPase regulatory subunit 14 OS=Homo sapiens GN=PSMD14 PE=1 SV=1		MULTI-MSMS		020510_G1S_23	3	0.91214	0.93797	616.308	1845.9	53576.6	-2.4658	-0.029914	-2.4957	40.697	0.72863	40.697	0		0	0	0	0.00078582	3
650	66	306	317	1758;1759				AENPSIENHR	10	0	1	Acetyl (Protein N-term)	_(ac)AENPSIENHR_					1	0	0	O00505	O00505	O00505	KPNA3;QIP2	Importin alpha Q2;Importin subunit alpha-3;Karyopherin subunit alpha-3;SRP1-gamma	>sp|O00505|IMA3_HUMAN Importin subunit alpha-3 OS=Homo sapiens GN=KPNA3 PE=1 SV=2		MULTI-MSMS		020510_G1S_12	2	0.83426	0.62756	604.786	1207.56	53744.8	-2.0159	0.052625	-1.9633	24.825	0.65554	24.825	0		0	0	0	0.00021334	2
4071	66	1745	1836	11105				DSQVVQVVIDGIK	13	1	0	Unmodified	_DSQVVQVVIDGIK_					0	0	0	O00505	O00505	O00505	KPNA3;QIP2	Importin alpha Q2;Importin subunit alpha-3;Karyopherin subunit alpha-3;SRP1-gamma	>sp|O00505|IMA3_HUMAN Importin subunit alpha-3 OS=Homo sapiens GN=KPNA3 PE=1 SV=2		MULTI-SECPEP		020510_G1S_12	2	0.66682	0.58206	700.393	1398.77	49492.1	-0.60523	0.59476	-0.010478	73.975	0.80836	73.975	0		0	0	0	1.0722e-22	1
18768	66	7980	8488	50082;50083;50084;50085				SGIIPIIVK	9	1	0	Unmodified	_SGIIPIIVK_					0	0	0	O00505	O00505	O00505	KPNA3;QIP2	Importin alpha Q2;Importin subunit alpha-3;Karyopherin subunit alpha-3;SRP1-gamma	>sp|O00505|IMA3_HUMAN Importin subunit alpha-3 OS=Homo sapiens GN=KPNA3 PE=1 SV=2		MULTI-MSMS		020510_G1S_12	2	0.49779	0.6755	470.315	938.616	61442.8	-0.86951	-0.055361	-0.92488	64.18	0.66924	64.18	0		0	0	0	0.036227	4
18769	66	7980	8488	50086;50087				SGIIPIIVK	9	1	0	Unmodified	_SGIIPIIVK_					0	0	0	O00505	O00505	O00505	KPNA3;QIP2	Importin alpha Q2;Importin subunit alpha-3;Karyopherin subunit alpha-3;SRP1-gamma	>sp|O00505|IMA3_HUMAN Importin subunit alpha-3 OS=Homo sapiens GN=KPNA3 PE=1 SV=2		MULTI-MSMS		020510_G1S_13	2	0.96322	0.85075	470.315	938.616	60610.9	0.59906	0.83941	1.4385	65.514	0.58302	65.514	0		0	0	0	0.055561	2
7723	67	3309	3476	20681;20682;20683;20684				GTAIHSSQKPAEPVKR	16	2	1	Unmodified	_GTAIHSSQKPAEPVKR_					0	0	0	O00506	O00506	O00506	SOK1;STK25;YSK1	Serine/threonine-protein kinase 25;Ste20-like kinase;Sterile 20/oxidant stress-response kinase 1	>sp|O00506|STK25_HUMAN Serine/threonine-protein kinase 25 OS=Homo sapiens GN=STK25 PE=1 SV=1		MULTI-MSMS		020510_G1S_15	4	0.7012	0.65636	427.239	1704.93	62232.6	0.40171	0.50173	0.90345	17.382	1.0995	17.382	0		0	0	0	0.013033	4
23701	67;1581	9932	10546	63071;63072				VIFIIPK	7	1	0	Unmodified	_VIFIIPK_					0	0	0	O00506;Q9P289;Q9Y6E0	O00506;Q9Y6E0	Q9Y6E0	SOK1;STK25;YSK1;MASK;MST4;MST3;STK24;STK3	Serine/threonine-protein kinase 25;Ste20-like kinase;Sterile 20/oxidant stress-response kinase 1;Mammalian STE20-like protein kinase 4;Mst3 and SOK1-related kinase;Serine/threonine-protein kinase MASK;Serine/threonine-protein kinase MST4;STE20-like kinase MST4;Mammalian STE20-like protein kinase 3;Serine/threonine-protein kinase 24;STE20-like kinase MST3	>sp|O00506|STK25_HUMAN Serine/threonine-protein kinase 25 OS=Homo sapiens GN=STK25 PE=1 SV=1;>sp|Q9P289|MST4_HUMAN Serine/threonine-protein kinase MST4 OS=Homo sapiens GN=MST4 PE=1 SV=2;>sp|Q9Y6E0|STK24_HUMAN Serine/threonine-protein kinase 24 OS=Homo sapi		MULTI-MSMS		020510_G1S_14	2	0.79381	0.73976	415.281	828.547	64571.4	-0.85692	-0.015141	-0.87206	60.858	0.66001	60.858	0		0	0	0	0.26074	2
12101	68	4987	5231	32592				IKSIDNGIFVQIVQANSPASIVGIR	25	1	1	Unmodified	_IKSIDNGIFVQIVQANSPASIVGIR_					0	0	0	O00560	O00560	O00560	MDA9;SDCBP;SYCL	Melanoma differentiation-associated protein 9;Pro-TGF-alpha cytoplasmic domain-interacting protein 18;Scaffold protein Pbp1;Syndecan-binding protein 1;Syntenin-1	>sp|O00560|SDCB1_HUMAN Syntenin-1 OS=Homo sapiens GN=SDCBP PE=1 SV=1		MULTI-MSMS		020510_G1S_25	3	0.98682	1.1185	880.501	2638.48	21871	1.7663	1.2094	2.9757	46.687	0.33612	46.687	0		0	0	0	5.5215e-14	1
10478	69	4397	4617	28196;28197				IIAHAGSITNIAK	13	1	0	Unmodified	_IIAHAGSITNIAK_					0	0	0	O00567	O00567	O00567	NOL5A;NOP56	Nucleolar protein 56;Nucleolar protein 5A	>sp|O00567|NOP56_HUMAN Nucleolar protein 56 OS=Homo sapiens GN=NOP56 PE=1 SV=4		MULTI-MSMS		020510_G1S_8	3	0.22682	0.16527	436.926	1307.76	63651.4	-1.7184	-0.015396	-1.7338	39.396	0.62144	39.396	-3.8147e-06		0	0	0	0.41421	2
10479	69	4398	4618	28198				IIAHAGSITNIAKYPASTVQIIGAEK	26	2	0	Unmodified	_IIAHAGSITNIAKYPASTVQIIGAEK_					0	0	0	O00567	O00567	O00567	NOL5A;NOP56	Nucleolar protein 56;Nucleolar protein 5A	>sp|O00567|NOP56_HUMAN Nucleolar protein 56 OS=Homo sapiens GN=NOP56 PE=1 SV=4		MULTI-MSMS		020510_G1S_9	4	0.36797	0.23897	667.377	2665.48	52003.2	-1.3897	-0.26628	-1.656	63.483	0.43198	63.483	0		0	0	0	0.027204	1
11117	69	4668	4901	29843;29844;29845;29846		62		IINDNATYCR	10	0	1	Carbamidomethyl (C)	_IINDNATYC(ca)R_	IINDNATYC(1)R		IINDNATYC(180.67)R		0	1	0	O00567	O00567	O00567	NOL5A;NOP56	Nucleolar protein 56;Nucleolar protein 5A	>sp|O00567|NOP56_HUMAN Nucleolar protein 56 OS=Homo sapiens GN=NOP56 PE=1 SV=4		MULTI-MSMS		020510_G1S_9	2	0.44674	0.27716	620.293	1238.57	52279	-1.7756	0.28371	-1.4919	24.626	0.72223	24.626	0		0	0	0	1.8368e-11	4
15943	69	6670	7086	42694;42695			55	MSQVAPSISAIIGEAVGAR	19	0	1	Oxidation (M)	_M(ox)SQVAPSISAIIGEAVGAR_		M(1)SQVAPSISAIIGEAVGAR		M(185.55)SQVAPSISAIIGEAVGAR	0	0	1	O00567	O00567	O00567	NOL5A;NOP56	Nucleolar protein 56;Nucleolar protein 5A	>sp|O00567|NOP56_HUMAN Nucleolar protein 56 OS=Homo sapiens GN=NOP56 PE=1 SV=4		MULTI-MSMS		020510_G1S_8	2	0.29856	0.068144	936.996	1871.98	42002.4	-0.78382	-0.79251	-1.5763	82.916	0.67899	82.916	0		0	0	0	2.4236e-36	2
19618	69	8288	8810	52253;52254			55	SKMSQVAPSISAIIGEAVGAR	21	1	1	Oxidation (M)	_SKM(ox)SQVAPSISAIIGEAVGAR_		SKM(1)SQVAPSISAIIGEAVGAR		SKM(84.04)SQVAPSISAIIGEAVGAR	0	0	1	O00567	O00567	O00567	NOL5A;NOP56	Nucleolar protein 56;Nucleolar protein 5A	>sp|O00567|NOP56_HUMAN Nucleolar protein 56 OS=Homo sapiens GN=NOP56 PE=1 SV=4		ISO-MSMS	0	020510_G1S_8	3	0.32307	0.56147	696.709	2087.1	NaN	NaN	-1.0616	NaN	77.951	0.31398	77.951	0		0	0	0	0.11546	2
23817	69	9979	10595	63323				VIIGVGDPK	9	1	0	Unmodified	_VIIGVGDPK_					0	0	0	O00567	O00567	O00567	NOL5A;NOP56	Nucleolar protein 56;Nucleolar protein 5A	>sp|O00567|NOP56_HUMAN Nucleolar protein 56 OS=Homo sapiens GN=NOP56 PE=1 SV=4		MULTI-MSMS		020510_G1S_9	2	0.337	0.23812	449.274	896.533	62185.9	-1.2476	0.062168	-1.1855	37.846	0.99294	37.846	0		0	0	0	0.18299	1
25303	69	10674	11318	67314				YGIIFHSTFIGR	12	0	1	Unmodified	_YGIIFHSTFIGR_					0	0	0	O00567	O00567	O00567	NOL5A;NOP56	Nucleolar protein 56;Nucleolar protein 5A	>sp|O00567|NOP56_HUMAN Nucleolar protein 56 OS=Homo sapiens GN=NOP56 PE=1 SV=4		MULTI-MSMS		020510_G1S_7	3	0.19149	0.095086	470.922	1409.75	60512.6	-0.9321	0.12265	-0.80946	62.692	1.1751	62.692	3.8147e-06		0	0	0	0.045886	1
25665	69	10821	11470	68294;68295				YPASTVQIIGAEK	13	1	0	Unmodified	_YPASTVQIIGAEK_					0	0	0	O00567	O00567	O00567	NOL5A;NOP56	Nucleolar protein 56;Nucleolar protein 5A	>sp|O00567|NOP56_HUMAN Nucleolar protein 56 OS=Homo sapiens GN=NOP56 PE=1 SV=4		MULTI-MSMS		020510_G1S_8	2	0.28345	0.20166	688.875	1375.73	51520.3	-1.2227	-0.0087187	-1.2314	47.747	0.69914	47.747	3.8147e-06		0	0	0	1.2382e-10	2
4234	70	1805	1898	11527;11528				DYRQSSGASSSSFSSSR	17	0	2	Unmodified	_DYRQSSGASSSSFSSSR_					0	0	0	O00571	O00571	O00571	DBX;DDX3;DDX3X	ATP-dependent RNA helicase DDX3X;DEAD box protein 3, X-chromosomal;DEAD box, X isoform;Helicase-like protein 2	>sp|O00571|DDX3X_HUMAN ATP-dependent RNA helicase DDX3X OS=Homo sapiens GN=DDX3X PE=1 SV=3		MULTI-MSMS		020510_G1S_7	3	0.48477	0.37621	599.266	1794.78	54272.5	-1.4829	0.26975	-1.2131	27.424	0.92559	27.424	-1.9073e-06		0	0	0	1.4837e-11	2
4235	70	1805	1898	11529				DYRQSSGASSSSFSSSR	17	0	2	Unmodified	_DYRQSSGASSSSFSSSR_					0	0	0	O00571	O00571	O00571	DBX;DDX3;DDX3X	ATP-dependent RNA helicase DDX3X;DEAD box protein 3, X-chromosomal;DEAD box, X isoform;Helicase-like protein 2	>sp|O00571|DDX3X_HUMAN ATP-dependent RNA helicase DDX3X OS=Homo sapiens GN=DDX3X PE=1 SV=3		MULTI-MSMS		020510_G1S_8	3	0.57576	0.42559	599.266	1794.78	53343.5	-1.7615	0.13841	-1.6231	23.371	0.50034	23.371	0		0	0	0	2.1868e-11	1
6929	70	2981	3131	18504;18505;18506				GIDISNVK	8	1	0	Unmodified	_GIDISNVK_					0	0	0	O00571	O00571	O00571	DBX;DDX3;DDX3X	ATP-dependent RNA helicase DDX3X;DEAD box protein 3, X-chromosomal;DEAD box, X isoform;Helicase-like protein 2	>sp|O00571|DDX3X_HUMAN ATP-dependent RNA helicase DDX3X OS=Homo sapiens GN=DDX3X PE=1 SV=3		MULTI-MSMS		020510_G1S_8	2	0.43591	0.39738	423.24	844.465	64356.7	-1.8753	0.50136	-1.3739	33.663	1.0472	33.663	0		0	0	0	0.00061361	3
6930	70	2982	3132	18507;18508				GIDISNVKHVINFDIPSDIEEYVHR	25	1	1	Unmodified	_GIDISNVKHVINFDIPSDIEEYVHR_					0	0	0	O00571	O00571	O00571	DBX;DDX3;DDX3X	ATP-dependent RNA helicase DDX3X;DEAD box protein 3, X-chromosomal;DEAD box, X isoform;Helicase-like protein 2	>sp|O00571|DDX3X_HUMAN ATP-dependent RNA helicase DDX3X OS=Homo sapiens GN=DDX3X PE=1 SV=3		MULTI-MSMS		020510_G1S_8	4	0.42115	0.28405	728.125	2908.47	48747.7	-0.26448	-0.87326	-1.1377	79.815	1.0606	79.815	-7.6294e-06		0	0	0	3.7847e-32	2
8145	70	3483	3660	21909				HAIPIIKEKR	10	2	1	Unmodified	_HAIPIIKEKR_					0	0	0	O00571	O00571	O00571	DBX;DDX3;DDX3X	ATP-dependent RNA helicase DDX3X;DEAD box protein 3, X-chromosomal;DEAD box, X isoform;Helicase-like protein 2	>sp|O00571|DDX3X_HUMAN ATP-dependent RNA helicase DDX3X OS=Homo sapiens GN=DDX3X PE=1 SV=3		MULTI-SECPEP		020510_G1S_7	3	0.34285	0.33922	402.256	1203.75	63519.8	-0.55656	0.051832	-0.50473	25.371	0.97062	25.371	0		0	0	0	6.094e-29	1
16459	70	6895	7343	44054;44055				NINITKDIIDIIVEAK	16	2	0	Unmodified	_NINITKDIIDIIVEAK_					0	0	0	O00571	O00571	O00571	DBX;DDX3;DDX3X	ATP-dependent RNA helicase DDX3X;DEAD box protein 3, X-chromosomal;DEAD box, X isoform;Helicase-like protein 2	>sp|O00571|DDX3X_HUMAN ATP-dependent RNA helicase DDX3X OS=Homo sapiens GN=DDX3X PE=1 SV=3		MULTI-MSMS		020510_G1S_8	3	0.4854	0.4054	604.687	1811.04	53164.4	0.11312	-0.87637	-0.76325	89.777	0.33739	89.777	0		0	0	0	4.4065e-27	2
16460	70	6895	7343	44056;44057				NINITKDIIDIIVEAK	16	2	0	Unmodified	_NINITKDIIDIIVEAK_					0	0	0	O00571	O00571	O00571	DBX;DDX3;DDX3X	ATP-dependent RNA helicase DDX3X;DEAD box protein 3, X-chromosomal;DEAD box, X isoform;Helicase-like protein 2	>sp|O00571|DDX3X_HUMAN ATP-dependent RNA helicase DDX3X OS=Homo sapiens GN=DDX3X PE=1 SV=3		MULTI-MSMS		020510_G1S_8	2	0.50019	0.43887	906.527	1811.04	41609.2	-0.20343	-0.5159	-0.71933	89.777	0.37923	89.777	0		0	0	0	1.014e-27	2
17599	70	7418	7893	47017				QSSGASSSSFSSSR	14	0	1	Unmodified	_QSSGASSSSFSSSR_					0	0	0	O00571	O00571	O00571	DBX;DDX3;DDX3X	ATP-dependent RNA helicase DDX3X;DEAD box protein 3, X-chromosomal;DEAD box, X isoform;Helicase-like protein 2	>sp|O00571|DDX3X_HUMAN ATP-dependent RNA helicase DDX3X OS=Homo sapiens GN=DDX3X PE=1 SV=3		MULTI-MSMS		020510_G1S_8	2	0.54226	0.38872	681.3	1360.59	51314.2	-1.0191	-0.53565	-1.5548	18.783	0.56558	18.783	0		0	0	0	2.0388e-05	1
18608	70	7917	8417	49673;49674;49675;49676				SFIIDIINATGK	12	1	0	Unmodified	_SFIIDIINATGK_					0	0	0	O00571	O00571	O00571	DBX;DDX3;DDX3X	ATP-dependent RNA helicase DDX3X;DEAD box protein 3, X-chromosomal;DEAD box, X isoform;Helicase-like protein 2	>sp|O00571|DDX3X_HUMAN ATP-dependent RNA helicase DDX3X OS=Homo sapiens GN=DDX3X PE=1 SV=3		MULTI-MSMS		020510_G1S_8	2	0.48001	0.40807	646.366	1290.72	51253.9	-0.19873	0.72615	0.52742	84.589	0.70478	84.589	-7.6294e-06		0	0	0	6.5058e-41	4
18609	70	7917	8417	49677;49678				SFIIDIINATGK	12	1	0	Unmodified	_SFIIDIINATGK_					0	0	0	O00571	O00571	O00571	DBX;DDX3;DDX3X	ATP-dependent RNA helicase DDX3X;DEAD box protein 3, X-chromosomal;DEAD box, X isoform;Helicase-like protein 2	>sp|O00571|DDX3X_HUMAN ATP-dependent RNA helicase DDX3X OS=Homo sapiens GN=DDX3X PE=1 SV=3		MULTI-MSMS		020510_G1S_12	2	0.85919	2.1848	646.366	1290.72	50801.7	0.51907	0.12811	0.64718	85.557	0.47467	85.557	0		0	0	0	4.7809e-17	2
18698	70	7951	8457	49929				SGFGKFER	8	1	1	Unmodified	_SGFGKFER_					0	0	0	O00571	O00571	O00571	DBX;DDX3;DDX3X	ATP-dependent RNA helicase DDX3X;DEAD box protein 3, X-chromosomal;DEAD box, X isoform;Helicase-like protein 2	>sp|O00571|DDX3X_HUMAN ATP-dependent RNA helicase DDX3X OS=Homo sapiens GN=DDX3X PE=1 SV=3		MULTI-MSMS		020510_G1S_7	3	0.45554	0.39365	309.828	926.461	75311.4	-0.94999	0.30714	-0.64285	32.622	0.62173	32.622	0		0	0	0	0.37643	1
18699	70	7951	8457	49930;49931				SGFGKFER	8	1	1	Unmodified	_SGFGKFER_					0	0	0	O00571	O00571	O00571	DBX;DDX3;DDX3X	ATP-dependent RNA helicase DDX3X;DEAD box protein 3, X-chromosomal;DEAD box, X isoform;Helicase-like protein 2	>sp|O00571|DDX3X_HUMAN ATP-dependent RNA helicase DDX3X OS=Homo sapiens GN=DDX3X PE=1 SV=3		MULTI-MSMS		020510_G1S_8	3	0.4596	0.37801	309.828	926.461	75198.4	-0.36173	0.17773	-0.184	27.248	0.85873	27.248	1.9073e-06		0	0	0	0.37643	2
18700	70	7951	8457	49932				SGFGKFER	8	1	1	Unmodified	_SGFGKFER_					0	0	0	O00571	O00571	O00571	DBX;DDX3;DDX3X	ATP-dependent RNA helicase DDX3X;DEAD box protein 3, X-chromosomal;DEAD box, X isoform;Helicase-like protein 2	>sp|O00571|DDX3X_HUMAN ATP-dependent RNA helicase DDX3X OS=Homo sapiens GN=DDX3X PE=1 SV=3		MULTI-MSMS		020510_G1S_8	2	0.54728	0.40099	464.238	926.461	59399.6	-0.78383	0.023157	-0.76068	27.225	0.97135	27.225	0		0	0	0	0.053748	1
23354	70	9808	10421	62124;62125;62126				VGNIGIATSFFNER	14	0	1	Unmodified	_VGNIGIATSFFNER_					0	0	0	O00571	O00571	O00571	DBX;DDX3;DDX3X	ATP-dependent RNA helicase DDX3X;DEAD box protein 3, X-chromosomal;DEAD box, X isoform;Helicase-like protein 2	>sp|O00571|DDX3X_HUMAN ATP-dependent RNA helicase DDX3X OS=Homo sapiens GN=DDX3X PE=1 SV=3		MULTI-MSMS		020510_G1S_7	2	0.50797	0.36925	762.894	1523.77	48486.3	-1.1198	1.1143	-0.0055172	70.667	0.66512	70.667	0		0	0	0	5.4077e-11	3
23355	70	9808	10421	62127;62128;62129;62130				VGNIGIATSFFNER	14	0	1	Unmodified	_VGNIGIATSFFNER_					0	0	0	O00571	O00571	O00571	DBX;DDX3;DDX3X	ATP-dependent RNA helicase DDX3X;DEAD box protein 3, X-chromosomal;DEAD box, X isoform;Helicase-like protein 2	>sp|O00571|DDX3X_HUMAN ATP-dependent RNA helicase DDX3X OS=Homo sapiens GN=DDX3X PE=1 SV=3		MULTI-MSMS		020510_G1S_8	2	0.5993	0.42269	762.894	1523.77	48034.4	-0.69058	-0.17904	-0.86962	70.474	1.1607	70.474	0		0	0	0	7.0815e-13	4
23356	70	9808	10421	62131;62132				VGNIGIATSFFNER	14	0	1	Unmodified	_VGNIGIATSFFNER_					0	0	0	O00571	O00571	O00571	DBX;DDX3;DDX3X	ATP-dependent RNA helicase DDX3X;DEAD box protein 3, X-chromosomal;DEAD box, X isoform;Helicase-like protein 2	>sp|O00571|DDX3X_HUMAN ATP-dependent RNA helicase DDX3X OS=Homo sapiens GN=DDX3X PE=1 SV=3		MULTI-MSMS		020510_G1S_9	2	0.65854	0.44703	762.894	1523.77	49941.1	-1.5131	0.57052	-0.94254	68.167	0.47475	68.167	0		0	0	0	0.0037792	2
23357	70	9808	10421	62133;62134				VGNIGIATSFFNER	14	0	1	Unmodified	_VGNIGIATSFFNER_					0	0	0	O00571	O00571	O00571	DBX;DDX3;DDX3X	ATP-dependent RNA helicase DDX3X;DEAD box protein 3, X-chromosomal;DEAD box, X isoform;Helicase-like protein 2	>sp|O00571|DDX3X_HUMAN ATP-dependent RNA helicase DDX3X OS=Homo sapiens GN=DDX3X PE=1 SV=3		MULTI-MSMS		020510_G1S_12	2	1.222	2.1593	762.894	1523.77	47081.7	-1.1531	0.44469	-0.70836	70.779	0.7504	70.779	0		0	0	0	5.7826e-08	2
24980	70	10500	11142	66544;66545				VVWVEESDKR	10	1	1	Unmodified	_VVWVEESDKR_					0	0	0	O00571	O00571	O00571	DBX;DDX3;DDX3X	ATP-dependent RNA helicase DDX3X;DEAD box protein 3, X-chromosomal;DEAD box, X isoform;Helicase-like protein 2	>sp|O00571|DDX3X_HUMAN ATP-dependent RNA helicase DDX3X OS=Homo sapiens GN=DDX3X PE=1 SV=3		MULTI-MSMS		020510_G1S_8	3	0.48493	0.39121	416.219	1245.64	64414	-1.909	0.53886	-1.3702	32.101	0.91719	32.101	0		0	0	0	0.28195	2
3817	70	1603	1683	10500;10501;10502				DIIDIIVEAK	10	1	0	Unmodified	_DIIDIIVEAK_					0	0	0	O00571;O15523	O00571	O00571	DBX;DDX3;DDX3X;DBY;DDX3Y	ATP-dependent RNA helicase DDX3X;DEAD box protein 3, X-chromosomal;DEAD box, X isoform;Helicase-like protein 2;ATP-dependent RNA helicase DDX3Y;DEAD box protein 3, Y-chromosomal	>sp|O00571|DDX3X_HUMAN ATP-dependent RNA helicase DDX3X OS=Homo sapiens GN=DDX3X PE=1 SV=3;>sp|O15523|DDX3Y_HUMAN ATP-dependent RNA helicase DDX3Y OS=Homo sapiens GN=DDX3Y PE=1 SV=2		MULTI-MSMS		020510_G1S_8	2	0.4645	0.39189	564.829	1127.64	55195.4	0.0033682	-0.5947	-0.59133	83.911	0.60094	83.911	0		0	0	0	0.0060635	3
4040	70	1725	1816	11033;11034				DREEAIHQFR	10	0	2	Unmodified	_DREEAIHQFR_					0	0	0	O00571;O15523	O00571	O00571	DBX;DDX3;DDX3X;DBY;DDX3Y	ATP-dependent RNA helicase DDX3X;DEAD box protein 3, X-chromosomal;DEAD box, X isoform;Helicase-like protein 2;ATP-dependent RNA helicase DDX3Y;DEAD box protein 3, Y-chromosomal	>sp|O00571|DDX3X_HUMAN ATP-dependent RNA helicase DDX3X OS=Homo sapiens GN=DDX3X PE=1 SV=3;>sp|O15523|DDX3Y_HUMAN ATP-dependent RNA helicase DDX3Y OS=Homo sapiens GN=DDX3Y PE=1 SV=2		MULTI-MSMS		020510_G1S_8	3	0.517	0.36926	434.218	1299.63	63573.1	-1.3736	0.10666	-1.267	25.944	1.1736	25.944	1.9073e-06		0	0	0	0.13127	2
4575	70	1969	2066	12395				EIAVQIYEEARK	12	1	1	Unmodified	_EIAVQIYEEARK_					0	0	0	O00571;O15523	O00571	O00571	DBX;DDX3;DDX3X;DBY;DDX3Y	ATP-dependent RNA helicase DDX3X;DEAD box protein 3, X-chromosomal;DEAD box, X isoform;Helicase-like protein 2;ATP-dependent RNA helicase DDX3Y;DEAD box protein 3, Y-chromosomal	>sp|O00571|DDX3X_HUMAN ATP-dependent RNA helicase DDX3X OS=Homo sapiens GN=DDX3X PE=1 SV=3;>sp|O15523|DDX3Y_HUMAN ATP-dependent RNA helicase DDX3Y OS=Homo sapiens GN=DDX3Y PE=1 SV=2		MULTI-MSMS		020510_G1S_8	3	0.47871	0.37997	483.596	1447.77	58922.3	-1.1431	-0.098522	-1.2416	48.881	1.5297	48.881	0		0	0	0	0.4324	1
5967	70	2615	2747	15965				FSGGFGAR	8	0	1	Unmodified	_FSGGFGAR_					0	0	0	O00571;O15523	O00571	O00571	DBX;DDX3;DDX3X;DBY;DDX3Y	ATP-dependent RNA helicase DDX3X;DEAD box protein 3, X-chromosomal;DEAD box, X isoform;Helicase-like protein 2;ATP-dependent RNA helicase DDX3Y;DEAD box protein 3, Y-chromosomal	>sp|O00571|DDX3X_HUMAN ATP-dependent RNA helicase DDX3X OS=Homo sapiens GN=DDX3X PE=1 SV=3;>sp|O15523|DDX3Y_HUMAN ATP-dependent RNA helicase DDX3Y OS=Homo sapiens GN=DDX3Y PE=1 SV=2		ISO-MSMS	0	020510_G1S_8	2	0.54152	0.39199	399.698	797.382	NaN	NaN	0.16095	NaN	28.194	1.0887	28.194	0		0	0	0	0.41973	1
6444	70	2795	2937	17251		63		GCHIIVATPGR	11	0	1	Carbamidomethyl (C)	_GC(ca)HIIVATPGR_	GC(1)HIIVATPGR		GC(37.56)HIIVATPGR		0	1	0	O00571;O15523	O00571	O00571	DBX;DDX3;DDX3X;DBY;DDX3Y	ATP-dependent RNA helicase DDX3X;DEAD box protein 3, X-chromosomal;DEAD box, X isoform;Helicase-like protein 2;ATP-dependent RNA helicase DDX3Y;DEAD box protein 3, Y-chromosomal	>sp|O00571|DDX3X_HUMAN ATP-dependent RNA helicase DDX3X OS=Homo sapiens GN=DDX3X PE=1 SV=3;>sp|O15523|DDX3Y_HUMAN ATP-dependent RNA helicase DDX3Y OS=Homo sapiens GN=DDX3Y PE=1 SV=2		MULTI-MSMS		020510_G1S_8	3	0.54178	0.39741	394.213	1179.62	67062.9	-1.7098	0.30197	-1.4078	33.207	0.79543	33.207	0		0	0	0	0.44407	1
6445	70	2795	2937	17252		63		GCHIIVATPGR	11	0	1	Carbamidomethyl (C)	_GC(ca)HIIVATPGR_	GC(1)HIIVATPGR		GC(111.65)HIIVATPGR		0	1	0	O00571;O15523	O00571	O00571	DBX;DDX3;DDX3X;DBY;DDX3Y	ATP-dependent RNA helicase DDX3X;DEAD box protein 3, X-chromosomal;DEAD box, X isoform;Helicase-like protein 2;ATP-dependent RNA helicase DDX3Y;DEAD box protein 3, Y-chromosomal	>sp|O00571|DDX3X_HUMAN ATP-dependent RNA helicase DDX3X OS=Homo sapiens GN=DDX3X PE=1 SV=3;>sp|O15523|DDX3Y_HUMAN ATP-dependent RNA helicase DDX3Y OS=Homo sapiens GN=DDX3Y PE=1 SV=2		MULTI-MSMS		020510_G1S_8	2	0.53034	0.31574	590.816	1179.62	54120.2	-2.2819	-0.14913	-2.431	33.198	1.0193	33.198	0		0	0	0	0.0051916	1
7359	70	3153	3309	19741;19742;19743;19744;19745;19746		64		GKIGIDFCK	9	2	0	Carbamidomethyl (C)	_GKIGIDFC(ca)K_	GKIGIDFC(1)K		GKIGIDFC(102.61)K		0	1	0	O00571;O15523	O00571	O00571	DBX;DDX3;DDX3X;DBY;DDX3Y	ATP-dependent RNA helicase DDX3X;DEAD box protein 3, X-chromosomal;DEAD box, X isoform;Helicase-like protein 2;ATP-dependent RNA helicase DDX3Y;DEAD box protein 3, Y-chromosomal	>sp|O00571|DDX3X_HUMAN ATP-dependent RNA helicase DDX3X OS=Homo sapiens GN=DDX3X PE=1 SV=3;>sp|O15523|DDX3Y_HUMAN ATP-dependent RNA helicase DDX3Y OS=Homo sapiens GN=DDX3Y PE=1 SV=2		MULTI-MSMS		020510_G1S_8	2	0.37866	0.44065	519.276	1036.54	57230.2	-2.3658	-0.2374	-2.6032	38.645	0.72567	38.645	3.8147e-06		0	0	0	0.019349	6
8143	70	3482	3659	21906;21907				HAIPIIK	7	1	0	Unmodified	_HAIPIIK_					0	0	0	O00571;O15523	O00571	O00571	DBX;DDX3;DDX3X;DBY;DDX3Y	ATP-dependent RNA helicase DDX3X;DEAD box protein 3, X-chromosomal;DEAD box, X isoform;Helicase-like protein 2;ATP-dependent RNA helicase DDX3Y;DEAD box protein 3, Y-chromosomal	>sp|O00571|DDX3X_HUMAN ATP-dependent RNA helicase DDX3X OS=Homo sapiens GN=DDX3X PE=1 SV=3;>sp|O15523|DDX3Y_HUMAN ATP-dependent RNA helicase DDX3Y OS=Homo sapiens GN=DDX3Y PE=1 SV=2		MULTI-MSMS		020510_G1S_8	2	0.45212	0.38148	396.261	790.507	67015.6	-0.9168	0.56669	-0.35011	28.867	1.8378	28.867	0		0	0	0	0.018856	2
8144	70	3482	3659	21908				HAIPIIK	7	1	0	Unmodified	_HAIPIIK_					0	0	0	O00571;O15523	O00571	O00571	DBX;DDX3;DDX3X;DBY;DDX3Y	ATP-dependent RNA helicase DDX3X;DEAD box protein 3, X-chromosomal;DEAD box, X isoform;Helicase-like protein 2;ATP-dependent RNA helicase DDX3Y;DEAD box protein 3, Y-chromosomal	>sp|O00571|DDX3X_HUMAN ATP-dependent RNA helicase DDX3X OS=Homo sapiens GN=DDX3X PE=1 SV=3;>sp|O15523|DDX3Y_HUMAN ATP-dependent RNA helicase DDX3Y OS=Homo sapiens GN=DDX3Y PE=1 SV=2		MULTI-SECPEP		020510_G1S_12	2	0.97561	2.21	396.261	790.507	66365	-1.6649	0.058101	-1.6068	30.962	0.86868	30.962	0		0	0	0	0.5269	1
8500	70	3608	3794	22872;22873			56;57	HTMMFSATFPK	11	1	0	2 Oxidation (M)	_HTM(ox)M(ox)FSATFPK_		HTM(1)M(1)FSATFPK		HTM(59.43)M(59.43)FSATFPK	0	0	2	O00571;O15523	O00571	O00571	DBX;DDX3;DDX3X;DBY;DDX3Y	ATP-dependent RNA helicase DDX3X;DEAD box protein 3, X-chromosomal;DEAD box, X isoform;Helicase-like protein 2;ATP-dependent RNA helicase DDX3Y;DEAD box protein 3, Y-chromosomal	>sp|O00571|DDX3X_HUMAN ATP-dependent RNA helicase DDX3X OS=Homo sapiens GN=DDX3X PE=1 SV=3;>sp|O15523|DDX3Y_HUMAN ATP-dependent RNA helicase DDX3Y OS=Homo sapiens GN=DDX3Y PE=1 SV=2		MULTI-MSMS		020510_G1S_8	2	0.42408	0.38865	665.302	1328.59	51417.6	-2.2286	0.35584	-1.8727	37.662	1.0121	37.662	0		0	0	0	0.073287	2
8507	70	3614	3800	22891;22892				HVINFDIPSDIEEYVHR	17	0	1	Unmodified	_HVINFDIPSDIEEYVHR_					0	0	0	O00571;O15523	O00571	O00571	DBX;DDX3;DDX3X;DBY;DDX3Y	ATP-dependent RNA helicase DDX3X;DEAD box protein 3, X-chromosomal;DEAD box, X isoform;Helicase-like protein 2;ATP-dependent RNA helicase DDX3Y;DEAD box protein 3, Y-chromosomal	>sp|O00571|DDX3X_HUMAN ATP-dependent RNA helicase DDX3X OS=Homo sapiens GN=DDX3X PE=1 SV=3;>sp|O15523|DDX3Y_HUMAN ATP-dependent RNA helicase DDX3Y OS=Homo sapiens GN=DDX3Y PE=1 SV=2		MULTI-MSMS		020510_G1S_8	3	0.56218	0.37628	695.013	2082.02	50135.2	-0.95226	0.6293	-0.32297	72.679	1.3748	72.679	0		0	0	0	1.8022e-33	2
13976	70	5756	6060	37443			58	IVEQDTMPPKGVR	13	1	1	Oxidation (M)	_IVEQDTM(ox)PPKGVR_		IVEQDTM(1)PPKGVR		IVEQDTM(30.89)PPKGVR	0	0	1	O00571;O15523	O00571	O00571	DBX;DDX3;DDX3X;DBY;DDX3Y	ATP-dependent RNA helicase DDX3X;DEAD box protein 3, X-chromosomal;DEAD box, X isoform;Helicase-like protein 2;ATP-dependent RNA helicase DDX3Y;DEAD box protein 3, Y-chromosomal	>sp|O00571|DDX3X_HUMAN ATP-dependent RNA helicase DDX3X OS=Homo sapiens GN=DDX3X PE=1 SV=3;>sp|O15523|DDX3Y_HUMAN ATP-dependent RNA helicase DDX3Y OS=Homo sapiens GN=DDX3Y PE=1 SV=2		MULTI-MSMS		020510_G1S_7	3	0.32244	0.37498	495.929	1484.77	57169.9	-1.3108	0.34565	-0.96512	27.344	1.451	27.344	0		0	0	0	0.52006	1
13977	70	5756	6060	37444;37445;37446;37447;37448			58	IVEQDTMPPKGVR	13	1	1	Oxidation (M)	_IVEQDTM(ox)PPKGVR_		IVEQDTM(1)PPKGVR		IVEQDTM(48)PPKGVR	0	0	1	O00571;O15523	O00571	O00571	DBX;DDX3;DDX3X;DBY;DDX3Y	ATP-dependent RNA helicase DDX3X;DEAD box protein 3, X-chromosomal;DEAD box, X isoform;Helicase-like protein 2;ATP-dependent RNA helicase DDX3Y;DEAD box protein 3, Y-chromosomal	>sp|O00571|DDX3X_HUMAN ATP-dependent RNA helicase DDX3X OS=Homo sapiens GN=DDX3X PE=1 SV=3;>sp|O15523|DDX3Y_HUMAN ATP-dependent RNA helicase DDX3Y OS=Homo sapiens GN=DDX3Y PE=1 SV=2		MULTI-MSMS		020510_G1S_8	3	0.49714	0.34329	495.929	1484.77	57654.3	-1.6377	0.49255	-1.1452	23.475	1.2111	23.475	-1.9073e-06		0	0	0	0.11256	5
15100	70	6310	6632	40427;40428;40429				KQYPISIVIAPTR	13	1	1	Unmodified	_KQYPISIVIAPTR_					0	0	0	O00571;O15523	O00571	O00571	DBX;DDX3;DDX3X;DBY;DDX3Y	ATP-dependent RNA helicase DDX3X;DEAD box protein 3, X-chromosomal;DEAD box, X isoform;Helicase-like protein 2;ATP-dependent RNA helicase DDX3Y;DEAD box protein 3, Y-chromosomal	>sp|O00571|DDX3X_HUMAN ATP-dependent RNA helicase DDX3X OS=Homo sapiens GN=DDX3X PE=1 SV=3;>sp|O15523|DDX3Y_HUMAN ATP-dependent RNA helicase DDX3Y OS=Homo sapiens GN=DDX3Y PE=1 SV=2		MULTI-MSMS		020510_G1S_8	3	0.53038	0.40711	495.964	1484.87	59948.4	-0.88943	-0.31659	-1.206	56.51	0.65556	56.51	-3.8147e-06		0	0	0	0.026139	3
15101	70	6310	6632	40430				KQYPISIVIAPTR	13	1	1	Unmodified	_KQYPISIVIAPTR_					0	0	0	O00571;O15523	O00571	O00571	DBX;DDX3;DDX3X;DBY;DDX3Y	ATP-dependent RNA helicase DDX3X;DEAD box protein 3, X-chromosomal;DEAD box, X isoform;Helicase-like protein 2;ATP-dependent RNA helicase DDX3Y;DEAD box protein 3, Y-chromosomal	>sp|O00571|DDX3X_HUMAN ATP-dependent RNA helicase DDX3X OS=Homo sapiens GN=DDX3X PE=1 SV=3;>sp|O15523|DDX3Y_HUMAN ATP-dependent RNA helicase DDX3Y OS=Homo sapiens GN=DDX3Y PE=1 SV=2		MULTI-MSMS		020510_G1S_8	2	0.49396	0.32768	743.443	1484.87	48476.5	-1.1805	-0.27938	-1.4599	56.508	0.5002	56.508	-3.8147e-06		0	0	0	0.0037192	1
17682	70	7458	7936	47218;47219;47220				QYPISIVIAPTR	12	0	1	Unmodified	_QYPISIVIAPTR_					0	0	0	O00571;O15523	O00571	O00571	DBX;DDX3;DDX3X;DBY;DDX3Y	ATP-dependent RNA helicase DDX3X;DEAD box protein 3, X-chromosomal;DEAD box, X isoform;Helicase-like protein 2;ATP-dependent RNA helicase DDX3Y;DEAD box protein 3, Y-chromosomal	>sp|O00571|DDX3X_HUMAN ATP-dependent RNA helicase DDX3X OS=Homo sapiens GN=DDX3X PE=1 SV=3;>sp|O15523|DDX3Y_HUMAN ATP-dependent RNA helicase DDX3Y OS=Homo sapiens GN=DDX3Y PE=1 SV=2		MULTI-MSMS		020510_G1S_8	2	0.63608	0.46574	679.396	1356.78	49325.3	-0.56996	-0.39339	-0.96335	66.525	0.53075	66.525	0		0	0	0	1.2684e-12	3
18780	70	7987	8495	50113;50114				SGKSPIIVATAVAAR	15	1	1	Unmodified	_SGKSPIIVATAVAAR_					0	0	0	O00571;O15523	O00571	O00571	DBX;DDX3;DDX3X;DBY;DDX3Y	ATP-dependent RNA helicase DDX3X;DEAD box protein 3, X-chromosomal;DEAD box, X isoform;Helicase-like protein 2;ATP-dependent RNA helicase DDX3Y;DEAD box protein 3, Y-chromosomal	>sp|O00571|DDX3X_HUMAN ATP-dependent RNA helicase DDX3X OS=Homo sapiens GN=DDX3X PE=1 SV=3;>sp|O15523|DDX3Y_HUMAN ATP-dependent RNA helicase DDX3Y OS=Homo sapiens GN=DDX3Y PE=1 SV=2		MULTI-MSMS		020510_G1S_8	3	0.51027	0.40201	480.956	1439.85	59473.4	-1.2882	-0.06962	-1.3579	45.008	1.0637	45.008	0		0	0	0	0.23947	2
19781	70	8376	8904	52639;52640				SPIIVATAVAAR	12	0	1	Unmodified	_SPIIVATAVAAR_					0	0	0	O00571;O15523	O00571	O00571	DBX;DDX3;DDX3X;DBY;DDX3Y	ATP-dependent RNA helicase DDX3X;DEAD box protein 3, X-chromosomal;DEAD box, X isoform;Helicase-like protein 2;ATP-dependent RNA helicase DDX3Y;DEAD box protein 3, Y-chromosomal	>sp|O00571|DDX3X_HUMAN ATP-dependent RNA helicase DDX3X OS=Homo sapiens GN=DDX3X PE=1 SV=3;>sp|O15523|DDX3Y_HUMAN ATP-dependent RNA helicase DDX3Y OS=Homo sapiens GN=DDX3Y PE=1 SV=2		MULTI-MSMS		020510_G1S_7	2	0.49826	0.36239	584.856	1167.7	53738.8	-1.7202	0.25519	-1.465	51.8	1.0449	51.8	0		0	0	0	5.725e-09	2
19782	70	8376	8904	52641;52642;52643;52644;52645;52646				SPIIVATAVAAR	12	0	1	Unmodified	_SPIIVATAVAAR_					0	0	0	O00571;O15523	O00571	O00571	DBX;DDX3;DDX3X;DBY;DDX3Y	ATP-dependent RNA helicase DDX3X;DEAD box protein 3, X-chromosomal;DEAD box, X isoform;Helicase-like protein 2;ATP-dependent RNA helicase DDX3Y;DEAD box protein 3, Y-chromosomal	>sp|O00571|DDX3X_HUMAN ATP-dependent RNA helicase DDX3X OS=Homo sapiens GN=DDX3X PE=1 SV=3;>sp|O15523|DDX3Y_HUMAN ATP-dependent RNA helicase DDX3Y OS=Homo sapiens GN=DDX3Y PE=1 SV=2		MULTI-MSMS		020510_G1S_8	2	0.56009	0.39567	584.856	1167.7	54123.2	-1.6705	-0.23998	-1.9104	49.332	1.3258	49.332	0		0	0	0	1.492e-27	6
19783	70	8376	8904	52647;52648				SPIIVATAVAAR	12	0	1	Unmodified	_SPIIVATAVAAR_					0	0	0	O00571;O15523	O00571	O00571	DBX;DDX3;DDX3X;DBY;DDX3Y	ATP-dependent RNA helicase DDX3X;DEAD box protein 3, X-chromosomal;DEAD box, X isoform;Helicase-like protein 2;ATP-dependent RNA helicase DDX3Y;DEAD box protein 3, Y-chromosomal	>sp|O00571|DDX3X_HUMAN ATP-dependent RNA helicase DDX3X OS=Homo sapiens GN=DDX3X PE=1 SV=3;>sp|O15523|DDX3Y_HUMAN ATP-dependent RNA helicase DDX3Y OS=Homo sapiens GN=DDX3Y PE=1 SV=2		MULTI-MSMS		020510_G1S_10	2	0.52838	0.35888	584.856	1167.7	54567.4	-2.4222	0.62316	-1.7991	50.51	0.45946	50.51	0		0	0	0	0.0025848	2
19885	70	8425	8955	52916				SQRDREEAIHQFR	13	0	3	Unmodified	_SQRDREEAIHQFR_					0	0	0	O00571;O15523	O00571	O00571	DBX;DDX3;DDX3X;DBY;DDX3Y	ATP-dependent RNA helicase DDX3X;DEAD box protein 3, X-chromosomal;DEAD box, X isoform;Helicase-like protein 2;ATP-dependent RNA helicase DDX3Y;DEAD box protein 3, Y-chromosomal	>sp|O00571|DDX3X_HUMAN ATP-dependent RNA helicase DDX3X OS=Homo sapiens GN=DDX3X PE=1 SV=3;>sp|O15523|DDX3Y_HUMAN ATP-dependent RNA helicase DDX3Y OS=Homo sapiens GN=DDX3Y PE=1 SV=2		MULTI-MSMS		020510_G1S_7	4	0.46962	0.52407	418.713	1670.82	62155.9	-0.93184	-0.05573	-0.98757	28.579	0.99672	28.579	0		0	0	0	0.18578	1
23393	70	9825	10438	62241;62242				VGSTSENITQK	11	1	0	Unmodified	_VGSTSENITQK_					0	0	0	O00571;O15523	O00571	O00571	DBX;DDX3;DDX3X;DBY;DDX3Y	ATP-dependent RNA helicase DDX3X;DEAD box protein 3, X-chromosomal;DEAD box, X isoform;Helicase-like protein 2;ATP-dependent RNA helicase DDX3Y;DEAD box protein 3, Y-chromosomal	>sp|O00571|DDX3X_HUMAN ATP-dependent RNA helicase DDX3X OS=Homo sapiens GN=DDX3X PE=1 SV=3;>sp|O15523|DDX3Y_HUMAN ATP-dependent RNA helicase DDX3Y OS=Homo sapiens GN=DDX3Y PE=1 SV=2		MULTI-MSMS		020510_G1S_7	2	0.5133	0.40342	582.299	1162.58	53486.9	-0.98628	0.31246	-0.67382	22.434	0.81124	22.434	-1.9073e-06		0	0	0	0.00052052	2
23394	70	9825	10438	62243;62244;62245;62246				VGSTSENITQK	11	1	0	Unmodified	_VGSTSENITQK_					0	0	0	O00571;O15523	O00571	O00571	DBX;DDX3;DDX3X;DBY;DDX3Y	ATP-dependent RNA helicase DDX3X;DEAD box protein 3, X-chromosomal;DEAD box, X isoform;Helicase-like protein 2;ATP-dependent RNA helicase DDX3Y;DEAD box protein 3, Y-chromosomal	>sp|O00571|DDX3X_HUMAN ATP-dependent RNA helicase DDX3X OS=Homo sapiens GN=DDX3X PE=1 SV=3;>sp|O15523|DDX3Y_HUMAN ATP-dependent RNA helicase DDX3Y OS=Homo sapiens GN=DDX3Y PE=1 SV=2		MULTI-MSMS		020510_G1S_8	2	0.45682	0.42321	582.299	1162.58	54703.6	-1.1943	-0.073374	-1.2677	19.171	1.1143	19.171	0		0	0	0	1.2607e-24	4
23395	70	9825	10438	62247				VGSTSENITQK	11	1	0	Unmodified	_VGSTSENITQK_					0	0	0	O00571;O15523	O00571	O00571	DBX;DDX3;DDX3X;DBY;DDX3Y	ATP-dependent RNA helicase DDX3X;DEAD box protein 3, X-chromosomal;DEAD box, X isoform;Helicase-like protein 2;ATP-dependent RNA helicase DDX3Y;DEAD box protein 3, Y-chromosomal	>sp|O00571|DDX3X_HUMAN ATP-dependent RNA helicase DDX3X OS=Homo sapiens GN=DDX3X PE=1 SV=3;>sp|O15523|DDX3Y_HUMAN ATP-dependent RNA helicase DDX3Y OS=Homo sapiens GN=DDX3Y PE=1 SV=2		MULTI-MSMS		020510_G1S_12	2	0.80603	1.9661	582.299	1162.58	54967.6	-1.8973	-0.26118	-2.1585	19.219	0.66511	19.219	0		0	0	0	8.4976e-06	1
24486	70	10287	10916	65215;65216;65217;65218;65219;65220		65		VRPCVVYGGADIGQQIR	17	0	2	Carbamidomethyl (C)	_VRPC(ca)VVYGGADIGQQIR_	VRPC(1)VVYGGADIGQQIR		VRPC(253.15)VVYGGADIGQQIR		0	1	0	O00571;O15523	O00571	O00571	DBX;DDX3;DDX3X;DBY;DDX3Y	ATP-dependent RNA helicase DDX3X;DEAD box protein 3, X-chromosomal;DEAD box, X isoform;Helicase-like protein 2;ATP-dependent RNA helicase DDX3Y;DEAD box protein 3, Y-chromosomal	>sp|O00571|DDX3X_HUMAN ATP-dependent RNA helicase DDX3X OS=Homo sapiens GN=DDX3X PE=1 SV=3;>sp|O15523|DDX3Y_HUMAN ATP-dependent RNA helicase DDX3Y OS=Homo sapiens GN=DDX3Y PE=1 SV=2		MULTI-MSMS		020510_G1S_8	3	0.58015	0.40305	630	1886.98	51590.4	-1.5063	-0.082114	-1.5884	46.648	1.1827	46.648	0		0	0	0	1.3091e-65	6
24487	70	10288	10917	65221		65		VRPCVVYGGADIGQQIRDIER	21	0	3	Carbamidomethyl (C)	_VRPC(ca)VVYGGADIGQQIRDIER_	VRPC(1)VVYGGADIGQQIRDIER		VRPC(41.35)VVYGGADIGQQIRDIER		0	1	0	O00571;O15523	O00571	O00571	DBX;DDX3;DDX3X;DBY;DDX3Y	ATP-dependent RNA helicase DDX3X;DEAD box protein 3, X-chromosomal;DEAD box, X isoform;Helicase-like protein 2;ATP-dependent RNA helicase DDX3Y;DEAD box protein 3, Y-chromosomal	>sp|O00571|DDX3X_HUMAN ATP-dependent RNA helicase DDX3X OS=Homo sapiens GN=DDX3X PE=1 SV=3;>sp|O15523|DDX3Y_HUMAN ATP-dependent RNA helicase DDX3Y OS=Homo sapiens GN=DDX3Y PE=1 SV=2		MULTI-MSMS		020510_G1S_8	4	0.90864	0.33526	601.066	2400.23	52493	-1.017	0.37509	-0.6419	61.891	1.0167	61.891	0		0	0	0	0.085298	1
25821	70	10901	11552	68683;68684;68685;68686;68687;68688				YTRPTPVQK	9	1	1	Unmodified	_YTRPTPVQK_					0	0	0	O00571;O15523	O00571	O00571	DBX;DDX3;DDX3X;DBY;DDX3Y	ATP-dependent RNA helicase DDX3X;DEAD box protein 3, X-chromosomal;DEAD box, X isoform;Helicase-like protein 2;ATP-dependent RNA helicase DDX3Y;DEAD box protein 3, Y-chromosomal	>sp|O00571|DDX3X_HUMAN ATP-dependent RNA helicase DDX3X OS=Homo sapiens GN=DDX3X PE=1 SV=3;>sp|O15523|DDX3Y_HUMAN ATP-dependent RNA helicase DDX3Y OS=Homo sapiens GN=DDX3Y PE=1 SV=2		MULTI-MSMS		020510_G1S_7	3	0.43455	0.4043	363.873	1088.6	68491.6	0.035235	0.055712	0.090947	21.59	1.0382	21.59	0		0	0	0	0.026461	6
25822	70	10901	11552	68689;68690				YTRPTPVQK	9	1	1	Unmodified	_YTRPTPVQK_					0	0	0	O00571;O15523	O00571	O00571	DBX;DDX3;DDX3X;DBY;DDX3Y	ATP-dependent RNA helicase DDX3X;DEAD box protein 3, X-chromosomal;DEAD box, X isoform;Helicase-like protein 2;ATP-dependent RNA helicase DDX3Y;DEAD box protein 3, Y-chromosomal	>sp|O00571|DDX3X_HUMAN ATP-dependent RNA helicase DDX3X OS=Homo sapiens GN=DDX3X PE=1 SV=3;>sp|O15523|DDX3Y_HUMAN ATP-dependent RNA helicase DDX3Y OS=Homo sapiens GN=DDX3Y PE=1 SV=2		MULTI-MSMS		020510_G1S_7	2	0.32678	0.33171	545.306	1088.6	55876	-0.53551	-0.1344	-0.66991	21.586	0.57347	21.586	-1.9073e-06		0	0	0	0.028163	2
25823	70	10901	11552	68691;68692;68693;68694;68695				YTRPTPVQK	9	1	1	Unmodified	_YTRPTPVQK_					0	0	0	O00571;O15523	O00571	O00571	DBX;DDX3;DDX3X;DBY;DDX3Y	ATP-dependent RNA helicase DDX3X;DEAD box protein 3, X-chromosomal;DEAD box, X isoform;Helicase-like protein 2;ATP-dependent RNA helicase DDX3Y;DEAD box protein 3, Y-chromosomal	>sp|O00571|DDX3X_HUMAN ATP-dependent RNA helicase DDX3X OS=Homo sapiens GN=DDX3X PE=1 SV=3;>sp|O15523|DDX3Y_HUMAN ATP-dependent RNA helicase DDX3Y OS=Homo sapiens GN=DDX3Y PE=1 SV=2		MULTI-MSMS		020510_G1S_8	3	0.51551	0.41713	363.873	1088.6	69282.1	-0.20037	-0.19029	-0.39066	18.401	1.0297	18.401	0		0	0	0	0.026461	5
25824	70	10901	11552	68696				YTRPTPVQK	9	1	1	Unmodified	_YTRPTPVQK_					0	0	0	O00571;O15523	O00571	O00571	DBX;DDX3;DDX3X;DBY;DDX3Y	ATP-dependent RNA helicase DDX3X;DEAD box protein 3, X-chromosomal;DEAD box, X isoform;Helicase-like protein 2;ATP-dependent RNA helicase DDX3Y;DEAD box protein 3, Y-chromosomal	>sp|O00571|DDX3X_HUMAN ATP-dependent RNA helicase DDX3X OS=Homo sapiens GN=DDX3X PE=1 SV=3;>sp|O15523|DDX3Y_HUMAN ATP-dependent RNA helicase DDX3Y OS=Homo sapiens GN=DDX3Y PE=1 SV=2		MULTI-MSMS		020510_G1S_8	2	0.43511	0.35368	545.306	1088.6	55450.5	-0.88992	-0.26833	-1.1582	18.398	0.75453	18.398	0		0	0	0	0.036335	1
25825	70	10901	11552	68697				YTRPTPVQK	9	1	1	Unmodified	_YTRPTPVQK_					0	0	0	O00571;O15523	O00571	O00571	DBX;DDX3;DDX3X;DBY;DDX3Y	ATP-dependent RNA helicase DDX3X;DEAD box protein 3, X-chromosomal;DEAD box, X isoform;Helicase-like protein 2;ATP-dependent RNA helicase DDX3Y;DEAD box protein 3, Y-chromosomal	>sp|O00571|DDX3X_HUMAN ATP-dependent RNA helicase DDX3X OS=Homo sapiens GN=DDX3X PE=1 SV=3;>sp|O15523|DDX3Y_HUMAN ATP-dependent RNA helicase DDX3Y OS=Homo sapiens GN=DDX3Y PE=1 SV=2		MULTI-MSMS		020510_G1S_10	3	0.47695	0.3936	363.873	1088.6	68944.3	0.0014099	0.29106	0.29247	17.382	0.84095	17.382	1.9073e-06		0	0	0	0.13413	1
25826	70	10901	11552	68698				YTRPTPVQK	9	1	1	Unmodified	_YTRPTPVQK_					0	0	0	O00571;O15523	O00571	O00571	DBX;DDX3;DDX3X;DBY;DDX3Y	ATP-dependent RNA helicase DDX3X;DEAD box protein 3, X-chromosomal;DEAD box, X isoform;Helicase-like protein 2;ATP-dependent RNA helicase DDX3Y;DEAD box protein 3, Y-chromosomal	>sp|O00571|DDX3X_HUMAN ATP-dependent RNA helicase DDX3X OS=Homo sapiens GN=DDX3X PE=1 SV=3;>sp|O15523|DDX3Y_HUMAN ATP-dependent RNA helicase DDX3Y OS=Homo sapiens GN=DDX3Y PE=1 SV=2		MULTI-MSMS		020510_G1S_11	3	0.61322	1.0493	363.873	1088.6	69757.7	0.095412	0.2362	0.33161	18.113	0.76311	18.113	0		0	0	0	0.14445	1
25827	70	10901	11552	68699				YTRPTPVQK	9	1	1	Unmodified	_YTRPTPVQK_					0	0	0	O00571;O15523	O00571	O00571	DBX;DDX3;DDX3X;DBY;DDX3Y	ATP-dependent RNA helicase DDX3X;DEAD box protein 3, X-chromosomal;DEAD box, X isoform;Helicase-like protein 2;ATP-dependent RNA helicase DDX3Y;DEAD box protein 3, Y-chromosomal	>sp|O00571|DDX3X_HUMAN ATP-dependent RNA helicase DDX3X OS=Homo sapiens GN=DDX3X PE=1 SV=3;>sp|O15523|DDX3Y_HUMAN ATP-dependent RNA helicase DDX3Y OS=Homo sapiens GN=DDX3Y PE=1 SV=2		MULTI-MSMS		020510_G1S_12	3	1.2311	2.2683	363.873	1088.6	68434.6	-1.0096	-0.75934	-1.769	18.052	1.1398	18.052	0		0	0	0	0.14974	1
2844	71	1206	1272	7737				ATFNPAQDK	9	1	0	Unmodified	_ATFNPAQDK_					0	0	0	O00592	O00592	O00592	PCLP;PCLP1;PODXL	GCTM-2 antigen;Gp200;Podocalyxin;Podocalyxin-like protein 1	>sp|O00592|PODXL_HUMAN Podocalyxin OS=Homo sapiens GN=PODXL PE=1 SV=2		ISO-MSMS	1	013011_G1S_2	2	1.0231	0.7585	496.246	990.477	NaN	NaN	0.062057	NaN	24.948	0.6759	24.948	-1.9073e-06		0	0	0	0.49214	1
2845	71	1207	1273	7738				ATFNPAQDKCGIR	13	1	1	Carbamidomethyl (C)	_ATFNPAQDKC(ca)GIR_	ATFNPAQDKC(1)GIR		ATFNPAQDKC(29.54)GIR		0	1	0	O00592	O00592	O00592	PCLP;PCLP1;PODXL	GCTM-2 antigen;Gp200;Podocalyxin;Podocalyxin-like protein 1	>sp|O00592|PODXL_HUMAN Podocalyxin OS=Homo sapiens GN=PODXL PE=1 SV=2		MULTI-MSMS		020510_G1S_9	3	0.44995	0.48434	493.245	1476.71	56361.4	-1.4701	0.90462	-0.56549	30.265	1.2175	30.265	1.9073e-06		0	0	0	0.56786	1
9002	71	3811	4006	24156;24157;24158;24159;24160				IASVPGSQTVVVK	13	1	0	Unmodified	_IASVPGSQTVVVK_					0	0	0	O00592	O00592	O00592	PCLP;PCLP1;PODXL	GCTM-2 antigen;Gp200;Podocalyxin;Podocalyxin-like protein 1	>sp|O00592|PODXL_HUMAN Podocalyxin OS=Homo sapiens GN=PODXL PE=1 SV=2		MULTI-MSMS		013011_G1S_2	2	0.76478	0.74026	642.88	1283.74	53159.6	-1.314	0.27097	-1.0431	39.204	1.6911	39.204	0		0	0	0	0.00013507	5
9003	71	3811	4006	24161;24162				IASVPGSQTVVVK	13	1	0	Unmodified	_IASVPGSQTVVVK_					0	0	0	O00592	O00592	O00592	PCLP;PCLP1;PODXL	GCTM-2 antigen;Gp200;Podocalyxin;Podocalyxin-like protein 1	>sp|O00592|PODXL_HUMAN Podocalyxin OS=Homo sapiens GN=PODXL PE=1 SV=2		MULTI-MSMS		013011_G1S_3	2	0.46317	0.4525	642.88	1283.74	52893.2	-2.6931	0.64077	-2.0523	39.491	2.5167	39.491	0		0	0	0	0.0013953	2
9004	71	3811	4006	24163;24164;24165;24166				IASVPGSQTVVVK	13	1	0	Unmodified	_IASVPGSQTVVVK_					0	0	0	O00592	O00592	O00592	PCLP;PCLP1;PODXL	GCTM-2 antigen;Gp200;Podocalyxin;Podocalyxin-like protein 1	>sp|O00592|PODXL_HUMAN Podocalyxin OS=Homo sapiens GN=PODXL PE=1 SV=2		MULTI-MSMS		020510_G1S_8	2	0.75057	1.0034	642.88	1283.74	52733.6	-2.3066	0.089583	-2.217	39.1	0.67103	39.1	0		0	0	0	1.9557e-05	4
12466	71	5151	5421	33584				IPAKDVYER	9	1	1	Unmodified	_IPAKDVYER_					0	0	0	O00592	O00592	O00592	PCLP;PCLP1;PODXL	GCTM-2 antigen;Gp200;Podocalyxin;Podocalyxin-like protein 1	>sp|O00592|PODXL_HUMAN Podocalyxin OS=Homo sapiens GN=PODXL PE=1 SV=2		MULTI-MSMS		020510_G1S_8	3	0.66263	1.0512	364.201	1089.58	69835.9	-1.1506	0.073546	-1.077	23.53	0.80047	23.53	0		0	0	0	0.07463	1
2444	72	1050	1112	6682;6683;6684;6685		66		AQSEGRPCEYNSR	13	0	2	Carbamidomethyl (C)	_AQSEGRPC(ca)EYNSR_	AQSEGRPC(1)EYNSR		AQSEGRPC(57.84)EYNSR		0	1	0	O00622	O00622	O00622	CCN1;CYR61;GIG1;IGFBP10	CCN family member 1;Cysteine-rich angiogenic inducer 61;Insulin-like growth factor-binding protein 10;Protein CYR61;Protein GIG1	>sp|O00622|CYR61_HUMAN Protein CYR61 OS=Homo sapiens GN=CYR61 PE=1 SV=1		MULTI-MSMS		020510_G1S_20	3	0.28519	0.12314	518.564	1552.67	56619.2	-0.10673	0.19038	0.083648	18.513	1.1381	18.513	0		0	0	0	0.037156	4
11732	72	4859	5098	31554				IIYNPIQGQK	10	1	0	Unmodified	_IIYNPIQGQK_					0	0	0	O00622	O00622	O00622	CCN1;CYR61;GIG1;IGFBP10	CCN family member 1;Cysteine-rich angiogenic inducer 61;Insulin-like growth factor-binding protein 10;Protein CYR61;Protein GIG1	>sp|O00622|CYR61_HUMAN Protein CYR61 OS=Homo sapiens GN=CYR61 PE=1 SV=1		MULTI-MSMS		020510_G1S_20	2	0.35749	0.1529	587.335	1172.66	54438.4	-2.9912	0.90516	-2.0861	51.202	0.48779	51.202	0		0	0	0	0.074499	1
15312	73	6405	6732	40970;40971				KVTISVISR	9	1	1	Unmodified	_KVTISVISR_					0	0	0	O00625	O00625	O00625	PIR	Pirin	>sp|O00625|PIR_HUMAN Pirin OS=Homo sapiens GN=PIR PE=1 SV=1		MULTI-MSMS		020510_G1S_23	2	0.61972	0.73524	501.819	1001.62	60144.1	-1.6131	-0.1696	-1.7827	43.593	0.50031	43.593	0		0	0	0	0.14077	2
15313	73	6406	6733	40972;40973				KVTISVISREQSEGVGAR	18	1	2	Unmodified	_KVTISVISREQSEGVGAR_					0	0	0	O00625	O00625	O00625	PIR	Pirin	>sp|O00625|PIR_HUMAN Pirin OS=Homo sapiens GN=PIR PE=1 SV=1		MULTI-MSMS		020510_G1S_23	3	0.79322	0.69693	639.357	1915.05	51497.8	-2.0603	-0.25317	-2.3134	45.353	0.5827	45.353	0		0	0	0	0.00016457	2
18119	73	7680	8169	48424;48425;48426;48427				RSIGRPEIK	9	1	2	Unmodified	_RSIGRPEIK_					0	0	0	O00625	O00625	O00625	PIR	Pirin	>sp|O00625|PIR_HUMAN Pirin OS=Homo sapiens GN=PIR PE=1 SV=1		MULTI-MSMS		020510_G1S_23	3	0.65932	0.71586	352.549	1054.62	68202.1	0.35476	0.081382	0.43614	23.678	1.3103	23.678	0		0	0	0	0.10539	4
24672	73	10387	11022	65716				VTISVISR	8	0	1	Unmodified	_VTISVISR_					0	0	0	O00625	O00625	O00625	PIR	Pirin	>sp|O00625|PIR_HUMAN Pirin OS=Homo sapiens GN=PIR PE=1 SV=1		MULTI-SECPEP		020510_G1S_23	2	1.0013	0.82378	437.771	873.528	64306.4	-1.5711	0.050077	-1.521	49.476	0.41435	49.476	-3.8147e-06		0	0	0	2.5407e-12	1
24673	73	10388	11023	65717				VTISVISREQSEGVGAR	17	0	2	Unmodified	_VTISVISREQSEGVGAR_					0	0	0	O00625	O00625	O00625	PIR	Pirin	>sp|O00625|PIR_HUMAN Pirin OS=Homo sapiens GN=PIR PE=1 SV=1		MULTI-MSMS		020510_G1S_23	3	0.85861	0.64681	596.659	1786.95	54355.9	-2.2884	0.44717	-1.8412	49.726	0.52039	49.726	-3.8147e-06		0	0	0	0.0029024	1
539	74	253	263	1469;1470;1471;1472;1473;1474				ADNEKIDNQR	10	1	1	Acetyl (Protein N-term)	_(ac)ADNEKIDNQR_					1	0	0	O00629	O00629	O00629	KPNA4;QIP1	Importin alpha Q1;Importin subunit alpha-4;Karyopherin subunit alpha-4	>sp|O00629|IMA4_HUMAN Importin subunit alpha-4 OS=Homo sapiens GN=KPNA4 PE=1 SV=1		MULTI-MSMS		020510_G1S_12	2	0.69248	0.64582	622.797	1243.58	51814.9	-1.7391	-0.15746	-1.8965	20.461	1.2547	20.461	0		0	0	0	2.6894e-67	6
16179	74	6772	7213	43321;43322;43323				NEVVVEIRK	9	1	1	Unmodified	_NEVVVEIRK_					0	0	0	O00629	O00629	O00629	KPNA4;QIP1	Importin alpha Q1;Importin subunit alpha-4;Karyopherin subunit alpha-4	>sp|O00629|IMA4_HUMAN Importin subunit alpha-4 OS=Homo sapiens GN=KPNA4 PE=1 SV=1		MULTI-MSMS		020510_G1S_12	2	0.60622	0.67437	543.319	1084.62	54614.1	-2.8116	-0.078475	-2.89	31.595	0.43718	31.595	0		0	0	0	0.0041275	3
17583	74	7408	7882	46980				QRNEVVVEIRK	11	1	2	Unmodified	_QRNEVVVEIRK_					0	0	0	O00629	O00629	O00629	KPNA4;QIP1	Importin alpha Q1;Importin subunit alpha-4;Karyopherin subunit alpha-4	>sp|O00629|IMA4_HUMAN Importin subunit alpha-4 OS=Homo sapiens GN=KPNA4 PE=1 SV=1		MULTI-MSMS		020510_G1S_11	3	0.50399	0.61602	457.269	1368.78	61656.6	-1.7879	0.084356	-1.7036	29.354	0.41371	29.354	-1.9073e-06		0	0	0	0.23118	1
17584	74	7408	7882	46981;46982;46983;46984				QRNEVVVEIRK	11	1	2	Unmodified	_QRNEVVVEIRK_					0	0	0	O00629	O00629	O00629	KPNA4;QIP1	Importin alpha Q1;Importin subunit alpha-4;Karyopherin subunit alpha-4	>sp|O00629|IMA4_HUMAN Importin subunit alpha-4 OS=Homo sapiens GN=KPNA4 PE=1 SV=1		MULTI-MSMS		020510_G1S_12	3	0.65805	0.65218	457.269	1368.78	61461.1	-1.9782	-0.23203	-2.2103	28.694	0.48101	28.694	0		0	0	0	0.0067932	4
18767	74	7979	8487	50081		67		SGIIPIIVHCIER	13	0	1	Carbamidomethyl (C)	_SGIIPIIVHC(ca)IER_	SGIIPIIVHC(1)IER		SGIIPIIVHC(88.34)IER		0	1	0	O00629	O00629	O00629	KPNA4;QIP1	Importin alpha Q1;Importin subunit alpha-4;Karyopherin subunit alpha-4	>sp|O00629|IMA4_HUMAN Importin subunit alpha-4 OS=Homo sapiens GN=KPNA4 PE=1 SV=1		MULTI-MSMS		020510_G1S_12	2	0.82287	0.63923	753.927	1505.84	47601.7	-0.57405	-0.72788	-1.3019	76.962	0.80999	76.962	0		0	0	0	0.00079961	1
11455	74;66	4781	5016	30885;30886;30887;30888				IISSDRNPPIDDIIK	15	1	1	Unmodified	_IISSDRNPPIDDIIK_					0	0	0	O00629;O00505	O00629;O00505	O00629	KPNA4;QIP1;KPNA3;QIP2	Importin alpha Q1;Importin subunit alpha-4;Karyopherin subunit alpha-4;Importin alpha Q2;Importin subunit alpha-3;Karyopherin subunit alpha-3;SRP1-gamma	>sp|O00629|IMA4_HUMAN Importin subunit alpha-4 OS=Homo sapiens GN=KPNA4 PE=1 SV=1;>sp|O00505|IMA3_HUMAN Importin subunit alpha-3 OS=Homo sapiens GN=KPNA3 PE=1 SV=2		MULTI-MSMS		020510_G1S_12	3	0.7435	0.69934	565.981	1694.92	54827.1	-1.2982	-0.21338	-1.5115	55.755	1.8057	55.755	0		0	0	0	0.0036583	4
14850	74;66	6180	6497	39779;39780;39781				KIISSDRNPPIDDIIK	16	2	1	Unmodified	_KIISSDRNPPIDDIIK_					0	0	0	O00629;O00505	O00629;O00505	O00629	KPNA4;QIP1;KPNA3;QIP2	Importin alpha Q1;Importin subunit alpha-4;Karyopherin subunit alpha-4;Importin alpha Q2;Importin subunit alpha-3;Karyopherin subunit alpha-3;SRP1-gamma	>sp|O00629|IMA4_HUMAN Importin subunit alpha-4 OS=Homo sapiens GN=KPNA4 PE=1 SV=1;>sp|O00505|IMA3_HUMAN Importin subunit alpha-3 OS=Homo sapiens GN=KPNA3 PE=1 SV=2		MULTI-MSMS		020510_G1S_12	3	0.64208	0.61314	608.679	1823.02	52879.6	-2.0723	-0.2538	-2.3261	51.728	1.6224	51.728	0		0	0	0	3.3801e-10	3
24952	75	10485	11127	66463;66464				VVPIADIITPNQFEAEIISGR	21	0	1	Unmodified	_VVPIADIITPNQFEAEIISGR_					0	0	0	O00764	O00764	O00764	C21orf124;C21orf97;PDXK;PKH;PNK;PRED79	Pyridoxal kinase;Pyridoxine kinase	>sp|O00764|PDXK_HUMAN Pyridoxal kinase OS=Homo sapiens GN=PDXK PE=1 SV=1		MULTI-MSMS		020510_G1S_23	2	0.91495	0.65486	1141.62	2281.23	38857.6	-1.9894	1.0194	-0.97	91.428	0.3435	91.428	7.6294e-06		0	0	0	0.00011733	2
6387	76	2764	2903	17125				GAQERIPTVPISGMYNK	17	1	1	Oxidation (M)	_GAQERIPTVPISGM(ox)YNK_		GAQERIPTVPISGM(1)YNK		GAQERIPTVPISGM(35.33)YNK	0	0	1	O14562	O14562	O14562	UBFD1;UBPH	Ubiquitin domain-containing protein UBFD1;Ubiquitin-binding protein homolog	>sp|O14562|UBFD1_HUMAN Ubiquitin domain-containing protein UBFD1 OS=Homo sapiens GN=UBFD1 PE=1 SV=1		MULTI-MSMS		020510_G1S_19	3	0.85033	0.77175	626.324	1875.95	52296	-2.5512	0.28968	-2.2615	50.292	0.9888	50.292	0		0	0	0	0.27601	1
6388	76	2764	2904	17126;17127;17128				GAQERIPTVPISGMYNK	17	1	1	Unmodified	_GAQERIPTVPISGMYNK_					0	0	0	O14562	O14562	O14562	UBFD1;UBPH	Ubiquitin domain-containing protein UBFD1;Ubiquitin-binding protein homolog	>sp|O14562|UBFD1_HUMAN Ubiquitin domain-containing protein UBFD1 OS=Homo sapiens GN=UBFD1 PE=1 SV=1		MULTI-MSMS		020510_G1S_19	3	0.83478	0.7665	620.993	1859.96	51937.2	-2.1554	-0.69786	-2.8533	57.114	1.3131	57.114	0		0	0	0	0.01112	3
12275	76	5056	5323	33090			59	IMVVGSTINDVIAVNTPK	18	1	0	Oxidation (M)	_IM(ox)VVGSTINDVIAVNTPK_		IM(1)VVGSTINDVIAVNTPK		IM(133.45)VVGSTINDVIAVNTPK	0	0	1	O14562	O14562	O14562	UBFD1;UBPH	Ubiquitin domain-containing protein UBFD1;Ubiquitin-binding protein homolog	>sp|O14562|UBFD1_HUMAN Ubiquitin domain-containing protein UBFD1 OS=Homo sapiens GN=UBFD1 PE=1 SV=1		MULTI-MSMS		020510_G1S_19	2	0.76013	0.52816	944.016	1886.02	43142.1	-2.5841	0.18179	-2.4023	68.667	0.48807	68.667	0		0	0	0	6.065e-13	1
12562	76	5205	5480	33836				IPTVPISGMYNK	12	1	0	Unmodified	_IPTVPISGMYNK_					0	0	0	O14562	O14562	O14562	UBFD1;UBPH	Ubiquitin domain-containing protein UBFD1;Ubiquitin-binding protein homolog	>sp|O14562|UBFD1_HUMAN Ubiquitin domain-containing protein UBFD1 OS=Homo sapiens GN=UBFD1 PE=1 SV=1		MULTI-MSMS		020510_G1S_19	2	0.71458	0.84664	660.355	1318.7	51449.7	-2.3152	-0.66512	-2.9803	58.765	0.85205	58.765	0		0	0	0	0.0096862	1
20836	76	8811	9363	55489				TEKIPMGSIK	10	2	0	Oxidation (M)	_TEKIPM(ox)GSIK_		TEKIPM(1)GSIK		TEKIPM(45.16)GSIK	0	0	1	O14562	O14562	O14562	UBFD1;UBPH	Ubiquitin domain-containing protein UBFD1;Ubiquitin-binding protein homolog	>sp|O14562|UBFD1_HUMAN Ubiquitin domain-containing protein UBFD1 OS=Homo sapiens GN=UBFD1 PE=1 SV=1		MULTI-MSMS		020510_G1S_19	3	0.68831	0.74282	373.874	1118.6	68601.4	-1.2606	0.2851	-0.97551	27.486	1.2617	27.486	1.9073e-06		0	0	0	0.26745	1
4066	77	1741	1832	11094				DSIVAEIDR	9	0	1	Unmodified	_DSIVAEIDR_					0	0	0	O14579	O14579	O14579	COPE	Coatomer subunit epsilon;Epsilon-coat protein	>sp|O14579|COPE_HUMAN Coatomer subunit epsilon OS=Homo sapiens GN=COPE PE=1 SV=3		MULTI-MSMS		020510_G1S_25	2	1.1456	1.0196	509.264	1016.51	29677.3	-1.2739	-0.065403	-1.3393	29.04	0.37589	29.04	0		0	0	0	0.046537	1
4847	77	2109	2211	13125;13126;13127;13128				ENDFDRIVIQYAPSA	15	0	1	Unmodified	_ENDFDRIVIQYAPSA_					0	0	0	O14579	O14579	O14579	COPE	Coatomer subunit epsilon;Epsilon-coat protein	>sp|O14579|COPE_HUMAN Coatomer subunit epsilon OS=Homo sapiens GN=COPE PE=1 SV=3		MULTI-MSMS		020510_G1S_25	2	1.1096	0.90581	869.426	1736.84	22730.1	0.11455	-0.88373	-0.76918	40.754	0.58067	40.754	0		0	0	0	6.9623e-19	4
5560	77	2420	2540	14916;14917;14918;14919;14920				FGVVIDEIKPSSAPEIQAVR	20	1	1	Unmodified	_FGVVIDEIKPSSAPEIQAVR_					0	0	0	O14579	O14579	O14579	COPE	Coatomer subunit epsilon;Epsilon-coat protein	>sp|O14579|COPE_HUMAN Coatomer subunit epsilon OS=Homo sapiens GN=COPE PE=1 SV=3		MULTI-MSMS		020510_G1S_25	3	1.0338	0.9646	719.063	2154.17	24530.9	-0.65669	0.15456	-0.50213	36.831	0.45217	36.831	0		0	0	0	4.7802e-55	5
14571	77	6039	6349	38964;38965;38966				KFGVVIDEIKPSSAPEIQAVR	21	2	1	Unmodified	_KFGVVIDEIKPSSAPEIQAVR_					0	0	0	O14579	O14579	O14579	COPE	Coatomer subunit epsilon;Epsilon-coat protein	>sp|O14579|COPE_HUMAN Coatomer subunit epsilon OS=Homo sapiens GN=COPE PE=1 SV=3		MULTI-MSMS		020510_G1S_25	3	0.90064	0.71861	761.762	2282.26	24280.9	-0.79077	-0.086716	-0.87748	34.561	0.40108	34.561	-3.8147e-06		0	0	0	9.8233e-38	3
14572	77	6039	6349	38967				KFGVVIDEIKPSSAPEIQAVR	21	2	1	Unmodified	_KFGVVIDEIKPSSAPEIQAVR_					0	0	0	O14579	O14579	O14579	COPE	Coatomer subunit epsilon;Epsilon-coat protein	>sp|O14579|COPE_HUMAN Coatomer subunit epsilon OS=Homo sapiens GN=COPE PE=1 SV=3		ISO-MSMS	0	020510_G1S_25	4	0.8556	0.81259	571.573	2282.26	NaN	NaN	-0.03926	NaN	34.567	0.26875	34.567	0		0	0	0	0.14487	1
24125	77	10128	10749	64154;64155				VKISSPER	8	1	1	Unmodified	_VKISSPER_					0	0	0	O14579	O14579	O14579	COPE	Coatomer subunit epsilon;Epsilon-coat protein	>sp|O14579|COPE_HUMAN Coatomer subunit epsilon OS=Homo sapiens GN=COPE PE=1 SV=3		MULTI-MSMS		020510_G1S_25	3	0.86177	0.84434	305.847	914.519	37694.9	0.60849	0.29623	0.90472	13.943	0.66062	13.943	0		0	0	0	0.27638	2
25534	77	10768	11414	67897;67898				YISQIKDAHR	10	1	1	Unmodified	_YISQIKDAHR_					0	0	0	O14579	O14579	O14579	COPE	Coatomer subunit epsilon;Epsilon-coat protein	>sp|O14579|COPE_HUMAN Coatomer subunit epsilon OS=Homo sapiens GN=COPE PE=1 SV=3		MULTI-MSMS		020510_G1S_25	3	0.83171	0.73301	410.891	1229.65	31270.3	-0.55539	1.7942	1.2388	17.152	0.51093	17.152	0		0	0	0	0.14053	2
13648	78	5617	5915	36600;36601;36602				ITDVAIDFWR	10	0	1	Unmodified	_ITDVAIDFWR_					0	0	0	O14656	O14656	O14656	DQ2;DYT1;TOR1A	Dystonia 1 protein;Torsin family 1 member A;Torsin-1A	>sp|O14656|TOR1A_HUMAN Torsin-1A OS=Homo sapiens GN=TOR1A PE=1 SV=1		MULTI-MSMS		020510_G1S_23	2	0.59082	0.4891	618.325	1234.63	50627.8	-1.8113	0.40317	-1.4082	75.621	0.45502	75.621	0		0	0	0	0.0077485	3
9607	79	4068	4276	25723				IFGGQIVGQAIVAAAK	16	1	0	Unmodified	_IFGGQIVGQAIVAAAK_					0	0	0	O14734	O14734	O14734	ACOT8;ACTEIII;PTE1;PTE2	Acyl-CoA thioesterase 8;Acyl-coenzyme A thioesterase 8;Choloyl-coenzyme A thioesterase;HIV-Nef-associated acyl-CoA thioesterase;Peroxisomal acyl-coenzyme A thioester hydrolase 1;Peroxisomal long-chain acyl-CoA thioesterase 1;PTE-2;Thioesterase II	>sp|O14734|ACOT8_HUMAN Acyl-coenzyme A thioesterase 8 OS=Homo sapiens GN=ACOT8 PE=1 SV=1		MULTI-MSMS		020510_G1S_23	2	0.55632	0.57686	771.954	1541.89	48966.6	-1.8621	-0.22459	-2.0867	74.572	0.3987	74.572	0		0	0	0	3.5035e-16	1
199	80	107	112	537			60	AAMAVGGAGGSR	12	0	1	Acetyl (Protein N-term),Oxidation (M)	_(ac)AAM(ox)AVGGAGGSR_		AAM(1)AVGGAGGSR		AAM(133.23)AVGGAGGSR	1	0	1	O14744	O14744	O14744	HRMT1L5;IBP72;JBP1;PRMT5;SKB1	72 kDa ICln-binding protein;Histone-arginine N-methyltransferase PRMT5;Jak-binding protein 1;Protein arginine N-methyltransferase 5;Shk1 kinase-binding protein 1 homolog	>sp|O14744|ANM5_HUMAN Protein arginine N-methyltransferase 5 OS=Homo sapiens GN=PRMT5 PE=1 SV=4		MULTI-MSMS		020510_G1S_7	2	0.89916	0.84137	531.753	1061.49	55436.2	-1.1324	0.116	-1.0164	26.416	0.61324	26.416	0		0	0	0	2.4781e-05	1
200	80	107	112	538;539;540;541			60	AAMAVGGAGGSR	12	0	1	Acetyl (Protein N-term),Oxidation (M)	_(ac)AAM(ox)AVGGAGGSR_		AAM(1)AVGGAGGSR		AAM(177.78)AVGGAGGSR	1	0	1	O14744	O14744	O14744	HRMT1L5;IBP72;JBP1;PRMT5;SKB1	72 kDa ICln-binding protein;Histone-arginine N-methyltransferase PRMT5;Jak-binding protein 1;Protein arginine N-methyltransferase 5;Shk1 kinase-binding protein 1 homolog	>sp|O14744|ANM5_HUMAN Protein arginine N-methyltransferase 5 OS=Homo sapiens GN=PRMT5 PE=1 SV=4		MULTI-MSMS		020510_G1S_9	2	0.95228	0.72988	531.753	1061.49	58576.3	-1.6395	0.072724	-1.5668	21.945	0.86306	21.945	0		0	0	0	3.0222e-17	4
201	80	107	113	542;543;544				AAMAVGGAGGSR	12	0	1	Acetyl (Protein N-term)	_(ac)AAMAVGGAGGSR_					1	0	0	O14744	O14744	O14744	HRMT1L5;IBP72;JBP1;PRMT5;SKB1	72 kDa ICln-binding protein;Histone-arginine N-methyltransferase PRMT5;Jak-binding protein 1;Protein arginine N-methyltransferase 5;Shk1 kinase-binding protein 1 homolog	>sp|O14744|ANM5_HUMAN Protein arginine N-methyltransferase 5 OS=Homo sapiens GN=PRMT5 PE=1 SV=4		MULTI-MSMS		020510_G1S_9	2	0.93873	0.81015	523.756	1045.5	57640.9	-1.7132	0.19991	-1.5133	31.865	1.3123	31.865	-1.9073e-06		0	0	0	3.1988e-05	3
4427	80	1903	1999	11995				EFIQEPAK	8	1	0	Unmodified	_EFIQEPAK_					0	0	0	O14744	O14744	O14744	HRMT1L5;IBP72;JBP1;PRMT5;SKB1	72 kDa ICln-binding protein;Histone-arginine N-methyltransferase PRMT5;Jak-binding protein 1;Protein arginine N-methyltransferase 5;Shk1 kinase-binding protein 1 homolog	>sp|O14744|ANM5_HUMAN Protein arginine N-methyltransferase 5 OS=Homo sapiens GN=PRMT5 PE=1 SV=4		ISO-MSMS	0	020510_G1S_9	2	0.71026	0.79907	481.253	960.492	NaN	NaN	0.021213	NaN	28.679	0.93071	28.679	0		0	0	0	0.37081	1
7454	80	3206	3371	19980				GPIVNASIR	9	0	1	Unmodified	_GPIVNASIR_					0	0	0	O14744	O14744	O14744	HRMT1L5;IBP72;JBP1;PRMT5;SKB1	72 kDa ICln-binding protein;Histone-arginine N-methyltransferase PRMT5;Jak-binding protein 1;Protein arginine N-methyltransferase 5;Shk1 kinase-binding protein 1 homolog	>sp|O14744|ANM5_HUMAN Protein arginine N-methyltransferase 5 OS=Homo sapiens GN=PRMT5 PE=1 SV=4		MULTI-MSMS		020510_G1S_9	2	0.91695	0.64348	463.775	925.535	62105.7	-1.8618	-0.14121	-2.003	35.48	0.58869	35.48	0		0	0	0	0.41818	1
996	81	457	476	2685				AGIIAGDRIVEVNGENVEKETHQQVVSR	28	1	2	Unmodified	_AGIIAGDRIVEVNGENVEKETHQQVVSR_					0	0	0	O14745	O14745	O14745	NHERF;NHERF1;SLC9A3R1	Ezrin-radixin-moesin-binding phosphoprotein 50;Na(+)/H(+) exchange regulatory cofactor NHE-RF1;Regulatory cofactor of Na(+)/H(+) exchanger;Sodium-hydrogen exchanger regulatory factor 1;Solute carrier family 9 isoform A3 regulatory factor 1	>sp|O14745|NHRF1_HUMAN Na(+)/H(+) exchange regulatory cofactor NHE-RF1 OS=Homo sapiens GN=SLC9A3R1 PE=1 SV=4		MULTI-MSMS		020510_G1S_14	4	0.23336	0.17801	762.652	3046.58	46590.4	-1.7707	-0.47795	-2.2487	53.336	0.77258	53.336	0		0	0	0	0.37058	1
997	81	457	476	2686;2687				AGIIAGDRIVEVNGENVEKETHQQVVSR	28	1	2	Unmodified	_AGIIAGDRIVEVNGENVEKETHQQVVSR_					0	0	0	O14745	O14745	O14745	NHERF;NHERF1;SLC9A3R1	Ezrin-radixin-moesin-binding phosphoprotein 50;Na(+)/H(+) exchange regulatory cofactor NHE-RF1;Regulatory cofactor of Na(+)/H(+) exchanger;Sodium-hydrogen exchanger regulatory factor 1;Solute carrier family 9 isoform A3 regulatory factor 1	>sp|O14745|NHRF1_HUMAN Na(+)/H(+) exchange regulatory cofactor NHE-RF1 OS=Homo sapiens GN=SLC9A3R1 PE=1 SV=4		MULTI-MSMS		020510_G1S_15	4	1.4846	1.4043	762.652	3046.58	47618.7	-3.0569	0.059628	-2.9973	52.138	0.84466	52.138	0		0	0	0	7.459e-08	2
4295	81	1830	1924	11678;11679;11680;11681				EAIAEAAIESPRPAIVR	17	0	2	Unmodified	_EAIAEAAIESPRPAIVR_					0	0	0	O14745	O14745	O14745	NHERF;NHERF1;SLC9A3R1	Ezrin-radixin-moesin-binding phosphoprotein 50;Na(+)/H(+) exchange regulatory cofactor NHE-RF1;Regulatory cofactor of Na(+)/H(+) exchanger;Sodium-hydrogen exchanger regulatory factor 1;Solute carrier family 9 isoform A3 regulatory factor 1	>sp|O14745|NHRF1_HUMAN Na(+)/H(+) exchange regulatory cofactor NHE-RF1 OS=Homo sapiens GN=SLC9A3R1 PE=1 SV=4		MULTI-MSMS		020510_G1S_15	3	2.0901	1.936	598.335	1791.98	52857.9	-2.1865	-0.3342	-2.5207	53.078	0.80711	53.078	0		0	0	0	5.3915e-12	4
4296	81	1830	1924	11682;11683;11684				EAIAEAAIESPRPAIVR	17	0	2	Unmodified	_EAIAEAAIESPRPAIVR_					0	0	0	O14745	O14745	O14745	NHERF;NHERF1;SLC9A3R1	Ezrin-radixin-moesin-binding phosphoprotein 50;Na(+)/H(+) exchange regulatory cofactor NHE-RF1;Regulatory cofactor of Na(+)/H(+) exchanger;Sodium-hydrogen exchanger regulatory factor 1;Solute carrier family 9 isoform A3 regulatory factor 1	>sp|O14745|NHRF1_HUMAN Na(+)/H(+) exchange regulatory cofactor NHE-RF1 OS=Homo sapiens GN=SLC9A3R1 PE=1 SV=4		MULTI-MSMS		020510_G1S_15	2	2.0071	1.8382	896.999	1791.98	43572.8	-2.4193	-0.31124	-2.7305	53.076	0.51105	53.076	0		0	0	0	9.1523e-76	3
11709	81	4846	5085	31488;31489				IIVVDPETDEQIQK	14	1	0	Unmodified	_IIVVDPETDEQIQK_					0	0	0	O14745	O14745	O14745	NHERF;NHERF1;SLC9A3R1	Ezrin-radixin-moesin-binding phosphoprotein 50;Na(+)/H(+) exchange regulatory cofactor NHE-RF1;Regulatory cofactor of Na(+)/H(+) exchanger;Sodium-hydrogen exchanger regulatory factor 1;Solute carrier family 9 isoform A3 regulatory factor 1	>sp|O14745|NHRF1_HUMAN Na(+)/H(+) exchange regulatory cofactor NHE-RF1 OS=Homo sapiens GN=SLC9A3R1 PE=1 SV=4		MULTI-MSMS		020510_G1S_14	2	0.14881	0.27052	813.933	1625.85	46840.9	-1.7566	-0.30236	-2.059	51.246	0.4297	51.246	0		0	0	0	1.8247e-09	2
11710	81	4847	5086	31490;31491;31492				IIVVDRETDEFFKK	14	2	1	Unmodified	_IIVVDRETDEFFKK_					0	0	0	O14745	O14745	O14745	NHERF;NHERF1;SLC9A3R1	Ezrin-radixin-moesin-binding phosphoprotein 50;Na(+)/H(+) exchange regulatory cofactor NHE-RF1;Regulatory cofactor of Na(+)/H(+) exchanger;Sodium-hydrogen exchanger regulatory factor 1;Solute carrier family 9 isoform A3 regulatory factor 1	>sp|O14745|NHRF1_HUMAN Na(+)/H(+) exchange regulatory cofactor NHE-RF1 OS=Homo sapiens GN=SLC9A3R1 PE=1 SV=4		MULTI-MSMS		020510_G1S_15	3	1.3884	1.6456	580.317	1737.93	54219.5	-2.516	0.46609	-2.0499	52.628	0.7141	52.628	-3.8147e-06		0	0	0	4.5496e-05	3
13963	81	5753	6057	37415;37416;37417;37418;37419				IVEPGSPAEK	10	1	0	Unmodified	_IVEPGSPAEK_					0	0	0	O14745	O14745	O14745	NHERF;NHERF1;SLC9A3R1	Ezrin-radixin-moesin-binding phosphoprotein 50;Na(+)/H(+) exchange regulatory cofactor NHE-RF1;Regulatory cofactor of Na(+)/H(+) exchanger;Sodium-hydrogen exchanger regulatory factor 1;Solute carrier family 9 isoform A3 regulatory factor 1	>sp|O14745|NHRF1_HUMAN Na(+)/H(+) exchange regulatory cofactor NHE-RF1 OS=Homo sapiens GN=SLC9A3R1 PE=1 SV=4		MULTI-MSMS		020510_G1S_15	2	1.2656	1.437	513.777	1025.54	58506.4	-2.4259	-0.028531	-2.4545	24.723	1.0554	24.723	0		0	0	0	0.0034119	5
13964	81	5753	6057	37420				IVEPGSPAEK	10	1	0	Unmodified	_IVEPGSPAEK_					0	0	0	O14745	O14745	O14745	NHERF;NHERF1;SLC9A3R1	Ezrin-radixin-moesin-binding phosphoprotein 50;Na(+)/H(+) exchange regulatory cofactor NHE-RF1;Regulatory cofactor of Na(+)/H(+) exchanger;Sodium-hydrogen exchanger regulatory factor 1;Solute carrier family 9 isoform A3 regulatory factor 1	>sp|O14745|NHRF1_HUMAN Na(+)/H(+) exchange regulatory cofactor NHE-RF1 OS=Homo sapiens GN=SLC9A3R1 PE=1 SV=4		MULTI-MSMS		020510_G1S_16	2	1.8763	1.7837	513.777	1025.54	57585	-0.88343	-0.11479	-0.99822	25.123	1.0891	25.123	1.9073e-06		0	0	0	0.018095	1
14645	81	6083	6396	39155;39156;39157;39158				KGPSGYGFNIHSDK	14	2	0	Unmodified	_KGPSGYGFNIHSDK_					0	0	0	O14745	O14745	O14745	NHERF;NHERF1;SLC9A3R1	Ezrin-radixin-moesin-binding phosphoprotein 50;Na(+)/H(+) exchange regulatory cofactor NHE-RF1;Regulatory cofactor of Na(+)/H(+) exchanger;Sodium-hydrogen exchanger regulatory factor 1;Solute carrier family 9 isoform A3 regulatory factor 1	>sp|O14745|NHRF1_HUMAN Na(+)/H(+) exchange regulatory cofactor NHE-RF1 OS=Homo sapiens GN=SLC9A3R1 PE=1 SV=4		MULTI-MSMS		020510_G1S_15	3	1.3234	1.4866	502.916	1505.73	59180	-2.9454	0.07922	-2.8662	32.409	0.8451	32.409	3.8147e-06		0	0	0	5.1582e-16	4
15011	81	6261	6581	40206				KNEIFSNI	8	1	0	Unmodified	_KNEIFSNI_					0	0	0	O14745	O14745	O14745	NHERF;NHERF1;SLC9A3R1	Ezrin-radixin-moesin-binding phosphoprotein 50;Na(+)/H(+) exchange regulatory cofactor NHE-RF1;Regulatory cofactor of Na(+)/H(+) exchanger;Sodium-hydrogen exchanger regulatory factor 1;Solute carrier family 9 isoform A3 regulatory factor 1	>sp|O14745|NHRF1_HUMAN Na(+)/H(+) exchange regulatory cofactor NHE-RF1 OS=Homo sapiens GN=SLC9A3R1 PE=1 SV=4		MULTI-MSMS		020510_G1S_15	2	1.2977	1.4835	482.759	963.503	60793.3	-2.6122	-0.11304	-2.7252	52.143	0.55196	52.143	0		0	0	0	0.64883	1
18242	81	7750	8241	48706				SADAAAGAPIPR	12	0	1	Acetyl (Protein N-term)	_(ac)SADAAAGAPIPR_					1	0	0	O14745	O14745	O14745	NHERF;NHERF1;SLC9A3R1	Ezrin-radixin-moesin-binding phosphoprotein 50;Na(+)/H(+) exchange regulatory cofactor NHE-RF1;Regulatory cofactor of Na(+)/H(+) exchanger;Sodium-hydrogen exchanger regulatory factor 1;Solute carrier family 9 isoform A3 regulatory factor 1	>sp|O14745|NHRF1_HUMAN Na(+)/H(+) exchange regulatory cofactor NHE-RF1 OS=Homo sapiens GN=SLC9A3R1 PE=1 SV=4		ISO-MSMS	1	020510_G1S_15	2	1.5998	1.7008	569.796	1137.58	NaN	NaN	-0.067511	NaN	38.269	0.90358	38.269	3.8147e-06		0	0	0	0.029712	1
20315	81	8599	9133	54046;54047;54048;54049				SVDPDSPAEASGIR	14	0	1	Unmodified	_SVDPDSPAEASGIR_					0	0	0	O14745	O14745	O14745	NHERF;NHERF1;SLC9A3R1	Ezrin-radixin-moesin-binding phosphoprotein 50;Na(+)/H(+) exchange regulatory cofactor NHE-RF1;Regulatory cofactor of Na(+)/H(+) exchanger;Sodium-hydrogen exchanger regulatory factor 1;Solute carrier family 9 isoform A3 regulatory factor 1	>sp|O14745|NHRF1_HUMAN Na(+)/H(+) exchange regulatory cofactor NHE-RF1 OS=Homo sapiens GN=SLC9A3R1 PE=1 SV=4		MULTI-MSMS		020510_G1S_15	2	1.45	1.2876	700.836	1399.66	50026.9	-3.5377	0.47043	-3.0673	33.848	0.91009	33.848	0		0	0	0	3.0466e-16	4
20316	81	8599	9133	54050				SVDPDSPAEASGIR	14	0	1	Unmodified	_SVDPDSPAEASGIR_					0	0	0	O14745	O14745	O14745	NHERF;NHERF1;SLC9A3R1	Ezrin-radixin-moesin-binding phosphoprotein 50;Na(+)/H(+) exchange regulatory cofactor NHE-RF1;Regulatory cofactor of Na(+)/H(+) exchanger;Sodium-hydrogen exchanger regulatory factor 1;Solute carrier family 9 isoform A3 regulatory factor 1	>sp|O14745|NHRF1_HUMAN Na(+)/H(+) exchange regulatory cofactor NHE-RF1 OS=Homo sapiens GN=SLC9A3R1 PE=1 SV=4		MULTI-MSMS		020510_G1S_16	2	1.7577	1.756	700.836	1399.66	50228.6	-2.7159	0.22235	-2.4936	35.006	0.85903	35.006	0		0	0	0	2.6864e-10	1
10255	81	4311	4528	27490;27491;27492;27493				IGQYIR	6	0	1	Unmodified	_IGQYIR_					0	0	0	O14745;REV__O94910	O14745	O14745	NHERF;NHERF1;SLC9A3R1	Ezrin-radixin-moesin-binding phosphoprotein 50;Na(+)/H(+) exchange regulatory cofactor NHE-RF1;Regulatory cofactor of Na(+)/H(+) exchanger;Sodium-hydrogen exchanger regulatory factor 1;Solute carrier family 9 isoform A3 regulatory factor 1	>sp|O14745|NHRF1_HUMAN Na(+)/H(+) exchange regulatory cofactor NHE-RF1 OS=Homo sapiens GN=SLC9A3R1 PE=1 SV=4;>sp|O94910|LPHN1_HUMAN Latrophilin-1 OS=Homo sapiens GN=LPHN1 PE=1 SV=1		MULTI-MSMS		020510_G1S_15	2	1.6047	1.3233	375.219	748.423	68623.3	-2.2506	0.15253	-2.0981	28.047	0.81281	28.047	0		0	0	0	0.056838	4
9605	82	4067	4275	25719				IFGGNFAHQASVAR	14	0	1	Unmodified	_IFGGNFAHQASVAR_					0	0	0	O14773	O14773	O14773	CLN2;GIG1;TPP1;UNQ267/PRO304	Cell growth-inhibiting gene 1 protein;Lysosomal pepstatin-insensitive protease;Tripeptidyl aminopeptidase;Tripeptidyl-peptidase 1;Tripeptidyl-peptidase I	>sp|O14773|TPP1_HUMAN Tripeptidyl-peptidase 1 OS=Homo sapiens GN=TPP1 PE=1 SV=2		MULTI-MSMS		020510_G1S_16	3	1.1655	0.82243	492.257	1473.75	58915.7	-1.6074	0.42758	-1.1798	43.835	0.94419	43.835	0		0	0	0	0.22105	1
9606	82	4067	4275	25720;25721;25722				IFGGNFAHQASVAR	14	0	1	Unmodified	_IFGGNFAHQASVAR_					0	0	0	O14773	O14773	O14773	CLN2;GIG1;TPP1;UNQ267/PRO304	Cell growth-inhibiting gene 1 protein;Lysosomal pepstatin-insensitive protease;Tripeptidyl aminopeptidase;Tripeptidyl-peptidase 1;Tripeptidyl-peptidase I	>sp|O14773|TPP1_HUMAN Tripeptidyl-peptidase 1 OS=Homo sapiens GN=TPP1 PE=1 SV=2		MULTI-MSMS		020510_G1S_17	3	0.65656	0.67617	492.257	1473.75	58984.6	-1.6621	0.10471	-1.5574	45.431	0.9006	45.431	0		0	0	0	0.039535	3
14374	82	5930	6238	38503				IYQQHGAGIFDVTR	14	0	1	Unmodified	_IYQQHGAGIFDVTR_					0	0	0	O14773	O14773	O14773	CLN2;GIG1;TPP1;UNQ267/PRO304	Cell growth-inhibiting gene 1 protein;Lysosomal pepstatin-insensitive protease;Tripeptidyl aminopeptidase;Tripeptidyl-peptidase 1;Tripeptidyl-peptidase I	>sp|O14773|TPP1_HUMAN Tripeptidyl-peptidase 1 OS=Homo sapiens GN=TPP1 PE=1 SV=2		MULTI-MSMS		020510_G1S_16	3	1.2304	0.71851	535.611	1603.81	56540.2	-1.5276	0.29353	-1.2341	48.198	0.90253	48.198	0		0	0	0	5.2762e-05	1
14375	82	5930	6238	38504				IYQQHGAGIFDVTR	14	0	1	Unmodified	_IYQQHGAGIFDVTR_					0	0	0	O14773	O14773	O14773	CLN2;GIG1;TPP1;UNQ267/PRO304	Cell growth-inhibiting gene 1 protein;Lysosomal pepstatin-insensitive protease;Tripeptidyl aminopeptidase;Tripeptidyl-peptidase 1;Tripeptidyl-peptidase I	>sp|O14773|TPP1_HUMAN Tripeptidyl-peptidase 1 OS=Homo sapiens GN=TPP1 PE=1 SV=2		ISO-MSMS	1	020510_G1S_17	3	0.7495	0.63434	535.611	1603.81	NaN	NaN	0.8698	NaN	49.997	1.2337	49.997	0		0	0	0	5.1878e-11	1
14376	82	5930	6238	38505;38506				IYQQHGAGIFDVTR	14	0	1	Unmodified	_IYQQHGAGIFDVTR_					0	0	0	O14773	O14773	O14773	CLN2;GIG1;TPP1;UNQ267/PRO304	Cell growth-inhibiting gene 1 protein;Lysosomal pepstatin-insensitive protease;Tripeptidyl aminopeptidase;Tripeptidyl-peptidase 1;Tripeptidyl-peptidase I	>sp|O14773|TPP1_HUMAN Tripeptidyl-peptidase 1 OS=Homo sapiens GN=TPP1 PE=1 SV=2		ISO-MSMS	0	020510_G1S_17	3	0.72763	0.61893	535.611	1603.81	NaN	NaN	0.89574	NaN	50.009	1.1115	50.009	0		0	0	0	1.5023e-07	2
1662	83	725	764	4456				AINEQIAR	8	0	1	Unmodified	_AINEQIAR_					0	0	0	O14777	O14777	O14777	HEC;HEC1;KNTC2;NDC80	Highly expressed in cancer protein;Kinetochore protein Hec1;Kinetochore protein NDC80 homolog;Kinetochore-associated protein 2;Retinoblastoma-associated protein HEC	>sp|O14777|NDC80_HUMAN Kinetochore protein NDC80 homolog OS=Homo sapiens GN=NDC80 PE=1 SV=1		MULTI-MSMS		020510_G1S_8	2	0.65703	0.55277	457.756	913.498	62491	-1.3257	0.14033	-1.1854	24.309	0.44202	24.309	0		0	0	0	0.000813	1
21433	83	9039	9610	57036;57037				TIKEEVQKIDDIYQQK	16	3	0	Unmodified	_TIKEEVQKIDDIYQQK_					0	0	0	O14777	O14777	O14777	HEC;HEC1;KNTC2;NDC80	Highly expressed in cancer protein;Kinetochore protein Hec1;Kinetochore protein NDC80 homolog;Kinetochore-associated protein 2;Retinoblastoma-associated protein HEC	>sp|O14777|NDC80_HUMAN Kinetochore protein NDC80 homolog OS=Homo sapiens GN=NDC80 PE=1 SV=1		MULTI-MSMS		020510_G1S_8	3	0.55395	0.67749	660.021	1977.04	50886.8	-1.4072	0.27081	-1.1363	59.55	0.64201	59.55	0		0	0	0	1.0358e-22	2
7546	84	3241	3407	20234				GRDIVVIGVEKK	12	2	1	Unmodified	_GRDIVVIGVEKK_					0	0	0	O14818	O14818	O14818	HSPC;PSMA7	Proteasome subunit alpha type-7;Proteasome subunit RC6-1;Proteasome subunit XAPC7	>sp|O14818|PSA7_HUMAN Proteasome subunit alpha type-7 OS=Homo sapiens GN=PSMA7 PE=1 SV=1		MULTI-MSMS		020510_G1S_24	3	0.71864	0.81777	438.27	1311.79	62526.8	-1.3625	-0.2436	-1.6061	38.21	0.41813	38.21	0		0	0	0	0.052779	1
1493	84	671	700	4031				AIIEVVQSGGK	11	1	0	Unmodified	_AIIEVVQSGGK_					0	0	0	O14818;Q8TAA3	O14818	O14818	HSPC;PSMA7;PSMA7L;PSMA8	Proteasome subunit alpha type-7;Proteasome subunit RC6-1;Proteasome subunit XAPC7;Proteasome subunit alpha type-7-like	>sp|O14818|PSA7_HUMAN Proteasome subunit alpha type-7 OS=Homo sapiens GN=PSMA7 PE=1 SV=1;>sp|Q8TAA3|PSA7L_HUMAN Proteasome subunit alpha type-7-like OS=Homo sapiens GN=PSMA8 PE=1 SV=3		MULTI-MSMS		020510_G1S_24	2	0.25734	0.61874	550.819	1099.62	56391.9	-1.5219	0.45117	-1.0708	47.962	0.40621	47.962	3.8147e-06		0	0	0	0.12221	1
2432	85	1043	1105	6645				AQQEFAAGVFSNPAVR	16	0	1	Unmodified	_AQQEFAAGVFSNPAVR_					0	0	0	O14828	O14828	O14828	C1orf3;PROPIN1;SCAMP3	Secretory carrier-associated membrane protein 3	>sp|O14828|SCAM3_HUMAN Secretory carrier-associated membrane protein 3 OS=Homo sapiens GN=SCAMP3 PE=1 SV=3		ISO-MSMS	0	020510_G1S_24	2	0.52331	0.64788	846.429	1690.84	NaN	NaN	-1.4444	NaN	59.723	0.30697	59.723	0		0	0	0	0.00083127	1
25512	86	10759	11405	67830				YIQQEIPVR	9	0	1	Unmodified	_YIQQEIPVR_					0	0	0	O14874	O14874	O14874	BCKDK	[3-methyl-2-oxobutanoate dehydrogenase [lipoamide]] kinase, mitochondrial;Branched-chain alpha-ketoacid dehydrogenase kinase	>sp|O14874|BCKD_HUMAN [3-methyl-2-oxobutanoate dehydrogenase [lipoamide]] kinase, mitochondrial OS=Homo sapiens GN=BCKDK PE=1 SV=2		MULTI-SECPEP		020510_G1S_18	2	0.46924	0.51873	573.319	1144.62	55159.9	-2.599	0.035179	-2.5638	42.106	0.59727	42.106	0		0	0	0	1.4714e-27	1
7577	87	3259	3425	20318;20319;20320;20321				GRTFTIKITEPR	12	1	2	Unmodified	_GRTFTIKITEPR_					0	0	0	O14908	O14908	O14908	C19orf3;GIPC;GIPC1;RGS19IP1	GAIP C-terminus-interacting protein;PDZ domain-containing protein GIPC1;RGS19-interacting protein 1;RGS-GAIP-interacting protein;Tax interaction protein 2	>sp|O14908|GIPC1_HUMAN PDZ domain-containing protein GIPC1 OS=Homo sapiens GN=GIPC1 PE=1 SV=2		MULTI-MSMS		020510_G1S_21	3	0.76328	0.6872	473.609	1417.8	58095	-1.1061	1.0733	-0.032852	47.329	0.72941	47.329	3.8147e-06		0	0	0	0.006253	4
9463	87	3986	4190	25405;25406;25407				IEGFTNVKEIYGK	13	2	0	Unmodified	_IEGFTNVKEIYGK_					0	0	0	O14908	O14908	O14908	C19orf3;GIPC;GIPC1;RGS19IP1	GAIP C-terminus-interacting protein;PDZ domain-containing protein GIPC1;RGS19-interacting protein 1;RGS-GAIP-interacting protein;Tax interaction protein 2	>sp|O14908|GIPC1_HUMAN PDZ domain-containing protein GIPC1 OS=Homo sapiens GN=GIPC1 PE=1 SV=2		MULTI-MSMS		020510_G1S_21	3	0.5745	0.67929	499.936	1496.79	57969.2	-1.4453	0.87363	-0.57162	54.663	0.73275	54.663	0		0	0	0	0.014278	3
11063	87	4645	4877	29705;29706				IIKEIPR	7	1	1	Unmodified	_IIKEIPR_					0	0	0	O14908	O14908	O14908	C19orf3;GIPC;GIPC1;RGS19IP1	GAIP C-terminus-interacting protein;PDZ domain-containing protein GIPC1;RGS19-interacting protein 1;RGS-GAIP-interacting protein;Tax interaction protein 2	>sp|O14908|GIPC1_HUMAN PDZ domain-containing protein GIPC1 OS=Homo sapiens GN=GIPC1 PE=1 SV=2		MULTI-MSMS		020510_G1S_20	2	0.80124	0.8527	434.784	867.554	62779.6	-2.2175	0.34988	-1.8676	32.783	0.8897	32.783	0		0	0	0	0.16722	2
11064	87	4646	4878	29707;29708;29709				IIKEIPRGR	9	1	2	Unmodified	_IIKEIPRGR_					0	0	0	O14908	O14908	O14908	C19orf3;GIPC;GIPC1;RGS19IP1	GAIP C-terminus-interacting protein;PDZ domain-containing protein GIPC1;RGS19-interacting protein 1;RGS-GAIP-interacting protein;Tax interaction protein 2	>sp|O14908|GIPC1_HUMAN PDZ domain-containing protein GIPC1 OS=Homo sapiens GN=GIPC1 PE=1 SV=2		MULTI-MSMS		020510_G1S_21	3	0.77062	0.83016	361.233	1080.68	68052.4	-0.97728	0.62884	-0.34844	27.747	1.0816	27.747	0		0	0	0	0.21697	3
14439	87	5964	6273	38657				KAFDMISQR	9	1	1	Unmodified	_KAFDMISQR_					0	0	0	O14908	O14908	O14908	C19orf3;GIPC;GIPC1;RGS19IP1	GAIP C-terminus-interacting protein;PDZ domain-containing protein GIPC1;RGS19-interacting protein 1;RGS-GAIP-interacting protein;Tax interaction protein 2	>sp|O14908|GIPC1_HUMAN PDZ domain-containing protein GIPC1 OS=Homo sapiens GN=GIPC1 PE=1 SV=2		MULTI-MSMS		020510_G1S_20	2	0.44634	0.71286	548.284	1094.55	55778.1	-2.3494	0.34962	-1.9998	37.408	0.89699	37.408	0		0	0	0	0.083879	1
18283	87	7762	8253	48838;48839;48840				SAGGRPGSGPQIGTGR	16	0	2	Unmodified	_SAGGRPGSGPQIGTGR_					0	0	0	O14908	O14908	O14908	C19orf3;GIPC;GIPC1;RGS19IP1	GAIP C-terminus-interacting protein;PDZ domain-containing protein GIPC1;RGS19-interacting protein 1;RGS-GAIP-interacting protein;Tax interaction protein 2	>sp|O14908|GIPC1_HUMAN PDZ domain-containing protein GIPC1 OS=Homo sapiens GN=GIPC1 PE=1 SV=2		MULTI-MSMS		020510_G1S_20	3	0.9051	0.81631	485.587	1453.74	59429.1	-1.1038	-0.57624	-1.68	23.587	0.91388	23.587	0		0	0	0	2.213e-08	3
18284	87	7762	8253	48841;48842				SAGGRPGSGPQIGTGR	16	0	2	Unmodified	_SAGGRPGSGPQIGTGR_					0	0	0	O14908	O14908	O14908	C19orf3;GIPC;GIPC1;RGS19IP1	GAIP C-terminus-interacting protein;PDZ domain-containing protein GIPC1;RGS19-interacting protein 1;RGS-GAIP-interacting protein;Tax interaction protein 2	>sp|O14908|GIPC1_HUMAN PDZ domain-containing protein GIPC1 OS=Homo sapiens GN=GIPC1 PE=1 SV=2		MULTI-MSMS		020510_G1S_21	3	0.90202	0.79834	485.587	1453.74	59444.9	-0.85698	-0.076945	-0.93393	23.071	0.99507	23.071	0		0	0	0	7.9367e-08	2
20916	87	8851	9408	55680;55681;55682;55683				TFTIKITEPR	10	1	1	Unmodified	_TFTIKITEPR_					0	0	0	O14908	O14908	O14908	C19orf3;GIPC;GIPC1;RGS19IP1	GAIP C-terminus-interacting protein;PDZ domain-containing protein GIPC1;RGS19-interacting protein 1;RGS-GAIP-interacting protein;Tax interaction protein 2	>sp|O14908|GIPC1_HUMAN PDZ domain-containing protein GIPC1 OS=Homo sapiens GN=GIPC1 PE=1 SV=2		MULTI-MSMS		020510_G1S_21	3	0.72742	0.77247	402.568	1204.68	65987.8	-0.62914	-0.21451	-0.84365	52.842	0.64183	52.842	-3.8147e-06		0	0	0	0.046866	4
951	88	434	452	2576;2577				AGFGAMEKFIVEYK	14	2	0	Acetyl (Protein N-term)	_(ac)AGFGAMEKFIVEYK_					1	0	0	O14929	O14929	O14929	HAT1	Histone acetyltransferase type B catalytic subunit	>sp|O14929|HAT1_HUMAN Histone acetyltransferase type B catalytic subunit OS=Homo sapiens GN=HAT1 PE=1 SV=1		MULTI-MSMS		020510_G1S_17	2	0.87989	0.73575	816.411	1630.81	44982.2	0.123	-0.43804	-0.31504	87.093	0.66121	87.093	0		0	0	0	1.7925e-13	2
952	88	435	453	2578;2579;2580				AGFGAMEKFIVEYKSAVEK	19	3	0	Acetyl (Protein N-term)	_(ac)AGFGAMEKFIVEYKSAVEK_					1	0	0	O14929	O14929	O14929	HAT1	Histone acetyltransferase type B catalytic subunit	>sp|O14929|HAT1_HUMAN Histone acetyltransferase type B catalytic subunit OS=Homo sapiens GN=HAT1 PE=1 SV=1		MULTI-MSMS		020510_G1S_17	3	0.67998	0.82709	716.034	2145.08	47836.1	0.25139	-0.4454	-0.19401	88.125	0.75257	88.125	0		0	0	0	1.4449e-22	3
11703	88	4842	5081	31476			61	IIVTDMSDAEQYR	13	0	1	Oxidation (M)	_IIVTDM(ox)SDAEQYR_		IIVTDM(1)SDAEQYR		IIVTDM(277.96)SDAEQYR	0	0	1	O14929	O14929	O14929	HAT1	Histone acetyltransferase type B catalytic subunit	>sp|O14929|HAT1_HUMAN Histone acetyltransferase type B catalytic subunit OS=Homo sapiens GN=HAT1 PE=1 SV=1		MULTI-MSMS		020510_G1S_17	2	0.91055	0.70306	778.867	1555.72	46969.4	-2.0492	-0.30375	-2.3529	42.396	0.5828	42.396	3.8147e-06		0	0	0	5.258e-71	1
18192	88	7725	8216	48591;48592				RVYEIIR	7	0	2	Unmodified	_RVYEIIR_					0	0	0	O14929	O14929	O14929	HAT1	Histone acetyltransferase type B catalytic subunit	>sp|O14929|HAT1_HUMAN Histone acetyltransferase type B catalytic subunit OS=Homo sapiens GN=HAT1 PE=1 SV=1		ISO-MSMS	1	020510_G1S_17	2	1.0375	1.0359	474.785	947.555	NaN	NaN	-0.29881	NaN	35.791	0.81705	35.791	0		0	0	0	0.011002	2
18193	88	7725	8216	48593;48594				RVYEIIR	7	0	2	Unmodified	_RVYEIIR_					0	0	0	O14929	O14929	O14929	HAT1	Histone acetyltransferase type B catalytic subunit	>sp|O14929|HAT1_HUMAN Histone acetyltransferase type B catalytic subunit OS=Homo sapiens GN=HAT1 PE=1 SV=1		ISO-MSMS	0	020510_G1S_17	2	1.0266	0.97475	474.785	947.555	NaN	NaN	-0.08168	NaN	35.797	0.62923	35.797	0		0	0	0	0.054975	2
18194	88	7725	8216	48595				RVYEIIR	7	0	2	Unmodified	_RVYEIIR_					0	0	0	O14929	O14929	O14929	HAT1	Histone acetyltransferase type B catalytic subunit	>sp|O14929|HAT1_HUMAN Histone acetyltransferase type B catalytic subunit OS=Homo sapiens GN=HAT1 PE=1 SV=1		MSMS	2	020510_G1S_17	2			474.785	947.555	NaN	NaN	NaN	NaN	35.733	NaN	35.733	0		0	0	0	0.48778	1
4055	89	1731	1822	11074				DRYAYKIHIPETVEQIR	17	1	2	Unmodified	_DRYAYKIHIPETVEQIR_					0	0	0	O14936	O14936	O14936	CASK;LIN2	Calcium/calmodulin-dependent serine protein kinase;Peripheral plasma membrane protein CASK;Protein lin-2 homolog	>sp|O14936|CSKP_HUMAN Peripheral plasma membrane protein CASK OS=Homo sapiens GN=CASK PE=1 SV=3		MULTI-SECPEP		020510_G1S_19	3	0.81607	0.74237	711.048	2130.12	48501.9	-2.0813	4692.2	4690.1	70.954	0.64529	70.954	0		0	0	0	0.026636	1
13455	90	5560	5854	36068				ISRVEFTFPDFVTEGAR	17	0	2	Unmodified	_ISRVEFTFPDFVTEGAR_					0	0	0	O14965	O14965	O14965	AIK;ARK1;AURA;AURKA;BTAK;STK15;STK6	Aurora kinase A;Aurora/IPL1-related kinase 1;Breast tumor-amplified kinase;Serine/threonine-protein kinase 15;Serine/threonine-protein kinase 6;Serine/threonine-protein kinase aurora-A	>sp|O14965|STK6_HUMAN Serine/threonine-protein kinase 6 OS=Homo sapiens GN=AURKA PE=1 SV=2		ISO-MSMS	0	020510_G1S_17	3	0.16369	0.058378	657.671	1969.99	NaN	NaN	-0.31495	NaN	73.561	0.61872	73.561	0		0	0	0	0.056621	1
23526	90	9873	10487	62600		68		VICPSNSSQRVPIQAQK	17	1	1	Carbamidomethyl (C)	_VIC(ca)PSNSSQRVPIQAQK_	VIC(1)PSNSSQRVPIQAQK		VIC(52.5)PSNSSQRVPIQAQK		0	1	0	O14965	O14965	O14965	AIK;ARK1;AURA;AURKA;BTAK;STK15;STK6	Aurora kinase A;Aurora/IPL1-related kinase 1;Breast tumor-amplified kinase;Serine/threonine-protein kinase 15;Serine/threonine-protein kinase 6;Serine/threonine-protein kinase aurora-A	>sp|O14965|STK6_HUMAN Serine/threonine-protein kinase 6 OS=Homo sapiens GN=AURKA PE=1 SV=2		MULTI-MSMS		020510_G1S_17	3	0.10407	0.095349	638.007	1911	51934	-2.684	0.011229	-2.6728	34.911	0.61789	34.911	3.8147e-06		0	0	0	0.022087	1
3165	91	1310	1381	8760;8761;8762				AVGHPFVIQIGR	12	0	1	Unmodified	_AVGHPFVIQIGR_					0	0	0	O14980	O14980	O14980	CRM1;XPO1	Chromosome region maintenance 1 protein homolog;Exportin-1	>sp|O14980|XPO1_HUMAN Exportin-1 OS=Homo sapiens GN=XPO1 PE=1 SV=1		MULTI-MSMS		013011_G1S_3	3	0.8706	0.63809	431.919	1292.74	62936.2	-1.6932	-0.25792	-1.9512	49.836	1.2882	49.836	0		0	0	0	0.02541	3
17012	91	7114	7575	45501;45502;45503;45504;45505				NVDIIKDPETVKQIGSIIK	19	3	0	Unmodified	_NVDIIKDPETVKQIGSIIK_					0	0	0	O14980	O14980	O14980	CRM1;XPO1	Chromosome region maintenance 1 protein homolog;Exportin-1	>sp|O14980|XPO1_HUMAN Exportin-1 OS=Homo sapiens GN=XPO1 PE=1 SV=1		MULTI-MSMS		013011_G1S_4	3	0.2642	0.62033	704.075	2109.2	49485.3	0.88801	1.2372	2.1252	63.657	0.75896	63.657	0		0	0	0	8.8698e-10	5
1934	92	836	878	5137;5138				AIWEETSFQIDRIQAEPR	18	0	2	Unmodified	_AIWEETSFQIDRIQAEPR_					0	0	0	O15067	O15067	O15067	KIAA0361;PFAS	Formylglycinamide ribotide amidotransferase;Formylglycinamide ribotide synthetase;Phosphoribosylformylglycinamidine synthase	>sp|O15067|PUR4_HUMAN Phosphoribosylformylglycinamidine synthase OS=Homo sapiens GN=PFAS PE=1 SV=3		MULTI-MSMS		013011_G1S_3	3	0.69524	0.65371	730.371	2188.09	47893.7	-1.2643	-0.25342	-1.5177	64.209	1.5151	64.209	7.6294e-06		0	0	0	0.0039741	2
2776	92	1176	1242	7570;7571				ASVPREPGGPSPR	13	0	2	Unmodified	_ASVPREPGGPSPR_					0	0	0	O15067	O15067	O15067	KIAA0361;PFAS	Formylglycinamide ribotide amidotransferase;Formylglycinamide ribotide synthetase;Phosphoribosylformylglycinamidine synthase	>sp|O15067|PUR4_HUMAN Phosphoribosylformylglycinamidine synthase OS=Homo sapiens GN=PFAS PE=1 SV=3		MULTI-MSMS		013011_G1S_2	3	0.92001	0.66841	436.234	1305.68	61430.1	-0.88463	0.42392	-0.46071	24.099	2.0985	24.099	0		0	0	0	0.14488	2
2851	92	1211	1277	7751;7752;7753				ATGIGPVDRVETTRR	15	0	3	Unmodified	_ATGIGPVDRVETTRR_					0	0	0	O15067	O15067	O15067	KIAA0361;PFAS	Formylglycinamide ribotide amidotransferase;Formylglycinamide ribotide synthetase;Phosphoribosylformylglycinamidine synthase	>sp|O15067|PUR4_HUMAN Phosphoribosylformylglycinamidine synthase OS=Homo sapiens GN=PFAS PE=1 SV=3		MULTI-MSMS		013011_G1S_2	3	0.80872	0.55755	543.301	1626.88	56033.4	-2.0564	-0.11599	-2.1724	32.4	1.5476	32.4	0		0	0	0	0.28296	3
2852	92	1211	1277	7754;7755;7756;7757;7758				ATGIGPVDRVETTRR	15	0	3	Unmodified	_ATGIGPVDRVETTRR_					0	0	0	O15067	O15067	O15067	KIAA0361;PFAS	Formylglycinamide ribotide amidotransferase;Formylglycinamide ribotide synthetase;Phosphoribosylformylglycinamidine synthase	>sp|O15067|PUR4_HUMAN Phosphoribosylformylglycinamidine synthase OS=Homo sapiens GN=PFAS PE=1 SV=3		MULTI-MSMS		013011_G1S_3	3	0.82586	0.64895	543.301	1626.88	56103.5	-2.2765	-0.11473	-2.3913	32.842	2.5237	32.842	0		0	0	0	0.011616	5
4724	92	2050	2147	12775				EISDPAGAIIYTSR	14	0	1	Unmodified	_EISDPAGAIIYTSR_					0	0	0	O15067	O15067	O15067	KIAA0361;PFAS	Formylglycinamide ribotide amidotransferase;Formylglycinamide ribotide synthetase;Phosphoribosylformylglycinamidine synthase	>sp|O15067|PUR4_HUMAN Phosphoribosylformylglycinamidine synthase OS=Homo sapiens GN=PFAS PE=1 SV=3		MSMS	0	013011_G1S_3	2			746.886	1491.76	NaN	NaN	NaN	NaN	51.602	NaN	51.602	-3.8147e-06		0	0	0	0.12274	1
4725	92	2050	2147	12776				EISDPAGAIIYTSR	14	0	1	Unmodified	_EISDPAGAIIYTSR_					0	0	0	O15067	O15067	O15067	KIAA0361;PFAS	Formylglycinamide ribotide amidotransferase;Formylglycinamide ribotide synthetase;Phosphoribosylformylglycinamidine synthase	>sp|O15067|PUR4_HUMAN Phosphoribosylformylglycinamidine synthase OS=Homo sapiens GN=PFAS PE=1 SV=3		MSMS	0	013011_G1S_3	2			746.886	1491.76	NaN	NaN	NaN	NaN	51.629	NaN	51.629	0		0	0	0	0.097924	1
4895	92	2137	2239	13257				ERCPACFVGTITGDRR	16	0	3	2 Carbamidomethyl (C)	_ERC(ca)PAC(ca)FVGTITGDRR_	ERC(1)PAC(1)FVGTITGDRR		ERC(34.3)PAC(34.3)FVGTITGDRR		0	2	0	O15067	O15067	O15067	KIAA0361;PFAS	Formylglycinamide ribotide amidotransferase;Formylglycinamide ribotide synthetase;Phosphoribosylformylglycinamidine synthase	>sp|O15067|PUR4_HUMAN Phosphoribosylformylglycinamidine synthase OS=Homo sapiens GN=PFAS PE=1 SV=3		MULTI-MSMS		013011_G1S_3	3	0.87292	0.43575	632.305	1893.89	49514.7	-2.6216	0.19175	-2.4299	42.255	1.4389	42.255	0		0	0	0	0.24818	1
5435	92	2381	2496	14585;14586;14587;14588;14589;14590				FGEPVIAGFAR	11	0	1	Unmodified	_FGEPVIAGFAR_					0	0	0	O15067	O15067	O15067	KIAA0361;PFAS	Formylglycinamide ribotide amidotransferase;Formylglycinamide ribotide synthetase;Phosphoribosylformylglycinamidine synthase	>sp|O15067|PUR4_HUMAN Phosphoribosylformylglycinamidine synthase OS=Homo sapiens GN=PFAS PE=1 SV=3		MULTI-MSMS		013011_G1S_3	2	0.90436	0.73282	582.314	1162.61	53165.1	-1.8449	-0.19287	-2.0378	57.898	1.5046	57.898	0		0	0	0	0.012959	6
5907	92	2583	2712	15796;15797;15798;15799				FQQQQGIR	8	0	1	Unmodified	_FQQQQGIR_					0	0	0	O15067	O15067	O15067	KIAA0361;PFAS	Formylglycinamide ribotide amidotransferase;Formylglycinamide ribotide synthetase;Phosphoribosylformylglycinamidine synthase	>sp|O15067|PUR4_HUMAN Phosphoribosylformylglycinamidine synthase OS=Homo sapiens GN=PFAS PE=1 SV=3		MULTI-MSMS		013011_G1S_3	2	0.95556	0.64163	502.767	1003.52	58863.8	-1.1084	-0.32789	-1.4363	22.762	1.8487	22.762	1.9073e-06		0	0	0	0.17226	4
12341	92	5090	5359	33240;33241;33242;33243;33244		69		INFSTPTSTNIVSVCR	16	0	1	Carbamidomethyl (C)	_INFSTPTSTNIVSVC(ca)R_	INFSTPTSTNIVSVC(1)R		INFSTPTSTNIVSVC(183.96)R		0	1	0	O15067	O15067	O15067	KIAA0361;PFAS	Formylglycinamide ribotide amidotransferase;Formylglycinamide ribotide synthetase;Phosphoribosylformylglycinamidine synthase	>sp|O15067|PUR4_HUMAN Phosphoribosylformylglycinamidine synthase OS=Homo sapiens GN=PFAS PE=1 SV=3		MULTI-MSMS		013011_G1S_3	2	0.78285	0.62986	898.454	1794.89	43948.8	-2.5856	0.55208	-2.0335	54.897	1.4773	54.897	0		0	0	0	1.6672e-27	5
16750	92	7018	7472	44776				NPSTVEAFDIAQSNSEHSR	19	0	1	Unmodified	_NPSTVEAFDIAQSNSEHSR_					0	0	0	O15067	O15067	O15067	KIAA0361;PFAS	Formylglycinamide ribotide amidotransferase;Formylglycinamide ribotide synthetase;Phosphoribosylformylglycinamidine synthase	>sp|O15067|PUR4_HUMAN Phosphoribosylformylglycinamidine synthase OS=Homo sapiens GN=PFAS PE=1 SV=3		MULTI-MSMS		013011_G1S_3	3	0.87062	0.44506	696.991	2087.95	49311.7	-2.6091	-0.58182	-3.1909	44.325	1.3688	44.325	0		0	0	0	0.0963	1
19118	92	8108	8624	50995;50996				SIGIQIPDGQRR	12	0	2	Unmodified	_SIGIQIPDGQRR_					0	0	0	O15067	O15067	O15067	KIAA0361;PFAS	Formylglycinamide ribotide amidotransferase;Formylglycinamide ribotide synthetase;Phosphoribosylformylglycinamidine synthase	>sp|O15067|PUR4_HUMAN Phosphoribosylformylglycinamidine synthase OS=Homo sapiens GN=PFAS PE=1 SV=3		MULTI-MSMS		013011_G1S_3	3	0.92844	0.64367	447.253	1338.74	62467.8	-2.1032	-0.25174	-2.355	43.25	2.0535	43.25	0		0	0	0	0.10122	2
19793	92	8381	8910	52676				SPNRDFITHVSAR	13	0	2	Unmodified	_SPNRDFITHVSAR_					0	0	0	O15067	O15067	O15067	KIAA0361;PFAS	Formylglycinamide ribotide amidotransferase;Formylglycinamide ribotide synthetase;Phosphoribosylformylglycinamidine synthase	>sp|O15067|PUR4_HUMAN Phosphoribosylformylglycinamidine synthase OS=Homo sapiens GN=PFAS PE=1 SV=3		MULTI-MSMS		013011_G1S_1	3	0.9538	0.71955	500.595	1498.76	56426	-2.8194	0.75495	-2.0644	33.188	1.631	33.188	0		0	0	0	0.13059	1
19794	92	8381	8910	52677				SPNRDFITHVSAR	13	0	2	Unmodified	_SPNRDFITHVSAR_					0	0	0	O15067	O15067	O15067	KIAA0361;PFAS	Formylglycinamide ribotide amidotransferase;Formylglycinamide ribotide synthetase;Phosphoribosylformylglycinamidine synthase	>sp|O15067|PUR4_HUMAN Phosphoribosylformylglycinamidine synthase OS=Homo sapiens GN=PFAS PE=1 SV=3		MULTI-MSMS		013011_G1S_2	3	1.0095	0.86287	500.595	1498.76	57167.9	-1.624	0.38328	-1.2407	34.33	1.7796	34.33	0		0	0	0	0.25409	1
19795	92	8381	8910	52678;52679;52680;52681;52682;52683				SPNRDFITHVSAR	13	0	2	Unmodified	_SPNRDFITHVSAR_					0	0	0	O15067	O15067	O15067	KIAA0361;PFAS	Formylglycinamide ribotide amidotransferase;Formylglycinamide ribotide synthetase;Phosphoribosylformylglycinamidine synthase	>sp|O15067|PUR4_HUMAN Phosphoribosylformylglycinamidine synthase OS=Homo sapiens GN=PFAS PE=1 SV=3		MULTI-MSMS		013011_G1S_3	3	0.9116	0.75186	500.595	1498.76	57996.2	-2.1847	-0.12853	-2.3133	34.792	2.109	34.792	0		0	0	0	0.00015539	6
19796	92	8381	8910	52684				SPNRDFITHVSAR	13	0	2	Unmodified	_SPNRDFITHVSAR_					0	0	0	O15067	O15067	O15067	KIAA0361;PFAS	Formylglycinamide ribotide amidotransferase;Formylglycinamide ribotide synthetase;Phosphoribosylformylglycinamidine synthase	>sp|O15067|PUR4_HUMAN Phosphoribosylformylglycinamidine synthase OS=Homo sapiens GN=PFAS PE=1 SV=3		MULTI-MSMS		013011_G1S_3	4	0.98522	0.73877	375.698	1498.76	67692	-1.6692	-0.30204	-1.9713	34.692	2.1657	34.692	0		0	0	0	0.25989	1
23359	92	9810	10423	62136;62137;62138;62139;62140				VGPGPAIMIR	10	0	1	Unmodified	_VGPGPAIMIR_					0	0	0	O15067	O15067	O15067	KIAA0361;PFAS	Formylglycinamide ribotide amidotransferase;Formylglycinamide ribotide synthetase;Phosphoribosylformylglycinamidine synthase	>sp|O15067|PUR4_HUMAN Phosphoribosylformylglycinamidine synthase OS=Homo sapiens GN=PFAS PE=1 SV=3		MULTI-MSMS		013011_G1S_3	2	0.89514	0.71247	505.794	1009.57	58273.6	-2.1485	-0.036417	-2.1849	47.228	1.9199	47.228	0		0	0	0	0.044544	5
23962	92	10049	10667	63726;63727;63728;63729;63730;63731;63732;63733				VIRIPAVASK	10	1	1	Unmodified	_VIRIPAVASK_					0	0	0	O15067	O15067	O15067	KIAA0361;PFAS	Formylglycinamide ribotide amidotransferase;Formylglycinamide ribotide synthetase;Phosphoribosylformylglycinamidine synthase	>sp|O15067|PUR4_HUMAN Phosphoribosylformylglycinamidine synthase OS=Homo sapiens GN=PFAS PE=1 SV=3		MULTI-MSMS		013011_G1S_3	3	0.82272	0.8175	351.897	1052.67	70944.2	-1.826	0.14389	-1.6821	39.642	2.4431	39.642	0		0	0	0	0.010119	8
23963	92	10050	10668	63734;63735;63736;63737;63738;63739				VIRIPAVASKR	11	1	2	Unmodified	_VIRIPAVASKR_					0	0	0	O15067	O15067	O15067	KIAA0361;PFAS	Formylglycinamide ribotide amidotransferase;Formylglycinamide ribotide synthetase;Phosphoribosylformylglycinamidine synthase	>sp|O15067|PUR4_HUMAN Phosphoribosylformylglycinamidine synthase OS=Homo sapiens GN=PFAS PE=1 SV=3		MULTI-MSMS		013011_G1S_2	3	0.60151	0.60527	403.931	1208.77	65143.2	-1.2595	0.054012	-1.2055	34.698	2.2624	34.698	0		0	0	0	0.029188	6
23964	92	10050	10668	63740;63741;63742;63743;63744;63745				VIRIPAVASKR	11	1	2	Unmodified	_VIRIPAVASKR_					0	0	0	O15067	O15067	O15067	KIAA0361;PFAS	Formylglycinamide ribotide amidotransferase;Formylglycinamide ribotide synthetase;Phosphoribosylformylglycinamidine synthase	>sp|O15067|PUR4_HUMAN Phosphoribosylformylglycinamidine synthase OS=Homo sapiens GN=PFAS PE=1 SV=3		MULTI-MSMS		013011_G1S_3	3	0.76685	0.68998	403.931	1208.77	65118.9	-1.8097	-0.22015	-2.0298	35.106	2.7853	35.106	0		0	0	0	0.012494	6
25537	92	10771	11417	67903				YITNKVDR	8	1	1	Unmodified	_YITNKVDR_					0	0	0	O15067	O15067	O15067	KIAA0361;PFAS	Formylglycinamide ribotide amidotransferase;Formylglycinamide ribotide synthetase;Phosphoribosylformylglycinamidine synthase	>sp|O15067|PUR4_HUMAN Phosphoribosylformylglycinamidine synthase OS=Homo sapiens GN=PFAS PE=1 SV=3		MULTI-MSMS		013011_G1S_3	3	0.76612	0.728	336.854	1007.54	72133.3	-0.27906	0.089795	-0.18927	20.787	2.251	20.787	0		0	0	0	0.19265	1
10585	93	4439	4660	28446;28447;28448;28449				IIDIISYIR	9	0	1	Unmodified	_IIDIISYIR_					0	0	0	O15091	O15091	O15091	KIAA0391;MRPP3	Mitochondrial ribonuclease P protein 3	>sp|O15091|MRRP3_HUMAN Mitochondrial ribonuclease P protein 3 OS=Homo sapiens GN=KIAA0391 PE=1 SV=2		MULTI-MSMS		020510_G1S_12	2	0.71214	0.44983	553.334	1104.65	55724.4	0.1274	0.043863	0.17127	85.952	0.49481	85.952	0		0	0	0	0.023353	4
19073	94	8088	8603	50864;50865;50866;50867				SIESAIKDIK	10	2	0	Unmodified	_SIESAIKDIK_					0	0	0	O15143	O15143	O15143	ARC41;ARPC1B	Actin-related protein 2/3 complex subunit 1B;Arp2/3 complex 41 kDa subunit;p41-ARC	>sp|O15143|ARC1B_HUMAN Actin-related protein 2/3 complex subunit 1B OS=Homo sapiens GN=ARPC1B PE=1 SV=3		MULTI-MSMS		020510_G1S_23	2	0.59215	0.64058	552.319	1102.62	54434.4	-2.1499	0.20783	-1.942	55.154	0.95239	55.154	-3.8147e-06		0	0	0	0.024529	4
270	95	153	159	734				AASQAVEEMR	10	0	1	Acetyl (Protein N-term)	_(ac)AASQAVEEMR_					1	0	0	O15160	O15160	O15160	POLR1C;POLR1E	AC40;DNA-directed RNA polymerases I and III 40 kDa polypeptide;DNA-directed RNA polymerases I and III subunit RPAC1;RPA39;RPC40	>sp|O15160|RPAC1_HUMAN DNA-directed RNA polymerases I and III subunit RPAC1 OS=Homo sapiens GN=POLR1C PE=1 SV=1		MULTI-MSMS		020510_G1S_19	2	0.94491	0.73688	567.266	1132.52	54013.5	-2.1795	-0.14872	-2.3282	45.342	0.70612	45.342	0		0	0	0	0.13214	1
271	95	154	160	735				AASQAVEEMRSR	12	0	2	Acetyl (Protein N-term)	_(ac)AASQAVEEMRSR_					1	0	0	O15160	O15160	O15160	POLR1C;POLR1E	AC40;DNA-directed RNA polymerases I and III 40 kDa polypeptide;DNA-directed RNA polymerases I and III subunit RPAC1;RPA39;RPC40	>sp|O15160|RPAC1_HUMAN DNA-directed RNA polymerases I and III subunit RPAC1 OS=Homo sapiens GN=POLR1C PE=1 SV=1		MULTI-MSMS		020510_G1S_19	2	1.0452	0.62692	688.833	1375.65	50353.2	-2.4138	-0.23865	-2.6524	46.076	0.60107	46.076	0		0	0	0	0.043327	1
24899	95	10465	11105	66323				VVIGEFGVR	9	0	1	Unmodified	_VVIGEFGVR_					0	0	0	O15160	O15160	O15160	POLR1C;POLR1E	AC40;DNA-directed RNA polymerases I and III 40 kDa polypeptide;DNA-directed RNA polymerases I and III subunit RPAC1;RPA39;RPC40	>sp|O15160|RPAC1_HUMAN DNA-directed RNA polymerases I and III subunit RPAC1 OS=Homo sapiens GN=POLR1C PE=1 SV=1		ISO-MSMS	1	020510_G1S_18	2	1.1397	0.98632	488.285	974.555	NaN	NaN	1.4611	NaN	51.256	0.29176	51.256	0		0	0	0	0.002511	1
24900	95	10465	11105	66324				VVIGEFGVR	9	0	1	Unmodified	_VVIGEFGVR_					0	0	0	O15160	O15160	O15160	POLR1C;POLR1E	AC40;DNA-directed RNA polymerases I and III 40 kDa polypeptide;DNA-directed RNA polymerases I and III subunit RPAC1;RPA39;RPC40	>sp|O15160|RPAC1_HUMAN DNA-directed RNA polymerases I and III subunit RPAC1 OS=Homo sapiens GN=POLR1C PE=1 SV=1		ISO-MSMS	0	020510_G1S_18	2	0.97227	0.8446	488.285	974.555	NaN	NaN	-0.43801	NaN	51.247	0.29176	51.247	0		0	0	0	0.0015882	1
24901	95	10465	11105	66325				VVIGEFGVR	9	0	1	Unmodified	_VVIGEFGVR_					0	0	0	O15160	O15160	O15160	POLR1C;POLR1E	AC40;DNA-directed RNA polymerases I and III 40 kDa polypeptide;DNA-directed RNA polymerases I and III subunit RPAC1;RPA39;RPC40	>sp|O15160|RPAC1_HUMAN DNA-directed RNA polymerases I and III subunit RPAC1 OS=Homo sapiens GN=POLR1C PE=1 SV=1		MULTI-MSMS		020510_G1S_19	2	0.56236	0.51896	488.285	974.555	60112.6	-2.1854	-0.24952	-2.435	55.536	1.4368	55.536	0		0	0	0	0.096281	1
4356	96	1872	1966	11819;11820				EDEGRIPGAGEK	12	1	1	Unmodified	_EDEGRIPGAGEK_					0	0	0	O15194	O15194	O15194	C3orf8;CTDSPL;NIF1;NIFL;SCP3;YA22	Carboxy-terminal domain RNA polymerase II polypeptide A small phosphatase 3;CTD small phosphatase-like protein;NIF-like protein;Nuclear LIM interactor-interacting factor 1;Protein YA22;RBSP3;Small C-terminal domain phosphatase 3	>sp|O15194|CTDSL_HUMAN CTD small phosphatase-like protein OS=Homo sapiens GN=CTDSPL PE=1 SV=2		MULTI-MSMS		020510_G1S_17	2	0.9898	0.78609	629.307	1256.6	51372.3	-1.941	0.533	-1.408	22.552	0.72598	22.552	1.9073e-06		0	0	0	0.034335	2
1787	97	778	817	4750;4751		70;71		AISCPGQPSKCVTIPR	16	1	1	2 Carbamidomethyl (C)	_AISC(ca)PGQPSKC(ca)VTIPR_	AISC(1)PGQPSKC(1)VTIPR		AISC(38.03)PGQPSKC(38.03)VTIPR		0	2	0	O15198	O15198	O15198	MADH6;MADH9;SMAD9	Madh6;Mothers against decapentaplegic homolog 9;SMAD family member 9	>sp|O15198|SMAD9_HUMAN Mothers against decapentaplegic homolog 9 OS=Homo sapiens GN=SMAD9 PE=1 SV=1		MULTI-MSMS		020510_G1S_25	3	0.86226	0.75208	590.971	1769.89	27310	-1.8402	0.40442	-1.4357	21.075	0.72278	21.075	0		0	0	0	0.17898	2
1415	98	643	672	3832;3833;3834				AIGDHFYKR	9	1	1	Unmodified	_AIGDHFYKR_					0	0	0	O15355	O15355	O15355	PPM1C;PPM1G	Protein phosphatase 1C;Protein phosphatase 1G;Protein phosphatase 2C isoform gamma;Protein phosphatase magnesium-dependent 1 gamma	>sp|O15355|PPM1G_HUMAN Protein phosphatase 1G OS=Homo sapiens GN=PPM1G PE=1 SV=1		MULTI-MSMS		020510_G1S_7	3	0.74076	0.72146	369.53	1105.57	68593.2	-0.38948	0.12338	-0.2661	30.503	1.4378	30.503	1.9073e-06		0	0	0	0.20539	3
1416	98	643	672	3835				AIGDHFYKR	9	1	1	Unmodified	_AIGDHFYKR_					0	0	0	O15355	O15355	O15355	PPM1C;PPM1G	Protein phosphatase 1C;Protein phosphatase 1G;Protein phosphatase 2C isoform gamma;Protein phosphatase magnesium-dependent 1 gamma	>sp|O15355|PPM1G_HUMAN Protein phosphatase 1G OS=Homo sapiens GN=PPM1G PE=1 SV=1		MULTI-MSMS		020510_G1S_8	3	0.86409	0.89381	369.53	1105.57	68849.6	-1.2972	0.012033	-1.2852	25.344	1.3479	25.344	0		0	0	0	0.5062	1
3362	98	1406	1478	9290				AYTGFSSNSER	11	0	1	Unmodified	_AYTGFSSNSER_					0	0	0	O15355	O15355	O15355	PPM1C;PPM1G	Protein phosphatase 1C;Protein phosphatase 1G;Protein phosphatase 2C isoform gamma;Protein phosphatase magnesium-dependent 1 gamma	>sp|O15355|PPM1G_HUMAN Protein phosphatase 1G OS=Homo sapiens GN=PPM1G PE=1 SV=1		MULTI-SECPEP		020510_G1S_7	2	0.79415	0.67402	609.773	1217.53	53226.2	-1.2017	0.1132	-1.0885	30.871	0.40497	30.871	0		0	0	0	0.55131	1
3363	98	1406	1478	9291;9292;9293				AYTGFSSNSER	11	0	1	Unmodified	_AYTGFSSNSER_					0	0	0	O15355	O15355	O15355	PPM1C;PPM1G	Protein phosphatase 1C;Protein phosphatase 1G;Protein phosphatase 2C isoform gamma;Protein phosphatase magnesium-dependent 1 gamma	>sp|O15355|PPM1G_HUMAN Protein phosphatase 1G OS=Homo sapiens GN=PPM1G PE=1 SV=1		MULTI-MSMS		020510_G1S_8	2	1.0872	0.86665	609.773	1217.53	53353	-1.7195	-0.0097605	-1.7293	25.939	1.2516	25.939	0		0	0	0	3.3752e-19	3
7372	98	3161	3317	19774;19775;19776				GKQIIVANAGDSR	13	1	1	Unmodified	_GKQIIVANAGDSR_					0	0	0	O15355	O15355	O15355	PPM1C;PPM1G	Protein phosphatase 1C;Protein phosphatase 1G;Protein phosphatase 2C isoform gamma;Protein phosphatase magnesium-dependent 1 gamma	>sp|O15355|PPM1G_HUMAN Protein phosphatase 1G OS=Homo sapiens GN=PPM1G PE=1 SV=1		MULTI-MSMS		020510_G1S_8	3	1.0187	0.66256	443.581	1327.72	62606.7	-1.3642	-0.41116	-1.7754	24.45	0.62848	24.45	0		0	0	0	7.6284e-11	3
7737	98	3315	3483	20724		72		GTEAGQVGEPGIPTGEAGPSCSSASDKIPR	30	1	1	Carbamidomethyl (C)	_GTEAGQVGEPGIPTGEAGPSC(ca)SSASDKIPR_	GTEAGQVGEPGIPTGEAGPSC(1)SSASDKIPR		GTEAGQVGEPGIPTGEAGPSC(136.57)SSASDKIPR		0	1	0	O15355	O15355	O15355	PPM1C;PPM1G	Protein phosphatase 1C;Protein phosphatase 1G;Protein phosphatase 2C isoform gamma;Protein phosphatase magnesium-dependent 1 gamma	>sp|O15355|PPM1G_HUMAN Protein phosphatase 1G OS=Homo sapiens GN=PPM1G PE=1 SV=1		MULTI-MSMS		020510_G1S_8	3	0.99558	0.78134	971.461	2911.36	43343.6	-2.5829	-0.064415	-2.6473	43.491	0.83534	43.491	0		0	0	0	1.2151e-21	1
12512	98	5183	5455	33696;33697;33698;33699			62	IPIPYGFSAMQGWR	14	0	1	Oxidation (M)	_IPIPYGFSAM(ox)QGWR_		IPIPYGFSAM(1)QGWR		IPIPYGFSAM(127.17)QGWR	0	0	1	O15355	O15355	O15355	PPM1C;PPM1G	Protein phosphatase 1C;Protein phosphatase 1G;Protein phosphatase 2C isoform gamma;Protein phosphatase magnesium-dependent 1 gamma	>sp|O15355|PPM1G_HUMAN Protein phosphatase 1G OS=Homo sapiens GN=PPM1G PE=1 SV=1		MULTI-MSMS		020510_G1S_8	2	1.0942	0.95988	819.908	1637.8	45508.5	-0.72218	-0.43953	-1.1617	69.275	0.82342	69.275	0		0	0	0	4.5435e-08	4
13444	98	5554	5847	36047;36048;36049				ISQRDENGEIR	11	0	2	Unmodified	_ISQRDENGEIR_					0	0	0	O15355	O15355	O15355	PPM1C;PPM1G	Protein phosphatase 1C;Protein phosphatase 1G;Protein phosphatase 2C isoform gamma;Protein phosphatase magnesium-dependent 1 gamma	>sp|O15355|PPM1G_HUMAN Protein phosphatase 1G OS=Homo sapiens GN=PPM1G PE=1 SV=1		MULTI-MSMS		020510_G1S_8	3	1.0627	0.85302	439.557	1315.65	62114.9	-0.76921	-0.18974	-0.95895	19.312	1.1007	19.312	0		0	0	0	0.003395	3
13445	98	5554	5847	36050				ISQRDENGEIR	11	0	2	Unmodified	_ISQRDENGEIR_					0	0	0	O15355	O15355	O15355	PPM1C;PPM1G	Protein phosphatase 1C;Protein phosphatase 1G;Protein phosphatase 2C isoform gamma;Protein phosphatase magnesium-dependent 1 gamma	>sp|O15355|PPM1G_HUMAN Protein phosphatase 1G OS=Homo sapiens GN=PPM1G PE=1 SV=1		MSMS	0	020510_G1S_8	2			658.831	1315.65	NaN	NaN	NaN	NaN	19.309	NaN	19.309	0		0	0	0	0.0028135	1
13838	98	5705	6007	37063;37064				ITTEEVIK	8	1	0	Unmodified	_ITTEEVIK_					0	0	0	O15355	O15355	O15355	PPM1C;PPM1G	Protein phosphatase 1C;Protein phosphatase 1G;Protein phosphatase 2C isoform gamma;Protein phosphatase magnesium-dependent 1 gamma	>sp|O15355|PPM1G_HUMAN Protein phosphatase 1G OS=Homo sapiens GN=PPM1G PE=1 SV=1		MULTI-MSMS		020510_G1S_8	2	0.87182	0.84169	466.769	931.523	61993.3	-1.8916	-0.015914	-1.9075	31.553	1.7491	31.553	1.9073e-06		0	0	0	0.20668	2
16948	98	7086	7546	45314;45315				NTAEIQPESGKR	12	1	1	Unmodified	_NTAEIQPESGKR_					0	0	0	O15355	O15355	O15355	PPM1C;PPM1G	Protein phosphatase 1C;Protein phosphatase 1G;Protein phosphatase 2C isoform gamma;Protein phosphatase magnesium-dependent 1 gamma	>sp|O15355|PPM1G_HUMAN Protein phosphatase 1G OS=Homo sapiens GN=PPM1G PE=1 SV=1		MULTI-MSMS		020510_G1S_7	2	0.70886	0.64597	665.341	1328.67	51141.2	-0.90509	0.04745	-0.85764	21.92	0.50989	21.92	-1.9073e-06		0	0	0	6.7409e-41	2
16949	98	7086	7546	45316;45317				NTAEIQPESGKR	12	1	1	Unmodified	_NTAEIQPESGKR_					0	0	0	O15355	O15355	O15355	PPM1C;PPM1G	Protein phosphatase 1C;Protein phosphatase 1G;Protein phosphatase 2C isoform gamma;Protein phosphatase magnesium-dependent 1 gamma	>sp|O15355|PPM1G_HUMAN Protein phosphatase 1G OS=Homo sapiens GN=PPM1G PE=1 SV=1		MULTI-MSMS		020510_G1S_7	3	0.74372	0.66457	443.897	1328.67	61838.8	-0.24958	0.12513	-0.12445	21.918	1.3841	21.918	0		0	0	0	0.25874	2
16950	98	7086	7546	45318;45319;45320;45321				NTAEIQPESGKR	12	1	1	Unmodified	_NTAEIQPESGKR_					0	0	0	O15355	O15355	O15355	PPM1C;PPM1G	Protein phosphatase 1C;Protein phosphatase 1G;Protein phosphatase 2C isoform gamma;Protein phosphatase magnesium-dependent 1 gamma	>sp|O15355|PPM1G_HUMAN Protein phosphatase 1G OS=Homo sapiens GN=PPM1G PE=1 SV=1		MULTI-MSMS		020510_G1S_8	3	0.88802	0.91698	443.897	1328.67	61993.2	-0.58388	-0.22231	-0.80619	18.783	0.97614	18.783	0		0	0	0	0.003537	4
16951	98	7086	7546	45322;45323;45324;45325;45326				NTAEIQPESGKR	12	1	1	Unmodified	_NTAEIQPESGKR_					0	0	0	O15355	O15355	O15355	PPM1C;PPM1G	Protein phosphatase 1C;Protein phosphatase 1G;Protein phosphatase 2C isoform gamma;Protein phosphatase magnesium-dependent 1 gamma	>sp|O15355|PPM1G_HUMAN Protein phosphatase 1G OS=Homo sapiens GN=PPM1G PE=1 SV=1		MULTI-MSMS		020510_G1S_8	2	0.95059	0.87288	665.341	1328.67	51261	-1.0899	-0.30612	-1.3961	18.785	0.60884	18.785	0		0	0	0	7.0185e-41	5
17477	98	7345	7816	46733;46734				QIIVANAGDSR	11	0	1	Unmodified	_QIIVANAGDSR_					0	0	0	O15355	O15355	O15355	PPM1C;PPM1G	Protein phosphatase 1C;Protein phosphatase 1G;Protein phosphatase 2C isoform gamma;Protein phosphatase magnesium-dependent 1 gamma	>sp|O15355|PPM1G_HUMAN Protein phosphatase 1G OS=Homo sapiens GN=PPM1G PE=1 SV=1		MULTI-MSMS		020510_G1S_8	2	1.0126	0.73749	572.309	1142.6	54880.3	-1.6294	-0.32165	-1.9511	29.436	0.98048	29.436	0		0	0	0	0.012959	2
24212	98	10166	10792	64441;64442;64443;64444				VNGGINISR	9	0	1	Unmodified	_VNGGINISR_					0	0	0	O15355	O15355	O15355	PPM1C;PPM1G	Protein phosphatase 1C;Protein phosphatase 1G;Protein phosphatase 2C isoform gamma;Protein phosphatase magnesium-dependent 1 gamma	>sp|O15355|PPM1G_HUMAN Protein phosphatase 1G OS=Homo sapiens GN=PPM1G PE=1 SV=1		MULTI-MSMS		020510_G1S_8	2	1.0001	0.861	465.262	928.509	61881.9	-1.1648	-0.18078	-1.3456	28.826	1.7999	28.826	-1.9073e-06		0	0	0	0.00013282	4
25497	98	10751	11397	67803;67804				YIPDIIKDQK	10	2	0	Unmodified	_YIPDIIKDQK_					0	0	0	O15355	O15355	O15355	PPM1C;PPM1G	Protein phosphatase 1C;Protein phosphatase 1G;Protein phosphatase 2C isoform gamma;Protein phosphatase magnesium-dependent 1 gamma	>sp|O15355|PPM1G_HUMAN Protein phosphatase 1G OS=Homo sapiens GN=PPM1G PE=1 SV=1		MULTI-MSMS		020510_G1S_8	3	0.94685	0.88073	411.568	1231.68	64773.5	-1.6519	0.25962	-1.3922	42.341	1.2045	42.341	0		0	0	0	0.10176	2
25498	98	10751	11397	67805				YIPDIIKDQK	10	2	0	Unmodified	_YIPDIIKDQK_					0	0	0	O15355	O15355	O15355	PPM1C;PPM1G	Protein phosphatase 1C;Protein phosphatase 1G;Protein phosphatase 2C isoform gamma;Protein phosphatase magnesium-dependent 1 gamma	>sp|O15355|PPM1G_HUMAN Protein phosphatase 1G OS=Homo sapiens GN=PPM1G PE=1 SV=1		MSMS	0	020510_G1S_8	2			616.848	1231.68	NaN	NaN	NaN	NaN	42.319	NaN	42.319	-3.8147e-06		0	0	0	0.00039681	1
25499	98	10751	11397	67806				YIPDIIKDQK	10	2	0	Unmodified	_YIPDIIKDQK_					0	0	0	O15355	O15355	O15355	PPM1C;PPM1G	Protein phosphatase 1C;Protein phosphatase 1G;Protein phosphatase 2C isoform gamma;Protein phosphatase magnesium-dependent 1 gamma	>sp|O15355|PPM1G_HUMAN Protein phosphatase 1G OS=Homo sapiens GN=PPM1G PE=1 SV=1		MSMS	0	020510_G1S_8	2			616.848	1231.68	NaN	NaN	NaN	NaN	42.352	NaN	42.352	3.8147e-06		0	0	0	0.16195	1
6414	99	2778	2919	17179				GAVIATEIKNNSYK	14	2	0	Unmodified	_GAVIATEIKNNSYK_					0	0	0	O15371	O15371	O15371	EIF3D;EIF3S7	eIF3 p66;eIF-3-zeta;Eukaryotic translation initiation factor 3 subunit 7;Eukaryotic translation initiation factor 3 subunit D	>sp|O15371|EIF3D_HUMAN Eukaryotic translation initiation factor 3 subunit D OS=Homo sapiens GN=EIF3D PE=1 SV=1		MULTI-MSMS		020510_G1S_10	2	0.76863	0.81264	754.409	1506.8	47059.3	-1.9086	-0.51441	-2.423	37.436	0.46322	37.436	0		0	0	0	1.5137e-21	1
6415	99	2779	2920	17180;17181;17182;17183				GAVIATEIKNNSYKIAR	17	2	1	Unmodified	_GAVIATEIKNNSYKIAR_					0	0	0	O15371	O15371	O15371	EIF3D;EIF3S7	eIF3 p66;eIF-3-zeta;Eukaryotic translation initiation factor 3 subunit 7;Eukaryotic translation initiation factor 3 subunit D	>sp|O15371|EIF3D_HUMAN Eukaryotic translation initiation factor 3 subunit D OS=Homo sapiens GN=EIF3D PE=1 SV=1		MULTI-MSMS		020510_G1S_10	3	0.8092	0.81927	616.683	1847.03	52252.8	-2.6494	0.084205	-2.5652	45.572	0.50493	45.572	0		0	0	0	3.1202e-20	4
9616	99	4074	4282	25744;25745				IFHTVTTTDDPVIR	14	0	1	Unmodified	_IFHTVTTTDDPVIR_					0	0	0	O15371	O15371	O15371	EIF3D;EIF3S7	eIF3 p66;eIF-3-zeta;Eukaryotic translation initiation factor 3 subunit 7;Eukaryotic translation initiation factor 3 subunit D	>sp|O15371|EIF3D_HUMAN Eukaryotic translation initiation factor 3 subunit D OS=Homo sapiens GN=EIF3D PE=1 SV=1		ISO-MSMS	0	020510_G1S_10	3	0.85295	0.75457	538.954	1613.84	NaN	NaN	0.19638	NaN	44.384	0.80342	44.384	0		0	0	0	0.0026937	2
9617	99	4074	4282	25746;25747				IFHTVTTTDDPVIR	14	0	1	Unmodified	_IFHTVTTTDDPVIR_					0	0	0	O15371	O15371	O15371	EIF3D;EIF3S7	eIF3 p66;eIF-3-zeta;Eukaryotic translation initiation factor 3 subunit 7;Eukaryotic translation initiation factor 3 subunit D	>sp|O15371|EIF3D_HUMAN Eukaryotic translation initiation factor 3 subunit D OS=Homo sapiens GN=EIF3D PE=1 SV=1		ISO-MSMS	1	020510_G1S_10	3	0.8913	0.76328	538.954	1613.84	NaN	NaN	0.13146	NaN	44.389	0.80331	44.389	0		0	0	0	3.7592e-05	2
9618	99	4075	4283	25748				IFHTVTTTDDPVIRKIAK	18	2	1	Unmodified	_IFHTVTTTDDPVIRKIAK_					0	0	0	O15371	O15371	O15371	EIF3D;EIF3S7	eIF3 p66;eIF-3-zeta;Eukaryotic translation initiation factor 3 subunit 7;Eukaryotic translation initiation factor 3 subunit D	>sp|O15371|EIF3D_HUMAN Eukaryotic translation initiation factor 3 subunit D OS=Homo sapiens GN=EIF3D PE=1 SV=1		MULTI-MSMS		020510_G1S_10	4	0.85982	0.95346	514.545	2054.15	57715.9	-2.2739	0.60152	-1.6724	46.084	0.55573	46.084	0		0	0	0	0.19678	1
14595	99	6051	6361	39032;39033				KFQKQFGVR	9	2	1	Unmodified	_KFQKQFGVR_					0	0	0	O15371	O15371	O15371	EIF3D;EIF3S7	eIF3 p66;eIF-3-zeta;Eukaryotic translation initiation factor 3 subunit 7;Eukaryotic translation initiation factor 3 subunit D	>sp|O15371|EIF3D_HUMAN Eukaryotic translation initiation factor 3 subunit D OS=Homo sapiens GN=EIF3D PE=1 SV=1		MULTI-MSMS		020510_G1S_10	3	0.76005	0.78259	379.889	1136.65	66852.8	-0.9025	-0.13166	-1.0342	22.409	1.1185	22.409	0		0	0	0	0.061164	2
16665	99	6973	7427	44536			63	NMIQFNIQIIPK	12	1	0	Oxidation (M)	_NM(ox)IQFNIQIIPK_		NM(1)IQFNIQIIPK		NM(111.86)IQFNIQIIPK	0	0	1	O15371	O15371	O15371	EIF3D;EIF3S7	eIF3 p66;eIF-3-zeta;Eukaryotic translation initiation factor 3 subunit 7;Eukaryotic translation initiation factor 3 subunit D	>sp|O15371|EIF3D_HUMAN Eukaryotic translation initiation factor 3 subunit D OS=Homo sapiens GN=EIF3D PE=1 SV=1		MULTI-MSMS		020510_G1S_10	2	0.68534	0.79148	737.908	1473.8	49277.6	-1.6221	-0.49705	-2.1192	71.147	0.48724	71.147	0		0	0	0	0.0016951	1
20479	99	8670	9212	54489;54490;54491;54492;54493				SVYSWDIVVQR	11	0	1	Unmodified	_SVYSWDIVVQR_					0	0	0	O15371	O15371	O15371	EIF3D;EIF3S7	eIF3 p66;eIF-3-zeta;Eukaryotic translation initiation factor 3 subunit 7;Eukaryotic translation initiation factor 3 subunit D	>sp|O15371|EIF3D_HUMAN Eukaryotic translation initiation factor 3 subunit D OS=Homo sapiens GN=EIF3D PE=1 SV=1		MULTI-MSMS		020510_G1S_10	2	0.85884	0.75828	676.354	1350.69	50737	-1.8883	-0.018629	-1.907	62.83	0.73212	62.83	-3.8147e-06		0	0	0	5.2353e-15	5
22608	99	9518	10120	59992;59993;59994;59995				VADWTGATYQDKR	13	1	1	Unmodified	_VADWTGATYQDKR_					0	0	0	O15371	O15371	O15371	EIF3D;EIF3S7	eIF3 p66;eIF-3-zeta;Eukaryotic translation initiation factor 3 subunit 7;Eukaryotic translation initiation factor 3 subunit D	>sp|O15371|EIF3D_HUMAN Eukaryotic translation initiation factor 3 subunit D OS=Homo sapiens GN=EIF3D PE=1 SV=1		MULTI-MSMS		020510_G1S_10	3	0.77201	0.75739	504.248	1509.72	59174.2	-1.7199	-0.45645	-2.1764	33.842	0.75028	33.842	0		0	0	0	0.15545	4
23392	99	9824	10437	62240				VGSKIFFDKR	10	2	1	Unmodified	_VGSKIFFDKR_					0	0	0	O15371	O15371	O15371	EIF3D;EIF3S7	eIF3 p66;eIF-3-zeta;Eukaryotic translation initiation factor 3 subunit 7;Eukaryotic translation initiation factor 3 subunit D	>sp|O15371|EIF3D_HUMAN Eukaryotic translation initiation factor 3 subunit D OS=Homo sapiens GN=EIF3D PE=1 SV=1		ISO-MSMS	0	020510_G1S_10	3	0.63653	0.83324	399.564	1195.67	NaN	NaN	0.27046	NaN	35.401	0.51937	35.401	0		0	0	0	0.25314	1
3634	100	1524	1601	10000				DFSPEAIKK	9	2	0	Unmodified	_DFSPEAIKK_					0	0	0	O15372	O15372	O15372	EIF3H;EIF3S3	eIF3 p40 subunit;eIF-3-gamma;Eukaryotic translation initiation factor 3 subunit 3;Eukaryotic translation initiation factor 3 subunit H	>sp|O15372|EIF3H_HUMAN Eukaryotic translation initiation factor 3 subunit H OS=Homo sapiens GN=EIF3H PE=1 SV=1		MULTI-MSMS		020510_G1S_20	2	0.75205	0.88607	517.779	1033.54	57649.3	-2.1711	-0.014412	-2.1855	36.28	0.53403	36.28	0		0	0	0	0.10458	1
4501	100	1938	2035	12183;12184;12185;12186;12187				EGTGSTATSSSSTAGAAGK	19	1	0	Unmodified	_EGTGSTATSSSSTAGAAGK_					0	0	0	O15372	O15372	O15372	EIF3H;EIF3S3	eIF3 p40 subunit;eIF-3-gamma;Eukaryotic translation initiation factor 3 subunit 3;Eukaryotic translation initiation factor 3 subunit H	>sp|O15372|EIF3H_HUMAN Eukaryotic translation initiation factor 3 subunit H OS=Homo sapiens GN=EIF3H PE=1 SV=1		MULTI-MSMS		020510_G1S_15	2	0.8463	0.81151	814.374	1626.73	46022.8	0.63057	-0.083698	0.54688	16.083	0.62884	16.083	0		0	0	0	9.6026e-07	5
4502	100	1938	2035	12188;12189				EGTGSTATSSSSTAGAAGK	19	1	0	Unmodified	_EGTGSTATSSSSTAGAAGK_					0	0	0	O15372	O15372	O15372	EIF3H;EIF3S3	eIF3 p40 subunit;eIF-3-gamma;Eukaryotic translation initiation factor 3 subunit 3;Eukaryotic translation initiation factor 3 subunit H	>sp|O15372|EIF3H_HUMAN Eukaryotic translation initiation factor 3 subunit H OS=Homo sapiens GN=EIF3H PE=1 SV=1		MULTI-MSMS		020510_G1S_17	2	0.91495	0.84944	814.374	1626.73	46194.5	0.24269	0.18567	0.42836	16.16	0.5615	16.16	0		0	0	0	5.2106e-06	2
4503	100	1938	2035	12190;12191;12192;12193				EGTGSTATSSSSTAGAAGK	19	1	0	Unmodified	_EGTGSTATSSSSTAGAAGK_					0	0	0	O15372	O15372	O15372	EIF3H;EIF3S3	eIF3 p40 subunit;eIF-3-gamma;Eukaryotic translation initiation factor 3 subunit 3;Eukaryotic translation initiation factor 3 subunit H	>sp|O15372|EIF3H_HUMAN Eukaryotic translation initiation factor 3 subunit H OS=Homo sapiens GN=EIF3H PE=1 SV=1		MULTI-MSMS		020510_G1S_18	2	0.91028	0.90757	814.374	1626.73	46074.4	-0.39477	-0.33317	-0.72795	15.66	0.50358	15.66	9.5367e-07		0	0	0	2.2638e-22	4
4504	100	1938	2035	12194;12195;12196;12197;12198;12199				EGTGSTATSSSSTAGAAGK	19	1	0	Unmodified	_EGTGSTATSSSSTAGAAGK_					0	0	0	O15372	O15372	O15372	EIF3H;EIF3S3	eIF3 p40 subunit;eIF-3-gamma;Eukaryotic translation initiation factor 3 subunit 3;Eukaryotic translation initiation factor 3 subunit H	>sp|O15372|EIF3H_HUMAN Eukaryotic translation initiation factor 3 subunit H OS=Homo sapiens GN=EIF3H PE=1 SV=1		MULTI-MSMS		020510_G1S_19	2	0.91389	0.84771	814.374	1626.73	46701.7	-0.31411	-0.13233	-0.44645	15.841	0.8552	15.841	0		0	0	0	7.0518e-17	6
4505	100	1938	2035	12200;12201;12202;12203;12204;12205				EGTGSTATSSSSTAGAAGK	19	1	0	Unmodified	_EGTGSTATSSSSTAGAAGK_					0	0	0	O15372	O15372	O15372	EIF3H;EIF3S3	eIF3 p40 subunit;eIF-3-gamma;Eukaryotic translation initiation factor 3 subunit 3;Eukaryotic translation initiation factor 3 subunit H	>sp|O15372|EIF3H_HUMAN Eukaryotic translation initiation factor 3 subunit H OS=Homo sapiens GN=EIF3H PE=1 SV=1		MULTI-MSMS		020510_G1S_20	2	0.94221	0.88605	814.374	1626.73	46551	0.094839	-0.14143	-0.046589	16.118	1.4375	16.118	0		0	0	0	1.0026e-12	6
4506	100	1939	2036	12206;12207;12208;12209				EGTGSTATSSSSTAGAAGKGK	21	2	0	Unmodified	_EGTGSTATSSSSTAGAAGKGK_					0	0	0	O15372	O15372	O15372	EIF3H;EIF3S3	eIF3 p40 subunit;eIF-3-gamma;Eukaryotic translation initiation factor 3 subunit 3;Eukaryotic translation initiation factor 3 subunit H	>sp|O15372|EIF3H_HUMAN Eukaryotic translation initiation factor 3 subunit H OS=Homo sapiens GN=EIF3H PE=1 SV=1		MULTI-MSMS		020510_G1S_20	3	0.85737	0.89541	604.957	1811.85	52524.6	0.31042	-0.36673	-0.056317	15.324	0.79202	15.324	0		0	0	0	0.016881	4
6530	100	2824	2967	17494				GEPPIPEEDISK	12	1	0	Unmodified	_GEPPIPEEDISK_					0	0	0	O15372	O15372	O15372	EIF3H;EIF3S3	eIF3 p40 subunit;eIF-3-gamma;Eukaryotic translation initiation factor 3 subunit 3;Eukaryotic translation initiation factor 3 subunit H	>sp|O15372|EIF3H_HUMAN Eukaryotic translation initiation factor 3 subunit H OS=Homo sapiens GN=EIF3H PE=1 SV=1		MULTI-MSMS		020510_G1S_20	2	0.85559	0.8111	655.827	1309.64	51860.2	-2.9212	-0.22721	-3.1484	43.715	1.3086	43.715	0		0	0	0	0.43696	1
9640	100	4087	4295	25788;25789				IFKPPQPPAR	10	1	1	Unmodified	_IFKPPQPPAR_					0	0	0	O15372	O15372	O15372	EIF3H;EIF3S3	eIF3 p40 subunit;eIF-3-gamma;Eukaryotic translation initiation factor 3 subunit 3;Eukaryotic translation initiation factor 3 subunit H	>sp|O15372|EIF3H_HUMAN Eukaryotic translation initiation factor 3 subunit H OS=Homo sapiens GN=EIF3H PE=1 SV=1		MULTI-MSMS		020510_G1S_20	3	0.7969	0.61841	384.229	1149.67	67168.5	-1.9679	0.71429	-1.2536	37.844	2.3524	37.844	0		0	0	0	0.054694	2
9643	100	4089	4297	25795			64	IFMAQAIQEYNN	12	0	0	Oxidation (M)	_IFM(ox)AQAIQEYNN_		IFM(1)AQAIQEYNN		IFM(162.38)AQAIQEYNN	0	0	1	O15372	O15372	O15372	EIF3H;EIF3S3	eIF3 p40 subunit;eIF-3-gamma;Eukaryotic translation initiation factor 3 subunit 3;Eukaryotic translation initiation factor 3 subunit H	>sp|O15372|EIF3H_HUMAN Eukaryotic translation initiation factor 3 subunit H OS=Homo sapiens GN=EIF3H PE=1 SV=1		ISO-MSMS	-1	020510_G1S_19	2			729.34	1456.67	NaN	NaN	0.049344	NaN	55.041	0.5336	55.041	-3.8147e-06		0	0	0	5.2161e-10	1
9644	100	4089	4297	25796;25797			64	IFMAQAIQEYNN	12	0	0	Oxidation (M)	_IFM(ox)AQAIQEYNN_		IFM(1)AQAIQEYNN		IFM(223.14)AQAIQEYNN	0	0	1	O15372	O15372	O15372	EIF3H;EIF3S3	eIF3 p40 subunit;eIF-3-gamma;Eukaryotic translation initiation factor 3 subunit 3;Eukaryotic translation initiation factor 3 subunit H	>sp|O15372|EIF3H_HUMAN Eukaryotic translation initiation factor 3 subunit H OS=Homo sapiens GN=EIF3H PE=1 SV=1		ISO-MSMS	-1	020510_G1S_20	2			729.34	1456.67	NaN	NaN	-0.13097	NaN	54.979	0.65225	54.979	3.8147e-06		0	0	0	3.7302e-32	2
17597	100	7416	7891	47014				QSRGEPPIPEEDISK	15	1	1	Unmodified	_QSRGEPPIPEEDISK_					0	0	0	O15372	O15372	O15372	EIF3H;EIF3S3	eIF3 p40 subunit;eIF-3-gamma;Eukaryotic translation initiation factor 3 subunit 3;Eukaryotic translation initiation factor 3 subunit H	>sp|O15372|EIF3H_HUMAN Eukaryotic translation initiation factor 3 subunit H OS=Homo sapiens GN=EIF3H PE=1 SV=1		MULTI-MSMS		020510_G1S_20	3	0.91844	0.79262	561.285	1680.83	54648.7	-2.3269	-0.42513	-2.752	40.329	1.1981	40.329	0		0	0	0	0.31807	1
18373	100	7793	8286	49114				SAVADKHEIISIASSNHIGK	20	2	0	Unmodified	_SAVADKHEIISIASSNHIGK_					0	0	0	O15372	O15372	O15372	EIF3H;EIF3S3	eIF3 p40 subunit;eIF-3-gamma;Eukaryotic translation initiation factor 3 subunit 3;Eukaryotic translation initiation factor 3 subunit H	>sp|O15372|EIF3H_HUMAN Eukaryotic translation initiation factor 3 subunit H OS=Homo sapiens GN=EIF3H PE=1 SV=1		MULTI-MSMS		020510_G1S_19	3	0.86341	0.85043	693.039	2076.1	50742	-2.6802	-0.15659	-2.8368	50.642	0.49535	50.642	3.8147e-06		0	0	0	0.070914	1
18374	100	7793	8286	49115;49116;49117;49118				SAVADKHEIISIASSNHIGK	20	2	0	Unmodified	_SAVADKHEIISIASSNHIGK_					0	0	0	O15372	O15372	O15372	EIF3H;EIF3S3	eIF3 p40 subunit;eIF-3-gamma;Eukaryotic translation initiation factor 3 subunit 3;Eukaryotic translation initiation factor 3 subunit H	>sp|O15372|EIF3H_HUMAN Eukaryotic translation initiation factor 3 subunit H OS=Homo sapiens GN=EIF3H PE=1 SV=1		MULTI-MSMS		020510_G1S_20	3	0.79706	0.86125	693.039	2076.1	50492.6	-2.9317	0.34204	-2.5897	50.526	0.97421	50.526	0		0	0	0	6.3988e-13	4
18375	100	7793	8286	49119;49120;49121				SAVADKHEIISIASSNHIGK	20	2	0	Unmodified	_SAVADKHEIISIASSNHIGK_					0	0	0	O15372	O15372	O15372	EIF3H;EIF3S3	eIF3 p40 subunit;eIF-3-gamma;Eukaryotic translation initiation factor 3 subunit 3;Eukaryotic translation initiation factor 3 subunit H	>sp|O15372|EIF3H_HUMAN Eukaryotic translation initiation factor 3 subunit H OS=Homo sapiens GN=EIF3H PE=1 SV=1		MULTI-MSMS		020510_G1S_20	4	0.67078	0.67484	520.031	2076.1	58075.1	-2.7676	0.41691	-2.3507	50.536	0.63142	50.536	3.8147e-06		0	0	0	0.0012475	3
1296	101	585	613	3501;3502		73;74		AIEEGRVREVFGSGTACQVCPVHR	24	0	3	2 Carbamidomethyl (C)	_AIEEGRVREVFGSGTAC(ca)QVC(ca)PVHR_	AIEEGRVREVFGSGTAC(1)QVC(1)PVHR		AIEEGRVREVFGSGTAC(56.71)QVC(56.71)PVHR		0	2	0	O15382	O15382	O15382	BCAT2;BCATM;BCT2;ECA40	Branched-chain-amino-acid aminotransferase, mitochondrial;Placental protein 18	>sp|O15382|BCAT2_HUMAN Branched-chain-amino-acid aminotransferase, mitochondrial OS=Homo sapiens GN=BCAT2 PE=1 SV=2		MULTI-MSMS		020510_G1S_21	4	0.83813	0.74621	679.337	2713.32	49731.7	-1.7728	-0.53068	-2.3035	48.804	0.90916	48.804	-3.8147e-06		0	0	0	0.011424	2
3324	101	1384	1456	9222;9223;9224;9225				AWVGGVGNYK	10	1	0	Unmodified	_AWVGGVGNYK_					0	0	0	O15382	O15382	O15382	BCAT2;BCATM;BCT2;ECA40	Branched-chain-amino-acid aminotransferase, mitochondrial;Placental protein 18	>sp|O15382|BCAT2_HUMAN Branched-chain-amino-acid aminotransferase, mitochondrial OS=Homo sapiens GN=BCAT2 PE=1 SV=2		MULTI-MSMS		020510_G1S_20	2	0.72632	0.76313	525.772	1049.53	58743.6	-2.9729	-0.13898	-3.1119	44.226	0.77913	44.226	0		0	0	0	0.016905	4
3325	101	1384	1456	9226;9227;9228				AWVGGVGNYK	10	1	0	Unmodified	_AWVGGVGNYK_					0	0	0	O15382	O15382	O15382	BCAT2;BCATM;BCT2;ECA40	Branched-chain-amino-acid aminotransferase, mitochondrial;Placental protein 18	>sp|O15382|BCAT2_HUMAN Branched-chain-amino-acid aminotransferase, mitochondrial OS=Homo sapiens GN=BCAT2 PE=1 SV=2		MULTI-MSMS		020510_G1S_21	2	0.69563	0.75522	525.772	1049.53	57162.6	-1.8369	0.40291	-1.434	44.947	1.1699	44.947	0		0	0	0	0.0044279	3
5899	101	2578	2707	15772				FQKEIKEIQYGIR	13	2	1	Unmodified	_FQKEIKEIQYGIR_					0	0	0	O15382	O15382	O15382	BCAT2;BCATM;BCT2;ECA40	Branched-chain-amino-acid aminotransferase, mitochondrial;Placental protein 18	>sp|O15382|BCAT2_HUMAN Branched-chain-amino-acid aminotransferase, mitochondrial OS=Homo sapiens GN=BCAT2 PE=1 SV=2		MULTI-MSMS		020510_G1S_21	3	0.62921	0.65379	551.31	1650.91	54822	-1.4327	-0.31562	-1.7483	47.141	0.64171	47.141	3.8147e-06		0	0	0	0.0075514	1
9680	101	4109	4319	25904;25905;25906;25907;25908;25909			65	IFRPWINMDR	10	0	2	Oxidation (M)	_IFRPWINM(ox)DR_		IFRPWINM(1)DR		IFRPWINM(99.44)DR	0	0	1	O15382	O15382	O15382	BCAT2;BCATM;BCT2;ECA40	Branched-chain-amino-acid aminotransferase, mitochondrial;Placental protein 18	>sp|O15382|BCAT2_HUMAN Branched-chain-amino-acid aminotransferase, mitochondrial OS=Homo sapiens GN=BCAT2 PE=1 SV=2		MULTI-MSMS		020510_G1S_21	3	0.87594	0.7073	455.236	1362.69	61032.3	-1.0185	-0.098539	-1.1171	54.121	1.1422	54.121	3.8147e-06		0	0	0	0.006871	6
9681	101	4109	4320	25910;25911				IFRPWINMDR	10	0	2	Unmodified	_IFRPWINMDR_					0	0	0	O15382	O15382	O15382	BCAT2;BCATM;BCT2;ECA40	Branched-chain-amino-acid aminotransferase, mitochondrial;Placental protein 18	>sp|O15382|BCAT2_HUMAN Branched-chain-amino-acid aminotransferase, mitochondrial OS=Homo sapiens GN=BCAT2 PE=1 SV=2		MULTI-MSMS		020510_G1S_21	3	0.86471	0.6175	449.905	1346.69	59808.2	-1.395	0.18573	-1.2093	63.274	1.0183	63.274	-7.6294e-06		0	0	0	0.023227	2
10057	101	4219	4435	26977;26978;26979				IGGNYGPTVIVQQEAIKR	18	1	1	Unmodified	_IGGNYGPTVIVQQEAIKR_					0	0	0	O15382	O15382	O15382	BCAT2;BCATM;BCT2;ECA40	Branched-chain-amino-acid aminotransferase, mitochondrial;Placental protein 18	>sp|O15382|BCAT2_HUMAN Branched-chain-amino-acid aminotransferase, mitochondrial OS=Homo sapiens GN=BCAT2 PE=1 SV=2		MULTI-MSMS		020510_G1S_20	3	0.72811	0.80589	648.362	1942.06	52296.3	-2.62	-0.42376	-3.0437	56.844	0.97514	56.844	0		0	0	0	0.0031122	3
10058	101	4219	4435	26980;26981;26982;26983;26984;26985				IGGNYGPTVIVQQEAIKR	18	1	1	Unmodified	_IGGNYGPTVIVQQEAIKR_					0	0	0	O15382	O15382	O15382	BCAT2;BCATM;BCT2;ECA40	Branched-chain-amino-acid aminotransferase, mitochondrial;Placental protein 18	>sp|O15382|BCAT2_HUMAN Branched-chain-amino-acid aminotransferase, mitochondrial OS=Homo sapiens GN=BCAT2 PE=1 SV=2		MULTI-MSMS		020510_G1S_21	3	0.81983	0.71406	648.362	1942.06	51661.3	-1.7592	0.13638	-1.6228	57.394	1.2012	57.394	-3.8147e-06		0	0	0	0.00038421	6
21692	101	9099	9677	57737				TITMKQIIR	9	1	1	Unmodified	_TITMKQIIR_					0	0	0	O15382	O15382	O15382	BCAT2;BCATM;BCT2;ECA40	Branched-chain-amino-acid aminotransferase, mitochondrial;Placental protein 18	>sp|O15382|BCAT2_HUMAN Branched-chain-amino-acid aminotransferase, mitochondrial OS=Homo sapiens GN=BCAT2 PE=1 SV=2		MULTI-MSMS		020510_G1S_21	3	0.71452	0.65611	368.558	1102.65	68742.1	-0.83192	-0.063442	-0.89536	51.593	1.4142	51.593	0		0	0	0	0.50572	1
7724	102	3310	3477	20685;20686;20687;20688				GTAVFWYNIIR	11	0	1	Unmodified	_GTAVFWYNIIR_					0	0	0	O15460	O15460	O15460	P4HA2;UNQ290/PRO330	Procollagen-proline,2-oxoglutarate-4-dioxygenase subunit alpha-2;Prolyl 4-hydroxylase subunit alpha-2	>sp|O15460|P4HA2_HUMAN Prolyl 4-hydroxylase subunit alpha-2 OS=Homo sapiens GN=P4HA2 PE=1 SV=1		MULTI-MSMS		020510_G1S_12	2	0.93159	0.59256	670.361	1338.71	50273.9	0.59271	-0.80675	-0.21404	84.055	0.65227	84.055	0		0	0	0	1.9832e-19	4
19891	102	8429	8959	52930;52931				SQVIDYISYAVFQIGDIHR	19	0	1	Unmodified	_SQVIDYISYAVFQIGDIHR_					0	0	0	O15460	O15460	O15460	P4HA2;UNQ290/PRO330	Procollagen-proline,2-oxoglutarate-4-dioxygenase subunit alpha-2;Prolyl 4-hydroxylase subunit alpha-2	>sp|O15460|P4HA2_HUMAN Prolyl 4-hydroxylase subunit alpha-2 OS=Homo sapiens GN=P4HA2 PE=1 SV=1		MULTI-MSMS		020510_G1S_12	3	1.0676	0.83793	742.051	2223.13	47932.2	-0.14641	-0.26798	-0.41439	92.46	0.46306	92.46	0		0	0	0	1.5502e-06	2
21046	102	8911	9473	56054;56055				TGVITVASYR	10	0	1	Unmodified	_TGVITVASYR_					0	0	0	O15460	O15460	O15460	P4HA2;UNQ290/PRO330	Procollagen-proline,2-oxoglutarate-4-dioxygenase subunit alpha-2;Prolyl 4-hydroxylase subunit alpha-2	>sp|O15460|P4HA2_HUMAN Prolyl 4-hydroxylase subunit alpha-2 OS=Homo sapiens GN=P4HA2 PE=1 SV=1		ISO-MSMS	0	020510_G1S_12	2	0.9628	0.76351	533.798	1065.58	NaN	NaN	0.21237	NaN	43.94	0.50996	43.94	0		0	0	0	7.3059e-06	2
25232	102	10626	11269	67135				YFEQIIEEEREK	12	1	1	Unmodified	_YFEQIIEEEREK_					0	0	0	O15460	O15460	O15460	P4HA2;UNQ290/PRO330	Procollagen-proline,2-oxoglutarate-4-dioxygenase subunit alpha-2;Prolyl 4-hydroxylase subunit alpha-2	>sp|O15460|P4HA2_HUMAN Prolyl 4-hydroxylase subunit alpha-2 OS=Homo sapiens GN=P4HA2 PE=1 SV=1		MULTI-SECPEP		020510_G1S_12	3	0.81817	0.66274	538.267	1611.78	55923.2	-1.1467	1.0845	-0.062241	54.626	0.63231	54.626	3.8147e-06		0	0	0	0.25871	1
12509	103	5180	5452	33692				IPIKPPPIEIINV	13	1	0	Unmodified	_IPIKPPPIEIINV_					0	0	0	O15504	O15504	O15504	CG1;NUPL2	NLP-1;Nucleoporin hCG1;Nucleoporin-like protein 2;NUP42 homolog	>sp|O15504|NUPL2_HUMAN Nucleoporin-like protein 2 OS=Homo sapiens GN=NUPL2 PE=1 SV=1		MULTI-MSMS		020510_G1S_18	2	0.67386	0.65287	721.953	1441.89	48586.7	0.24848	1.1874	1.4359	80.35	0.837	80.35	0		0	0	0	0.0021228	1
25507	104	10754	11400	67819		75		YIQAQICNIPQGSIQNK	17	1	0	Carbamidomethyl (C)	_YIQAQIC(ca)NIPQGSIQNK_	YIQAQIC(1)NIPQGSIQNK		YIQAQIC(53.3)NIPQGSIQNK		0	1	0	O15550	O15550	O15550	KDM6A;UTX	Histone demethylase UTX;Lysine-specific demethylase 6A;Ubiquitously transcribed TPR protein on the X chromosome;Ubiquitously transcribed X chromosome tetratricopeptide repeat protein	>sp|O15550|KDM6A_HUMAN Lysine-specific demethylase 6A OS=Homo sapiens GN=KDM6A PE=1 SV=2		MULTI-MSMS		020510_G1S_15	3	0.68916	0.35803	659.007	1974	49708.2	-1.3641	3.28	1.9159	65.177	1.229	65.177	0		0	0	0	0.022879	1
9582	105	4054	4261	25644;25645				IFEPPPPKK	9	2	0	Unmodified	_IFEPPPPKK_					0	0	0	O43143	O43143	O43143	DBP1;DDX15;DHX15	ATP-dependent RNA helicase #46;DEAH box protein 15;Putative pre-mRNA-splicing factor ATP-dependent RNA helicase DHX15	>sp|O43143|DHX15_HUMAN Putative pre-mRNA-splicing factor ATP-dependent RNA helicase DHX15 OS=Homo sapiens GN=DHX15 PE=1 SV=2		MULTI-MSMS		013011_G1S_6	3	0.53986	0.46636	351.543	1051.61	69983.5	-0.29896	0.25862	-0.040343	25.883	1.6074	25.883	1.9073e-06		0	0	0	0.17318	2
12192	105	5018	5266	32852				IMDRFNIPR	9	0	2	Unmodified	_IMDRFNIPR_					0	0	0	O43143	O43143	O43143	DBP1;DDX15;DHX15	ATP-dependent RNA helicase #46;DEAH box protein 15;Putative pre-mRNA-splicing factor ATP-dependent RNA helicase DHX15	>sp|O43143|DHX15_HUMAN Putative pre-mRNA-splicing factor ATP-dependent RNA helicase DHX15 OS=Homo sapiens GN=DHX15 PE=1 SV=2		MULTI-MSMS		013011_G1S_6	3	0.77623	0.48979	387.878	1160.61	66676.2	-0.98895	0.41112	-0.57783	44.674	2.0052	44.674	0		0	0	0	0.55093	1
13125	105	5423	5706	35229;35230;35231;35232;35233				IRVESIIVTAISK	13	1	1	Unmodified	_IRVESIIVTAISK_					0	0	0	O43143	O43143	O43143	DBP1;DDX15;DHX15	ATP-dependent RNA helicase #46;DEAH box protein 15;Putative pre-mRNA-splicing factor ATP-dependent RNA helicase DHX15	>sp|O43143|DHX15_HUMAN Putative pre-mRNA-splicing factor ATP-dependent RNA helicase DHX15 OS=Homo sapiens GN=DHX15 PE=1 SV=2		MULTI-MSMS		013011_G1S_6	3	0.71843	0.54512	476.964	1427.87	60409.9	-0.54337	-0.61956	-1.1629	60.452	1.4993	60.452	0		0	0	0	0.0015994	5
19695	105	8326	8853	52437;52438;52439;52440;52441				SNIGSVVIQIK	11	1	0	Unmodified	_SNIGSVVIQIK_					0	0	0	O43143	O43143	O43143	DBP1;DDX15;DHX15	ATP-dependent RNA helicase #46;DEAH box protein 15;Putative pre-mRNA-splicing factor ATP-dependent RNA helicase DHX15	>sp|O43143|DHX15_HUMAN Putative pre-mRNA-splicing factor ATP-dependent RNA helicase DHX15 OS=Homo sapiens GN=DHX15 PE=1 SV=2		MULTI-MSMS		013011_G1S_6	2	0.54427	0.46701	579.348	1156.68	54190.4	-1.7065	-0.72992	-2.4365	56.244	1.4917	56.244	0		0	0	0	0.0031695	5
19696	105	8327	8854	52442;52443				SNIGSVVIQIKK	12	2	0	Unmodified	_SNIGSVVIQIKK_					0	0	0	O43143	O43143	O43143	DBP1;DDX15;DHX15	ATP-dependent RNA helicase #46;DEAH box protein 15;Putative pre-mRNA-splicing factor ATP-dependent RNA helicase DHX15	>sp|O43143|DHX15_HUMAN Putative pre-mRNA-splicing factor ATP-dependent RNA helicase DHX15 OS=Homo sapiens GN=DHX15 PE=1 SV=2		MULTI-MSMS		013011_G1S_6	2	0.75677	0.63184	643.396	1284.78	52076.2	-1.2137	0.16043	-1.0533	48.357	1.7626	48.357	0		0	0	0	0.0033113	2
13409	106	5537	5829	35970;35971				ISPGGYFIGTTPNSFEIIR	19	0	1	Unmodified	_ISPGGYFIGTTPNSFEIIR_					0	0	0	O43148	O43148	O43148	KIAA0398;RNMT	mRNA (guanine-N(7)-)-methyltransferase;mRNA cap guanine-N7 methyltransferase;mRNA cap methyltransferase;RG7MT1	>sp|O43148|MCES_HUMAN mRNA cap guanine-N7 methyltransferase OS=Homo sapiens GN=RNMT PE=1 SV=1		ISO-MSMS	1	020510_G1S_13	2	0.95437	0.73583	1035.04	2068.06	NaN	NaN	-0.63951	NaN	80.108	0.50095	80.108	0		0	0	0	1.2169e-15	2
13410	106	5537	5829	35972;35973				ISPGGYFIGTTPNSFEIIR	19	0	1	Unmodified	_ISPGGYFIGTTPNSFEIIR_					0	0	0	O43148	O43148	O43148	KIAA0398;RNMT	mRNA (guanine-N(7)-)-methyltransferase;mRNA cap guanine-N7 methyltransferase;mRNA cap methyltransferase;RG7MT1	>sp|O43148|MCES_HUMAN mRNA cap guanine-N7 methyltransferase OS=Homo sapiens GN=RNMT PE=1 SV=1		ISO-MSMS	0	020510_G1S_13	2	0.89454	0.72483	1035.04	2068.06	NaN	NaN	-1.4237	NaN	80.156	0.80275	80.156	0		0	0	0	4.6341e-08	2
3911	107	1653	1737	10727;10728				DITNSHFFIFDFQK	14	1	0	Unmodified	_DITNSHFFIFDFQK_					0	0	0	O43159	O43159	O43159	hucep-1;KIAA0409;NML;RRP8	Cerebral protein 1;Nucleomethylin;Ribosomal RNA-processing protein 8	>sp|O43159|RRP8_HUMAN Ribosomal RNA-processing protein 8 OS=Homo sapiens GN=RRP8 PE=1 SV=2		MULTI-MSMS		020510_G1S_12	3	0.28111	0.095013	586.954	1757.84	53250.4	0.9159	-1.1828	-0.26686	80.466	0.87904	80.466	-7.6294e-06		0	0	0	0.00041462	2
5321	107	2342	2456	14351				FEEPEWAEAAPVAAGIGPVISR	22	0	1	Acetyl (Protein N-term)	_(ac)FEEPEWAEAAPVAAGIGPVISR_					1	0	0	O43159	O43159	O43159	hucep-1;KIAA0409;NML;RRP8	Cerebral protein 1;Nucleomethylin;Ribosomal RNA-processing protein 8	>sp|O43159|RRP8_HUMAN Ribosomal RNA-processing protein 8 OS=Homo sapiens GN=RRP8 PE=1 SV=2		MULTI-MSMS		020510_G1S_17_wash	3	0.78982	0.44529	780.062	2337.16	24502.9	0.021811	1.729	1.7508	50.225	0.21354	50.225	0		0	0	0	1.1932	1
1418	108	645	674	3837;3838;3839;3840				AIGEPITIFGEGPAER	16	0	1	Unmodified	_AIGEPITIFGEGPAER_					0	0	0	O43172	O43172	O43172	PRP4;PRPF4	PRP4 homolog;U4/U6 small nuclear ribonucleoprotein Prp4;U4/U6 snRNP 60 kDa protein;WD splicing factor Prp4	>sp|O43172|PRP4_HUMAN U4/U6 small nuclear ribonucleoprotein Prp4 OS=Homo sapiens GN=PRPF4 PE=1 SV=2		MULTI-MSMS		020510_G1S_12	2	0.79713	0.53593	828.933	1655.85	45406.8	0.20772	-0.17611	0.03161	67.828	0.83267	67.828	-7.6294e-06		0	0	0	3.9796e-23	4
4207	108	1790	1883	11466		76		DVNIASCAADGSVK	14	1	0	Carbamidomethyl (C)	_DVNIASC(ca)AADGSVK_	DVNIASC(1)AADGSVK		DVNIASC(179.65)AADGSVK		0	1	0	O43172	O43172	O43172	PRP4;PRPF4	PRP4 homolog;U4/U6 small nuclear ribonucleoprotein Prp4;U4/U6 snRNP 60 kDa protein;WD splicing factor Prp4	>sp|O43172|PRP4_HUMAN U4/U6 small nuclear ribonucleoprotein Prp4 OS=Homo sapiens GN=PRPF4 PE=1 SV=2		MULTI-MSMS		020510_G1S_12	2	0.71722	0.80563	703.833	1405.65	49816.2	-2.4368	-0.55554	-2.9924	37.498	0.59303	37.498	0		0	0	0	1.3813e-20	1
5331	108	2346	2460	14366;14367;14368				FEPIHGNFIITGAYDNTAK	19	1	0	Unmodified	_FEPIHGNFIITGAYDNTAK_					0	0	0	O43172	O43172	O43172	PRP4;PRPF4	PRP4 homolog;U4/U6 small nuclear ribonucleoprotein Prp4;U4/U6 snRNP 60 kDa protein;WD splicing factor Prp4	>sp|O43172|PRP4_HUMAN U4/U6 small nuclear ribonucleoprotein Prp4 OS=Homo sapiens GN=PRPF4 PE=1 SV=2		MULTI-MSMS		020510_G1S_12	3	0.91959	0.88053	703.353	2107.04	48512.2	-0.90127	0.54438	-0.35689	64.904	0.92203	64.904	0		0	0	0	2.9358e-06	3
5672	108	2469	2593	15173;15174		77		FIGTTCYDR	9	0	1	Carbamidomethyl (C)	_FIGTTC(ca)YDR_	FIGTTC(1)YDR		FIGTTC(123.92)YDR		0	1	0	O43172	O43172	O43172	PRP4;PRPF4	PRP4 homolog;U4/U6 small nuclear ribonucleoprotein Prp4;U4/U6 snRNP 60 kDa protein;WD splicing factor Prp4	>sp|O43172|PRP4_HUMAN U4/U6 small nuclear ribonucleoprotein Prp4 OS=Homo sapiens GN=PRPF4 PE=1 SV=2		MULTI-MSMS		020510_G1S_12	2	0.97145	0.66858	566.758	1131.5	55138	-2.3541	0.33991	-2.0142	37.352	0.8639	37.352	0		0	0	0	0.014989	2
6858	108	2955	3104	18300;18301				GHNTNVGAIVFHPK	14	1	0	Unmodified	_GHNTNVGAIVFHPK_					0	0	0	O43172	O43172	O43172	PRP4;PRPF4	PRP4 homolog;U4/U6 small nuclear ribonucleoprotein Prp4;U4/U6 snRNP 60 kDa protein;WD splicing factor Prp4	>sp|O43172|PRP4_HUMAN U4/U6 small nuclear ribonucleoprotein Prp4 OS=Homo sapiens GN=PRPF4 PE=1 SV=2		MULTI-MSMS		020510_G1S_12	3	0.65722	0.63919	497.6	1489.78	58814.9	-1.9999	0.041497	-1.9584	37.095	1.136	37.095	0		0	0	0	6.3148e-07	2
13039	108	5393	5675	35059				IRNIISVVGTDAIKK	15	2	1	Unmodified	_IRNIISVVGTDAIKK_					0	0	0	O43172	O43172	O43172	PRP4;PRPF4	PRP4 homolog;U4/U6 small nuclear ribonucleoprotein Prp4;U4/U6 snRNP 60 kDa protein;WD splicing factor Prp4	>sp|O43172|PRP4_HUMAN U4/U6 small nuclear ribonucleoprotein Prp4 OS=Homo sapiens GN=PRPF4 PE=1 SV=2		MULTI-MSMS		020510_G1S_12	3	0.65699	0.65551	543.002	1625.98	54852	-1.2559	-0.53302	-1.789	56.085	0.50551	56.085	-3.8147e-06		0	0	0	0.00064208	1
13040	108	5393	5675	35060				IRNIISVVGTDAIKK	15	2	1	Unmodified	_IRNIISVVGTDAIKK_					0	0	0	O43172	O43172	O43172	PRP4;PRPF4	PRP4 homolog;U4/U6 small nuclear ribonucleoprotein Prp4;U4/U6 snRNP 60 kDa protein;WD splicing factor Prp4	>sp|O43172|PRP4_HUMAN U4/U6 small nuclear ribonucleoprotein Prp4 OS=Homo sapiens GN=PRPF4 PE=1 SV=2		MULTI-MSMS		020510_G1S_13	3	0.59383	0.70473	543.002	1625.98	55288.3	-0.44849	0.57279	0.1243	57.815	0.69296	57.815	0		0	0	0	0.001103	1
14286	108	5879	6185	38275;38276				IWIANYSIPR	10	0	1	Unmodified	_IWIANYSIPR_					0	0	0	O43172	O43172	O43172	PRP4;PRPF4	PRP4 homolog;U4/U6 small nuclear ribonucleoprotein Prp4;U4/U6 snRNP 60 kDa protein;WD splicing factor Prp4	>sp|O43172|PRP4_HUMAN U4/U6 small nuclear ribonucleoprotein Prp4 OS=Homo sapiens GN=PRPF4 PE=1 SV=2		MULTI-MSMS		020510_G1S_12	2	0.90872	0.78635	616.843	1231.67	51880.7	-0.75478	0.47984	-0.27494	65.536	0.68373	65.536	0		0	0	0	7.735e-15	2
14293	108	5883	6189	38289		78		IWSVPDCNIIHTIR	14	0	1	Carbamidomethyl (C)	_IWSVPDC(ca)NIIHTIR_	IWSVPDC(1)NIIHTIR		IWSVPDC(64.55)NIIHTIR		0	1	0	O43172	O43172	O43172	PRP4;PRPF4	PRP4 homolog;U4/U6 small nuclear ribonucleoprotein Prp4;U4/U6 snRNP 60 kDa protein;WD splicing factor Prp4	>sp|O43172|PRP4_HUMAN U4/U6 small nuclear ribonucleoprotein Prp4 OS=Homo sapiens GN=PRPF4 PE=1 SV=2		MULTI-MSMS		020510_G1S_12	3	0.84239	0.66174	575.303	1722.89	55001.9	-1.2109	0.12969	-1.0812	70.494	0.60629	70.494	0		0	0	0	0.021026	1
16436	108	6883	7331	43962;43963;43964;43965;43966;43967				NIISVVGTDAIKK	13	2	0	Unmodified	_NIISVVGTDAIKK_					0	0	0	O43172	O43172	O43172	PRP4;PRPF4	PRP4 homolog;U4/U6 small nuclear ribonucleoprotein Prp4;U4/U6 snRNP 60 kDa protein;WD splicing factor Prp4	>sp|O43172|PRP4_HUMAN U4/U6 small nuclear ribonucleoprotein Prp4 OS=Homo sapiens GN=PRPF4 PE=1 SV=2		MULTI-MSMS		020510_G1S_12	2	0.4882	0.81759	679.406	1356.8	49680.3	-1.3732	-0.16901	-1.5422	55.927	0.46824	55.927	3.8147e-06		0	0	0	3.2109e-24	6
19286	108	8171	8689	51449		79;80		SINNFCSQIGDDRPISYCHFSPNSK	25	1	1	2 Carbamidomethyl (C)	_SINNFC(ca)SQIGDDRPISYC(ca)HFSPNSK_	SINNFC(1)SQIGDDRPISYC(1)HFSPNSK		SINNFC(39.66)SQIGDDRPISYC(39.66)HFSPNSK		0	2	0	O43172	O43172	O43172	PRP4;PRPF4	PRP4 homolog;U4/U6 small nuclear ribonucleoprotein Prp4;U4/U6 snRNP 60 kDa protein;WD splicing factor Prp4	>sp|O43172|PRP4_HUMAN U4/U6 small nuclear ribonucleoprotein Prp4 OS=Homo sapiens GN=PRPF4 PE=1 SV=2		MULTI-MSMS		020510_G1S_12	4	0.79559	0.70907	736.584	2942.31	48122.7	-1.2641	-0.13974	-1.4038	54.856	0.63275	54.856	-3.8147e-06		0	0	0	0.098878	1
21737	108	9120	9699	57848;57849;57850				TKAPDDIVAPVVK	13	2	0	Unmodified	_TKAPDDIVAPVVK_					0	0	0	O43172	O43172	O43172	PRP4;PRPF4	PRP4 homolog;U4/U6 small nuclear ribonucleoprotein Prp4;U4/U6 snRNP 60 kDa protein;WD splicing factor Prp4	>sp|O43172|PRP4_HUMAN U4/U6 small nuclear ribonucleoprotein Prp4 OS=Homo sapiens GN=PRPF4 PE=1 SV=2		MULTI-MSMS		020510_G1S_12	2	0.67862	0.6851	676.893	1351.77	50361.2	-2.4647	-0.21039	-2.6751	40.471	0.59384	40.471	0		0	0	0	0.00014648	3
729	109	343	357	1953;1954;1955;1956				AFANIRK	7	1	1	Acetyl (Protein N-term)	_(ac)AFANIRK_					1	0	0	O43175	O43175	O43175	PGDH3;PHGDH	D-3-phosphoglycerate dehydrogenase	>sp|O43175|SERA_HUMAN D-3-phosphoglycerate dehydrogenase OS=Homo sapiens GN=PHGDH PE=1 SV=4		MULTI-MSMS		020510_G1S_7	2	0.88352	0.88768	431.251	860.487	62882.8	-0.9341	-0.61614	-1.5502	41.966	0.81413	41.966	0		0	0	0	0.0086758	4
730	109	343	357	1957;1958;1959				AFANIRK	7	1	1	Acetyl (Protein N-term)	_(ac)AFANIRK_					1	0	0	O43175	O43175	O43175	PGDH3;PHGDH	D-3-phosphoglycerate dehydrogenase	>sp|O43175|SERA_HUMAN D-3-phosphoglycerate dehydrogenase OS=Homo sapiens GN=PHGDH PE=1 SV=4		MULTI-MSMS		020510_G1S_9	2	0.92017	0.82049	431.251	860.487	63265	-1.2416	-0.21832	-1.4599	37.707	1.2716	37.707	0		0	0	0	0.12523	3
731	109	343	357	1960				AFANIRK	7	1	1	Acetyl (Protein N-term)	_(ac)AFANIRK_					1	0	0	O43175	O43175	O43175	PGDH3;PHGDH	D-3-phosphoglycerate dehydrogenase	>sp|O43175|SERA_HUMAN D-3-phosphoglycerate dehydrogenase OS=Homo sapiens GN=PHGDH PE=1 SV=4		MULTI-MSMS		020510_G1S_10	2	0.83652	0.858	431.251	860.487	62485.8	-1.4792	-0.004135	-1.4834	39.451	1.5026	39.451	0		0	0	0	0.19056	1
732	109	343	357	1961;1962				AFANIRK	7	1	1	Acetyl (Protein N-term)	_(ac)AFANIRK_					1	0	0	O43175	O43175	O43175	PGDH3;PHGDH	D-3-phosphoglycerate dehydrogenase	>sp|O43175|SERA_HUMAN D-3-phosphoglycerate dehydrogenase OS=Homo sapiens GN=PHGDH PE=1 SV=4		ISO-MSMS	1	020510_G1S_13	2	1.0671	0.96766	431.251	860.487	NaN	NaN	0.41221	NaN	40.491	1.0375	40.491	3.8147e-06		0	0	0	0.001476	2
733	109	343	357	1963;1964				AFANIRK	7	1	1	Acetyl (Protein N-term)	_(ac)AFANIRK_					1	0	0	O43175	O43175	O43175	PGDH3;PHGDH	D-3-phosphoglycerate dehydrogenase	>sp|O43175|SERA_HUMAN D-3-phosphoglycerate dehydrogenase OS=Homo sapiens GN=PHGDH PE=1 SV=4		ISO-MSMS	2	020510_G1S_14	2	0.93857	0.88118	431.251	860.487	NaN	NaN	-0.25374	NaN	40.339	1.3224	40.339	0		0	0	0	0.32431	2
734	109	343	357	1965				AFANIRK	7	1	1	Acetyl (Protein N-term)	_(ac)AFANIRK_					1	0	0	O43175	O43175	O43175	PGDH3;PHGDH	D-3-phosphoglycerate dehydrogenase	>sp|O43175|SERA_HUMAN D-3-phosphoglycerate dehydrogenase OS=Homo sapiens GN=PHGDH PE=1 SV=4		ISO-MSMS	1	020510_G1S_14	2	1.0422	0.91859	431.251	860.487	NaN	NaN	0.24328	NaN	40.315	1.283	40.315	0		0	0	0	0.048639	1
1090	109	497	519	2939;2940;2941				AGTGVDNVDIEAATR	15	0	1	Unmodified	_AGTGVDNVDIEAATR_					0	0	0	O43175	O43175	O43175	PGDH3;PHGDH	D-3-phosphoglycerate dehydrogenase	>sp|O43175|SERA_HUMAN D-3-phosphoglycerate dehydrogenase OS=Homo sapiens GN=PHGDH PE=1 SV=4		MULTI-MSMS		020510_G1S_9	2	0.95418	0.66924	744.868	1487.72	47913.3	-2.3341	-0.032481	-2.3666	40.387	0.62097	40.387	0		0	0	0	2.6763e-94	3
1091	109	497	519	2942				AGTGVDNVDIEAATR	15	0	1	Unmodified	_AGTGVDNVDIEAATR_					0	0	0	O43175	O43175	O43175	PGDH3;PHGDH	D-3-phosphoglycerate dehydrogenase	>sp|O43175|SERA_HUMAN D-3-phosphoglycerate dehydrogenase OS=Homo sapiens GN=PHGDH PE=1 SV=4		MULTI-MSMS		020510_G1S_10	2	0.95674	0.8965	744.868	1487.72	48237.5	-2.2449	0.2461	-1.9988	41.534	0.48909	41.534	0		0	0	0	9.9488e-61	1
1092	109	497	519	2943;2944;2945				AGTGVDNVDIEAATR	15	0	1	Unmodified	_AGTGVDNVDIEAATR_					0	0	0	O43175	O43175	O43175	PGDH3;PHGDH	D-3-phosphoglycerate dehydrogenase	>sp|O43175|SERA_HUMAN D-3-phosphoglycerate dehydrogenase OS=Homo sapiens GN=PHGDH PE=1 SV=4		MULTI-MSMS		020510_G1S_11	2	1.0692	0.8303	744.868	1487.72	47443.7	-2.8647	0.13813	-2.7266	41.976	0.53635	41.976	0		0	0	0	6.1599e-43	3
1093	109	497	519	2946;2947;2948;2949				AGTGVDNVDIEAATR	15	0	1	Unmodified	_AGTGVDNVDIEAATR_					0	0	0	O43175	O43175	O43175	PGDH3;PHGDH	D-3-phosphoglycerate dehydrogenase	>sp|O43175|SERA_HUMAN D-3-phosphoglycerate dehydrogenase OS=Homo sapiens GN=PHGDH PE=1 SV=4		MULTI-MSMS		020510_G1S_12	2	1.1502	0.79001	744.868	1487.72	47663.9	-2.4682	-0.097662	-2.5658	41.929	0.89952	41.929	3.8147e-06		0	0	0	2.6063e-116	4
1094	109	497	519	2950;2951;2952;2953				AGTGVDNVDIEAATR	15	0	1	Unmodified	_AGTGVDNVDIEAATR_					0	0	0	O43175	O43175	O43175	PGDH3;PHGDH	D-3-phosphoglycerate dehydrogenase	>sp|O43175|SERA_HUMAN D-3-phosphoglycerate dehydrogenase OS=Homo sapiens GN=PHGDH PE=1 SV=4		MULTI-MSMS		020510_G1S_13	2	0.97541	0.86068	744.868	1487.72	47817.4	-1.17	0.53066	-0.63932	43.245	1.1444	43.245	0		0	0	0	2.6063e-116	4
1095	109	497	519	2954;2955;2956;2957				AGTGVDNVDIEAATR	15	0	1	Unmodified	_AGTGVDNVDIEAATR_					0	0	0	O43175	O43175	O43175	PGDH3;PHGDH	D-3-phosphoglycerate dehydrogenase	>sp|O43175|SERA_HUMAN D-3-phosphoglycerate dehydrogenase OS=Homo sapiens GN=PHGDH PE=1 SV=4		MULTI-MSMS		020510_G1S_14	2	1.0489	0.84032	744.868	1487.72	48284.3	-1.8564	-0.42712	-2.2835	42.454	1.0406	42.454	0		0	0	0	1.1204e-129	4
1096	109	497	519	2958				AGTGVDNVDIEAATR	15	0	1	Unmodified	_AGTGVDNVDIEAATR_					0	0	0	O43175	O43175	O43175	PGDH3;PHGDH	D-3-phosphoglycerate dehydrogenase	>sp|O43175|SERA_HUMAN D-3-phosphoglycerate dehydrogenase OS=Homo sapiens GN=PHGDH PE=1 SV=4		MULTI-SECPEP		020510_G1S_15	2	1.1095	0.77641	744.868	1487.72	47249.5	-2.9859	-0.048033	-3.034	41.196	1.0456	41.196	0		0	0	0	0.28897	1
1097	109	498	520	2959				AGTGVDNVDIEAATRK	16	1	1	Unmodified	_AGTGVDNVDIEAATRK_					0	0	0	O43175	O43175	O43175	PGDH3;PHGDH	D-3-phosphoglycerate dehydrogenase	>sp|O43175|SERA_HUMAN D-3-phosphoglycerate dehydrogenase OS=Homo sapiens GN=PHGDH PE=1 SV=4		MULTI-MSMS		020510_G1S_12	3	0.89853	0.87013	539.613	1615.82	56492.2	-2.3181	-0.25055	-2.5687	37.431	0.97904	37.431	0		0	0	0	0.11455	1
1098	109	498	520	2960;2961;2962;2963				AGTGVDNVDIEAATRK	16	1	1	Unmodified	_AGTGVDNVDIEAATRK_					0	0	0	O43175	O43175	O43175	PGDH3;PHGDH	D-3-phosphoglycerate dehydrogenase	>sp|O43175|SERA_HUMAN D-3-phosphoglycerate dehydrogenase OS=Homo sapiens GN=PHGDH PE=1 SV=4		MULTI-MSMS		020510_G1S_13	3	1.0243	0.90203	539.613	1615.82	56721.6	-1.5246	0.29653	-1.228	38.544	1.4257	38.544	0		0	0	0	0.0058193	4
1099	109	498	520	2964;2965;2966;2967				AGTGVDNVDIEAATRK	16	1	1	Unmodified	_AGTGVDNVDIEAATRK_					0	0	0	O43175	O43175	O43175	PGDH3;PHGDH	D-3-phosphoglycerate dehydrogenase	>sp|O43175|SERA_HUMAN D-3-phosphoglycerate dehydrogenase OS=Homo sapiens GN=PHGDH PE=1 SV=4		MULTI-MSMS		020510_G1S_14	3	0.97218	0.88419	539.613	1615.82	56996.8	-2.5277	0.29075	-2.237	38.513	1.1771	38.513	0		0	0	0	0.00010853	4
1100	109	498	520	2968;2969;2970;2971;2972				AGTGVDNVDIEAATRK	16	1	1	Unmodified	_AGTGVDNVDIEAATRK_					0	0	0	O43175	O43175	O43175	PGDH3;PHGDH	D-3-phosphoglycerate dehydrogenase	>sp|O43175|SERA_HUMAN D-3-phosphoglycerate dehydrogenase OS=Homo sapiens GN=PHGDH PE=1 SV=4		MULTI-MSMS		020510_G1S_14	2	0.95822	0.81751	808.916	1615.82	45992.5	-2.5803	0.071517	-2.5088	38.514	0.75872	38.514	0		0	0	0	6.0028e-66	5
1749	109	762	801	4656;4657;4658;4659;4660;4661		81		AIQSGQCAGAAIDVFTEEPPRDR	23	0	2	Carbamidomethyl (C)	_AIQSGQC(ca)AGAAIDVFTEEPPRDR_	AIQSGQC(1)AGAAIDVFTEEPPRDR		AIQSGQC(95.67)AGAAIDVFTEEPPRDR		0	1	0	O43175	O43175	O43175	PGDH3;PHGDH	D-3-phosphoglycerate dehydrogenase	>sp|O43175|SERA_HUMAN D-3-phosphoglycerate dehydrogenase OS=Homo sapiens GN=PHGDH PE=1 SV=4		MULTI-MSMS		020510_G1S_13	3	1.0841	0.85815	830.068	2487.18	45507.6	-0.76559	-0.37333	-1.1389	59.086	2.4429	59.086	0		0	0	0	1.7942e-06	6
1750	109	762	801	4662;4663;4664;4665;4666;4667		81		AIQSGQCAGAAIDVFTEEPPRDR	23	0	2	Carbamidomethyl (C)	_AIQSGQC(ca)AGAAIDVFTEEPPRDR_	AIQSGQC(1)AGAAIDVFTEEPPRDR		AIQSGQC(147.1)AGAAIDVFTEEPPRDR		0	1	0	O43175	O43175	O43175	PGDH3;PHGDH	D-3-phosphoglycerate dehydrogenase	>sp|O43175|SERA_HUMAN D-3-phosphoglycerate dehydrogenase OS=Homo sapiens GN=PHGDH PE=1 SV=4		MULTI-MSMS		020510_G1S_14	3	0.98893	0.8193	830.068	2487.18	45282.6	-1.5506	-0.53555	-2.0861	57.061	1.8541	57.061	0		0	0	0	6.9275e-20	6
1914	109	824	866	5080		82		AIVDHENVISCPHIGASTK	19	1	0	Carbamidomethyl (C)	_AIVDHENVISC(ca)PHIGASTK_	AIVDHENVISC(1)PHIGASTK		AIVDHENVISC(37.08)PHIGASTK		0	1	0	O43175	O43175	O43175	PGDH3;PHGDH	D-3-phosphoglycerate dehydrogenase	>sp|O43175|SERA_HUMAN D-3-phosphoglycerate dehydrogenase OS=Homo sapiens GN=PHGDH PE=1 SV=4		MULTI-MSMS		020510_G1S_9	4	0.90667	1.0102	512.761	2047.02	58092.4	-1.8426	0.53249	-1.3101	41.076	0.77197	41.076	0		0	0	0	0.28587	1
1915	109	824	866	5081		82		AIVDHENVISCPHIGASTK	19	1	0	Carbamidomethyl (C)	_AIVDHENVISC(ca)PHIGASTK_	AIVDHENVISC(1)PHIGASTK		AIVDHENVISC(84.51)PHIGASTK		0	1	0	O43175	O43175	O43175	PGDH3;PHGDH	D-3-phosphoglycerate dehydrogenase	>sp|O43175|SERA_HUMAN D-3-phosphoglycerate dehydrogenase OS=Homo sapiens GN=PHGDH PE=1 SV=4		MULTI-MSMS		020510_G1S_11	3	0.93305	0.64938	683.346	2047.02	51498.2	-3.0451	-0.13941	-3.1845	42.704	0.63626	42.704	0		0	0	0	0.00021723	1
1916	109	824	866	5082;5083		82		AIVDHENVISCPHIGASTK	19	1	0	Carbamidomethyl (C)	_AIVDHENVISC(ca)PHIGASTK_	AIVDHENVISC(1)PHIGASTK		AIVDHENVISC(50.08)PHIGASTK		0	1	0	O43175	O43175	O43175	PGDH3;PHGDH	D-3-phosphoglycerate dehydrogenase	>sp|O43175|SERA_HUMAN D-3-phosphoglycerate dehydrogenase OS=Homo sapiens GN=PHGDH PE=1 SV=4		MULTI-MSMS		020510_G1S_13	4	0.95423	0.80924	512.761	2047.02	58800.4	-1.2528	-0.30992	-1.5627	43.718	1.666	43.718	0		0	0	0	0.057212	2
1917	109	824	866	5084;5085;5086;5087;5088;5089		82		AIVDHENVISCPHIGASTK	19	1	0	Carbamidomethyl (C)	_AIVDHENVISC(ca)PHIGASTK_	AIVDHENVISC(1)PHIGASTK		AIVDHENVISC(251.05)PHIGASTK		0	1	0	O43175	O43175	O43175	PGDH3;PHGDH	D-3-phosphoglycerate dehydrogenase	>sp|O43175|SERA_HUMAN D-3-phosphoglycerate dehydrogenase OS=Homo sapiens GN=PHGDH PE=1 SV=4		MULTI-MSMS		020510_G1S_13	3	1.0016	0.8414	683.346	2047.02	50739.1	-1.5222	-0.32436	-1.8465	43.715	1.2612	43.715	3.8147e-06		0	0	0	6.2495e-74	6
1918	109	824	866	5090;5091;5092;5093;5094;5095		82		AIVDHENVISCPHIGASTK	19	1	0	Carbamidomethyl (C)	_AIVDHENVISC(ca)PHIGASTK_	AIVDHENVISC(1)PHIGASTK		AIVDHENVISC(178.14)PHIGASTK		0	1	0	O43175	O43175	O43175	PGDH3;PHGDH	D-3-phosphoglycerate dehydrogenase	>sp|O43175|SERA_HUMAN D-3-phosphoglycerate dehydrogenase OS=Homo sapiens GN=PHGDH PE=1 SV=4		MULTI-MSMS		020510_G1S_14	3	0.87235	0.80692	683.346	2047.02	50663.4	-2.1681	-0.032656	-2.2008	42.634	0.77893	42.634	3.8147e-06		0	0	0	7.9706e-36	6
1919	109	824	866	5096;5097;5098;5099		82		AIVDHENVISCPHIGASTK	19	1	0	Carbamidomethyl (C)	_AIVDHENVISC(ca)PHIGASTK_	AIVDHENVISC(1)PHIGASTK		AIVDHENVISC(61.26)PHIGASTK		0	1	0	O43175	O43175	O43175	PGDH3;PHGDH	D-3-phosphoglycerate dehydrogenase	>sp|O43175|SERA_HUMAN D-3-phosphoglycerate dehydrogenase OS=Homo sapiens GN=PHGDH PE=1 SV=4		MULTI-MSMS		020510_G1S_14	4	0.94063	0.86781	512.761	2047.02	59076.6	-1.7333	-0.2865	-2.0198	42.633	0.89164	42.633	0		0	0	0	0.011944	4
3856	109	1632	1713	10588;10589				DIPIIIFR	8	0	1	Unmodified	_DIPIIIFR_					0	0	0	O43175	O43175	O43175	PGDH3;PHGDH	D-3-phosphoglycerate dehydrogenase	>sp|O43175|SERA_HUMAN D-3-phosphoglycerate dehydrogenase OS=Homo sapiens GN=PHGDH PE=1 SV=4		ISO-MSMS	0	013011_G1S_1	2	0.93512	0.73535	493.805	985.596	NaN	NaN	-2.7295	NaN	75.145	0.95663	75.145	0		0	0	0	0.37942	2
3857	109	1632	1713	10590;10591				DIPIIIFR	8	0	1	Unmodified	_DIPIIIFR_					0	0	0	O43175	O43175	O43175	PGDH3;PHGDH	D-3-phosphoglycerate dehydrogenase	>sp|O43175|SERA_HUMAN D-3-phosphoglycerate dehydrogenase OS=Homo sapiens GN=PHGDH PE=1 SV=4		ISO-MSMS	0	013011_G1S_2	2	0.9343	0.72922	493.805	985.596	NaN	NaN	-1.7626	NaN	75.048	0.70957	75.048	0		0	0	0	0.4872	2
3858	109	1632	1713	10592				DIPIIIFR	8	0	1	Unmodified	_DIPIIIFR_					0	0	0	O43175	O43175	O43175	PGDH3;PHGDH	D-3-phosphoglycerate dehydrogenase	>sp|O43175|SERA_HUMAN D-3-phosphoglycerate dehydrogenase OS=Homo sapiens GN=PHGDH PE=1 SV=4		ISO-MSMS	0	013011_G1S_2	2	0.92819	0.76092	493.805	985.596	NaN	NaN	-0.745	NaN	75.595	0.90141	75.595	0		0	0	0	0.48991	1
3859	109	1632	1713	10593;10594				DIPIIIFR	8	0	1	Unmodified	_DIPIIIFR_					0	0	0	O43175	O43175	O43175	PGDH3;PHGDH	D-3-phosphoglycerate dehydrogenase	>sp|O43175|SERA_HUMAN D-3-phosphoglycerate dehydrogenase OS=Homo sapiens GN=PHGDH PE=1 SV=4		MULTI-MSMS		013011_G1S_4	2	0.80229	0.68394	493.805	985.596	60497.2	1.9643	-1.233	0.73129	75.593	0.98096	75.593	0		0	0	0	0.21747	2
3860	109	1632	1713	10595				DIPIIIFR	8	0	1	Unmodified	_DIPIIIFR_					0	0	0	O43175	O43175	O43175	PGDH3;PHGDH	D-3-phosphoglycerate dehydrogenase	>sp|O43175|SERA_HUMAN D-3-phosphoglycerate dehydrogenase OS=Homo sapiens GN=PHGDH PE=1 SV=4		ISO-MSMS	0	013011_G1S_5	2	0.93754	0.74639	493.805	985.596	NaN	NaN	0.92649	NaN	75.035	0.57773	75.035	0		0	0	0	0.48991	1
3861	109	1632	1713	10596;10597				DIPIIIFR	8	0	1	Unmodified	_DIPIIIFR_					0	0	0	O43175	O43175	O43175	PGDH3;PHGDH	D-3-phosphoglycerate dehydrogenase	>sp|O43175|SERA_HUMAN D-3-phosphoglycerate dehydrogenase OS=Homo sapiens GN=PHGDH PE=1 SV=4		ISO-MSMS	0	013011_G1S_6	2	0.90266	0.77894	493.805	985.596	NaN	NaN	-1.0161	NaN	75.425	1.4726	75.425	0		0	0	0	0.40054	2
3862	109	1632	1713	10598				DIPIIIFR	8	0	1	Unmodified	_DIPIIIFR_					0	0	0	O43175	O43175	O43175	PGDH3;PHGDH	D-3-phosphoglycerate dehydrogenase	>sp|O43175|SERA_HUMAN D-3-phosphoglycerate dehydrogenase OS=Homo sapiens GN=PHGDH PE=1 SV=4		ISO-MSMS	2	013011_G1S_6	2	1.0499	0.96846	493.805	985.596	NaN	NaN	-1.1596	NaN	75.45	0.86858	75.45	0		0	0	0	0.50182	1
3863	109	1632	1713	10599				DIPIIIFR	8	0	1	Unmodified	_DIPIIIFR_					0	0	0	O43175	O43175	O43175	PGDH3;PHGDH	D-3-phosphoglycerate dehydrogenase	>sp|O43175|SERA_HUMAN D-3-phosphoglycerate dehydrogenase OS=Homo sapiens GN=PHGDH PE=1 SV=4		MULTI-MSMS		020510_G1S_7	2	0.97168	0.78722	493.805	985.596	60842.2	-0.72845	-0.43795	-1.1664	80.923	0.662	80.923	-7.6294e-06		0	0	0	0.11265	1
3864	109	1632	1713	10600;10601;10602				DIPIIIFR	8	0	1	Unmodified	_DIPIIIFR_					0	0	0	O43175	O43175	O43175	PGDH3;PHGDH	D-3-phosphoglycerate dehydrogenase	>sp|O43175|SERA_HUMAN D-3-phosphoglycerate dehydrogenase OS=Homo sapiens GN=PHGDH PE=1 SV=4		MULTI-MSMS		020510_G1S_8	2	1.0493	0.80418	493.805	985.596	59958.3	0.095054	-0.67271	-0.57765	81.659	1.1771	81.659	0		0	0	0	0.010418	3
3865	109	1632	1713	10603;10604				DIPIIIFR	8	0	1	Unmodified	_DIPIIIFR_					0	0	0	O43175	O43175	O43175	PGDH3;PHGDH	D-3-phosphoglycerate dehydrogenase	>sp|O43175|SERA_HUMAN D-3-phosphoglycerate dehydrogenase OS=Homo sapiens GN=PHGDH PE=1 SV=4		MULTI-MSMS		020510_G1S_10	2	1.0944	0.88728	493.805	985.596	61700.8	-0.98616	0.017021	-0.96914	81.194	0.8532	81.194	0		0	0	0	0.08041	2
3866	109	1632	1713	10605;10606				DIPIIIFR	8	0	1	Unmodified	_DIPIIIFR_					0	0	0	O43175	O43175	O43175	PGDH3;PHGDH	D-3-phosphoglycerate dehydrogenase	>sp|O43175|SERA_HUMAN D-3-phosphoglycerate dehydrogenase OS=Homo sapiens GN=PHGDH PE=1 SV=4		MULTI-MSMS		020510_G1S_12	2	1.0236	0.87584	493.805	985.596	59342.3	0.9052	2.3191	3.2243	82.529	1.0616	82.529	0		0	0	0	0.017811	2
3867	109	1632	1713	10607;10608;10609;10610;10611				DIPIIIFR	8	0	1	Unmodified	_DIPIIIFR_					0	0	0	O43175	O43175	O43175	PGDH3;PHGDH	D-3-phosphoglycerate dehydrogenase	>sp|O43175|SERA_HUMAN D-3-phosphoglycerate dehydrogenase OS=Homo sapiens GN=PHGDH PE=1 SV=4		MULTI-MSMS		020510_G1S_13	2	1.069	0.85627	493.805	985.596	59081.6	1.3883	-0.17921	1.2091	83.68	2.3207	83.68	0		0	0	0	4.646e-06	5
3868	109	1632	1713	10612;10613;10614;10615;10616				DIPIIIFR	8	0	1	Unmodified	_DIPIIIFR_					0	0	0	O43175	O43175	O43175	PGDH3;PHGDH	D-3-phosphoglycerate dehydrogenase	>sp|O43175|SERA_HUMAN D-3-phosphoglycerate dehydrogenase OS=Homo sapiens GN=PHGDH PE=1 SV=4		MULTI-MSMS		020510_G1S_14	2	1.0552	0.84546	493.805	985.596	59539	-0.67831	0.17606	-0.50225	78.606	1.8146	78.606	0		0	0	0	1.4496e-06	5
3869	109	1632	1713	10617				DIPIIIFR	8	0	1	Unmodified	_DIPIIIFR_					0	0	0	O43175	O43175	O43175	PGDH3;PHGDH	D-3-phosphoglycerate dehydrogenase	>sp|O43175|SERA_HUMAN D-3-phosphoglycerate dehydrogenase OS=Homo sapiens GN=PHGDH PE=1 SV=4		MULTI-MSMS		020510_G1S_15	2	1.059	0.81787	493.805	985.596	59391	-0.2729	-0.57765	-0.85054	80.07	1.0317	80.07	0		0	0	0	0.021792	1
3870	109	1632	1713	10618				DIPIIIFR	8	0	1	Unmodified	_DIPIIIFR_					0	0	0	O43175	O43175	O43175	PGDH3;PHGDH	D-3-phosphoglycerate dehydrogenase	>sp|O43175|SERA_HUMAN D-3-phosphoglycerate dehydrogenase OS=Homo sapiens GN=PHGDH PE=1 SV=4		MULTI-MSMS		020510_G1S_16	2	0.95544	0.7019	493.805	985.596	60460.5	-0.49151	-0.71366	-1.2052	80.388	0.53611	80.388	0		0	0	0	0.27035	1
3871	109	1632	1713	10619				DIPIIIFR	8	0	1	Unmodified	_DIPIIIFR_					0	0	0	O43175	O43175	O43175	PGDH3;PHGDH	D-3-phosphoglycerate dehydrogenase	>sp|O43175|SERA_HUMAN D-3-phosphoglycerate dehydrogenase OS=Homo sapiens GN=PHGDH PE=1 SV=4		MULTI-MSMS		020510_G1S_18	2	0.98245	0.7925	493.805	985.596	59311.9	1.1054	0.060667	1.1661	81.608	0.77071	81.608	-7.6294e-06		0	0	0	0.017729	1
3872	109	1632	1713	10620				DIPIIIFR	8	0	1	Unmodified	_DIPIIIFR_					0	0	0	O43175	O43175	O43175	PGDH3;PHGDH	D-3-phosphoglycerate dehydrogenase	>sp|O43175|SERA_HUMAN D-3-phosphoglycerate dehydrogenase OS=Homo sapiens GN=PHGDH PE=1 SV=4		MULTI-MSMS		020510_G1S_19	2	0.9314	0.65669	493.805	985.596	58981.5	-1.6991	1.0869	-0.61219	82.7	0.46785	82.7	0		0	0	0	0.2722	1
3873	109	1632	1713	10621;10622;10623;10624				DIPIIIFR	8	0	1	Unmodified	_DIPIIIFR_					0	0	0	O43175	O43175	O43175	PGDH3;PHGDH	D-3-phosphoglycerate dehydrogenase	>sp|O43175|SERA_HUMAN D-3-phosphoglycerate dehydrogenase OS=Homo sapiens GN=PHGDH PE=1 SV=4		MULTI-MSMS		020510_G1S_25	2	1.115	0.75486	493.805	985.596	29679.7	2.8796	0.37027	3.2498	44.707	0.43667	44.707	0		0	0	0	0.16026	4
4328	109	1853	1947	11741				EASKQADVNIVNAK	14	2	0	Unmodified	_EASKQADVNIVNAK_					0	0	0	O43175	O43175	O43175	PGDH3;PHGDH	D-3-phosphoglycerate dehydrogenase	>sp|O43175|SERA_HUMAN D-3-phosphoglycerate dehydrogenase OS=Homo sapiens GN=PHGDH PE=1 SV=4		MULTI-MSMS		020510_G1S_13	3	0.85626	0.86456	496.267	1485.78	58687.8	-1.0319	-0.11712	-1.149	28.37	1.1221	28.37	1.9073e-06		0	0	0	0.24849	1
4329	109	1853	1947	11742;11743;11744				EASKQADVNIVNAK	14	2	0	Unmodified	_EASKQADVNIVNAK_					0	0	0	O43175	O43175	O43175	PGDH3;PHGDH	D-3-phosphoglycerate dehydrogenase	>sp|O43175|SERA_HUMAN D-3-phosphoglycerate dehydrogenase OS=Homo sapiens GN=PHGDH PE=1 SV=4		MULTI-MSMS		020510_G1S_14	3	0.89821	0.8987	496.267	1485.78	59138.5	-0.80798	0.15009	-0.6579	29.025	0.76777	29.025	0		0	0	0	8.7515e-10	3
4330	109	1853	1947	11745;11746;11747				EASKQADVNIVNAK	14	2	0	Unmodified	_EASKQADVNIVNAK_					0	0	0	O43175	O43175	O43175	PGDH3;PHGDH	D-3-phosphoglycerate dehydrogenase	>sp|O43175|SERA_HUMAN D-3-phosphoglycerate dehydrogenase OS=Homo sapiens GN=PHGDH PE=1 SV=4		MULTI-MSMS		020510_G1S_14	2	0.72601	0.91461	743.897	1485.78	48338.1	-1.0704	0.10584	-0.96454	29.025	0.5194	29.025	-1.9073e-06		0	0	0	1.3362e-57	3
5845	109	2543	2671	15618			66	FMGTEINGKTIGIIGIGR	18	1	1	Oxidation (M)	_FM(ox)GTEINGKTIGIIGIGR_		FM(1)GTEINGKTIGIIGIGR		FM(56.96)GTEINGKTIGIIGIGR	0	0	1	O43175	O43175	O43175	PGDH3;PHGDH	D-3-phosphoglycerate dehydrogenase	>sp|O43175|SERA_HUMAN D-3-phosphoglycerate dehydrogenase OS=Homo sapiens GN=PHGDH PE=1 SV=4		MULTI-MSMS		020510_G1S_14	3	0.69062	0.73058	631.68	1892.02	53457.1	-0.88871	-0.37981	-1.2685	65.241	0.42616	65.241	0		0	0	0	0.015671	1
6749	109	2921	3069	18038;18039				GGIVDEGAIIR	11	0	1	Unmodified	_GGIVDEGAIIR_					0	0	0	O43175	O43175	O43175	PGDH3;PHGDH	D-3-phosphoglycerate dehydrogenase	>sp|O43175|SERA_HUMAN D-3-phosphoglycerate dehydrogenase OS=Homo sapiens GN=PHGDH PE=1 SV=4		MULTI-MSMS		013011_G1S_2	2	1.0078	0.71689	550.309	1098.6	53553.8	-2.1136	-0.0091967	-2.1228	49.826	1.6551	49.826	-3.8147e-06		0	0	0	0.038665	2
6750	109	2921	3069	18040;18041				GGIVDEGAIIR	11	0	1	Unmodified	_GGIVDEGAIIR_					0	0	0	O43175	O43175	O43175	PGDH3;PHGDH	D-3-phosphoglycerate dehydrogenase	>sp|O43175|SERA_HUMAN D-3-phosphoglycerate dehydrogenase OS=Homo sapiens GN=PHGDH PE=1 SV=4		ISO-MSMS	0	013011_G1S_3	2	0.77362	0.69162	550.309	1098.6	NaN	NaN	0.27054	NaN	50.067	1.2761	50.067	0		0	0	0	0.13667	2
6751	109	2921	3069	18042;18043;18044				GGIVDEGAIIR	11	0	1	Unmodified	_GGIVDEGAIIR_					0	0	0	O43175	O43175	O43175	PGDH3;PHGDH	D-3-phosphoglycerate dehydrogenase	>sp|O43175|SERA_HUMAN D-3-phosphoglycerate dehydrogenase OS=Homo sapiens GN=PHGDH PE=1 SV=4		MULTI-MSMS		020510_G1S_8	2	1.0484	0.63138	550.309	1098.6	55699.5	-1.6286	0.32441	-1.3042	50.605	0.92002	50.605	-3.8147e-06		0	0	0	1.9999e-11	3
6752	109	2921	3069	18045;18046;18047;18048				GGIVDEGAIIR	11	0	1	Unmodified	_GGIVDEGAIIR_					0	0	0	O43175	O43175	O43175	PGDH3;PHGDH	D-3-phosphoglycerate dehydrogenase	>sp|O43175|SERA_HUMAN D-3-phosphoglycerate dehydrogenase OS=Homo sapiens GN=PHGDH PE=1 SV=4		MULTI-MSMS		020510_G1S_10	2	0.9257	0.71543	550.309	1098.6	54939.2	-2.0708	0.51268	-1.5581	51.278	1.1887	51.278	0		0	0	0	3.1141e-08	4
6753	109	2921	3069	18049;18050;18051				GGIVDEGAIIR	11	0	1	Unmodified	_GGIVDEGAIIR_					0	0	0	O43175	O43175	O43175	PGDH3;PHGDH	D-3-phosphoglycerate dehydrogenase	>sp|O43175|SERA_HUMAN D-3-phosphoglycerate dehydrogenase OS=Homo sapiens GN=PHGDH PE=1 SV=4		MULTI-MSMS		020510_G1S_13	2	1.052	0.83693	550.309	1098.6	56031.6	-0.71922	-0.11641	-0.83563	52.528	1.5769	52.528	0		0	0	0	1.216e-14	3
6754	109	2921	3069	18052;18053;18054;18055				GGIVDEGAIIR	11	0	1	Unmodified	_GGIVDEGAIIR_					0	0	0	O43175	O43175	O43175	PGDH3;PHGDH	D-3-phosphoglycerate dehydrogenase	>sp|O43175|SERA_HUMAN D-3-phosphoglycerate dehydrogenase OS=Homo sapiens GN=PHGDH PE=1 SV=4		MULTI-MSMS		020510_G1S_14	2	1.0343	0.84354	550.309	1098.6	55864.8	-1.6679	0.11679	-1.5511	50.97	1.3179	50.97	0		0	0	0	1.6498e-14	4
6755	109	2921	3069	18056;18057;18058				GGIVDEGAIIR	11	0	1	Unmodified	_GGIVDEGAIIR_					0	0	0	O43175	O43175	O43175	PGDH3;PHGDH	D-3-phosphoglycerate dehydrogenase	>sp|O43175|SERA_HUMAN D-3-phosphoglycerate dehydrogenase OS=Homo sapiens GN=PHGDH PE=1 SV=4		MULTI-MSMS		020510_G1S_15	2	1.1173	0.99587	550.309	1098.6	54470.9	-2.313	0.25504	-2.058	50.045	0.72813	50.045	0		0	0	0	1.9261e-14	3
6756	109	2921	3069	18059;18060;18061;18062				GGIVDEGAIIR	11	0	1	Unmodified	_GGIVDEGAIIR_					0	0	0	O43175	O43175	O43175	PGDH3;PHGDH	D-3-phosphoglycerate dehydrogenase	>sp|O43175|SERA_HUMAN D-3-phosphoglycerate dehydrogenase OS=Homo sapiens GN=PHGDH PE=1 SV=4		MULTI-MSMS		020510_G1S_19	2	0.82374	0.57623	550.309	1098.6	57422.1	-2.5758	0.51128	-2.0645	53.833	1.0564	53.834	3.8147e-06		0	0	0	0.0030497	4
6757	109	2921	3069	18063;18064				GGIVDEGAIIR	11	0	1	Unmodified	_GGIVDEGAIIR_					0	0	0	O43175	O43175	O43175	PGDH3;PHGDH	D-3-phosphoglycerate dehydrogenase	>sp|O43175|SERA_HUMAN D-3-phosphoglycerate dehydrogenase OS=Homo sapiens GN=PHGDH PE=1 SV=4		ISO-MSMS	0	020510_G1S_20	2	0.73701	0.52582	550.309	1098.6	NaN	NaN	-0.21977	NaN	53.75	0.35876	53.75	0		0	0	0	0.030669	2
6758	109	2921	3069	18065;18066				GGIVDEGAIIR	11	0	1	Unmodified	_GGIVDEGAIIR_					0	0	0	O43175	O43175	O43175	PGDH3;PHGDH	D-3-phosphoglycerate dehydrogenase	>sp|O43175|SERA_HUMAN D-3-phosphoglycerate dehydrogenase OS=Homo sapiens GN=PHGDH PE=1 SV=4		MULTI-MSMS		020510_G1S_21	2	1.092	0.85896	550.309	1098.6	55133	-1.6036	-0.0024586	-1.6061	54.399	0.92305	54.399	0		0	0	0	0.00043353	2
7763	109	3329	3498	20793				GTIQVITQGTSIK	13	1	0	Unmodified	_GTIQVITQGTSIK_					0	0	0	O43175	O43175	O43175	PGDH3;PHGDH	D-3-phosphoglycerate dehydrogenase	>sp|O43175|SERA_HUMAN D-3-phosphoglycerate dehydrogenase OS=Homo sapiens GN=PHGDH PE=1 SV=4		MULTI-SECPEP		013011_G1S_1	2	0.89001	0.73545	673.388	1344.76	49900.4	-2.9929	-0.3736	-3.3665	45.551	1.5286	45.551	0		0	0	0	3.2217e-06	1
7764	109	3329	3498	20794;20795				GTIQVITQGTSIK	13	1	0	Unmodified	_GTIQVITQGTSIK_					0	0	0	O43175	O43175	O43175	PGDH3;PHGDH	D-3-phosphoglycerate dehydrogenase	>sp|O43175|SERA_HUMAN D-3-phosphoglycerate dehydrogenase OS=Homo sapiens GN=PHGDH PE=1 SV=4		ISO-MSMS	0	020510_G1S_8	2	0.89024	0.99072	673.388	1344.76	NaN	NaN	-0.57042	NaN	46.325	0.9803	46.325	0		0	0	0	4.3882e-11	2
7765	109	3329	3498	20796;20797;20798				GTIQVITQGTSIK	13	1	0	Unmodified	_GTIQVITQGTSIK_					0	0	0	O43175	O43175	O43175	PGDH3;PHGDH	D-3-phosphoglycerate dehydrogenase	>sp|O43175|SERA_HUMAN D-3-phosphoglycerate dehydrogenase OS=Homo sapiens GN=PHGDH PE=1 SV=4		MULTI-MSMS		020510_G1S_10	2	0.855	0.79956	673.388	1344.76	50151.3	-2.0666	-0.041069	-2.1077	47.448	0.5336	47.448	0		0	0	0	3.11e-26	3
7766	109	3329	3498	20799;20800;20801;20802				GTIQVITQGTSIK	13	1	0	Unmodified	_GTIQVITQGTSIK_					0	0	0	O43175	O43175	O43175	PGDH3;PHGDH	D-3-phosphoglycerate dehydrogenase	>sp|O43175|SERA_HUMAN D-3-phosphoglycerate dehydrogenase OS=Homo sapiens GN=PHGDH PE=1 SV=4		MULTI-MSMS		020510_G1S_11	2	0.78554	0.875	673.388	1344.76	48488.1	-2.729	0.28918	-2.4399	48.38	0.54655	48.38	0		0	0	0	1.1947e-18	4
7767	109	3329	3498	20803;20804				GTIQVITQGTSIK	13	1	0	Unmodified	_GTIQVITQGTSIK_					0	0	0	O43175	O43175	O43175	PGDH3;PHGDH	D-3-phosphoglycerate dehydrogenase	>sp|O43175|SERA_HUMAN D-3-phosphoglycerate dehydrogenase OS=Homo sapiens GN=PHGDH PE=1 SV=4		ISO-MSMS	1	020510_G1S_12	2	0.97369	1.5074	673.388	1344.76	NaN	NaN	0.99291	NaN	47.809	0.69359	47.809	0		0	0	0	3.7173e-34	2
7768	109	3329	3498	20805				GTIQVITQGTSIK	13	1	0	Unmodified	_GTIQVITQGTSIK_					0	0	0	O43175	O43175	O43175	PGDH3;PHGDH	D-3-phosphoglycerate dehydrogenase	>sp|O43175|SERA_HUMAN D-3-phosphoglycerate dehydrogenase OS=Homo sapiens GN=PHGDH PE=1 SV=4		ISO-MSMS	0	020510_G1S_12	2	0.93653	1.0308	673.388	1344.76	NaN	NaN	1.1537	NaN	47.819	0.65538	47.819	0		0	0	0	7.7774e-42	1
7769	109	3329	3498	20806;20807;20808;20809;20810;20811				GTIQVITQGTSIK	13	1	0	Unmodified	_GTIQVITQGTSIK_					0	0	0	O43175	O43175	O43175	PGDH3;PHGDH	D-3-phosphoglycerate dehydrogenase	>sp|O43175|SERA_HUMAN D-3-phosphoglycerate dehydrogenase OS=Homo sapiens GN=PHGDH PE=1 SV=4		MULTI-MSMS		020510_G1S_13	2	0.99267	0.84479	673.388	1344.76	50371.4	-1.4582	-0.042456	-1.5007	49.063	1.1337	49.063	0		0	0	0	9.1495e-53	6
7770	109	3329	3498	20812;20813;20814;20815;20816;20817				GTIQVITQGTSIK	13	1	0	Unmodified	_GTIQVITQGTSIK_					0	0	0	O43175	O43175	O43175	PGDH3;PHGDH	D-3-phosphoglycerate dehydrogenase	>sp|O43175|SERA_HUMAN D-3-phosphoglycerate dehydrogenase OS=Homo sapiens GN=PHGDH PE=1 SV=4		MULTI-MSMS		020510_G1S_14	2	0.96276	0.89439	673.388	1344.76	50190.5	-1.7491	0.33839	-1.4107	47.516	1.0492	47.516	0		0	0	0	1.8464e-37	6
7771	109	3329	3498	20818;20819				GTIQVITQGTSIK	13	1	0	Unmodified	_GTIQVITQGTSIK_					0	0	0	O43175	O43175	O43175	PGDH3;PHGDH	D-3-phosphoglycerate dehydrogenase	>sp|O43175|SERA_HUMAN D-3-phosphoglycerate dehydrogenase OS=Homo sapiens GN=PHGDH PE=1 SV=4		ISO-MSMS	1	020510_G1S_15	2	1.054	1.2739	673.388	1344.76	NaN	NaN	0.24811	NaN	46.332	0.56397	46.332	0		0	0	0	1.1972e-20	2
7772	109	3329	3498	20820				GTIQVITQGTSIK	13	1	0	Unmodified	_GTIQVITQGTSIK_					0	0	0	O43175	O43175	O43175	PGDH3;PHGDH	D-3-phosphoglycerate dehydrogenase	>sp|O43175|SERA_HUMAN D-3-phosphoglycerate dehydrogenase OS=Homo sapiens GN=PHGDH PE=1 SV=4		ISO-MSMS	0	020510_G1S_15	2	0.97066	0.96003	673.388	1344.76	NaN	NaN	0.035761	NaN	46.345	0.56328	46.345	0		0	0	0	2.7119e-15	1
7773	109	3329	3498	20821				GTIQVITQGTSIK	13	1	0	Unmodified	_GTIQVITQGTSIK_					0	0	0	O43175	O43175	O43175	PGDH3;PHGDH	D-3-phosphoglycerate dehydrogenase	>sp|O43175|SERA_HUMAN D-3-phosphoglycerate dehydrogenase OS=Homo sapiens GN=PHGDH PE=1 SV=4		MULTI-SECPEP		020510_G1S_21	2	0.96504	0.93639	673.388	1344.76	50362.2	-1.3693	0.60786	-0.7614	50.668	0.68233	50.668	3.8147e-06		0	0	0	0.13573	1
7774	109	3330	3499	20822;20823;20824;20825		83		GTIQVITQGTSIKNAGNCISPAVIVGIIK	29	2	0	Carbamidomethyl (C)	_GTIQVITQGTSIKNAGNC(ca)ISPAVIVGIIK_	GTIQVITQGTSIKNAGNC(1)ISPAVIVGIIK		GTIQVITQGTSIKNAGNC(115.87)ISPAVIVGIIK		0	1	0	O43175	O43175	O43175	PGDH3;PHGDH	D-3-phosphoglycerate dehydrogenase	>sp|O43175|SERA_HUMAN D-3-phosphoglycerate dehydrogenase OS=Homo sapiens GN=PHGDH PE=1 SV=4		MULTI-MSMS		020510_G1S_14	3	0.96502	0.9116	984.89	2951.65	42789.2	-1.0374	0.74999	-0.28746	82.015	0.63655	82.015	0		0	0	0	7.75e-13	4
7775	109	3331	3500	20826;20827;20828		83		GTIQVITQGTSIKNAGNCISPAVIVGIIKEASK	33	3	0	Carbamidomethyl (C)	_GTIQVITQGTSIKNAGNC(ca)ISPAVIVGIIKEASK_	GTIQVITQGTSIKNAGNC(1)ISPAVIVGIIKEASK		GTIQVITQGTSIKNAGNC(80.36)ISPAVIVGIIKEASK		0	1	0	O43175	O43175	O43175	PGDH3;PHGDH	D-3-phosphoglycerate dehydrogenase	>sp|O43175|SERA_HUMAN D-3-phosphoglycerate dehydrogenase OS=Homo sapiens GN=PHGDH PE=1 SV=4		MULTI-MSMS		020510_G1S_14	4	0.93443	0.82281	842.721	3366.85	45528.8	-0.59138	1.1124	0.52102	83.643	0.52811	83.643	7.6294e-06		0	0	0	1.2688e-09	3
10261	109	4313	4530	27514			67;68	IGREVATRMQSFGMK	15	1	2	2 Oxidation (M)	_IGREVATRM(ox)QSFGM(ox)K_		IGREVATRM(1)QSFGM(1)K		IGREVATRM(44.43)QSFGM(44.43)K	0	0	2	O43175	O43175	O43175	PGDH3;PHGDH	D-3-phosphoglycerate dehydrogenase	>sp|O43175|SERA_HUMAN D-3-phosphoglycerate dehydrogenase OS=Homo sapiens GN=PHGDH PE=1 SV=4		MULTI-MSMS		020510_G1S_14	3	0.87995	0.81189	581.627	1741.86	53856.8	-1.0652	-0.7121	-1.7773	26.308	0.93772	26.308	0		0	0	0	0.10098	1
11297	109	4721	4955	30452;30453;30454;30455;30456				IIQDGGIQVVEK	12	1	0	Unmodified	_IIQDGGIQVVEK_					0	0	0	O43175	O43175	O43175	PGDH3;PHGDH	D-3-phosphoglycerate dehydrogenase	>sp|O43175|SERA_HUMAN D-3-phosphoglycerate dehydrogenase OS=Homo sapiens GN=PHGDH PE=1 SV=4		MULTI-MSMS		020510_G1S_12	2	0.95707	0.87858	649.869	1297.72	51883.3	-2.016	1.2708	-0.74517	44.754	0.8902	44.754	0		0	0	0	1.2318e-27	5
11298	109	4721	4955	30457;30458;30459;30460;30461;30462				IIQDGGIQVVEK	12	1	0	Unmodified	_IIQDGGIQVVEK_					0	0	0	O43175	O43175	O43175	PGDH3;PHGDH	D-3-phosphoglycerate dehydrogenase	>sp|O43175|SERA_HUMAN D-3-phosphoglycerate dehydrogenase OS=Homo sapiens GN=PHGDH PE=1 SV=4		MULTI-MSMS		020510_G1S_13	2	0.88085	0.91554	649.869	1297.72	51158.5	-1.087	1.3233	0.23631	46.037	1.0839	46.037	0		0	0	0	2.3447e-27	6
11299	109	4721	4955	30463;30464;30465;30466;30467;30468				IIQDGGIQVVEK	12	1	0	Unmodified	_IIQDGGIQVVEK_					0	0	0	O43175	O43175	O43175	PGDH3;PHGDH	D-3-phosphoglycerate dehydrogenase	>sp|O43175|SERA_HUMAN D-3-phosphoglycerate dehydrogenase OS=Homo sapiens GN=PHGDH PE=1 SV=4		MULTI-MSMS		020510_G1S_14	2	0.88876	0.83046	649.869	1297.72	51580.6	-2.2882	-0.0098935	-2.2981	44.865	0.84076	44.865	0		0	0	0	1.9743e-27	6
11300	109	4721	4955	30469				IIQDGGIQVVEK	12	1	0	Unmodified	_IIQDGGIQVVEK_					0	0	0	O43175	O43175	O43175	PGDH3;PHGDH	D-3-phosphoglycerate dehydrogenase	>sp|O43175|SERA_HUMAN D-3-phosphoglycerate dehydrogenase OS=Homo sapiens GN=PHGDH PE=1 SV=4		MULTI-MSMS		020510_G1S_15	2	0.85724	0.81661	649.869	1297.72	49710	-2.6743	0.28776	-2.3865	43.739	0.86125	43.739	-3.8147e-06		0	0	0	0.0001991	1
11301	109	4722	4956	30470;30471				IIQDGGIQVVEKQNISK	17	2	0	Unmodified	_IIQDGGIQVVEKQNISK_					0	0	0	O43175	O43175	O43175	PGDH3;PHGDH	D-3-phosphoglycerate dehydrogenase	>sp|O43175|SERA_HUMAN D-3-phosphoglycerate dehydrogenase OS=Homo sapiens GN=PHGDH PE=1 SV=4		MULTI-MSMS		020510_G1S_14	3	0.87375	0.84922	623.686	1868.04	52770.2	-1.8324	0.32108	-1.5113	47.464	0.70237	47.464	0		0	0	0	0.0028605	2
11302	109	4722	4956	30472				IIQDGGIQVVEKQNISK	17	2	0	Unmodified	_IIQDGGIQVVEKQNISK_					0	0	0	O43175	O43175	O43175	PGDH3;PHGDH	D-3-phosphoglycerate dehydrogenase	>sp|O43175|SERA_HUMAN D-3-phosphoglycerate dehydrogenase OS=Homo sapiens GN=PHGDH PE=1 SV=4		MULTI-MSMS		020510_G1S_14	2	0.49105	0.55171	935.026	1868.04	43198.4	-2.0241	0.24031	-1.7838	47.496	0.46345	47.496	0		0	0	0	0.00022285	1
14849	109	6179	6496	39778				KIIQDGGIQVVEK	13	2	0	Unmodified	_KIIQDGGIQVVEK_					0	0	0	O43175	O43175	O43175	PGDH3;PHGDH	D-3-phosphoglycerate dehydrogenase	>sp|O43175|SERA_HUMAN D-3-phosphoglycerate dehydrogenase OS=Homo sapiens GN=PHGDH PE=1 SV=4		ISO-MSMS	1	020510_G1S_14	2	0.77168	0.79509	713.917	1425.82	NaN	NaN	-0.28156	NaN	41.415	0.29958	41.415	-3.8147e-06		0	0	0	0.0015013	1
14982	109	6243	6563	40146;40147				KKFMGTEINGK	11	3	0	Unmodified	_KKFMGTEINGK_					0	0	0	O43175	O43175	O43175	PGDH3;PHGDH	D-3-phosphoglycerate dehydrogenase	>sp|O43175|SERA_HUMAN D-3-phosphoglycerate dehydrogenase OS=Homo sapiens GN=PHGDH PE=1 SV=4		MULTI-MSMS		020510_G1S_14	3	0.44286	0.66768	418.229	1251.66	63609.3	-0.63869	0.51964	-0.11905	26.96	2.0686	26.96	0		0	0	0	0.23412	2
15248	109	6384	6710	40821;40822;40823		84;85		KVIISDSIDPCCRK	14	2	1	2 Carbamidomethyl (C)	_KVIISDSIDPC(ca)C(ca)RK_	KVIISDSIDPC(1)C(1)RK		KVIISDSIDPC(92.19)C(92.19)RK		0	2	0	O43175	O43175	O43175	PGDH3;PHGDH	D-3-phosphoglycerate dehydrogenase	>sp|O43175|SERA_HUMAN D-3-phosphoglycerate dehydrogenase OS=Homo sapiens GN=PHGDH PE=1 SV=4		MULTI-MSMS		020510_G1S_14	3	0.9456	0.8725	564.292	1689.85	53791	-2.2136	0.0087718	-2.2049	39.655	0.744	39.655	0		0	0	0	0.00016016	3
16076	109	6723	7161	43048;43049;43050;43051;43052;43053		83		NAGNCISPAVIVGIIK	16	1	0	Carbamidomethyl (C)	_NAGNC(ca)ISPAVIVGIIK_	NAGNC(1)ISPAVIVGIIK		NAGNC(198.85)ISPAVIVGIIK		0	1	0	O43175	O43175	O43175	PGDH3;PHGDH	D-3-phosphoglycerate dehydrogenase	>sp|O43175|SERA_HUMAN D-3-phosphoglycerate dehydrogenase OS=Homo sapiens GN=PHGDH PE=1 SV=4		MULTI-MSMS		020510_G1S_8	2	0.94963	0.8098	813.456	1624.9	46599.4	-0.28099	-0.25987	-0.54086	81.595	1.011	81.595	-7.6294e-06		0	0	0	4.9026e-33	6
16077	109	6723	7161	43054;43055;43056;43057		83		NAGNCISPAVIVGIIK	16	1	0	Carbamidomethyl (C)	_NAGNC(ca)ISPAVIVGIIK_	NAGNC(1)ISPAVIVGIIK		NAGNC(169.04)ISPAVIVGIIK		0	1	0	O43175	O43175	O43175	PGDH3;PHGDH	D-3-phosphoglycerate dehydrogenase	>sp|O43175|SERA_HUMAN D-3-phosphoglycerate dehydrogenase OS=Homo sapiens GN=PHGDH PE=1 SV=4		MULTI-MSMS		020510_G1S_12	2	0.908	0.83163	813.456	1624.9	46291.9	0.62612	1.7315	2.3576	82.519	0.92704	82.519	0		0	0	0	5.7646e-23	4
16078	109	6723	7161	43058;43059;43060		83		NAGNCISPAVIVGIIK	16	1	0	Carbamidomethyl (C)	_NAGNC(ca)ISPAVIVGIIK_	NAGNC(1)ISPAVIVGIIK		NAGNC(216.54)ISPAVIVGIIK		0	1	0	O43175	O43175	O43175	PGDH3;PHGDH	D-3-phosphoglycerate dehydrogenase	>sp|O43175|SERA_HUMAN D-3-phosphoglycerate dehydrogenase OS=Homo sapiens GN=PHGDH PE=1 SV=4		MULTI-MSMS		020510_G1S_13	2	0.94198	0.84663	813.456	1624.9	46366.9	0.68181	0.31814	0.99995	83.664	1.1339	83.664	0		0	0	0	3.2188e-46	3
16079	109	6723	7161	43061		83		NAGNCISPAVIVGIIK	16	1	0	Carbamidomethyl (C)	_NAGNC(ca)ISPAVIVGIIK_	NAGNC(1)ISPAVIVGIIK		NAGNC(77.78)ISPAVIVGIIK		0	1	0	O43175	O43175	O43175	PGDH3;PHGDH	D-3-phosphoglycerate dehydrogenase	>sp|O43175|SERA_HUMAN D-3-phosphoglycerate dehydrogenase OS=Homo sapiens GN=PHGDH PE=1 SV=4		MULTI-MSMS		020510_G1S_13	3	0.72876	0.70888	542.64	1624.9	56688.7	1.1631	-0.41643	0.7467	83.654	0.72435	83.654	0		0	0	0	0.0018522	1
16080	109	6723	7161	43062;43063		83		NAGNCISPAVIVGIIK	16	1	0	Carbamidomethyl (C)	_NAGNC(ca)ISPAVIVGIIK_	NAGNC(1)ISPAVIVGIIK		NAGNC(139.66)ISPAVIVGIIK		0	1	0	O43175	O43175	O43175	PGDH3;PHGDH	D-3-phosphoglycerate dehydrogenase	>sp|O43175|SERA_HUMAN D-3-phosphoglycerate dehydrogenase OS=Homo sapiens GN=PHGDH PE=1 SV=4		MULTI-MSMS		020510_G1S_14	2	0.84862	0.82409	813.456	1624.9	46926.2	-1.0024	0.54853	-0.45389	78.851	0.8591	78.851	-7.6294e-06		0	0	0	1.9618e-15	2
16081	109	6723	7161	43064;43065;43066;43067		83		NAGNCISPAVIVGIIK	16	1	0	Carbamidomethyl (C)	_NAGNC(ca)ISPAVIVGIIK_	NAGNC(1)ISPAVIVGIIK		NAGNC(159.18)ISPAVIVGIIK		0	1	0	O43175	O43175	O43175	PGDH3;PHGDH	D-3-phosphoglycerate dehydrogenase	>sp|O43175|SERA_HUMAN D-3-phosphoglycerate dehydrogenase OS=Homo sapiens GN=PHGDH PE=1 SV=4		MULTI-MSMS		020510_G1S_15	2	0.98438	0.84886	813.456	1624.9	46043.3	-0.56147	-0.35242	-0.91389	80.033	0.7793	80.033	0		0	0	0	7.5504e-20	4
16082	109	6723	7161	43068		83		NAGNCISPAVIVGIIK	16	1	0	Carbamidomethyl (C)	_NAGNC(ca)ISPAVIVGIIK_	NAGNC(1)ISPAVIVGIIK		NAGNC(152)ISPAVIVGIIK		0	1	0	O43175	O43175	O43175	PGDH3;PHGDH	D-3-phosphoglycerate dehydrogenase	>sp|O43175|SERA_HUMAN D-3-phosphoglycerate dehydrogenase OS=Homo sapiens GN=PHGDH PE=1 SV=4		MULTI-MSMS		020510_G1S_18	2	1.0583	0.8116	813.456	1624.9	45688.2	0.50092	-0.79722	-0.29629	81.738	0.68175	81.738	0		0	0	0	2.9608e-19	1
16083	109	6724	7162	43069;43070;43071;43072;43073		83		NAGNCISPAVIVGIIKEASK	20	2	0	Carbamidomethyl (C)	_NAGNC(ca)ISPAVIVGIIKEASK_	NAGNC(1)ISPAVIVGIIKEASK		NAGNC(113.47)ISPAVIVGIIKEASK		0	1	0	O43175	O43175	O43175	PGDH3;PHGDH	D-3-phosphoglycerate dehydrogenase	>sp|O43175|SERA_HUMAN D-3-phosphoglycerate dehydrogenase OS=Homo sapiens GN=PHGDH PE=1 SV=4		MULTI-MSMS		020510_G1S_14	3	0.93351	0.93704	681.042	2040.1	50372.8	-0.92877	-0.45684	-1.3856	81.676	0.95584	81.676	0		0	0	0	1.3658e-09	5
16084	109	6724	7162	43074		83		NAGNCISPAVIVGIIKEASK	20	2	0	Carbamidomethyl (C)	_NAGNC(ca)ISPAVIVGIIKEASK_	NAGNC(1)ISPAVIVGIIKEASK		NAGNC(31.11)ISPAVIVGIIKEASK		0	1	0	O43175	O43175	O43175	PGDH3;PHGDH	D-3-phosphoglycerate dehydrogenase	>sp|O43175|SERA_HUMAN D-3-phosphoglycerate dehydrogenase OS=Homo sapiens GN=PHGDH PE=1 SV=4		MULTI-MSMS		020510_G1S_18	3	0.28638	0.63495	681.042	2040.1	50381.1	1.6369	-0.20536	1.4315	85.578	0.57726	85.578	7.6294e-06		0	0	0	0.41656	1
16085	109	6725	7163	43075		83		NAGNCISPAVIVGIIKEASKQADVNIVNAK	30	3	0	Carbamidomethyl (C)	_NAGNC(ca)ISPAVIVGIIKEASKQADVNIVNAK_	NAGNC(1)ISPAVIVGIIKEASKQADVNIVNAK		NAGNC(39.47)ISPAVIVGIIKEASKQADVNIVNAK		0	1	0	O43175	O43175	O43175	PGDH3;PHGDH	D-3-phosphoglycerate dehydrogenase	>sp|O43175|SERA_HUMAN D-3-phosphoglycerate dehydrogenase OS=Homo sapiens GN=PHGDH PE=1 SV=4		MULTI-MSMS		020510_G1S_13	4	0.97971	0.91764	774.174	3092.67	47237.3	1.1254	-0.03891	1.0865	92.428	0.4752	92.428	0		0	0	0	0.030886	1
17273	109	7239	7705	46195				QADVNIVNAK	10	1	0	Unmodified	_QADVNIVNAK_					0	0	0	O43175	O43175	O43175	PGDH3;PHGDH	D-3-phosphoglycerate dehydrogenase	>sp|O43175|SERA_HUMAN D-3-phosphoglycerate dehydrogenase OS=Homo sapiens GN=PHGDH PE=1 SV=4		MULTI-MSMS		020510_G1S_11	2	0.88639	0.94113	536.293	1070.57	56456.7	-1.8836	0.051298	-1.8323	30.582	0.94662	30.582	0		0	0	0	0.069351	1
17274	109	7239	7705	46196;46197;46198;46199;46200;46201				QADVNIVNAK	10	1	0	Unmodified	_QADVNIVNAK_					0	0	0	O43175	O43175	O43175	PGDH3;PHGDH	D-3-phosphoglycerate dehydrogenase	>sp|O43175|SERA_HUMAN D-3-phosphoglycerate dehydrogenase OS=Homo sapiens GN=PHGDH PE=1 SV=4		MULTI-MSMS		020510_G1S_13	2	0.99678	0.8985	536.293	1070.57	55815.2	-1.2907	0.27846	-1.0123	30.894	0.76025	30.894	0		0	0	0	0.0039873	6
17275	109	7239	7705	46202;46203;46204;46205;46206				QADVNIVNAK	10	1	0	Unmodified	_QADVNIVNAK_					0	0	0	O43175	O43175	O43175	PGDH3;PHGDH	D-3-phosphoglycerate dehydrogenase	>sp|O43175|SERA_HUMAN D-3-phosphoglycerate dehydrogenase OS=Homo sapiens GN=PHGDH PE=1 SV=4		MULTI-MSMS		020510_G1S_14	2	0.95032	0.85171	536.293	1070.57	56813.9	-0.97433	0.13336	-0.84097	31.557	1.0959	31.557	0		0	0	0	1.5777e-19	5
17420	109	7314	7784	46605				QHVTEAFQFHF	11	0	0	Unmodified	_QHVTEAFQFHF_					0	0	0	O43175	O43175	O43175	PGDH3;PHGDH	D-3-phosphoglycerate dehydrogenase	>sp|O43175|SERA_HUMAN D-3-phosphoglycerate dehydrogenase OS=Homo sapiens GN=PHGDH PE=1 SV=4		ISO-MSMS	-1	020510_G1S_14	2			695.831	1389.65	NaN	NaN	-0.11162	NaN	60.772	0.59353	60.772	-3.8147e-06		0	0	0	0.2126	1
17493	109	7356	7827	46773;46774;46775;46776;46777;46778			69	QIPQATASMK	10	1	0	Oxidation (M)	_QIPQATASM(ox)K_		QIPQATASM(1)K		QIPQATASM(80.75)K	0	0	1	O43175	O43175	O43175	PGDH3;PHGDH	D-3-phosphoglycerate dehydrogenase	>sp|O43175|SERA_HUMAN D-3-phosphoglycerate dehydrogenase OS=Homo sapiens GN=PHGDH PE=1 SV=4		MULTI-MSMS		020510_G1S_14	2	0.87768	0.85086	545.782	1089.55	56481.8	0.10009	0.49569	0.59579	20.358	1.4993	20.358	0		0	0	0	0.022402	6
17494	109	7357	7828	46779;46780;46781;46782			69	QIPQATASMKDGKWER	16	2	1	Oxidation (M)	_QIPQATASM(ox)KDGKWER_		QIPQATASM(1)KDGKWER		QIPQATASM(79.47)KDGKWER	0	0	1	O43175	O43175	O43175	PGDH3;PHGDH	D-3-phosphoglycerate dehydrogenase	>sp|O43175|SERA_HUMAN D-3-phosphoglycerate dehydrogenase OS=Homo sapiens GN=PHGDH PE=1 SV=4		MULTI-MSMS		020510_G1S_14	3	0.85712	0.88214	621.312	1860.92	52297.4	-1.2017	-0.0027397	-1.2044	30.352	0.75092	30.352	1.9073e-06		0	0	0	0.00074288	4
17495	109	7357	7828	46783			69	QIPQATASMKDGKWER	16	2	1	Oxidation (M)	_QIPQATASM(ox)KDGKWER_		QIPQATASM(1)KDGKWER		QIPQATASM(23.84)KDGKWER	0	0	1	O43175	O43175	O43175	PGDH3;PHGDH	D-3-phosphoglycerate dehydrogenase	>sp|O43175|SERA_HUMAN D-3-phosphoglycerate dehydrogenase OS=Homo sapiens GN=PHGDH PE=1 SV=4		MULTI-MSMS		020510_G1S_14	4	0.91283	0.79193	466.236	1860.92	60444.4	-0.60664	-0.2691	-0.87574	30.349	0.87233	30.349	1.9073e-06		0	0	0	0.57849	1
17496	109	7357	7829	46784				QIPQATASMKDGKWER	16	2	1	Unmodified	_QIPQATASMKDGKWER_					0	0	0	O43175	O43175	O43175	PGDH3;PHGDH	D-3-phosphoglycerate dehydrogenase	>sp|O43175|SERA_HUMAN D-3-phosphoglycerate dehydrogenase OS=Homo sapiens GN=PHGDH PE=1 SV=4		MULTI-MSMS		020510_G1S_14	3	0.73174	0.78102	615.981	1844.92	53265.4	-2.6101	0.2504	-2.3597	37.876	0.73891	37.876	-3.8147e-06		0	0	0	0.12742	1
17544	109	7382	7855	46900		86		QNISKEEIIAEIQDCEGIIVR	21	1	1	Carbamidomethyl (C)	_QNISKEEIIAEIQDC(ca)EGIIVR_	QNISKEEIIAEIQDC(1)EGIIVR		QNISKEEIIAEIQDC(179.81)EGIIVR		0	1	0	O43175	O43175	O43175	PGDH3;PHGDH	D-3-phosphoglycerate dehydrogenase	>sp|O43175|SERA_HUMAN D-3-phosphoglycerate dehydrogenase OS=Homo sapiens GN=PHGDH PE=1 SV=4		ISO-MSMS	1	020510_G1S_13	3	1.1427	1.0494	819.76	2456.26	NaN	NaN	0.62603	NaN	75.433	0.50254	75.433	0		0	0	0	2.2044e-19	1
17545	109	7382	7855	46901		86		QNISKEEIIAEIQDCEGIIVR	21	1	1	Carbamidomethyl (C)	_QNISKEEIIAEIQDC(ca)EGIIVR_	QNISKEEIIAEIQDC(1)EGIIVR		QNISKEEIIAEIQDC(114.52)EGIIVR		0	1	0	O43175	O43175	O43175	PGDH3;PHGDH	D-3-phosphoglycerate dehydrogenase	>sp|O43175|SERA_HUMAN D-3-phosphoglycerate dehydrogenase OS=Homo sapiens GN=PHGDH PE=1 SV=4		ISO-MSMS	0	020510_G1S_13	3	0.92054	1.0622	819.76	2456.26	NaN	NaN	1.813	NaN	75.479	0.70132	75.479	0		0	0	0	2.5012e-05	1
18349	109	7787	8280	49027;49028				SATKVTADVINAAEK	15	2	0	Unmodified	_SATKVTADVINAAEK_					0	0	0	O43175	O43175	O43175	PGDH3;PHGDH	D-3-phosphoglycerate dehydrogenase	>sp|O43175|SERA_HUMAN D-3-phosphoglycerate dehydrogenase OS=Homo sapiens GN=PHGDH PE=1 SV=4		MULTI-MSMS		020510_G1S_13	2	0.9106	0.96274	759.412	1516.81	47797.6	-2.2301	0.22923	-2.0009	40.069	0.34466	40.069	0		0	0	0	6.1931e-82	2
18350	109	7787	8280	49029;49030				SATKVTADVINAAEK	15	2	0	Unmodified	_SATKVTADVINAAEK_					0	0	0	O43175	O43175	O43175	PGDH3;PHGDH	D-3-phosphoglycerate dehydrogenase	>sp|O43175|SERA_HUMAN D-3-phosphoglycerate dehydrogenase OS=Homo sapiens GN=PHGDH PE=1 SV=4		MULTI-MSMS		020510_G1S_14	3	0.88414	0.87333	506.611	1516.81	58424.1	-2.0009	0.28921	-1.7117	40.067	1.7564	40.067	0		0	0	0	0.0059979	2
18351	109	7787	8280	49031;49032;49033;49034;49035				SATKVTADVINAAEK	15	2	0	Unmodified	_SATKVTADVINAAEK_					0	0	0	O43175	O43175	O43175	PGDH3;PHGDH	D-3-phosphoglycerate dehydrogenase	>sp|O43175|SERA_HUMAN D-3-phosphoglycerate dehydrogenase OS=Homo sapiens GN=PHGDH PE=1 SV=4		MULTI-MSMS		020510_G1S_14	2	0.92193	0.89576	759.412	1516.81	47049.5	-2.1471	0.35694	-1.7901	40.056	0.5893	40.056	0		0	0	0	1.108e-116	5
18352	109	7788	8281	49036;49037;49038;49039				SATKVTADVINAAEKIQVVGR	21	2	1	Unmodified	_SATKVTADVINAAEKIQVVGR_					0	0	0	O43175	O43175	O43175	PGDH3;PHGDH	D-3-phosphoglycerate dehydrogenase	>sp|O43175|SERA_HUMAN D-3-phosphoglycerate dehydrogenase OS=Homo sapiens GN=PHGDH PE=1 SV=4		MULTI-MSMS		020510_G1S_7	3	0.71873	0.81755	724.078	2169.21	48543.8	-1.2129	-0.54309	-1.756	65.328	0.5409	65.328	0		0	0	0	3.848e-65	4
18353	109	7788	8281	49040;49041				SATKVTADVINAAEKIQVVGR	21	2	1	Unmodified	_SATKVTADVINAAEKIQVVGR_					0	0	0	O43175	O43175	O43175	PGDH3;PHGDH	D-3-phosphoglycerate dehydrogenase	>sp|O43175|SERA_HUMAN D-3-phosphoglycerate dehydrogenase OS=Homo sapiens GN=PHGDH PE=1 SV=4		MULTI-MSMS		020510_G1S_10	3	0.82022	0.78084	724.078	2169.21	48388	-2.0815	-0.44531	-2.5268	65.418	0.50363	65.418	0		0	0	0	1.7575e-30	2
18354	109	7788	8281	49042				SATKVTADVINAAEKIQVVGR	21	2	1	Unmodified	_SATKVTADVINAAEKIQVVGR_					0	0	0	O43175	O43175	O43175	PGDH3;PHGDH	D-3-phosphoglycerate dehydrogenase	>sp|O43175|SERA_HUMAN D-3-phosphoglycerate dehydrogenase OS=Homo sapiens GN=PHGDH PE=1 SV=4		MULTI-MSMS		020510_G1S_10	4	0.52623	0.79105	543.31	2169.21	56252.6	-2.154	-0.4892	-2.6432	65.418	0.75186	65.418	0		0	0	0	0.010982	1
18355	109	7788	8281	49043;49044;49045				SATKVTADVINAAEKIQVVGR	21	2	1	Unmodified	_SATKVTADVINAAEKIQVVGR_					0	0	0	O43175	O43175	O43175	PGDH3;PHGDH	D-3-phosphoglycerate dehydrogenase	>sp|O43175|SERA_HUMAN D-3-phosphoglycerate dehydrogenase OS=Homo sapiens GN=PHGDH PE=1 SV=4		MULTI-MSMS		020510_G1S_11	3	0.64821	0.92955	724.078	2169.21	47995.9	-2.1588	0.13124	-2.0275	66.189	0.41246	66.189	0		0	0	0	6.9941e-14	3
18356	109	7788	8281	49046;49047				SATKVTADVINAAEKIQVVGR	21	2	1	Unmodified	_SATKVTADVINAAEKIQVVGR_					0	0	0	O43175	O43175	O43175	PGDH3;PHGDH	D-3-phosphoglycerate dehydrogenase	>sp|O43175|SERA_HUMAN D-3-phosphoglycerate dehydrogenase OS=Homo sapiens GN=PHGDH PE=1 SV=4		MULTI-MSMS		020510_G1S_13	3	1.0116	0.91894	724.078	2169.21	48851.7	0.21283	1.9965	2.2094	67.018	1.0423	67.018	0		0	0	0	2.2838e-55	2
18357	109	7788	8281	49048;49049				SATKVTADVINAAEKIQVVGR	21	2	1	Unmodified	_SATKVTADVINAAEKIQVVGR_					0	0	0	O43175	O43175	O43175	PGDH3;PHGDH	D-3-phosphoglycerate dehydrogenase	>sp|O43175|SERA_HUMAN D-3-phosphoglycerate dehydrogenase OS=Homo sapiens GN=PHGDH PE=1 SV=4		MULTI-MSMS		020510_G1S_13	4	0.74867	0.89156	543.31	2169.21	56558.2	0.33631	1.6052	1.9416	67.019	1.0009	67.019	7.6294e-06		0	0	0	2.7891e-07	2
18358	109	7788	8281	49050;49051;49052				SATKVTADVINAAEKIQVVGR	21	2	1	Unmodified	_SATKVTADVINAAEKIQVVGR_					0	0	0	O43175	O43175	O43175	PGDH3;PHGDH	D-3-phosphoglycerate dehydrogenase	>sp|O43175|SERA_HUMAN D-3-phosphoglycerate dehydrogenase OS=Homo sapiens GN=PHGDH PE=1 SV=4		MULTI-MSMS		020510_G1S_14	3	0.89404	0.86897	724.078	2169.21	48483.8	-1.2014	-0.11703	-1.3185	63.206	0.87452	63.206	3.8147e-06		0	0	0	2.3703e-90	3
18359	109	7788	8281	49053;49054				SATKVTADVINAAEKIQVVGR	21	2	1	Unmodified	_SATKVTADVINAAEKIQVVGR_					0	0	0	O43175	O43175	O43175	PGDH3;PHGDH	D-3-phosphoglycerate dehydrogenase	>sp|O43175|SERA_HUMAN D-3-phosphoglycerate dehydrogenase OS=Homo sapiens GN=PHGDH PE=1 SV=4		MULTI-MSMS		020510_G1S_14	4	0.81819	0.90476	543.31	2169.21	56621.2	-1.1901	-0.12272	-1.3128	63.207	0.97432	63.207	-3.8147e-06		0	0	0	4.2636e-05	2
19426	109	8222	8742	51804;51805			70	SITGVVNAQAITSAFSPHTKPWIGIAEAIGTIMR	34	1	1	Oxidation (M)	_SITGVVNAQAITSAFSPHTKPWIGIAEAIGTIM(ox)R_		SITGVVNAQAITSAFSPHTKPWIGIAEAIGTIM(1)R		SITGVVNAQAITSAFSPHTKPWIGIAEAIGTIM(54.62)R	0	0	1	O43175	O43175	O43175	PGDH3;PHGDH	D-3-phosphoglycerate dehydrogenase	>sp|O43175|SERA_HUMAN D-3-phosphoglycerate dehydrogenase OS=Homo sapiens GN=PHGDH PE=1 SV=4		MULTI-MSMS		020510_G1S_13	4	1.0889	0.9354	889.226	3552.88	44103.5	1.1656	0.2846	1.4502	94.722	0.55396	94.722	-7.6294e-06		0	0	0	0.00044744	2
21330	109	9000	9568	56779				TIGIIGIGR	9	0	1	Unmodified	_TIGIIGIGR_					0	0	0	O43175	O43175	O43175	PGDH3;PHGDH	D-3-phosphoglycerate dehydrogenase	>sp|O43175|SERA_HUMAN D-3-phosphoglycerate dehydrogenase OS=Homo sapiens GN=PHGDH PE=1 SV=4		MULTI-MSMS		020510_G1S_8	2	1.0723	0.8522	450.287	898.56	62908.2	-1.0883	-0.54365	-1.632	58.617	0.88129	58.617	0		0	0	0	0.034532	1
21331	109	9000	9568	56780;56781;56782;56783				TIGIIGIGR	9	0	1	Unmodified	_TIGIIGIGR_					0	0	0	O43175	O43175	O43175	PGDH3;PHGDH	D-3-phosphoglycerate dehydrogenase	>sp|O43175|SERA_HUMAN D-3-phosphoglycerate dehydrogenase OS=Homo sapiens GN=PHGDH PE=1 SV=4		MULTI-MSMS		020510_G1S_12	2	1.0603	0.83978	450.287	898.56	62666.2	-1.5468	0.24722	-1.2996	59.815	1.3353	59.815	0		0	0	0	0.0020887	4
21332	109	9000	9568	56784;56785;56786				TIGIIGIGR	9	0	1	Unmodified	_TIGIIGIGR_					0	0	0	O43175	O43175	O43175	PGDH3;PHGDH	D-3-phosphoglycerate dehydrogenase	>sp|O43175|SERA_HUMAN D-3-phosphoglycerate dehydrogenase OS=Homo sapiens GN=PHGDH PE=1 SV=4		MULTI-MSMS		020510_G1S_13	2	1.0538	0.85912	450.287	898.56	61742.5	-0.33022	-1.0537	-1.384	61.015	1.75	61.015	0		0	0	0	3.3797e-05	3
21333	109	9000	9568	56787;56788				TIGIIGIGR	9	0	1	Unmodified	_TIGIIGIGR_					0	0	0	O43175	O43175	O43175	PGDH3;PHGDH	D-3-phosphoglycerate dehydrogenase	>sp|O43175|SERA_HUMAN D-3-phosphoglycerate dehydrogenase OS=Homo sapiens GN=PHGDH PE=1 SV=4		MULTI-MSMS		020510_G1S_14	2	1.0292	0.85015	450.287	898.56	62148.7	-0.92784	0.53908	-0.38876	58.306	1.228	58.306	-3.8147e-06		0	0	0	0.00020228	2
21334	109	9000	9568	56789				TIGIIGIGR	9	0	1	Unmodified	_TIGIIGIGR_					0	0	0	O43175	O43175	O43175	PGDH3;PHGDH	D-3-phosphoglycerate dehydrogenase	>sp|O43175|SERA_HUMAN D-3-phosphoglycerate dehydrogenase OS=Homo sapiens GN=PHGDH PE=1 SV=4		MULTI-MSMS		020510_G1S_15	2	1.0261	0.80747	450.287	898.56	61676	-0.39929	-0.25734	-0.65663	57.057	0.75024	57.057	0		0	0	0	0.00015783	1
22079	109	9268	9856	58703			71;72	TQTSDPAMIPTMIGIIAEAGVR	22	0	1	2 Oxidation (M)	_TQTSDPAM(ox)IPTM(ox)IGIIAEAGVR_		TQTSDPAM(1)IPTM(1)IGIIAEAGVR		TQTSDPAM(164.94)IPTM(164.94)IGIIAEAGVR	0	0	2	O43175	O43175	O43175	PGDH3;PHGDH	D-3-phosphoglycerate dehydrogenase	>sp|O43175|SERA_HUMAN D-3-phosphoglycerate dehydrogenase OS=Homo sapiens GN=PHGDH PE=1 SV=4		MULTI-MSMS		020510_G1S_14	2	0.94498	0.69601	1152.58	2303.15	38275.3	-1.8037	0.043113	-1.7606	72.34	0.68822	72.34	0		0	0	0	2.996e-31	1
23846	109	9990	10606	63442;63443		84;85		VIISDSIDPCCR	12	0	1	2 Carbamidomethyl (C)	_VIISDSIDPC(ca)C(ca)R_	VIISDSIDPC(1)C(1)R		VIISDSIDPC(150.04)C(150.04)R		0	2	0	O43175	O43175	O43175	PGDH3;PHGDH	D-3-phosphoglycerate dehydrogenase	>sp|O43175|SERA_HUMAN D-3-phosphoglycerate dehydrogenase OS=Homo sapiens GN=PHGDH PE=1 SV=4		MULTI-MSMS		020510_G1S_13	2	1.0981	0.82615	717.839	1433.66	48855.6	-1.2687	-0.82744	-2.0962	50.936	0.87921	50.936	0		0	0	0	4.095e-09	2
23847	109	9990	10606	63444;63445;63446;63447		84;85		VIISDSIDPCCR	12	0	1	2 Carbamidomethyl (C)	_VIISDSIDPC(ca)C(ca)R_	VIISDSIDPC(1)C(1)R		VIISDSIDPC(185.96)C(185.96)R		0	2	0	O43175	O43175	O43175	PGDH3;PHGDH	D-3-phosphoglycerate dehydrogenase	>sp|O43175|SERA_HUMAN D-3-phosphoglycerate dehydrogenase OS=Homo sapiens GN=PHGDH PE=1 SV=4		MULTI-MSMS		020510_G1S_14	2	1.0539	0.84822	717.839	1433.66	48333.7	-1.7671	0.17198	-1.5951	49.619	0.62592	49.619	0		0	0	0	7.7653e-18	4
23848	109	9991	10607	63448;63449;63450;63451;63452;63453		84;85		VIISDSIDPCCRK	13	1	1	2 Carbamidomethyl (C)	_VIISDSIDPC(ca)C(ca)RK_	VIISDSIDPC(1)C(1)RK		VIISDSIDPC(61.96)C(61.96)RK		0	2	0	O43175	O43175	O43175	PGDH3;PHGDH	D-3-phosphoglycerate dehydrogenase	>sp|O43175|SERA_HUMAN D-3-phosphoglycerate dehydrogenase OS=Homo sapiens GN=PHGDH PE=1 SV=4		MULTI-MSMS		020510_G1S_13	3	0.95453	0.88261	521.594	1561.76	57001.2	-1.0875	-0.27282	-1.3603	45.434	0.96528	45.434	0		0	0	0	0.020433	6
23849	109	9991	10607	63454;63455;63456		84;85		VIISDSIDPCCRK	13	1	1	2 Carbamidomethyl (C)	_VIISDSIDPC(ca)C(ca)RK_	VIISDSIDPC(1)C(1)RK		VIISDSIDPC(54.26)C(54.26)RK		0	2	0	O43175	O43175	O43175	PGDH3;PHGDH	D-3-phosphoglycerate dehydrogenase	>sp|O43175|SERA_HUMAN D-3-phosphoglycerate dehydrogenase OS=Homo sapiens GN=PHGDH PE=1 SV=4		MULTI-MSMS		020510_G1S_14	3	0.96337	0.86625	521.594	1561.76	57479	-2.0932	0.27734	-1.8159	43.802	1.2326	43.802	0		0	0	0	0.039605	3
23850	109	9991	10607	63457		84;85		VIISDSIDPCCRK	13	1	1	2 Carbamidomethyl (C)	_VIISDSIDPC(ca)C(ca)RK_	VIISDSIDPC(1)C(1)RK		VIISDSIDPC(162.26)C(162.26)RK		0	2	0	O43175	O43175	O43175	PGDH3;PHGDH	D-3-phosphoglycerate dehydrogenase	>sp|O43175|SERA_HUMAN D-3-phosphoglycerate dehydrogenase OS=Homo sapiens GN=PHGDH PE=1 SV=4		MULTI-MSMS		020510_G1S_14	2	0.9559	0.87005	781.887	1561.76	46376.6	-2.1783	0.50607	-1.6722	43.784	0.96172	43.784	3.8147e-06		0	0	0	4.8067e-14	1
24622	109	10362	10996	65588;65589				VTADVINAAEK	11	1	0	Unmodified	_VTADVINAAEK_					0	0	0	O43175	O43175	O43175	PGDH3;PHGDH	D-3-phosphoglycerate dehydrogenase	>sp|O43175|SERA_HUMAN D-3-phosphoglycerate dehydrogenase OS=Homo sapiens GN=PHGDH PE=1 SV=4		MULTI-MSMS		020510_G1S_12	2	0.80803	0.65619	565.806	1129.6	55953.3	-2.2391	0.41389	-1.8252	33.641	1.0783	33.641	0		0	0	0	3.9959e-08	2
24623	109	10362	10996	65590				VTADVINAAEK	11	1	0	Unmodified	_VTADVINAAEK_					0	0	0	O43175	O43175	O43175	PGDH3;PHGDH	D-3-phosphoglycerate dehydrogenase	>sp|O43175|SERA_HUMAN D-3-phosphoglycerate dehydrogenase OS=Homo sapiens GN=PHGDH PE=1 SV=4		ISO-MSMS	2	020510_G1S_13	2	0.90646	0.83015	565.806	1129.6	NaN	NaN	-0.41563	NaN	34.594	0.60236	34.594	0		0	0	0	0.050656	1
24624	109	10362	10996	65591;65592;65593;65594				VTADVINAAEK	11	1	0	Unmodified	_VTADVINAAEK_					0	0	0	O43175	O43175	O43175	PGDH3;PHGDH	D-3-phosphoglycerate dehydrogenase	>sp|O43175|SERA_HUMAN D-3-phosphoglycerate dehydrogenase OS=Homo sapiens GN=PHGDH PE=1 SV=4		MULTI-MSMS		020510_G1S_14	2	0.90187	0.81951	565.806	1129.6	54930.1	-1.5741	0.29818	-1.276	35.007	0.94719	35.007	0		0	0	0	8.7709e-09	4
24625	109	10363	10997	65595				VTADVINAAEKIQVVGR	17	1	1	Unmodified	_VTADVINAAEKIQVVGR_					0	0	0	O43175	O43175	O43175	PGDH3;PHGDH	D-3-phosphoglycerate dehydrogenase	>sp|O43175|SERA_HUMAN D-3-phosphoglycerate dehydrogenase OS=Homo sapiens GN=PHGDH PE=1 SV=4		MULTI-MSMS		020510_G1S_7	3	0.87531	0.71118	595.007	1782	54685.2	-1.7626	0.33154	-1.4311	59.891	0.30957	59.891	-3.8147e-06		0	0	0	0.28862	1
24626	109	10363	10997	65596;65597				VTADVINAAEKIQVVGR	17	1	1	Unmodified	_VTADVINAAEKIQVVGR_					0	0	0	O43175	O43175	O43175	PGDH3;PHGDH	D-3-phosphoglycerate dehydrogenase	>sp|O43175|SERA_HUMAN D-3-phosphoglycerate dehydrogenase OS=Homo sapiens GN=PHGDH PE=1 SV=4		MULTI-MSMS		020510_G1S_9	3	1.1972	0.92064	595.007	1782	55181	-1.8258	-0.65415	-2.48	57.133	0.49181	57.133	0		0	0	0	0.015109	2
24627	109	10363	10997	65598;65599;65600;65601;65602				VTADVINAAEKIQVVGR	17	1	1	Unmodified	_VTADVINAAEKIQVVGR_					0	0	0	O43175	O43175	O43175	PGDH3;PHGDH	D-3-phosphoglycerate dehydrogenase	>sp|O43175|SERA_HUMAN D-3-phosphoglycerate dehydrogenase OS=Homo sapiens GN=PHGDH PE=1 SV=4		MULTI-MSMS		020510_G1S_13	3	0.92862	0.15608	595.007	1782	54231.1	-0.85244	-0.79069	-1.6431	60.813	1.5165	60.813	-3.8147e-06		0	0	0	2.0372e-47	5
2629	110	1114	1176	7164				ASESPARGPSGSPR	14	0	2	Unmodified	_ASESPARGPSGSPR_					0	0	0	O43237	O43237	O43237	DNCLI2;DYNC1LI2;LIC2	Cytoplasmic dynein 1 light intermediate chain 2;Dynein light intermediate chain 2, cytosolic;LIC53/55	>sp|O43237|DC1L2_HUMAN Cytoplasmic dynein 1 light intermediate chain 2 OS=Homo sapiens GN=DYNC1LI2 PE=1 SV=1		MULTI-MSMS		020510_G1S_15	3	2.9572	2.5801	452.56	1354.66	61462.7	0.80083	-0.61501	0.18581	16.697	0.75138	16.697	0		0	0	0	0.52748	1
6775	110	2929	3078	18109				GGPASVPSSSPGTSVK	16	1	0	Unmodified	_GGPASVPSSSPGTSVK_					0	0	0	O43237	O43237	O43237	DNCLI2;DYNC1LI2;LIC2	Cytoplasmic dynein 1 light intermediate chain 2;Dynein light intermediate chain 2, cytosolic;LIC53/55	>sp|O43237|DC1L2_HUMAN Cytoplasmic dynein 1 light intermediate chain 2 OS=Homo sapiens GN=DYNC1LI2 PE=1 SV=1		MULTI-MSMS		020510_G1S_15	2	2.0154	2.044	707.862	1413.71	49654.6	-2.8577	0.062042	-2.7956	27.663	0.46601	27.663	0		0	0	0	2.8179e-05	1
8778	110	3735	3923	23555				IAIIHENFTTVKPEDAYEDFIVKPPVR	27	2	1	Unmodified	_IAIIHENFTTVKPEDAYEDFIVKPPVR_					0	0	0	O43237	O43237	O43237	DNCLI2;DYNC1LI2;LIC2	Cytoplasmic dynein 1 light intermediate chain 2;Dynein light intermediate chain 2, cytosolic;LIC53/55	>sp|O43237|DC1L2_HUMAN Cytoplasmic dynein 1 light intermediate chain 2 OS=Homo sapiens GN=DYNC1LI2 PE=1 SV=1		MULTI-MSMS		020510_G1S_15	5	1.8622	1.8068	629.138	3140.65	52351.8	-1.6875	-0.14361	-1.8311	70.424	1.0727	70.424	0		0	0	0	0.41719	1
15162	110	6345	6670	40596;40597				KTGSPGSPGAGGVQSTAK	18	2	0	Unmodified	_KTGSPGSPGAGGVQSTAK_					0	0	0	O43237	O43237	O43237	DNCLI2;DYNC1LI2;LIC2	Cytoplasmic dynein 1 light intermediate chain 2;Dynein light intermediate chain 2, cytosolic;LIC53/55	>sp|O43237|DC1L2_HUMAN Cytoplasmic dynein 1 light intermediate chain 2 OS=Homo sapiens GN=DYNC1LI2 PE=1 SV=1		MULTI-MSMS		020510_G1S_12	3	1.7594	1.3832	529.609	1585.81	56751.8	-0.91738	0.088531	-0.82885	17.106	0.3543	17.106	0		0	0	0	0.017078	2
15163	110	6345	6670	40598;40599				KTGSPGSPGAGGVQSTAK	18	2	0	Unmodified	_KTGSPGSPGAGGVQSTAK_					0	0	0	O43237	O43237	O43237	DNCLI2;DYNC1LI2;LIC2	Cytoplasmic dynein 1 light intermediate chain 2;Dynein light intermediate chain 2, cytosolic;LIC53/55	>sp|O43237|DC1L2_HUMAN Cytoplasmic dynein 1 light intermediate chain 2 OS=Homo sapiens GN=DYNC1LI2 PE=1 SV=1		MULTI-MSMS		020510_G1S_13	3	1.4174	1.5735	529.609	1585.81	55465.3	-0.55446	-0.0045909	-0.55906	17.525	0.66164	17.525	0		0	0	0	0.052301	2
15164	110	6345	6670	40600;40601;40602;40603;40604;40605				KTGSPGSPGAGGVQSTAK	18	2	0	Unmodified	_KTGSPGSPGAGGVQSTAK_					0	0	0	O43237	O43237	O43237	DNCLI2;DYNC1LI2;LIC2	Cytoplasmic dynein 1 light intermediate chain 2;Dynein light intermediate chain 2, cytosolic;LIC53/55	>sp|O43237|DC1L2_HUMAN Cytoplasmic dynein 1 light intermediate chain 2 OS=Homo sapiens GN=DYNC1LI2 PE=1 SV=1		MULTI-MSMS		020510_G1S_15	3	2.4306	2.3054	529.609	1585.81	57509.7	-0.31721	0.095626	-0.22159	18.067	0.94035	18.067	-1.9073e-06		0	0	0	4.1596e-33	6
15165	110	6346	6671	40606;40607;40608				KTGSPGSPGAGGVQSTAKK	19	3	0	Unmodified	_KTGSPGSPGAGGVQSTAKK_					0	0	0	O43237	O43237	O43237	DNCLI2;DYNC1LI2;LIC2	Cytoplasmic dynein 1 light intermediate chain 2;Dynein light intermediate chain 2, cytosolic;LIC53/55	>sp|O43237|DC1L2_HUMAN Cytoplasmic dynein 1 light intermediate chain 2 OS=Homo sapiens GN=DYNC1LI2 PE=1 SV=1		MULTI-MSMS		020510_G1S_14	3	1.2015	1.4716	572.308	1713.9	54003.9	0.94098	0.20639	1.1474	16.257	0.58046	16.257	0		0	0	0	6.3693e-13	3
15166	110	6346	6671	40609;40610;40611;40612				KTGSPGSPGAGGVQSTAKK	19	3	0	Unmodified	_KTGSPGSPGAGGVQSTAKK_					0	0	0	O43237	O43237	O43237	DNCLI2;DYNC1LI2;LIC2	Cytoplasmic dynein 1 light intermediate chain 2;Dynein light intermediate chain 2, cytosolic;LIC53/55	>sp|O43237|DC1L2_HUMAN Cytoplasmic dynein 1 light intermediate chain 2 OS=Homo sapiens GN=DYNC1LI2 PE=1 SV=1		MULTI-MSMS		020510_G1S_15	3	1.9854	2.5641	572.308	1713.9	53874.3	0.51792	-0.26399	0.25393	16.303	0.61603	16.303	0		0	0	0	4.4798e-17	4
16671	110	6978	7432	44550				NNAASEGVIASFFNSIISK	19	1	0	Unmodified	_NNAASEGVIASFFNSIISK_					0	0	0	O43237	O43237	O43237	DNCLI2;DYNC1LI2;LIC2	Cytoplasmic dynein 1 light intermediate chain 2;Dynein light intermediate chain 2, cytosolic;LIC53/55	>sp|O43237|DC1L2_HUMAN Cytoplasmic dynein 1 light intermediate chain 2 OS=Homo sapiens GN=DYNC1LI2 PE=1 SV=1		MULTI-MSMS		020510_G1S_15	2	1.8182	1.9593	985.005	1968	43114.8	-0.77879	-1.4917	-2.2705	89.363	0.40434	89.363	-7.6294e-06		0	0	0	4.8514e-06	1
16672	110	6979	7433	44551				NNAASEGVIASFFNSIISKK	20	2	0	Unmodified	_NNAASEGVIASFFNSIISKK_					0	0	0	O43237	O43237	O43237	DNCLI2;DYNC1LI2;LIC2	Cytoplasmic dynein 1 light intermediate chain 2;Dynein light intermediate chain 2, cytosolic;LIC53/55	>sp|O43237|DC1L2_HUMAN Cytoplasmic dynein 1 light intermediate chain 2 OS=Homo sapiens GN=DYNC1LI2 PE=1 SV=1		MULTI-MSMS		020510_G1S_15	3	2.6509	2.3529	699.704	2096.09	48949.1	-0.52085	0.24569	-0.27516	87.713	0.54669	87.713	7.6294e-06		0	0	0	0.042063	1
1758	111	767	806	4681				AIRDGVIEASINHEKGYVQSK	21	2	1	Unmodified	_AIRDGVIEASINHEKGYVQSK_					0	0	0	O43242	O43242	O43242	PSMD3	26S proteasome non-ATPase regulatory subunit 3;26S proteasome regulatory subunit RPN3;26S proteasome regulatory subunit S3;Proteasome subunit p58	>sp|O43242|PSMD3_HUMAN 26S proteasome non-ATPase regulatory subunit 3 OS=Homo sapiens GN=PSMD3 PE=1 SV=2		MULTI-MSMS		020510_G1S_11	4	0.74313	0.5263	579.309	2313.21	54819.3	-2.696	0.35357	-2.3425	44.737	0.49193	44.737	0		0	0	0	0.14986	1
11764	111	4873	5112	31630;31631;31632;31633				IKAIQIEYSEARR	13	1	2	Unmodified	_IKAIQIEYSEARR_					0	0	0	O43242	O43242	O43242	PSMD3	26S proteasome non-ATPase regulatory subunit 3;26S proteasome regulatory subunit RPN3;26S proteasome regulatory subunit S3;Proteasome subunit p58	>sp|O43242|PSMD3_HUMAN 26S proteasome non-ATPase regulatory subunit 3 OS=Homo sapiens GN=PSMD3 PE=1 SV=2		MULTI-MSMS		020510_G1S_10	3	0.77079	0.75089	526.298	1575.87	56018.3	-1.9524	0.63013	-1.3223	38.923	0.65639	38.923	0		0	0	0	0.29688	4
12728	111	5277	5553	34313				IQIDSPEDAEFIVAK	15	1	0	Unmodified	_IQIDSPEDAEFIVAK_					0	0	0	O43242	O43242	O43242	PSMD3	26S proteasome non-ATPase regulatory subunit 3;26S proteasome regulatory subunit RPN3;26S proteasome regulatory subunit S3;Proteasome subunit p58	>sp|O43242|PSMD3_HUMAN 26S proteasome non-ATPase regulatory subunit 3 OS=Homo sapiens GN=PSMD3 PE=1 SV=2		MULTI-MSMS		020510_G1S_10	2	0.78332	0.81279	837.933	1673.85	46194.6	-2.177	-0.50224	-2.6792	63.235	0.40462	63.235	0		0	0	0	0.000104	1
13299	111	5497	5787	35678;35679				ISIADIAQKIQIDSPEDAEFIVAK	24	2	0	Unmodified	_ISIADIAQKIQIDSPEDAEFIVAK_					0	0	0	O43242	O43242	O43242	PSMD3	26S proteasome non-ATPase regulatory subunit 3;26S proteasome regulatory subunit RPN3;26S proteasome regulatory subunit S3;Proteasome subunit p58	>sp|O43242|PSMD3_HUMAN 26S proteasome non-ATPase regulatory subunit 3 OS=Homo sapiens GN=PSMD3 PE=1 SV=2		ISO-MSMS	1	020510_G1S_10	3	0.81412	1.0076	872.137	2613.39	NaN	NaN	-2.1002	NaN	86.164	0.27285	86.164	0		0	0	0	7.9442e-23	2
13300	111	5497	5787	35680;35681				ISIADIAQKIQIDSPEDAEFIVAK	24	2	0	Unmodified	_ISIADIAQKIQIDSPEDAEFIVAK_					0	0	0	O43242	O43242	O43242	PSMD3	26S proteasome non-ATPase regulatory subunit 3;26S proteasome regulatory subunit RPN3;26S proteasome regulatory subunit S3;Proteasome subunit p58	>sp|O43242|PSMD3_HUMAN 26S proteasome non-ATPase regulatory subunit 3 OS=Homo sapiens GN=PSMD3 PE=1 SV=2		ISO-MSMS	0	020510_G1S_10	3	0.75885	0.70201	872.137	2613.39	NaN	NaN	0.6045	NaN	86.201	0.35675	86.201	0		0	0	0	8.672e-36	2
17931	111	7585	8067	47952				RINHYVIYK	9	1	1	Unmodified	_RINHYVIYK_					0	0	0	O43242	O43242	O43242	PSMD3	26S proteasome non-ATPase regulatory subunit 3;26S proteasome regulatory subunit RPN3;26S proteasome regulatory subunit S3;Proteasome subunit p58	>sp|O43242|PSMD3_HUMAN 26S proteasome non-ATPase regulatory subunit 3 OS=Homo sapiens GN=PSMD3 PE=1 SV=2		MULTI-MSMS		020510_G1S_11	3	0.63829	0.73084	402.565	1204.67	66479.9	-1.44	0.22319	-1.2168	31.881	1.9424	31.881	0		0	0	0	0.10458	1
19274	111	8165	8682	51415				SIMPYFIITQAVR	13	0	1	Unmodified	_SIMPYFIITQAVR_					0	0	0	O43242	O43242	O43242	PSMD3	26S proteasome non-ATPase regulatory subunit 3;26S proteasome regulatory subunit RPN3;26S proteasome regulatory subunit S3;Proteasome subunit p58	>sp|O43242|PSMD3_HUMAN 26S proteasome non-ATPase regulatory subunit 3 OS=Homo sapiens GN=PSMD3 PE=1 SV=2		MULTI-MSMS		020510_G1S_7	2	0.52626	0.73107	769.924	1537.83	47303.9	-0.61541	0.41679	-0.19863	84.234	0.4519	84.234	0		0	0	0	1.1163e-07	1
19275	111	8165	8682	51416;51417				SIMPYFIITQAVR	13	0	1	Unmodified	_SIMPYFIITQAVR_					0	0	0	O43242	O43242	O43242	PSMD3	26S proteasome non-ATPase regulatory subunit 3;26S proteasome regulatory subunit RPN3;26S proteasome regulatory subunit S3;Proteasome subunit p58	>sp|O43242|PSMD3_HUMAN 26S proteasome non-ATPase regulatory subunit 3 OS=Homo sapiens GN=PSMD3 PE=1 SV=2		MULTI-MSMS		020510_G1S_8	2	0.73945	0.68044	769.924	1537.83	46702.1	-0.48273	0.91027	0.42754	85.695	0.58083	85.695	0		0	0	0	1.5259e-18	2
19276	111	8165	8682	51418;51419;51420;51421;51422				SIMPYFIITQAVR	13	0	1	Unmodified	_SIMPYFIITQAVR_					0	0	0	O43242	O43242	O43242	PSMD3	26S proteasome non-ATPase regulatory subunit 3;26S proteasome regulatory subunit RPN3;26S proteasome regulatory subunit S3;Proteasome subunit p58	>sp|O43242|PSMD3_HUMAN 26S proteasome non-ATPase regulatory subunit 3 OS=Homo sapiens GN=PSMD3 PE=1 SV=2		MULTI-MSMS		020510_G1S_10	2	0.90882	0.77125	769.924	1537.83	47896.9	-1.4834	-0.27939	-1.7628	85	0.83128	85	0		0	0	0	1.8933e-10	5
19277	111	8165	8683	51423;51424;51425;51426;51427			73	SIMPYFIITQAVR	13	0	1	Oxidation (M)	_SIM(ox)PYFIITQAVR_		SIM(1)PYFIITQAVR		SIM(188.91)PYFIITQAVR	0	0	1	O43242	O43242	O43242	PSMD3	26S proteasome non-ATPase regulatory subunit 3;26S proteasome regulatory subunit RPN3;26S proteasome regulatory subunit S3;Proteasome subunit p58	>sp|O43242|PSMD3_HUMAN 26S proteasome non-ATPase regulatory subunit 3 OS=Homo sapiens GN=PSMD3 PE=1 SV=2		MULTI-MSMS		020510_G1S_10	2	0.86787	0.7122	777.921	1553.83	47624.5	-1.7815	-0.15321	-1.9347	77.649	0.51305	77.649	7.6294e-06		0	0	0	4.1626e-24	5
19278	111	8165	8683	51428;51429;51430			73	SIMPYFIITQAVR	13	0	1	Oxidation (M)	_SIM(ox)PYFIITQAVR_		SIM(1)PYFIITQAVR		SIM(204.49)PYFIITQAVR	0	0	1	O43242	O43242	O43242	PSMD3	26S proteasome non-ATPase regulatory subunit 3;26S proteasome regulatory subunit RPN3;26S proteasome regulatory subunit S3;Proteasome subunit p58	>sp|O43242|PSMD3_HUMAN 26S proteasome non-ATPase regulatory subunit 3 OS=Homo sapiens GN=PSMD3 PE=1 SV=2		MULTI-MSMS		020510_G1S_11	2	0.94982	0.64056	777.921	1553.83	47282.4	-1.8874	-0.33832	-2.2257	78.27	0.61113	78.27	0		0	0	0	1.3365e-30	3
20362	111	8606	9143	54202				SVFPEQANNNEWAR	14	0	1	Unmodified	_SVFPEQANNNEWAR_					0	0	0	O43242	O43242	O43242	PSMD3	26S proteasome non-ATPase regulatory subunit 3;26S proteasome regulatory subunit RPN3;26S proteasome regulatory subunit S3;Proteasome subunit p58	>sp|O43242|PSMD3_HUMAN 26S proteasome non-ATPase regulatory subunit 3 OS=Homo sapiens GN=PSMD3 PE=1 SV=2		MULTI-MSMS		020510_G1S_10	2	0.95435	0.53125	831.387	1660.76	47310.3	-2.8216	0.033901	-2.7877	48.768	0.50325	48.768	0		0	0	0	0.0022818	1
25002	111	10512	11154	66618				VYEFIDKIDVVR	12	1	1	Unmodified	_VYEFIDKIDVVR_					0	0	0	O43242	O43242	O43242	PSMD3	26S proteasome non-ATPase regulatory subunit 3;26S proteasome regulatory subunit RPN3;26S proteasome regulatory subunit S3;Proteasome subunit p58	>sp|O43242|PSMD3_HUMAN 26S proteasome non-ATPase regulatory subunit 3 OS=Homo sapiens GN=PSMD3 PE=1 SV=2		MULTI-MSMS		020510_G1S_8	3	0.85177	0.94146	499.277	1494.81	57696.9	-0.73418	-0.15884	-0.89302	66.142	0.65599	66.142	-7.6294e-06		0	0	0	0.11584	1
25003	111	10512	11154	66619;66620				VYEFIDKIDVVR	12	1	1	Unmodified	_VYEFIDKIDVVR_					0	0	0	O43242	O43242	O43242	PSMD3	26S proteasome non-ATPase regulatory subunit 3;26S proteasome regulatory subunit RPN3;26S proteasome regulatory subunit S3;Proteasome subunit p58	>sp|O43242|PSMD3_HUMAN 26S proteasome non-ATPase regulatory subunit 3 OS=Homo sapiens GN=PSMD3 PE=1 SV=2		MULTI-MSMS		020510_G1S_10	3	0.74648	0.61481	499.277	1494.81	58642.9	-1.7296	-0.51645	-2.246	66.695	0.41234	66.695	0		0	0	0	0.0027835	2
2904	112	1229	1296	7929				ATNVTYQAHHVSR	13	0	1	Unmodified	_ATNVTYQAHHVSR_					0	0	0	O43252	O43252	O43252	ATPSK1;PAPSS;PAPSS1	3-phosphoadenosine-5-phosphosulfate synthase;Adenosine-5-phosphosulfate 3-phosphotransferase;Adenylylsulfate 3-phosphotransferase;Adenylyl-sulfate kinase;APS kinase;ATP-sulfurylase;Bifunctional 3-phosphoadenosine 5-phosphosulfate synthase 1;Sulfate adenylate transferase;Sulfate adenylyltransferase;Sulfurylase kinase 1	>sp|O43252|PAPS1_HUMAN Bifunctional 3-phosphoadenosine 5-phosphosulfate synthase 1 OS=Homo sapiens GN=PAPSS1 PE=1 SV=2		ISO-MSMS	1	020510_G1S_9	3	1.0772	0.76149	495.252	1482.73	NaN	NaN	0.26101	NaN	18.147	1.2383	18.147	0		0	0	0	0.07637	1
2905	112	1229	1296	7930;7931				ATNVTYQAHHVSR	13	0	1	Unmodified	_ATNVTYQAHHVSR_					0	0	0	O43252	O43252	O43252	ATPSK1;PAPSS;PAPSS1	3-phosphoadenosine-5-phosphosulfate synthase;Adenosine-5-phosphosulfate 3-phosphotransferase;Adenylylsulfate 3-phosphotransferase;Adenylyl-sulfate kinase;APS kinase;ATP-sulfurylase;Bifunctional 3-phosphoadenosine 5-phosphosulfate synthase 1;Sulfate adenylate transferase;Sulfate adenylyltransferase;Sulfurylase kinase 1	>sp|O43252|PAPS1_HUMAN Bifunctional 3-phosphoadenosine 5-phosphosulfate synthase 1 OS=Homo sapiens GN=PAPSS1 PE=1 SV=2		MULTI-MSMS		020510_G1S_10	3	1.2847	0.85648	495.252	1482.73	58603	-0.65004	-0.080861	-0.7309	17.982	0.82517	17.982	0		0	0	0	0.0022258	2
16399	112	6860	7307	43880;43881				NIGFSPEDREENVRR	15	0	3	Unmodified	_NIGFSPEDREENVRR_					0	0	0	O43252	O43252	O43252	ATPSK1;PAPSS;PAPSS1	3-phosphoadenosine-5-phosphosulfate synthase;Adenosine-5-phosphosulfate 3-phosphotransferase;Adenylylsulfate 3-phosphotransferase;Adenylyl-sulfate kinase;APS kinase;ATP-sulfurylase;Bifunctional 3-phosphoadenosine 5-phosphosulfate synthase 1;Sulfate adenylate transferase;Sulfate adenylyltransferase;Sulfurylase kinase 1	>sp|O43252|PAPS1_HUMAN Bifunctional 3-phosphoadenosine 5-phosphosulfate synthase 1 OS=Homo sapiens GN=PAPSS1 PE=1 SV=2		MULTI-MSMS		020510_G1S_9	3	0.8771	0.70316	606.634	1816.88	53740.4	-2.1425	0.50247	-1.64	33.185	0.51842	33.185	0		0	0	0	0.00020995	2
3934	113	1663	1748	10777				DIYEDEIVPIFEK	13	1	0	Unmodified	_DIYEDEIVPIFEK_					0	0	0	O43390	O43390	O43390	HNRNPR;HNRPR	Heterogeneous nuclear ribonucleoprotein R	>sp|O43390|HNRPR_HUMAN Heterogeneous nuclear ribonucleoprotein R OS=Homo sapiens GN=HNRNPR PE=1 SV=1		MULTI-MSMS		020510_G1S_7	2	0.47438	0.37782	805.403	1608.79	47343.9	-0.93966	-0.64455	-1.5842	78.646	0.464	78.646	0		0	0	0	5.8759e-05	1
11839	113	4900	5139	31862;31863				IKDYAFVHFEDR	12	1	1	Unmodified	_IKDYAFVHFEDR_					0	0	0	O43390	O43390	O43390	HNRNPR;HNRPR	Heterogeneous nuclear ribonucleoprotein R	>sp|O43390|HNRPR_HUMAN Heterogeneous nuclear ribonucleoprotein R OS=Homo sapiens GN=HNRNPR PE=1 SV=1		MULTI-MSMS		020510_G1S_8	3	0.37512	0.39105	513.925	1538.75	57408.3	-1.2531	-0.21123	-1.4644	48.253	1.1185	48.253	0		0	0	0	0.0045135	2
11840	113	4901	5140	31864				IKDYAFVHFEDRGAAVK	17	2	1	Unmodified	_IKDYAFVHFEDRGAAVK_					0	0	0	O43390	O43390	O43390	HNRNPR;HNRPR	Heterogeneous nuclear ribonucleoprotein R	>sp|O43390|HNRPR_HUMAN Heterogeneous nuclear ribonucleoprotein R OS=Homo sapiens GN=HNRNPR PE=1 SV=1		MULTI-MSMS		020510_G1S_7	4	0.52805	0.51966	492.26	1965.01	57110.5	-1.4645	0.31089	-1.1536	49.114	0.69448	49.114	-3.8147e-06		0	0	0	0.42321	1
15362	113	6424	6751	41089;41090				KYGGPPPDSVYSGVQPGIGTEVFVGK	26	2	0	Unmodified	_KYGGPPPDSVYSGVQPGIGTEVFVGK_					0	0	0	O43390	O43390	O43390	HNRNPR;HNRPR	Heterogeneous nuclear ribonucleoprotein R	>sp|O43390|HNRPR_HUMAN Heterogeneous nuclear ribonucleoprotein R OS=Homo sapiens GN=HNRNPR PE=1 SV=1		MULTI-MSMS		020510_G1S_8	3	0.38515	0.42022	879.118	2634.33	44848.3	-1.3104	0.10561	-1.2048	61.769	1.0936	61.769	0		0	0	0	5.6531e-10	2
15363	113	6425	6752	41091				KYGGPPPDSVYSGVQPGIGTEVFVGKIPR	29	2	1	Unmodified	_KYGGPPPDSVYSGVQPGIGTEVFVGKIPR_					0	0	0	O43390	O43390	O43390	HNRNPR;HNRPR	Heterogeneous nuclear ribonucleoprotein R	>sp|O43390|HNRPR_HUMAN Heterogeneous nuclear ribonucleoprotein R OS=Homo sapiens GN=HNRNPR PE=1 SV=1		MULTI-MSMS		020510_G1S_7	4	0.39294	0.4505	751.15	3000.57	48571.3	-1.1665	-0.43813	-1.6047	65.45	0.72006	65.45	0		0	0	0	1.6053e-05	1
16311	113	6824	7269	43651;43652;43653;43654				NIATTVTEEIIEK	13	1	0	Unmodified	_NIATTVTEEIIEK_					0	0	0	O43390	O43390	O43390	HNRNPR;HNRPR	Heterogeneous nuclear ribonucleoprotein R	>sp|O43390|HNRPR_HUMAN Heterogeneous nuclear ribonucleoprotein R OS=Homo sapiens GN=HNRNPR PE=1 SV=1		MULTI-MSMS		013011_G1S_6	2	0.43607	0.41384	730.896	1459.78	48377	1.5571	-0.014965	1.5421	70.119	1.3646	70.119	0		0	0	0	9.2117e-14	4
16312	113	6824	7269	43655				NIATTVTEEIIEK	13	1	0	Unmodified	_NIATTVTEEIIEK_					0	0	0	O43390	O43390	O43390	HNRNPR;HNRPR	Heterogeneous nuclear ribonucleoprotein R	>sp|O43390|HNRPR_HUMAN Heterogeneous nuclear ribonucleoprotein R OS=Homo sapiens GN=HNRNPR PE=1 SV=1		MULTI-MSMS		020510_G1S_7	2	0.42089	0.45537	730.896	1459.78	49283.7	-0.92482	0.64914	-0.27568	75.077	0.51392	75.077	0		0	0	0	0.038405	1
16313	113	6824	7269	43656;43657;43658				NIATTVTEEIIEK	13	1	0	Unmodified	_NIATTVTEEIIEK_					0	0	0	O43390	O43390	O43390	HNRNPR;HNRPR	Heterogeneous nuclear ribonucleoprotein R	>sp|O43390|HNRPR_HUMAN Heterogeneous nuclear ribonucleoprotein R OS=Homo sapiens GN=HNRNPR PE=1 SV=1		MULTI-MSMS		020510_G1S_8	2	0.41417	0.45324	730.896	1459.78	49670.7	-0.30023	0.017084	-0.28315	75.202	0.9119	75.202	0		0	0	0	2.1735e-38	3
16314	113	6824	7269	43659				NIATTVTEEIIEK	13	1	0	Unmodified	_NIATTVTEEIIEK_					0	0	0	O43390	O43390	O43390	HNRNPR;HNRPR	Heterogeneous nuclear ribonucleoprotein R	>sp|O43390|HNRPR_HUMAN Heterogeneous nuclear ribonucleoprotein R OS=Homo sapiens GN=HNRNPR PE=1 SV=1		ISO-MSMS	0	020510_G1S_17	2	0.45032	0.31723	730.896	1459.78	NaN	NaN	-0.61659	NaN	75.592	0.38414	75.592	0		0	0	0	0.10146	1
16315	113	6825	7270	43660				NIATTVTEEIIEKSFSEFGKIER	23	2	1	Unmodified	_NIATTVTEEIIEKSFSEFGKIER_					0	0	0	O43390	O43390	O43390	HNRNPR;HNRPR	Heterogeneous nuclear ribonucleoprotein R	>sp|O43390|HNRPR_HUMAN Heterogeneous nuclear ribonucleoprotein R OS=Homo sapiens GN=HNRNPR PE=1 SV=1		MULTI-MSMS		020510_G1S_7	4	0.51581	0.55581	661.098	2640.36	51587.7	-0.39655	-0.41453	-0.81108	89.222	0.28227	89.222	0		0	0	0	0.088697	1
18630	113	7927	8428	49735				SFSEFGKIER	10	1	1	Unmodified	_SFSEFGKIER_					0	0	0	O43390	O43390	O43390	HNRNPR;HNRPR	Heterogeneous nuclear ribonucleoprotein R	>sp|O43390|HNRPR_HUMAN Heterogeneous nuclear ribonucleoprotein R OS=Homo sapiens GN=HNRNPR PE=1 SV=1		MULTI-MSMS		020510_G1S_8	2	0.44193	0.47848	600.306	1198.6	54437.3	-2.1602	0.54194	-1.6182	41.769	0.84237	41.769	0		0	0	0	6.5514e-06	1
20108	113	8533	9067	53469				STAYEDYYYHPPPR	14	0	1	Unmodified	_STAYEDYYYHPPPR_					0	0	0	O43390	O43390	O43390	HNRNPR;HNRPR	Heterogeneous nuclear ribonucleoprotein R	>sp|O43390|HNRPR_HUMAN Heterogeneous nuclear ribonucleoprotein R OS=Homo sapiens GN=HNRNPR PE=1 SV=1		MULTI-MSMS		020510_G1S_7	3	0.53797	0.48455	586.93	1757.77	54569.8	-1.7249	0.37822	-1.3467	45.541	1.322	45.541	0		0	0	0	0.17955	1
20109	113	8533	9067	53470;53471				STAYEDYYYHPPPR	14	0	1	Unmodified	_STAYEDYYYHPPPR_					0	0	0	O43390	O43390	O43390	HNRNPR;HNRPR	Heterogeneous nuclear ribonucleoprotein R	>sp|O43390|HNRPR_HUMAN Heterogeneous nuclear ribonucleoprotein R OS=Homo sapiens GN=HNRNPR PE=1 SV=1		MULTI-MSMS		020510_G1S_8	3	0.47135	0.38391	586.93	1757.77	54420.7	-2.2297	0.25914	-1.9706	41.729	1.5556	41.729	0		0	0	0	0.0029063	2
20110	113	8533	9067	53472				STAYEDYYYHPPPR	14	0	1	Unmodified	_STAYEDYYYHPPPR_					0	0	0	O43390	O43390	O43390	HNRNPR;HNRPR	Heterogeneous nuclear ribonucleoprotein R	>sp|O43390|HNRPR_HUMAN Heterogeneous nuclear ribonucleoprotein R OS=Homo sapiens GN=HNRNPR PE=1 SV=1		MULTI-MSMS		020510_G1S_16	3	0.2999	0.16385	586.93	1757.77	54733.2	-1.7661	-0.034648	-1.8008	43.333	0.75668	43.333	-3.8147e-06		0	0	0	0.010032	1
20111	113	8533	9067	53473				STAYEDYYYHPPPR	14	0	1	Unmodified	_STAYEDYYYHPPPR_					0	0	0	O43390	O43390	O43390	HNRNPR;HNRPR	Heterogeneous nuclear ribonucleoprotein R	>sp|O43390|HNRPR_HUMAN Heterogeneous nuclear ribonucleoprotein R OS=Homo sapiens GN=HNRNPR PE=1 SV=1		MULTI-MSMS		020510_G1S_17	3	0.51628	0.34822	586.93	1757.77	54663.5	-1.6636	0.091244	-1.5724	44.771	0.83459	44.771	0		0	0	0	0.3155	1
24356	113	10239	10868	64830				VQESTKGPDEAKIK	14	3	0	Unmodified	_VQESTKGPDEAKIK_					0	0	0	O43390	O43390	O43390	HNRNPR;HNRPR	Heterogeneous nuclear ribonucleoprotein R	>sp|O43390|HNRPR_HUMAN Heterogeneous nuclear ribonucleoprotein R OS=Homo sapiens GN=HNRNPR PE=1 SV=1		MULTI-MSMS		020510_G1S_7	4	0.40535	0.50648	383.21	1528.81	67407.7	-0.12489	0.096548	-0.028346	21.946	1.0367	21.946	0		0	0	0	0.48908	1
24357	113	10239	10868	64831;64832				VQESTKGPDEAKIK	14	3	0	Unmodified	_VQESTKGPDEAKIK_					0	0	0	O43390	O43390	O43390	HNRNPR;HNRPR	Heterogeneous nuclear ribonucleoprotein R	>sp|O43390|HNRPR_HUMAN Heterogeneous nuclear ribonucleoprotein R OS=Homo sapiens GN=HNRNPR PE=1 SV=1		MULTI-MSMS		020510_G1S_7	3	0.33496	0.51556	510.611	1528.81	56278.8	-0.77254	0.14528	-0.62726	21.952	0.68777	21.952	0		0	0	0	0.18325	2
24358	113	10239	10868	64833;64834				VQESTKGPDEAKIK	14	3	0	Unmodified	_VQESTKGPDEAKIK_					0	0	0	O43390	O43390	O43390	HNRNPR;HNRPR	Heterogeneous nuclear ribonucleoprotein R	>sp|O43390|HNRPR_HUMAN Heterogeneous nuclear ribonucleoprotein R OS=Homo sapiens GN=HNRNPR PE=1 SV=1		MULTI-MSMS		020510_G1S_8	3	0.34685	0.40803	510.611	1528.81	57569.6	-0.9815	-0.11746	-1.099	18.59	0.81608	18.59	0		0	0	0	0.041733	2
24359	113	10239	10868	64835				VQESTKGPDEAKIK	14	3	0	Unmodified	_VQESTKGPDEAKIK_					0	0	0	O43390	O43390	O43390	HNRNPR;HNRPR	Heterogeneous nuclear ribonucleoprotein R	>sp|O43390|HNRPR_HUMAN Heterogeneous nuclear ribonucleoprotein R OS=Homo sapiens GN=HNRNPR PE=1 SV=1		MULTI-MSMS		020510_G1S_8	4	0.31306	0.39394	383.21	1528.81	66404.9	-0.27261	-0.1688	-0.44141	18.58	1.1109	18.58	0		0	0	0	0.034127	1
25294	113	10668	11312	67291;67292				YGGPPPDSVYSGVQPGIGTEVFVGKIPR	28	1	1	Unmodified	_YGGPPPDSVYSGVQPGIGTEVFVGKIPR_					0	0	0	O43390	O43390	O43390	HNRNPR;HNRPR	Heterogeneous nuclear ribonucleoprotein R	>sp|O43390|HNRPR_HUMAN Heterogeneous nuclear ribonucleoprotein R OS=Homo sapiens GN=HNRNPR PE=1 SV=1		MULTI-MSMS		020510_G1S_8	3	0.36556	0.4077	958.499	2872.48	43229.1	-0.78164	-0.24284	-1.0245	69.543	0.94445	69.543	-7.6294e-06		0	0	0	3.5685e-49	2
1071	133;113	487	509	2900;2901;2902				AGPIWDIR	8	0	1	Unmodified	_AGPIWDIR_					0	0	0	O43390;O60506	O43390;O60506	O60506	HNRNPR;HNRPR;HNRPQ;NSAP1;SYNCRIP	Heterogeneous nuclear ribonucleoprotein R;Glycine- and tyrosine-rich RNA-binding protein;Heterogeneous nuclear ribonucleoprotein Q;NS1-associated protein 1;Synaptotagmin-binding, cytoplasmic RNA-interacting protein	>sp|O43390|HNRPR_HUMAN Heterogeneous nuclear ribonucleoprotein R OS=Homo sapiens GN=HNRNPR PE=1 SV=1;>sp|O60506|HNRPQ_HUMAN Heterogeneous nuclear ribonucleoprotein Q OS=Homo sapiens GN=SYNCRIP PE=1 SV=2		ISO-MSMS	0	013011_G1S_6	2	0.62979	0.4543	464.256	926.497	NaN	NaN	-0.18729	NaN	53.456	1.5137	53.456	0		0	0	0	0.47176	3
1072	133;113	487	509	2903;2904				AGPIWDIR	8	0	1	Unmodified	_AGPIWDIR_					0	0	0	O43390;O60506	O43390;O60506	O60506	HNRNPR;HNRPR;HNRPQ;NSAP1;SYNCRIP	Heterogeneous nuclear ribonucleoprotein R;Glycine- and tyrosine-rich RNA-binding protein;Heterogeneous nuclear ribonucleoprotein Q;NS1-associated protein 1;Synaptotagmin-binding, cytoplasmic RNA-interacting protein	>sp|O43390|HNRPR_HUMAN Heterogeneous nuclear ribonucleoprotein R OS=Homo sapiens GN=HNRNPR PE=1 SV=1;>sp|O60506|HNRPQ_HUMAN Heterogeneous nuclear ribonucleoprotein Q OS=Homo sapiens GN=SYNCRIP PE=1 SV=2		ISO-MSMS	1	013011_G1S_6	2	0.81549	0.51875	464.256	926.497	NaN	NaN	-0.91806	NaN	53.411	1.6891	53.411	3.8147e-06		0	0	0	0.37081	2
1073	133;113	487	509	2905				AGPIWDIR	8	0	1	Unmodified	_AGPIWDIR_					0	0	0	O43390;O60506	O43390;O60506	O60506	HNRNPR;HNRPR;HNRPQ;NSAP1;SYNCRIP	Heterogeneous nuclear ribonucleoprotein R;Glycine- and tyrosine-rich RNA-binding protein;Heterogeneous nuclear ribonucleoprotein Q;NS1-associated protein 1;Synaptotagmin-binding, cytoplasmic RNA-interacting protein	>sp|O43390|HNRPR_HUMAN Heterogeneous nuclear ribonucleoprotein R OS=Homo sapiens GN=HNRNPR PE=1 SV=1;>sp|O60506|HNRPQ_HUMAN Heterogeneous nuclear ribonucleoprotein Q OS=Homo sapiens GN=SYNCRIP PE=1 SV=2		ISO-MSMS	0	020510_G1S_7	2	0.67868	0.49732	464.256	926.497	NaN	NaN	-0.41141	NaN	57.094	0.51004	57.094	0		0	0	0	0.034661	1
1074	133;113	487	509	2906;2907				AGPIWDIR	8	0	1	Unmodified	_AGPIWDIR_					0	0	0	O43390;O60506	O43390;O60506	O60506	HNRNPR;HNRPR;HNRPQ;NSAP1;SYNCRIP	Heterogeneous nuclear ribonucleoprotein R;Glycine- and tyrosine-rich RNA-binding protein;Heterogeneous nuclear ribonucleoprotein Q;NS1-associated protein 1;Synaptotagmin-binding, cytoplasmic RNA-interacting protein	>sp|O43390|HNRPR_HUMAN Heterogeneous nuclear ribonucleoprotein R OS=Homo sapiens GN=HNRNPR PE=1 SV=1;>sp|O60506|HNRPQ_HUMAN Heterogeneous nuclear ribonucleoprotein Q OS=Homo sapiens GN=SYNCRIP PE=1 SV=2		MULTI-MSMS		020510_G1S_8	2	0.52097	0.44624	464.256	926.497	62180.5	-0.82445	0.042257	-0.7822	55.006	0.95645	55.006	0		0	0	0	0.0065957	2
1461	133;113	667	696	3964				AIIERTGYTIDVTTGQR	17	0	2	Unmodified	_AIIERTGYTIDVTTGQR_					0	0	0	O43390;O60506	O43390;O60506	O60506	HNRNPR;HNRPR;HNRPQ;NSAP1;SYNCRIP	Heterogeneous nuclear ribonucleoprotein R;Glycine- and tyrosine-rich RNA-binding protein;Heterogeneous nuclear ribonucleoprotein Q;NS1-associated protein 1;Synaptotagmin-binding, cytoplasmic RNA-interacting protein	>sp|O43390|HNRPR_HUMAN Heterogeneous nuclear ribonucleoprotein R OS=Homo sapiens GN=HNRNPR PE=1 SV=1;>sp|O60506|HNRPQ_HUMAN Heterogeneous nuclear ribonucleoprotein Q OS=Homo sapiens GN=SYNCRIP PE=1 SV=2		MULTI-MSMS		020510_G1S_10	3	0.53453	0.6738	632.006	1893	50382.6	-2.3375	1.1392	-1.1983	50.745	0.58269	50.745	-3.8147e-06		0	0	0	0.0079536	1
1462	133;113	668	697	3965;3966				AIIERTGYTIDVTTGQRK	18	1	2	Unmodified	_AIIERTGYTIDVTTGQRK_					0	0	0	O43390;O60506	O43390;O60506	O60506	HNRNPR;HNRPR;HNRPQ;NSAP1;SYNCRIP	Heterogeneous nuclear ribonucleoprotein R;Glycine- and tyrosine-rich RNA-binding protein;Heterogeneous nuclear ribonucleoprotein Q;NS1-associated protein 1;Synaptotagmin-binding, cytoplasmic RNA-interacting protein	>sp|O43390|HNRPR_HUMAN Heterogeneous nuclear ribonucleoprotein R OS=Homo sapiens GN=HNRNPR PE=1 SV=1;>sp|O60506|HNRPQ_HUMAN Heterogeneous nuclear ribonucleoprotein Q OS=Homo sapiens GN=SYNCRIP PE=1 SV=2		MULTI-MSMS		020510_G1S_10	3	0.68049	0.5998	674.704	2021.09	52233.7	-2.2955	0.17754	-2.118	46.334	0.39502	46.334	0		0	0	0	5.312e-12	2
6554	133;113	2839	2982	17544		87;95		GFCFIEYEDHK	11	1	0	Carbamidomethyl (C)	_GFC(ca)FIEYEDHK_	GFC(1)FIEYEDHK		GFC(71.35)FIEYEDHK		0	1	0	O43390;O60506	O43390;O60506	O60506	HNRNPR;HNRPR;HNRPQ;NSAP1;SYNCRIP	Heterogeneous nuclear ribonucleoprotein R;Glycine- and tyrosine-rich RNA-binding protein;Heterogeneous nuclear ribonucleoprotein Q;NS1-associated protein 1;Synaptotagmin-binding, cytoplasmic RNA-interacting protein	>sp|O43390|HNRPR_HUMAN Heterogeneous nuclear ribonucleoprotein R OS=Homo sapiens GN=HNRNPR PE=1 SV=1;>sp|O60506|HNRPQ_HUMAN Heterogeneous nuclear ribonucleoprotein Q OS=Homo sapiens GN=SYNCRIP PE=1 SV=2		MULTI-MSMS		020510_G1S_8	3	0.38245	0.4519	482.212	1443.61	60421.1	-0.78548	-0.45559	-1.2411	55.64	0.93476	55.64	0		0	0	0	0.029326	1
7443	133;113	3198	3362	19956				GPDEAKIKAIIER	13	2	1	Unmodified	_GPDEAKIKAIIER_					0	0	0	O43390;O60506	O43390;O60506	O60506	HNRNPR;HNRPR;HNRPQ;NSAP1;SYNCRIP	Heterogeneous nuclear ribonucleoprotein R;Glycine- and tyrosine-rich RNA-binding protein;Heterogeneous nuclear ribonucleoprotein Q;NS1-associated protein 1;Synaptotagmin-binding, cytoplasmic RNA-interacting protein	>sp|O43390|HNRPR_HUMAN Heterogeneous nuclear ribonucleoprotein R OS=Homo sapiens GN=HNRNPR PE=1 SV=1;>sp|O60506|HNRPQ_HUMAN Heterogeneous nuclear ribonucleoprotein Q OS=Homo sapiens GN=SYNCRIP PE=1 SV=2		MULTI-MSMS		020510_G1S_10	3	0.51734	0.48129	480.612	1438.81	59559.7	-1.9168	0.068789	-1.848	50.647	1.004	50.647	0		0	0	0	0.70567	1
9711	133;113	4128	4340	25974				IFVGSIPK	8	1	0	Unmodified	_IFVGSIPK_					0	0	0	O43390;O60506	O43390;O60506	O60506	HNRNPR;HNRPR;HNRPQ;NSAP1;SYNCRIP	Heterogeneous nuclear ribonucleoprotein R;Glycine- and tyrosine-rich RNA-binding protein;Heterogeneous nuclear ribonucleoprotein Q;NS1-associated protein 1;Synaptotagmin-binding, cytoplasmic RNA-interacting protein	>sp|O43390|HNRPR_HUMAN Heterogeneous nuclear ribonucleoprotein R OS=Homo sapiens GN=HNRNPR PE=1 SV=1;>sp|O60506|HNRPQ_HUMAN Heterogeneous nuclear ribonucleoprotein Q OS=Homo sapiens GN=SYNCRIP PE=1 SV=2		MULTI-MSMS		020510_G1S_8	2	0.44704	0.46224	430.766	859.517	64481.4	-0.99818	0.27256	-0.72562	45.594	1.4058	45.594	0		0	0	0	0.20955	1
21051	133;113	8915	9477	56062;56063;56064;56065				TGYTIDVTTGQR	12	0	1	Unmodified	_TGYTIDVTTGQR_					0	0	0	O43390;O60506	O43390;O60506	O60506	HNRNPR;HNRPR;HNRPQ;NSAP1;SYNCRIP	Heterogeneous nuclear ribonucleoprotein R;Glycine- and tyrosine-rich RNA-binding protein;Heterogeneous nuclear ribonucleoprotein Q;NS1-associated protein 1;Synaptotagmin-binding, cytoplasmic RNA-interacting protein	>sp|O43390|HNRPR_HUMAN Heterogeneous nuclear ribonucleoprotein R OS=Homo sapiens GN=HNRNPR PE=1 SV=1;>sp|O60506|HNRPQ_HUMAN Heterogeneous nuclear ribonucleoprotein Q OS=Homo sapiens GN=SYNCRIP PE=1 SV=2		MULTI-MSMS		013011_G1S_6	2	0.51281	0.40682	656.331	1310.65	51039.1	-1.6552	0.1249	-1.5303	40.37	1.6775	40.37	0		0	0	0	0.0022598	4
21052	133;113	8915	9477	56066;56067;56068;56069				TGYTIDVTTGQR	12	0	1	Unmodified	_TGYTIDVTTGQR_					0	0	0	O43390;O60506	O43390;O60506	O60506	HNRNPR;HNRPR;HNRPQ;NSAP1;SYNCRIP	Heterogeneous nuclear ribonucleoprotein R;Glycine- and tyrosine-rich RNA-binding protein;Heterogeneous nuclear ribonucleoprotein Q;NS1-associated protein 1;Synaptotagmin-binding, cytoplasmic RNA-interacting protein	>sp|O43390|HNRPR_HUMAN Heterogeneous nuclear ribonucleoprotein R OS=Homo sapiens GN=HNRNPR PE=1 SV=1;>sp|O60506|HNRPQ_HUMAN Heterogeneous nuclear ribonucleoprotein Q OS=Homo sapiens GN=SYNCRIP PE=1 SV=2		MULTI-MSMS		020510_G1S_7	2	0.62443	0.5297	656.331	1310.65	51617.9	-1.4723	0.63495	-0.83734	42.942	0.81987	42.942	0		0	0	0	4.2745e-48	4
21053	133;113	8915	9477	56070;56071;56072;56073				TGYTIDVTTGQR	12	0	1	Unmodified	_TGYTIDVTTGQR_					0	0	0	O43390;O60506	O43390;O60506	O60506	HNRNPR;HNRPR;HNRPQ;NSAP1;SYNCRIP	Heterogeneous nuclear ribonucleoprotein R;Glycine- and tyrosine-rich RNA-binding protein;Heterogeneous nuclear ribonucleoprotein Q;NS1-associated protein 1;Synaptotagmin-binding, cytoplasmic RNA-interacting protein	>sp|O43390|HNRPR_HUMAN Heterogeneous nuclear ribonucleoprotein R OS=Homo sapiens GN=HNRNPR PE=1 SV=1;>sp|O60506|HNRPQ_HUMAN Heterogeneous nuclear ribonucleoprotein Q OS=Homo sapiens GN=SYNCRIP PE=1 SV=2		MULTI-MSMS		020510_G1S_8	2	0.51917	0.44045	656.331	1310.65	51482.4	-2.216	0.10246	-2.1135	39.496	1.1662	39.496	0		0	0	0	7.3896e-41	4
21054	133;113	8915	9477	56074;56075;56076;56077				TGYTIDVTTGQR	12	0	1	Unmodified	_TGYTIDVTTGQR_					0	0	0	O43390;O60506	O43390;O60506	O60506	HNRNPR;HNRPR;HNRPQ;NSAP1;SYNCRIP	Heterogeneous nuclear ribonucleoprotein R;Glycine- and tyrosine-rich RNA-binding protein;Heterogeneous nuclear ribonucleoprotein Q;NS1-associated protein 1;Synaptotagmin-binding, cytoplasmic RNA-interacting protein	>sp|O43390|HNRPR_HUMAN Heterogeneous nuclear ribonucleoprotein R OS=Homo sapiens GN=HNRNPR PE=1 SV=1;>sp|O60506|HNRPQ_HUMAN Heterogeneous nuclear ribonucleoprotein Q OS=Homo sapiens GN=SYNCRIP PE=1 SV=2		MULTI-MSMS		020510_G1S_9	2	0.78615	0.60131	656.331	1310.65	51396.6	-1.7418	-0.016805	-1.7586	38.737	0.7573	38.737	0		0	0	0	7.064e-34	4
21055	133;113	8915	9477	56078;56079;56080				TGYTIDVTTGQR	12	0	1	Unmodified	_TGYTIDVTTGQR_					0	0	0	O43390;O60506	O43390;O60506	O60506	HNRNPR;HNRPR;HNRPQ;NSAP1;SYNCRIP	Heterogeneous nuclear ribonucleoprotein R;Glycine- and tyrosine-rich RNA-binding protein;Heterogeneous nuclear ribonucleoprotein Q;NS1-associated protein 1;Synaptotagmin-binding, cytoplasmic RNA-interacting protein	>sp|O43390|HNRPR_HUMAN Heterogeneous nuclear ribonucleoprotein R OS=Homo sapiens GN=HNRNPR PE=1 SV=1;>sp|O60506|HNRPQ_HUMAN Heterogeneous nuclear ribonucleoprotein Q OS=Homo sapiens GN=SYNCRIP PE=1 SV=2		MULTI-MSMS		020510_G1S_10	2	0.85243	0.6493	656.331	1310.65	51449.7	-2.4604	0.16784	-2.2925	40.259	1.2374	40.259	0		0	0	0	1.4632e-27	3
21056	133;113	8916	9478	56081;56082				TGYTIDVTTGQRK	13	1	1	Unmodified	_TGYTIDVTTGQRK_					0	0	0	O43390;O60506	O43390;O60506	O60506	HNRNPR;HNRPR;HNRPQ;NSAP1;SYNCRIP	Heterogeneous nuclear ribonucleoprotein R;Glycine- and tyrosine-rich RNA-binding protein;Heterogeneous nuclear ribonucleoprotein Q;NS1-associated protein 1;Synaptotagmin-binding, cytoplasmic RNA-interacting protein	>sp|O43390|HNRPR_HUMAN Heterogeneous nuclear ribonucleoprotein R OS=Homo sapiens GN=HNRNPR PE=1 SV=1;>sp|O60506|HNRPQ_HUMAN Heterogeneous nuclear ribonucleoprotein Q OS=Homo sapiens GN=SYNCRIP PE=1 SV=2		ISO-MSMS	0	020510_G1S_7	2	0.66787	0.68268	720.378	1438.74	NaN	NaN	0.14421	NaN	37.208	0.47077	37.208	0		0	0	0	1.5141e-22	2
21057	133;113	8916	9478	56083				TGYTIDVTTGQRK	13	1	1	Unmodified	_TGYTIDVTTGQRK_					0	0	0	O43390;O60506	O43390;O60506	O60506	HNRNPR;HNRPR;HNRPQ;NSAP1;SYNCRIP	Heterogeneous nuclear ribonucleoprotein R;Glycine- and tyrosine-rich RNA-binding protein;Heterogeneous nuclear ribonucleoprotein Q;NS1-associated protein 1;Synaptotagmin-binding, cytoplasmic RNA-interacting protein	>sp|O43390|HNRPR_HUMAN Heterogeneous nuclear ribonucleoprotein R OS=Homo sapiens GN=HNRNPR PE=1 SV=1;>sp|O60506|HNRPQ_HUMAN Heterogeneous nuclear ribonucleoprotein Q OS=Homo sapiens GN=SYNCRIP PE=1 SV=2		ISO-MSMS	1	020510_G1S_7	2	0.9099	0.89001	720.378	1438.74	NaN	NaN	-1.4404	NaN	37.167	0.35381	37.167	0		0	0	0	0.019483	1
21058	133;113	8916	9478	56084;56085;56086				TGYTIDVTTGQRK	13	1	1	Unmodified	_TGYTIDVTTGQRK_					0	0	0	O43390;O60506	O43390;O60506	O60506	HNRNPR;HNRPR;HNRPQ;NSAP1;SYNCRIP	Heterogeneous nuclear ribonucleoprotein R;Glycine- and tyrosine-rich RNA-binding protein;Heterogeneous nuclear ribonucleoprotein Q;NS1-associated protein 1;Synaptotagmin-binding, cytoplasmic RNA-interacting protein	>sp|O43390|HNRPR_HUMAN Heterogeneous nuclear ribonucleoprotein R OS=Homo sapiens GN=HNRNPR PE=1 SV=1;>sp|O60506|HNRPQ_HUMAN Heterogeneous nuclear ribonucleoprotein Q OS=Homo sapiens GN=SYNCRIP PE=1 SV=2		MULTI-MSMS		020510_G1S_8	3	0.4489	0.39153	480.588	1438.74	59598.5	-2.1589	-0.222	-2.3809	33.918	0.97003	33.918	0		0	0	0	0.32064	3
21059	133;113	8916	9478	56087;56088				TGYTIDVTTGQRK	13	1	1	Unmodified	_TGYTIDVTTGQRK_					0	0	0	O43390;O60506	O43390;O60506	O60506	HNRNPR;HNRPR;HNRPQ;NSAP1;SYNCRIP	Heterogeneous nuclear ribonucleoprotein R;Glycine- and tyrosine-rich RNA-binding protein;Heterogeneous nuclear ribonucleoprotein Q;NS1-associated protein 1;Synaptotagmin-binding, cytoplasmic RNA-interacting protein	>sp|O43390|HNRPR_HUMAN Heterogeneous nuclear ribonucleoprotein R OS=Homo sapiens GN=HNRNPR PE=1 SV=1;>sp|O60506|HNRPQ_HUMAN Heterogeneous nuclear ribonucleoprotein Q OS=Homo sapiens GN=SYNCRIP PE=1 SV=2		MULTI-MSMS		020510_G1S_8	2	0.52109	0.50539	720.378	1438.74	48181	-2.544	-0.38968	-2.9337	33.916	0.46755	33.916	0		0	0	0	3.1421e-24	2
21060	133;113	8916	9478	56089;56090;56091;56092;56093				TGYTIDVTTGQRK	13	1	1	Unmodified	_TGYTIDVTTGQRK_					0	0	0	O43390;O60506	O43390;O60506	O60506	HNRNPR;HNRPR;HNRPQ;NSAP1;SYNCRIP	Heterogeneous nuclear ribonucleoprotein R;Glycine- and tyrosine-rich RNA-binding protein;Heterogeneous nuclear ribonucleoprotein Q;NS1-associated protein 1;Synaptotagmin-binding, cytoplasmic RNA-interacting protein	>sp|O43390|HNRPR_HUMAN Heterogeneous nuclear ribonucleoprotein R OS=Homo sapiens GN=HNRNPR PE=1 SV=1;>sp|O60506|HNRPQ_HUMAN Heterogeneous nuclear ribonucleoprotein Q OS=Homo sapiens GN=SYNCRIP PE=1 SV=2		MULTI-MSMS		020510_G1S_9	3	0.67317	0.65729	480.588	1438.74	58985	-1.8145	0.19702	-1.6174	33.663	0.98627	33.663	0		0	0	0	0.010365	5
21061	133;113	8916	9478	56094;56095;56096				TGYTIDVTTGQRK	13	1	1	Unmodified	_TGYTIDVTTGQRK_					0	0	0	O43390;O60506	O43390;O60506	O60506	HNRNPR;HNRPR;HNRPQ;NSAP1;SYNCRIP	Heterogeneous nuclear ribonucleoprotein R;Glycine- and tyrosine-rich RNA-binding protein;Heterogeneous nuclear ribonucleoprotein Q;NS1-associated protein 1;Synaptotagmin-binding, cytoplasmic RNA-interacting protein	>sp|O43390|HNRPR_HUMAN Heterogeneous nuclear ribonucleoprotein R OS=Homo sapiens GN=HNRNPR PE=1 SV=1;>sp|O60506|HNRPQ_HUMAN Heterogeneous nuclear ribonucleoprotein Q OS=Homo sapiens GN=SYNCRIP PE=1 SV=2		MULTI-MSMS		020510_G1S_9	2	0.75378	0.68508	720.378	1438.74	48545.8	-2.2508	0.12503	-2.1258	33.66	0.38505	33.66	0		0	0	0	4.7609e-45	3
21062	133;113	8916	9478	56097;56098;56099;56100;56101				TGYTIDVTTGQRK	13	1	1	Unmodified	_TGYTIDVTTGQRK_					0	0	0	O43390;O60506	O43390;O60506	O60506	HNRNPR;HNRPR;HNRPQ;NSAP1;SYNCRIP	Heterogeneous nuclear ribonucleoprotein R;Glycine- and tyrosine-rich RNA-binding protein;Heterogeneous nuclear ribonucleoprotein Q;NS1-associated protein 1;Synaptotagmin-binding, cytoplasmic RNA-interacting protein	>sp|O43390|HNRPR_HUMAN Heterogeneous nuclear ribonucleoprotein R OS=Homo sapiens GN=HNRNPR PE=1 SV=1;>sp|O60506|HNRPQ_HUMAN Heterogeneous nuclear ribonucleoprotein Q OS=Homo sapiens GN=SYNCRIP PE=1 SV=2		MULTI-MSMS		020510_G1S_10	3	0.58734	0.51113	480.588	1438.74	59977.6	-1.8923	0.30386	-1.5884	34.676	1.298	34.676	0		0	0	0	0.02067	5
21063	133;113	8916	9478	56102;56103;56104;56105;56106				TGYTIDVTTGQRK	13	1	1	Unmodified	_TGYTIDVTTGQRK_					0	0	0	O43390;O60506	O43390;O60506	O60506	HNRNPR;HNRPR;HNRPQ;NSAP1;SYNCRIP	Heterogeneous nuclear ribonucleoprotein R;Glycine- and tyrosine-rich RNA-binding protein;Heterogeneous nuclear ribonucleoprotein Q;NS1-associated protein 1;Synaptotagmin-binding, cytoplasmic RNA-interacting protein	>sp|O43390|HNRPR_HUMAN Heterogeneous nuclear ribonucleoprotein R OS=Homo sapiens GN=HNRNPR PE=1 SV=1;>sp|O60506|HNRPQ_HUMAN Heterogeneous nuclear ribonucleoprotein Q OS=Homo sapiens GN=SYNCRIP PE=1 SV=2		MULTI-MSMS		020510_G1S_10	2	0.65354	0.59428	720.378	1438.74	48136.7	-2.2761	-0.17138	-2.4474	34.665	0.68927	34.665	0		0	0	0	9.7391e-38	5
24164	133;113	10150	10771	64273;64274				VKVIFVR	7	1	1	Unmodified	_VKVIFVR_					0	0	0	O43390;O60506	O43390;O60506	O60506	HNRNPR;HNRPR;HNRPQ;NSAP1;SYNCRIP	Heterogeneous nuclear ribonucleoprotein R;Glycine- and tyrosine-rich RNA-binding protein;Heterogeneous nuclear ribonucleoprotein Q;NS1-associated protein 1;Synaptotagmin-binding, cytoplasmic RNA-interacting protein	>sp|O43390|HNRPR_HUMAN Heterogeneous nuclear ribonucleoprotein R OS=Homo sapiens GN=HNRNPR PE=1 SV=1;>sp|O60506|HNRPQ_HUMAN Heterogeneous nuclear ribonucleoprotein Q OS=Homo sapiens GN=SYNCRIP PE=1 SV=2		MULTI-MSMS		020510_G1S_7	2	0.43441	0.38509	430.789	859.564	62446.9	-0.91083	0.56933	-0.34151	42.748	0.62171	42.748	0		0	0	0	0.22349	2
24165	133;113	10150	10771	64275;64276				VKVIFVR	7	1	1	Unmodified	_VKVIFVR_					0	0	0	O43390;O60506	O43390;O60506	O60506	HNRNPR;HNRPR;HNRPQ;NSAP1;SYNCRIP	Heterogeneous nuclear ribonucleoprotein R;Glycine- and tyrosine-rich RNA-binding protein;Heterogeneous nuclear ribonucleoprotein Q;NS1-associated protein 1;Synaptotagmin-binding, cytoplasmic RNA-interacting protein	>sp|O43390|HNRPR_HUMAN Heterogeneous nuclear ribonucleoprotein R OS=Homo sapiens GN=HNRNPR PE=1 SV=1;>sp|O60506|HNRPQ_HUMAN Heterogeneous nuclear ribonucleoprotein Q OS=Homo sapiens GN=SYNCRIP PE=1 SV=2		MULTI-MSMS		020510_G1S_8	2	0.41	0.47794	430.789	859.564	64204.9	-1.8057	-0.25955	-2.0652	38.966	0.67309	38.966	-3.8147e-06		0	0	0	0.1749	2
24166	133;113	10150	10771	64277;64278;64279;64280				VKVIFVR	7	1	1	Unmodified	_VKVIFVR_					0	0	0	O43390;O60506	O43390;O60506	O60506	HNRNPR;HNRPR;HNRPQ;NSAP1;SYNCRIP	Heterogeneous nuclear ribonucleoprotein R;Glycine- and tyrosine-rich RNA-binding protein;Heterogeneous nuclear ribonucleoprotein Q;NS1-associated protein 1;Synaptotagmin-binding, cytoplasmic RNA-interacting protein	>sp|O43390|HNRPR_HUMAN Heterogeneous nuclear ribonucleoprotein R OS=Homo sapiens GN=HNRNPR PE=1 SV=1;>sp|O60506|HNRPQ_HUMAN Heterogeneous nuclear ribonucleoprotein Q OS=Homo sapiens GN=SYNCRIP PE=1 SV=2		MULTI-MSMS		020510_G1S_9	2	0.68886	0.67006	430.789	859.564	63317.1	-1.1926	0.04073	-1.1519	38.856	0.6825	38.856	0		0	0	0	0.092127	4
24167	133;113	10150	10771	64281				VKVIFVR	7	1	1	Unmodified	_VKVIFVR_					0	0	0	O43390;O60506	O43390;O60506	O60506	HNRNPR;HNRPR;HNRPQ;NSAP1;SYNCRIP	Heterogeneous nuclear ribonucleoprotein R;Glycine- and tyrosine-rich RNA-binding protein;Heterogeneous nuclear ribonucleoprotein Q;NS1-associated protein 1;Synaptotagmin-binding, cytoplasmic RNA-interacting protein	>sp|O43390|HNRPR_HUMAN Heterogeneous nuclear ribonucleoprotein R OS=Homo sapiens GN=HNRNPR PE=1 SV=1;>sp|O60506|HNRPQ_HUMAN Heterogeneous nuclear ribonucleoprotein Q OS=Homo sapiens GN=SYNCRIP PE=1 SV=2		MULTI-MSMS		020510_G1S_10	2	0.63442	0.67408	430.789	859.564	63757.9	-1.7308	-0.26921	-2	40.721	0.79087	40.721	0		0	0	0	0.19709	1
5895	114	2574	2703	15760;15761;15762;15763				FQGPDNGQGPK	11	1	0	Unmodified	_FQGPDNGQGPK_					0	0	0	O43396	O43396	O43396	TRP32;TXL;TXNL;TXNL1	32 kDa thioredoxin-related protein;Thioredoxin-like protein 1	>sp|O43396|TXNL1_HUMAN Thioredoxin-like protein 1 OS=Homo sapiens GN=TXNL1 PE=1 SV=3		MULTI-MSMS		020510_G1S_23	2	0.81824	0.86688	572.773	1143.53	54476.6	-0.75332	0.12122	-0.63209	23.77	0.87238	23.77	-1.9073e-06		0	0	0	0.034269	4
23405	114	9832	10446	62268;62269;62270;62271;62272;62273				VGVKPVGSDPDFQPEISGAGSR	22	1	1	Unmodified	_VGVKPVGSDPDFQPEISGAGSR_					0	0	0	O43396	O43396	O43396	TRP32;TXL;TXNL;TXNL1	32 kDa thioredoxin-related protein;Thioredoxin-like protein 1	>sp|O43396|TXNL1_HUMAN Thioredoxin-like protein 1 OS=Homo sapiens GN=TXNL1 PE=1 SV=3		MULTI-MSMS		020510_G1S_23	3	0.86742	0.81702	733.706	2198.1	48357.7	-2.5015	0.29799	-2.2036	51.922	0.45262	51.922	0		0	0	0	1.3346e-24	6
10178	115	4262	4479	27306;27307;27308				IGISTIGEIKQNISR	15	1	1	Unmodified	_IGISTIGEIKQNISR_					0	0	0	O43399	O43399	O43399	TPD52L2	Tumor protein D52-like 2;Tumor protein D54	>sp|O43399|TPD54_HUMAN Tumor protein D54 OS=Homo sapiens GN=TPD52L2 PE=1 SV=2		MULTI-MSMS		020510_G1S_25	3	2.2511	2.0858	543.649	1627.93	28359.7	-0.89171	-0.21051	-1.1022	35.719	0.3944	35.719	0		0	0	0	1.9154e-07	3
17908	115	7568	8050	47899				RIGISTIGEIKQNISR	16	1	2	Unmodified	_RIGISTIGEIKQNISR_					0	0	0	O43399	O43399	O43399	TPD52L2	Tumor protein D52-like 2;Tumor protein D54	>sp|O43399|TPD54_HUMAN Tumor protein D54 OS=Homo sapiens GN=TPD52L2 PE=1 SV=2		MULTI-MSMS		020510_G1S_25	3	2.3494	2.1333	595.683	1784.03	26845.1	-0.77426	-0.45862	-1.2329	33.039	0.45287	33.039	0		0	0	0	8.9026e-09	1
22046	115	9253	9841	58617				TQETISQAGQK	11	1	0	Unmodified	_TQETISQAGQK_					0	0	0	O43399	O43399	O43399	TPD52L2	Tumor protein D52-like 2;Tumor protein D54	>sp|O43399|TPD54_HUMAN Tumor protein D54 OS=Homo sapiens GN=TPD52L2 PE=1 SV=2		MULTI-MSMS		020510_G1S_25	2	1.8583	2.2898	595.804	1189.59	27013.5	0.34054	-0.058152	0.28239	13.004	0.35877	13.004	0		0	0	0	1.2882e-14	1
1823	116	795	835	4830				AITDKVTDIIGGIFSK	16	2	0	Unmodified	_AITDKVTDIIGGIFSK_					0	0	0	O43615	O43615	O43615	MIMT44;TIM44;TIMM44	Mitochondrial import inner membrane translocase subunit TIM44	>sp|O43615|TIM44_HUMAN Mitochondrial import inner membrane translocase subunit TIM44 OS=Homo sapiens GN=TIMM44 PE=1 SV=2		ISO-MSMS	0	020510_G1S_18	2	0.58081	0.59168	839.475	1676.93	NaN	NaN	-2.063	NaN	85.635	0.44911	85.635	7.6294e-06		0	0	0	0.0015058	1
6608	116	2869	3013	17680;17681				GFISGIIDNVKQEIAK	16	2	0	Unmodified	_GFISGIIDNVKQEIAK_					0	0	0	O43615	O43615	O43615	MIMT44;TIM44;TIMM44	Mitochondrial import inner membrane translocase subunit TIM44	>sp|O43615|TIM44_HUMAN Mitochondrial import inner membrane translocase subunit TIM44 OS=Homo sapiens GN=TIMM44 PE=1 SV=2		MULTI-MSMS		020510_G1S_18	3	0.61771	0.62665	577.993	1730.96	54378.6	2.2341	-0.9897	1.2444	86.678	0.54967	86.678	7.6294e-06		0	0	0	0.017472	2
14628	116	6071	6384	39109;39110;39111				KGFISGIIDNVKQEIAK	17	3	0	Unmodified	_KGFISGIIDNVKQEIAK_					0	0	0	O43615	O43615	O43615	MIMT44;TIM44;TIMM44	Mitochondrial import inner membrane translocase subunit TIM44	>sp|O43615|TIM44_HUMAN Mitochondrial import inner membrane translocase subunit TIM44 OS=Homo sapiens GN=TIMM44 PE=1 SV=2		MULTI-MSMS		020510_G1S_18	3	0.53922	0.52668	620.691	1859.05	52585.9	0.27997	-1.066	-0.78608	80.048	0.8401	80.048	0		0	0	0	8.697e-29	3
17894	116	7558	8040	47878				RIEESDVIQEARR	13	0	3	Unmodified	_RIEESDVIQEARR_					0	0	0	O43615	O43615	O43615	MIMT44;TIM44;TIMM44	Mitochondrial import inner membrane translocase subunit TIM44	>sp|O43615|TIM44_HUMAN Mitochondrial import inner membrane translocase subunit TIM44 OS=Homo sapiens GN=TIMM44 PE=1 SV=2		MULTI-MSMS		020510_G1S_18	3	0.74744	0.59533	534.285	1599.83	55782.6	-2.0186	-0.1591	-2.1777	36.956	0.99791	36.956	0		0	0	0	0.29069	1
20837	116	8812	9364	55490;55491				TEMSEVITEIIR	12	0	1	Unmodified	_TEMSEVITEIIR_					0	0	0	O43615	O43615	O43615	MIMT44;TIM44;TIMM44	Mitochondrial import inner membrane translocase subunit TIM44	>sp|O43615|TIM44_HUMAN Mitochondrial import inner membrane translocase subunit TIM44 OS=Homo sapiens GN=TIMM44 PE=1 SV=2		MULTI-MSMS		020510_G1S_18	2	0.66064	0.42415	710.871	1419.73	44694.5	1.6482	2.8284	4.4766	85.4	0.42024	85.4	0		0	0	0	5.725e-09	2
20838	116	8812	9364	55492				TEMSEVITEIIR	12	0	1	Unmodified	_TEMSEVITEIIR_					0	0	0	O43615	O43615	O43615	MIMT44;TIM44;TIMM44	Mitochondrial import inner membrane translocase subunit TIM44	>sp|O43615|TIM44_HUMAN Mitochondrial import inner membrane translocase subunit TIM44 OS=Homo sapiens GN=TIMM44 PE=1 SV=2		ISO-MSMS	2	020510_G1S_18	2	0.65508	0.6336	710.871	1419.73	NaN	NaN	-1.4231	NaN	85.335	0.42024	85.335	0		0	0	0	0.0087491	1
18023	117	7628	8113	48186;48187;48188				RKTPEEIIR	9	1	2	Unmodified	_RKTPEEIIR_					0	0	0	O43633	O43633	O43633	BC2;CHMP2;CHMP2A	Charged multivesicular body protein 2a;Chromatin-modifying protein 2a;Putative breast adenocarcinoma marker BC-2;Vacuolar protein sorting-associated protein 2-1	>sp|O43633|CHM2A_HUMAN Charged multivesicular body protein 2a OS=Homo sapiens GN=CHMP2A PE=1 SV=1		MULTI-MSMS		020510_G1S_25	3	0.90931	0.84325	381.228	1140.66	32864.3	-0.95165	0.024006	-0.92764	18.095	0.70794	18.095	-1.9073e-06		0	0	0	0.013615	3
16245	118	6791	7234	43486				NFSINSVASTYSEFAKDPSISDSSTVGIQR	30	1	1	Unmodified	_NFSINSVASTYSEFAKDPSISDSSTVGIQR_					0	0	0	O43663	O43663	O43663	PRC1	Protein regulator of cytokinesis 1	>sp|O43663|PRC1_HUMAN Protein regulator of cytokinesis 1 OS=Homo sapiens GN=PRC1 PE=1 SV=2		MULTI-MSMS		020510_G1S_8	3	0.30131	0.16261	1069.85	3206.54	41523.5	-0.88974	0.40758	-0.48215	75.337	0.84397	75.337	0		0	0	0	0.00016305	1
17747	118	7490	7968	47488;47489				REEFVSIKR	9	1	2	Unmodified	_REEFVSIKR_					0	0	0	O43663	O43663	O43663	PRC1	Protein regulator of cytokinesis 1	>sp|O43663|PRC1_HUMAN Protein regulator of cytokinesis 1 OS=Homo sapiens GN=PRC1 PE=1 SV=2		MULTI-MSMS		020510_G1S_8	3	0.18735	0.19559	388.556	1162.65	67126.8	-1.3173	-0.052465	-1.3697	25.529	0.59286	25.529	0		0	0	0	0.0015066	2
18427	118	7816	8311	49247;49248				SDATSGIINSTNIQS	15	0	0	Unmodified	_SDATSGIINSTNIQS_					0	0	0	O43663	O43663	O43663	PRC1	Protein regulator of cytokinesis 1	>sp|O43663|PRC1_HUMAN Protein regulator of cytokinesis 1 OS=Homo sapiens GN=PRC1 PE=1 SV=2		ISO-MSMS	-1	020510_G1S_8	2			754.365	1506.72	NaN	NaN	-1.5481	NaN	47.634	0.42825	47.634	0		0	0	0	3.3544e-12	2
3620	119	1514	1591	9969;9970;9971;9972;9973				DFDDEKIIIQHQK	13	2	0	Unmodified	_DFDDEKIIIQHQK_					0	0	0	O43670	O43670	O43670	ZNF207	Zinc finger protein 207	>sp|O43670|ZN207_HUMAN Zinc finger protein 207 OS=Homo sapiens GN=ZNF207 PE=1 SV=1		MULTI-MSMS		020510_G1S_12	3	0.85576	0.81662	543.614	1627.82	55964.1	-2.3593	0.1433	-2.216	42.673	1.8113	42.673	0		0	0	0	1.6161e-07	5
10883	119	4572	4797	29238				IIHPDEDISIEER	13	0	1	Unmodified	_IIHPDEDISIEER_					0	0	0	O43670	O43670	O43670	ZNF207	Zinc finger protein 207	>sp|O43670|ZN207_HUMAN Zinc finger protein 207 OS=Homo sapiens GN=ZNF207 PE=1 SV=1		MULTI-MSMS		020510_G1S_12	3	1.0828	0.85356	522.598	1564.77	57475.6	-2.1354	0.20465	-1.9308	44.896	0.88597	44.896	0		0	0	0	0.018339	1
10884	119	4573	4798	29239;29240				IIHPDEDISIEERR	14	0	2	Unmodified	_IIHPDEDISIEERR_					0	0	0	O43670	O43670	O43670	ZNF207	Zinc finger protein 207	>sp|O43670|ZN207_HUMAN Zinc finger protein 207 OS=Homo sapiens GN=ZNF207 PE=1 SV=1		MULTI-MSMS		020510_G1S_12	4	0.97825	0.88459	431.226	1720.87	63432.8	-1.8027	-0.0096136	-1.8123	40.923	0.85335	40.923	0		0	0	0	3.2709e-07	2
10885	119	4573	4798	29241				IIHPDEDISIEERR	14	0	2	Unmodified	_IIHPDEDISIEERR_					0	0	0	O43670	O43670	O43670	ZNF207	Zinc finger protein 207	>sp|O43670|ZN207_HUMAN Zinc finger protein 207 OS=Homo sapiens GN=ZNF207 PE=1 SV=1		MULTI-MSMS		020510_G1S_12	3	1.0468	0.64203	574.632	1720.87	54361.1	-2.363	0.41371	-1.9493	40.907	0.77573	40.907	0		0	0	0	0.07576	1
10886	119	4573	4798	29242				IIHPDEDISIEERR	14	0	2	Unmodified	_IIHPDEDISIEERR_					0	0	0	O43670	O43670	O43670	ZNF207	Zinc finger protein 207	>sp|O43670|ZN207_HUMAN Zinc finger protein 207 OS=Homo sapiens GN=ZNF207 PE=1 SV=1		MULTI-MSMS		020510_G1S_13	4	1.2725	0.69772	431.226	1720.87	64794.1	-0.66645	-0.001379	-0.66783	42.173	0.75142	42.173	0		0	0	0	3.4937e-05	1
17173	119	7184	7650	45937;45938;45939;45940;45941;45942				PAASITSKPATITTTSATSK	20	2	0	Unmodified	_PAASITSKPATITTTSATSK_					0	0	0	O43670	O43670	O43670	ZNF207	Zinc finger protein 207	>sp|O43670|ZN207_HUMAN Zinc finger protein 207 OS=Homo sapiens GN=ZNF207 PE=1 SV=1		MULTI-MSMS		020510_G1S_12	3	0.97563	0.92339	645.353	1933.04	51800.8	-2.0978	-0.21325	-2.311	32.985	0.92464	32.985	-3.8147e-06		0	0	0	1.4738e-30	6
17174	119	7184	7650	45943;45944;45945;45946				PAASITSKPATITTTSATSK	20	2	0	Unmodified	_PAASITSKPATITTTSATSK_					0	0	0	O43670	O43670	O43670	ZNF207	Zinc finger protein 207	>sp|O43670|ZN207_HUMAN Zinc finger protein 207 OS=Homo sapiens GN=ZNF207 PE=1 SV=1		MULTI-MSMS		020510_G1S_13	3	0.92088	0.84428	645.353	1933.04	51613.8	-1.6524	0.29907	-1.3533	34.02	0.89664	34.02	0		0	0	0	4.0314e-19	4
17187	119	7192	7658	45964;45965;45966				PATITTTSATSK	12	1	0	Unmodified	_PATITTTSATSK_					0	0	0	O43670	O43670	O43670	ZNF207	Zinc finger protein 207	>sp|O43670|ZN207_HUMAN Zinc finger protein 207 OS=Homo sapiens GN=ZNF207 PE=1 SV=1		MULTI-MSMS		020510_G1S_12	2	0.96049	0.96586	589.817	1177.62	53162.1	-1.5728	-0.093586	-1.6663	21.921	0.71781	21.921	0		0	0	0	0.0012497	3
11208	120	4681	4915	30172;30173;30174;30175;30176				IINFPTIVER	10	0	1	Unmodified	_IINFPTIVER_					0	0	0	O43681	O43681	O43681	ARSA;ASNA1;TRC40	Arsenical pump-driving ATPase;Arsenite-stimulated ATPase;ATPase ASNA1;hARSA-I;hASNA-I;Transmembrane domain recognition complex 40 kDa ATPase subunit	>sp|O43681|ASNA_HUMAN ATPase ASNA1 OS=Homo sapiens GN=ASNA1 PE=1 SV=2		MULTI-MSMS		020510_G1S_19	2	0.92649	0.74382	601.351	1200.69	53610.8	-2.62	0.11941	-2.5006	68.128	1.744	68.128	0		0	0	0	9.9134e-12	5
11209	120	4681	4915	30177;30178				IINFPTIVER	10	0	1	Unmodified	_IINFPTIVER_					0	0	0	O43681	O43681	O43681	ARSA;ASNA1;TRC40	Arsenical pump-driving ATPase;Arsenite-stimulated ATPase;ATPase ASNA1;hARSA-I;hASNA-I;Transmembrane domain recognition complex 40 kDa ATPase subunit	>sp|O43681|ASNA_HUMAN ATPase ASNA1 OS=Homo sapiens GN=ASNA1 PE=1 SV=2		MULTI-MSMS		020510_G1S_20	2	0.86656	0.63875	601.351	1200.69	54048.2	-2.9473	-0.30397	-3.2513	68.532	2.6007	68.532	0		0	0	0	0.020586	2
19272	120	8163	8680	51409;51410;51411;51412;51413				SIKWIFVGGK	10	2	0	Unmodified	_SIKWIFVGGK_					0	0	0	O43681	O43681	O43681	ARSA;ASNA1;TRC40	Arsenical pump-driving ATPase;Arsenite-stimulated ATPase;ATPase ASNA1;hARSA-I;hASNA-I;Transmembrane domain recognition complex 40 kDa ATPase subunit	>sp|O43681|ASNA_HUMAN ATPase ASNA1 OS=Homo sapiens GN=ASNA1 PE=1 SV=2		MULTI-MSMS		020510_G1S_19	2	0.76961	0.82333	567.837	1133.66	56011	-2.5356	0.8358	-1.6998	62.951	0.51091	62.951	3.8147e-06		0	0	0	0.054619	5
812	121	384	400	2162;2163;2164;2165				AFPNKQGYVISSIEGR	16	1	1	Unmodified	_AFPNKQGYVISSIEGR_					0	0	0	O43684	O43684	O43684	BUB3	Mitotic checkpoint protein BUB3	>sp|O43684|BUB3_HUMAN Mitotic checkpoint protein BUB3 OS=Homo sapiens GN=BUB3 PE=1 SV=1		MULTI-MSMS		020510_G1S_19	3	0.86096	0.66544	589.313	1764.92	53721.7	-2.7176	0.17002	-2.5476	54.4	1.8081	54.4	0		0	0	0	0.00025333	4
12410	121	5125	5395	33413;33414;33415				INQPPEDGISSVK	13	1	0	Unmodified	_INQPPEDGISSVK_					0	0	0	O43684	O43684	O43684	BUB3	Mitotic checkpoint protein BUB3	>sp|O43684|BUB3_HUMAN Mitotic checkpoint protein BUB3 OS=Homo sapiens GN=BUB3 PE=1 SV=1		MULTI-MSMS		020510_G1S_19	2	0.65216	0.69189	692.359	1382.7	49361.4	-2.6732	0.15966	-2.5136	37.217	0.79418	37.217	0		0	0	0	6.3057e-14	3
14310	121	5893	6199	38337				IYDVPANSMR	10	0	1	Unmodified	_IYDVPANSMR_					0	0	0	O43684	O43684	O43684	BUB3	Mitotic checkpoint protein BUB3	>sp|O43684|BUB3_HUMAN Mitotic checkpoint protein BUB3 OS=Homo sapiens GN=BUB3 PE=1 SV=1		MULTI-MSMS		020510_G1S_19	2	0.7256	0.48915	583.287	1164.56	52768.7	-2.2236	0.25921	-1.9644	42.444	0.78677	42.444	0		0	0	0	0.020547	1
14311	121	5893	6200	38338;38339;38340;38341			74	IYDVPANSMR	10	0	1	Oxidation (M)	_IYDVPANSM(ox)R_		IYDVPANSM(1)R		IYDVPANSM(89.25)R	0	0	1	O43684	O43684	O43684	BUB3	Mitotic checkpoint protein BUB3	>sp|O43684|BUB3_HUMAN Mitotic checkpoint protein BUB3 OS=Homo sapiens GN=BUB3 PE=1 SV=1		MULTI-MSMS		020510_G1S_20	2	0.73877	0.63436	591.285	1180.55	52193.7	-2.5325	-0.1784	-2.7109	33.23	0.96393	33.23	3.8147e-06		0	0	0	0.014839	4
15620	121	6552	6915	41789				MHDINTDQENIVGTHDAPIR	20	0	1	Unmodified	_MHDINTDQENIVGTHDAPIR_					0	0	0	O43684	O43684	O43684	BUB3	Mitotic checkpoint protein BUB3	>sp|O43684|BUB3_HUMAN Mitotic checkpoint protein BUB3 OS=Homo sapiens GN=BUB3 PE=1 SV=1		MULTI-MSMS		020510_G1S_19	3	0.73912	0.40125	759.362	2275.07	46969.6	-2.4506	0.065599	-2.385	45.893	0.43852	45.893	0		0	0	0	2.0556e-09	1
18184	121	7718	8209	48566;48567;48568				RVIVWDIR	8	0	2	Unmodified	_RVIVWDIR_					0	0	0	O43684	O43684	O43684	BUB3	Mitotic checkpoint protein BUB3	>sp|O43684|BUB3_HUMAN Mitotic checkpoint protein BUB3 OS=Homo sapiens GN=BUB3 PE=1 SV=1		MULTI-MSMS		020510_G1S_20	2	0.82444	0.492	528.819	1055.62	57524.7	-2.8408	-0.27922	-3.12	56.951	0.60588	56.951	0		0	0	0	0.21276	3
21019	121	8902	9462	55961;55962;55963;55964;55965				TGSNEFKINQPPEDGISSVK	20	2	0	Unmodified	_TGSNEFKINQPPEDGISSVK_					0	0	0	O43684	O43684	O43684	BUB3	Mitotic checkpoint protein BUB3	>sp|O43684|BUB3_HUMAN Mitotic checkpoint protein BUB3 OS=Homo sapiens GN=BUB3 PE=1 SV=1		MULTI-MSMS		020510_G1S_19	3	0.6521	0.56866	716.359	2146.05	50178.4	-2.7316	-0.0059845	-2.7376	49.96	0.74413	49.96	0		0	0	0	2.6618e-23	5
21960	121	9207	9792	58394;58395;58396;58397		88		TPCNAGTFSQPEK	13	1	0	Carbamidomethyl (C)	_TPC(ca)NAGTFSQPEK_	TPC(1)NAGTFSQPEK		TPC(142.1)NAGTFSQPEK		0	1	0	O43684	O43684	O43684	BUB3	Mitotic checkpoint protein BUB3	>sp|O43684|BUB3_HUMAN Mitotic checkpoint protein BUB3 OS=Homo sapiens GN=BUB3 PE=1 SV=1		MULTI-MSMS		020510_G1S_19	2	0.75019	0.70232	718.827	1435.64	49498.1	-2.0306	0.070208	-1.9604	29.187	0.60703	29.187	1.9073e-06		0	0	0	9.5332e-08	4
21961	121	9207	9792	58398		88		TPCNAGTFSQPEK	13	1	0	Carbamidomethyl (C)	_TPC(ca)NAGTFSQPEK_	TPC(1)NAGTFSQPEK		TPC(113.24)NAGTFSQPEK		0	1	0	O43684	O43684	O43684	BUB3	Mitotic checkpoint protein BUB3	>sp|O43684|BUB3_HUMAN Mitotic checkpoint protein BUB3 OS=Homo sapiens GN=BUB3 PE=1 SV=1		MULTI-MSMS		020510_G1S_20	2	0.73358	0.78329	718.827	1435.64	49831.9	-2.4307	-0.15502	-2.5857	29.387	0.46572	29.387	0		0	0	0	7.3927e-05	1
22840	121	9604	10207	60658;60659;60660				VAVEYIDPSPEVQK	14	1	0	Unmodified	_VAVEYIDPSPEVQK_					0	0	0	O43684	O43684	O43684	BUB3	Mitotic checkpoint protein BUB3	>sp|O43684|BUB3_HUMAN Mitotic checkpoint protein BUB3 OS=Homo sapiens GN=BUB3 PE=1 SV=1		MULTI-MSMS		020510_G1S_19	2	0.71563	0.61691	787.409	1572.8	45803.1	-2.4376	-0.65047	-3.0881	51.174	0.59601	51.174	0		0	0	0	8.0602e-10	3
22841	121	9604	10207	60661;60662;60663;60664				VAVEYIDPSPEVQK	14	1	0	Unmodified	_VAVEYIDPSPEVQK_					0	0	0	O43684	O43684	O43684	BUB3	Mitotic checkpoint protein BUB3	>sp|O43684|BUB3_HUMAN Mitotic checkpoint protein BUB3 OS=Homo sapiens GN=BUB3 PE=1 SV=1		MULTI-MSMS		020510_G1S_20	2	0.81012	0.67241	787.409	1572.8	47347	-2.8348	0.34733	-2.4874	50.889	0.63292	50.889	0		0	0	0	2.1076e-09	4
22842	121	9605	10208	60665				VAVEYIDPSPEVQKKK	16	3	0	Unmodified	_VAVEYIDPSPEVQKKK_					0	0	0	O43684	O43684	O43684	BUB3	Mitotic checkpoint protein BUB3	>sp|O43684|BUB3_HUMAN Mitotic checkpoint protein BUB3 OS=Homo sapiens GN=BUB3 PE=1 SV=1		MULTI-MSMS		020510_G1S_19	3	0.528	0.59075	610.672	1828.99	52936.7	-2.1274	0.07838	-2.0491	42.802	0.52666	42.802	0		0	0	0	0.017296	1
24056	121	10097	10717	63976				VIVWDIR	7	0	1	Unmodified	_VIVWDIR_					0	0	0	O43684	O43684	O43684	BUB3	Mitotic checkpoint protein BUB3	>sp|O43684|BUB3_HUMAN Mitotic checkpoint protein BUB3 OS=Homo sapiens GN=BUB3 PE=1 SV=1		ISO-MSMS	1	020510_G1S_19	2	0.74161	0.63265	450.769	899.523	NaN	NaN	-0.37977	NaN	64.216	0.56529	64.216	0		0	0	0	0.17519	1
24057	121	10097	10717	63977				VIVWDIR	7	0	1	Unmodified	_VIVWDIR_					0	0	0	O43684	O43684	O43684	BUB3	Mitotic checkpoint protein BUB3	>sp|O43684|BUB3_HUMAN Mitotic checkpoint protein BUB3 OS=Homo sapiens GN=BUB3 PE=1 SV=1		ISO-MSMS	1	020510_G1S_20	2	0.57449	0.35597	450.769	899.523	NaN	NaN	0.2535	NaN	64.162	0.55434	64.162	0		0	0	0	0.32337	1
25036	121	10527	11169	66700				VYTISVSGDRIIVGTAGR	18	0	2	Unmodified	_VYTISVSGDRIIVGTAGR_					0	0	0	O43684	O43684	O43684	BUB3	Mitotic checkpoint protein BUB3	>sp|O43684|BUB3_HUMAN Mitotic checkpoint protein BUB3 OS=Homo sapiens GN=BUB3 PE=1 SV=1		MULTI-MSMS		020510_G1S_19	3	0.81116	0.55698	622.014	1863.02	52927.8	-2.5055	0.42366	-2.0818	62.923	0.50118	62.923	0		0	0	0	0.026582	1
7227	122	3097	3252	19345;19346			75	GISQEQMQEFR	11	0	1	Oxidation (M)	_GISQEQM(ox)QEFR_		GISQEQM(1)QEFR		GISQEQM(145.28)QEFR	0	0	1	O43707	O43707	O43707	ACTN4	Alpha-actinin-4;F-actin cross-linking protein;Non-muscle alpha-actinin 4	>sp|O43707|ACTN4_HUMAN Alpha-actinin-4 OS=Homo sapiens GN=ACTN4 PE=1 SV=2		MULTI-MSMS		013011_G1S_5	2	0.54015	0.35937	684.814	1367.61	51332.6	-1.8968	-0.027468	-1.9242	31.466	1.4702	31.466	1.9073e-06		0	0	0	1.7739e-06	2
8454	122	3584	3769	22743				HRPEIIEYDKIR	12	1	2	Unmodified	_HRPEIIEYDKIR_					0	0	0	O43707	O43707	O43707	ACTN4	Alpha-actinin-4;F-actin cross-linking protein;Non-muscle alpha-actinin 4	>sp|O43707|ACTN4_HUMAN Alpha-actinin-4 OS=Homo sapiens GN=ACTN4 PE=1 SV=2		MULTI-MSMS		013011_G1S_5	4	0.35513	0.23196	392.969	1567.85	66492.6	-1.284	-0.14217	-1.4262	37.388	1.5348	37.388	0		0	0	0	0.5853	1
9144	122	3864	4063	24538;24539		91		ICDQWDAIGSITHSRR	16	0	2	Carbamidomethyl (C)	_IC(ca)DQWDAIGSITHSRR_	IC(1)DQWDAIGSITHSRR		IC(42.57)DQWDAIGSITHSRR		0	1	0	O43707	O43707	O43707	ACTN4	Alpha-actinin-4;F-actin cross-linking protein;Non-muscle alpha-actinin 4	>sp|O43707|ACTN4_HUMAN Alpha-actinin-4 OS=Homo sapiens GN=ACTN4 PE=1 SV=2		MULTI-MSMS		013011_G1S_5	4	0.45183	0.23881	479.486	1913.92	60074.9	-1.5433	0.38201	-1.1613	52.404	1.4424	52.404	0		0	0	0	0.098148	2
17373	122	7287	7756	46494;46495				QFASQANVVGPWIQTK	16	1	0	Unmodified	_QFASQANVVGPWIQTK_					0	0	0	O43707	O43707	O43707	ACTN4	Alpha-actinin-4;F-actin cross-linking protein;Non-muscle alpha-actinin 4	>sp|O43707|ACTN4_HUMAN Alpha-actinin-4 OS=Homo sapiens GN=ACTN4 PE=1 SV=2		MULTI-MSMS		013011_G1S_5	2	0.40043	0.36763	887.468	1772.92	44237.4	-1.4993	-0.43344	-1.9328	57.063	1.6018	57.063	0		0	0	0	1.5087e-46	2
24386	122	10254	10883	64896				VQQIVPK	7	1	0	Unmodified	_VQQIVPK_					0	0	0	O43707	O43707	O43707	ACTN4	Alpha-actinin-4;F-actin cross-linking protein;Non-muscle alpha-actinin 4	>sp|O43707|ACTN4_HUMAN Alpha-actinin-4 OS=Homo sapiens GN=ACTN4 PE=1 SV=2		ISO-MSMS	0	013011_G1S_5	2	0.39571	0.42333	406.255	810.496	NaN	NaN	-0.10431	NaN	24.784	1.3002	24.784	1.9073e-06		0	0	0	0.59756	1
4678	122;334	2023	2120	12671;12672;12673;12674;12675;12676;12677;12678		90		EIPPDQAEYCIAR	13	0	1	Carbamidomethyl (C)	_EIPPDQAEYC(ca)IAR_	EIPPDQAEYC(1)IAR		EIPPDQAEYC(146.36)IAR		0	1	0	O43707;P12814	O43707;P12814	O43707	ACTN4;ACTN1	Alpha-actinin-4;F-actin cross-linking protein;Non-muscle alpha-actinin 4;Alpha-actinin cytoskeletal isoform;Alpha-actinin-1;Non-muscle alpha-actinin-1	>sp|O43707|ACTN4_HUMAN Alpha-actinin-4 OS=Homo sapiens GN=ACTN4 PE=1 SV=2;>sp|P12814|ACTN1_HUMAN Alpha-actinin-1 OS=Homo sapiens GN=ACTN1 PE=1 SV=2		MULTI-MSMS		013011_G1S_5	2	0.56825	0.34923	781.369	1560.72	48045.9	-2.0392	-0.34683	-2.386	42.607	2.7777	42.607	0		0	0	0	2.7398e-08	8
8980	122;334	3798	3992	24097				IASDIIEWIRR	11	0	2	Unmodified	_IASDIIEWIRR_					0	0	0	O43707;P12814	O43707;P12814	O43707	ACTN4;ACTN1	Alpha-actinin-4;F-actin cross-linking protein;Non-muscle alpha-actinin 4;Alpha-actinin cytoskeletal isoform;Alpha-actinin-1;Non-muscle alpha-actinin-1	>sp|O43707|ACTN4_HUMAN Alpha-actinin-4 OS=Homo sapiens GN=ACTN4 PE=1 SV=2;>sp|P12814|ACTN1_HUMAN Alpha-actinin-1 OS=Homo sapiens GN=ACTN1 PE=1 SV=2		MULTI-MSMS		013011_G1S_4	3	0.82898	0.26871	457.93	1370.77	58355.7	1.8711	2.5673	4.4384	66.418	0.15839	66.418	-7.6294e-06		0	0	0	0.54492	1
8981	122;334	3798	3992	24098;24099;24100;24101				IASDIIEWIRR	11	0	2	Unmodified	_IASDIIEWIRR_					0	0	0	O43707;P12814	O43707;P12814	O43707	ACTN4;ACTN1	Alpha-actinin-4;F-actin cross-linking protein;Non-muscle alpha-actinin 4;Alpha-actinin cytoskeletal isoform;Alpha-actinin-1;Non-muscle alpha-actinin-1	>sp|O43707|ACTN4_HUMAN Alpha-actinin-4 OS=Homo sapiens GN=ACTN4 PE=1 SV=2;>sp|P12814|ACTN1_HUMAN Alpha-actinin-1 OS=Homo sapiens GN=ACTN1 PE=1 SV=2		MULTI-MSMS		013011_G1S_4	3	0.48555	0.31656	457.93	1370.77	61070.9	1.9094	0.10203	2.0114	66.922	1.2901	66.922	0		0	0	0	0.23948	4
8982	122;334	3798	3992	24102				IASDIIEWIRR	11	0	2	Unmodified	_IASDIIEWIRR_					0	0	0	O43707;P12814	O43707;P12814	O43707	ACTN4;ACTN1	Alpha-actinin-4;F-actin cross-linking protein;Non-muscle alpha-actinin 4;Alpha-actinin cytoskeletal isoform;Alpha-actinin-1;Non-muscle alpha-actinin-1	>sp|O43707|ACTN4_HUMAN Alpha-actinin-4 OS=Homo sapiens GN=ACTN4 PE=1 SV=2;>sp|P12814|ACTN1_HUMAN Alpha-actinin-1 OS=Homo sapiens GN=ACTN1 PE=1 SV=2		MULTI-MSMS		013011_G1S_5	3	0.55529	0.43483	457.93	1370.77	61755.2	1.8373	0.31545	2.1528	66.093	0.53116	66.093	0		0	0	0	0.08837	1
8983	122;334	3798	3992	24103				IASDIIEWIRR	11	0	2	Unmodified	_IASDIIEWIRR_					0	0	0	O43707;P12814	O43707;P12814	O43707	ACTN4;ACTN1	Alpha-actinin-4;F-actin cross-linking protein;Non-muscle alpha-actinin 4;Alpha-actinin cytoskeletal isoform;Alpha-actinin-1;Non-muscle alpha-actinin-1	>sp|O43707|ACTN4_HUMAN Alpha-actinin-4 OS=Homo sapiens GN=ACTN4 PE=1 SV=2;>sp|P12814|ACTN1_HUMAN Alpha-actinin-1 OS=Homo sapiens GN=ACTN1 PE=1 SV=2		MULTI-MSMS		013011_G1S_5	3	0.54627	0.3852	457.93	1370.77	61461.6	1.8249	0.48711	2.312	66.548	1.0088	66.548	0		0	0	0	0.60057	1
21502	122;334	9049	9624	57195;57196				TINEVENQIITR	12	0	1	Unmodified	_TINEVENQIITR_					0	0	0	O43707;P12814	O43707;P12814	O43707	ACTN4;ACTN1	Alpha-actinin-4;F-actin cross-linking protein;Non-muscle alpha-actinin 4;Alpha-actinin cytoskeletal isoform;Alpha-actinin-1;Non-muscle alpha-actinin-1	>sp|O43707|ACTN4_HUMAN Alpha-actinin-4 OS=Homo sapiens GN=ACTN4 PE=1 SV=2;>sp|P12814|ACTN1_HUMAN Alpha-actinin-1 OS=Homo sapiens GN=ACTN1 PE=1 SV=2		MULTI-MSMS		013011_G1S_1	2	0.50237	0.39556	715.386	1428.76	48540.3	-3.2995	-0.24015	-3.5396	49.869	1.4675	49.869	0		0	0	0	0.0010105	2
21503	122;334	9049	9624	57197;57198				TINEVENQIITR	12	0	1	Unmodified	_TINEVENQIITR_					0	0	0	O43707;P12814	O43707;P12814	O43707	ACTN4;ACTN1	Alpha-actinin-4;F-actin cross-linking protein;Non-muscle alpha-actinin 4;Alpha-actinin cytoskeletal isoform;Alpha-actinin-1;Non-muscle alpha-actinin-1	>sp|O43707|ACTN4_HUMAN Alpha-actinin-4 OS=Homo sapiens GN=ACTN4 PE=1 SV=2;>sp|P12814|ACTN1_HUMAN Alpha-actinin-1 OS=Homo sapiens GN=ACTN1 PE=1 SV=2		MULTI-MSMS		013011_G1S_2	2	0.54845	0.46489	715.386	1428.76	46320.7	-2.1404	-0.1405	-2.2809	50.963	1.5737	50.963	0		0	0	0	1.028e-12	2
21504	122;334	9049	9624	57199;57200;57201;57202;57203				TINEVENQIITR	12	0	1	Unmodified	_TINEVENQIITR_					0	0	0	O43707;P12814	O43707;P12814	O43707	ACTN4;ACTN1	Alpha-actinin-4;F-actin cross-linking protein;Non-muscle alpha-actinin 4;Alpha-actinin cytoskeletal isoform;Alpha-actinin-1;Non-muscle alpha-actinin-1	>sp|O43707|ACTN4_HUMAN Alpha-actinin-4 OS=Homo sapiens GN=ACTN4 PE=1 SV=2;>sp|P12814|ACTN1_HUMAN Alpha-actinin-1 OS=Homo sapiens GN=ACTN1 PE=1 SV=2		MULTI-MSMS		013011_G1S_3	2	0.51279	0.38943	715.386	1428.76	48998.9	-2.234	-0.15228	-2.3863	51.297	1.8052	51.297	0		0	0	0	6.2194e-09	5
21505	122;334	9049	9624	57204;57205;57206;57207;57208;57209;57210;57211;57212				TINEVENQIITR	12	0	1	Unmodified	_TINEVENQIITR_					0	0	0	O43707;P12814	O43707;P12814	O43707	ACTN4;ACTN1	Alpha-actinin-4;F-actin cross-linking protein;Non-muscle alpha-actinin 4;Alpha-actinin cytoskeletal isoform;Alpha-actinin-1;Non-muscle alpha-actinin-1	>sp|O43707|ACTN4_HUMAN Alpha-actinin-4 OS=Homo sapiens GN=ACTN4 PE=1 SV=2;>sp|P12814|ACTN1_HUMAN Alpha-actinin-1 OS=Homo sapiens GN=ACTN1 PE=1 SV=2		MULTI-MSMS		013011_G1S_4	2	0.59738	0.44447	715.386	1428.76	49244.7	-1.5056	0.023537	-1.482	51.106	2.4071	51.106	0		0	0	0	3.4794e-41	9
21506	122;334	9049	9624	57213;57214;57215;57216;57217;57218;57219;57220;57221;57222				TINEVENQIITR	12	0	1	Unmodified	_TINEVENQIITR_					0	0	0	O43707;P12814	O43707;P12814	O43707	ACTN4;ACTN1	Alpha-actinin-4;F-actin cross-linking protein;Non-muscle alpha-actinin 4;Alpha-actinin cytoskeletal isoform;Alpha-actinin-1;Non-muscle alpha-actinin-1	>sp|O43707|ACTN4_HUMAN Alpha-actinin-4 OS=Homo sapiens GN=ACTN4 PE=1 SV=2;>sp|P12814|ACTN1_HUMAN Alpha-actinin-1 OS=Homo sapiens GN=ACTN1 PE=1 SV=2		MULTI-MSMS		013011_G1S_5	2	0.59302	0.46666	715.386	1428.76	49314.6	-2.0339	-0.010873	-2.0448	50.992	2.7008	50.992	3.8147e-06		0	0	0	6.288e-87	10
23428	122;334	9835	10449	62317;62318				VGWEQIITTIAR	12	0	1	Unmodified	_VGWEQIITTIAR_					0	0	0	O43707;P12814	O43707;P12814	O43707	ACTN4;ACTN1	Alpha-actinin-4;F-actin cross-linking protein;Non-muscle alpha-actinin 4;Alpha-actinin cytoskeletal isoform;Alpha-actinin-1;Non-muscle alpha-actinin-1	>sp|O43707|ACTN4_HUMAN Alpha-actinin-4 OS=Homo sapiens GN=ACTN4 PE=1 SV=2;>sp|P12814|ACTN1_HUMAN Alpha-actinin-1 OS=Homo sapiens GN=ACTN1 PE=1 SV=2		MULTI-MSMS		013011_G1S_1	2	0.60007	0.34473	693.891	1385.77	49356.4	3.3893	-1.2767	2.1126	77.525	0.66935	77.525	0		0	0	0	0.00059397	2
23429	122;334	9835	10449	62319				VGWEQIITTIAR	12	0	1	Unmodified	_VGWEQIITTIAR_					0	0	0	O43707;P12814	O43707;P12814	O43707	ACTN4;ACTN1	Alpha-actinin-4;F-actin cross-linking protein;Non-muscle alpha-actinin 4;Alpha-actinin cytoskeletal isoform;Alpha-actinin-1;Non-muscle alpha-actinin-1	>sp|O43707|ACTN4_HUMAN Alpha-actinin-4 OS=Homo sapiens GN=ACTN4 PE=1 SV=2;>sp|P12814|ACTN1_HUMAN Alpha-actinin-1 OS=Homo sapiens GN=ACTN1 PE=1 SV=2		ISO-MSMS	0	013011_G1S_2	2	0.50054	0.42181	693.891	1385.77	NaN	NaN	0.44033	NaN	77.964	0.58828	77.964	0		0	0	0	0.082998	1
23430	122;334	9835	10449	62320;62321				VGWEQIITTIAR	12	0	1	Unmodified	_VGWEQIITTIAR_					0	0	0	O43707;P12814	O43707;P12814	O43707	ACTN4;ACTN1	Alpha-actinin-4;F-actin cross-linking protein;Non-muscle alpha-actinin 4;Alpha-actinin cytoskeletal isoform;Alpha-actinin-1;Non-muscle alpha-actinin-1	>sp|O43707|ACTN4_HUMAN Alpha-actinin-4 OS=Homo sapiens GN=ACTN4 PE=1 SV=2;>sp|P12814|ACTN1_HUMAN Alpha-actinin-1 OS=Homo sapiens GN=ACTN1 PE=1 SV=2		MULTI-MSMS		013011_G1S_4	2	0.43533	0.39466	693.891	1385.77	49647.7	1.317	0.28726	1.6042	79.151	0.55528	79.151	0		0	0	0	7.92e-13	2
23431	122;334	9835	10449	62322;62323;62324;62325;62326;62327;62328				VGWEQIITTIAR	12	0	1	Unmodified	_VGWEQIITTIAR_					0	0	0	O43707;P12814	O43707;P12814	O43707	ACTN4;ACTN1	Alpha-actinin-4;F-actin cross-linking protein;Non-muscle alpha-actinin 4;Alpha-actinin cytoskeletal isoform;Alpha-actinin-1;Non-muscle alpha-actinin-1	>sp|O43707|ACTN4_HUMAN Alpha-actinin-4 OS=Homo sapiens GN=ACTN4 PE=1 SV=2;>sp|P12814|ACTN1_HUMAN Alpha-actinin-1 OS=Homo sapiens GN=ACTN1 PE=1 SV=2		MULTI-MSMS		013011_G1S_5	2	0.56043	0.40249	693.891	1385.77	49970.7	1.3491	-0.089926	1.2592	78.222	2.136	78.222	7.6294e-06		0	0	0	2.9059e-57	7
23432	122;334	9835	10449	62329				VGWEQIITTIAR	12	0	1	Unmodified	_VGWEQIITTIAR_					0	0	0	O43707;P12814	O43707;P12814	O43707	ACTN4;ACTN1	Alpha-actinin-4;F-actin cross-linking protein;Non-muscle alpha-actinin 4;Alpha-actinin cytoskeletal isoform;Alpha-actinin-1;Non-muscle alpha-actinin-1	>sp|O43707|ACTN4_HUMAN Alpha-actinin-4 OS=Homo sapiens GN=ACTN4 PE=1 SV=2;>sp|P12814|ACTN1_HUMAN Alpha-actinin-1 OS=Homo sapiens GN=ACTN1 PE=1 SV=2		ISO-MSMS	1	013011_G1S_5	2	0.57906	0.45806	693.891	1385.77	NaN	NaN	1.5781	NaN	78.971	0.43068	78.971	0		0	0	0	5.5418e-15	1
23433	122;334	9835	10449	62330				VGWEQIITTIAR	12	0	1	Unmodified	_VGWEQIITTIAR_					0	0	0	O43707;P12814	O43707;P12814	O43707	ACTN4;ACTN1	Alpha-actinin-4;F-actin cross-linking protein;Non-muscle alpha-actinin 4;Alpha-actinin cytoskeletal isoform;Alpha-actinin-1;Non-muscle alpha-actinin-1	>sp|O43707|ACTN4_HUMAN Alpha-actinin-4 OS=Homo sapiens GN=ACTN4 PE=1 SV=2;>sp|P12814|ACTN1_HUMAN Alpha-actinin-1 OS=Homo sapiens GN=ACTN1 PE=1 SV=2		ISO-MSMS	2	013011_G1S_5	2	0.55513	0.53276	693.891	1385.77	NaN	NaN	1.9454	NaN	78.893	0.74651	78.893	0		0	0	0	9.4627e-11	1
23434	122;334	9835	10449	62331;62332;62333;62334				VGWEQIITTIAR	12	0	1	Unmodified	_VGWEQIITTIAR_					0	0	0	O43707;P12814	O43707;P12814	O43707	ACTN4;ACTN1	Alpha-actinin-4;F-actin cross-linking protein;Non-muscle alpha-actinin 4;Alpha-actinin cytoskeletal isoform;Alpha-actinin-1;Non-muscle alpha-actinin-1	>sp|O43707|ACTN4_HUMAN Alpha-actinin-4 OS=Homo sapiens GN=ACTN4 PE=1 SV=2;>sp|P12814|ACTN1_HUMAN Alpha-actinin-1 OS=Homo sapiens GN=ACTN1 PE=1 SV=2		MULTI-MSMS		020510_G1S_8	2	0.66929	0.064512	693.891	1385.77	49070.8	-0.2435	0.36074	0.11723	85.542	0.63577	85.542	0		0	0	0	2.4102e-27	4
13402	122	5531	5822	35946;35947;35948;35949;35950;35951;35952			76	ISNRPAFMPSEGK	13	1	1	Oxidation (M)	_ISNRPAFM(ox)PSEGK_		ISNRPAFM(1)PSEGK		ISNRPAFM(84.48)PSEGK	0	0	1	O43707;P35609	O43707	O43707	ACTN4;ACTN2	Alpha-actinin-4;F-actin cross-linking protein;Non-muscle alpha-actinin 4;Alpha-actinin skeletal muscle isoform 2;Alpha-actinin-2	>sp|O43707|ACTN4_HUMAN Alpha-actinin-4 OS=Homo sapiens GN=ACTN4 PE=1 SV=2;>sp|P35609|ACTN2_HUMAN Alpha-actinin-2 OS=Homo sapiens GN=ACTN2 PE=1 SV=1		MULTI-MSMS		013011_G1S_5	3	0.52852	0.41879	483.91	1448.71	59314.1	-1.4709	0.34369	-1.1272	27.124	2.8352	27.124	1.9073e-06		0	0	0	0.00095094	7
13403	122	5531	5823	35953;35954				ISNRPAFMPSEGK	13	1	1	Unmodified	_ISNRPAFMPSEGK_					0	0	0	O43707;P35609	O43707	O43707	ACTN4;ACTN2	Alpha-actinin-4;F-actin cross-linking protein;Non-muscle alpha-actinin 4;Alpha-actinin skeletal muscle isoform 2;Alpha-actinin-2	>sp|O43707|ACTN4_HUMAN Alpha-actinin-4 OS=Homo sapiens GN=ACTN4 PE=1 SV=2;>sp|P35609|ACTN2_HUMAN Alpha-actinin-2 OS=Homo sapiens GN=ACTN2 PE=1 SV=1		MULTI-MSMS		013011_G1S_5	3	0.3471	0.30638	478.578	1432.71	57414.9	-1.6323	0.42961	-1.2027	35.688	1.3508	35.688	0		0	0	0	0.25301	2
14696	122;334	6100	6416	39291				KHEAFESDIAAHQDR	15	1	1	Unmodified	_KHEAFESDIAAHQDR_					0	0	0	O43707;P35609;P12814	O43707;P12814	O43707	ACTN4;ACTN2;ACTN1	Alpha-actinin-4;F-actin cross-linking protein;Non-muscle alpha-actinin 4;Alpha-actinin skeletal muscle isoform 2;Alpha-actinin-2;Alpha-actinin cytoskeletal isoform;Alpha-actinin-1;Non-muscle alpha-actinin-1	>sp|O43707|ACTN4_HUMAN Alpha-actinin-4 OS=Homo sapiens GN=ACTN4 PE=1 SV=2;>sp|P35609|ACTN2_HUMAN Alpha-actinin-2 OS=Homo sapiens GN=ACTN2 PE=1 SV=1;>sp|P12814|ACTN1_HUMAN Alpha-actinin-1 OS=Homo sapiens GN=ACTN1 PE=1 SV=2		MULTI-MSMS		013011_G1S_5	4	0.47999	0.43197	439.212	1752.82	63152.7	-1.1703	0.012065	-1.1582	26.009	2.08	26.009	0		0	0	0	0.38456	1
3441	122;334	1449	1522	9471		89		CQIEINFNTIQTKIR	15	1	1	Carbamidomethyl (C)	_C(ca)QIEINFNTIQTKIR_	C(1)QIEINFNTIQTKIR		C(60.35)QIEINFNTIQTKIR		0	1	0	O43707;P35609;Q08043;P12814	O43707;P12814	O43707	ACTN4;ACTN2;ACTN3;ACTN1	Alpha-actinin-4;F-actin cross-linking protein;Non-muscle alpha-actinin 4;Alpha-actinin skeletal muscle isoform 2;Alpha-actinin-2;Alpha-actinin skeletal muscle isoform 3;Alpha-actinin-3;Alpha-actinin cytoskeletal isoform;Alpha-actinin-1;Non-muscle alpha-actinin-1	>sp|O43707|ACTN4_HUMAN Alpha-actinin-4 OS=Homo sapiens GN=ACTN4 PE=1 SV=2;>sp|P35609|ACTN2_HUMAN Alpha-actinin-2 OS=Homo sapiens GN=ACTN2 PE=1 SV=1;>sp|Q08043|ACTN3_HUMAN Alpha-actinin-3 OS=Homo sapiens GN=ACTN3 PE=1 SV=2;>sp|P12814|ACTN1_HUMAN Alpha-actin		MULTI-MSMS		013011_G1S_5	3	0.35842	0.2306	626.668	1876.98	49734.2	0.27766	1.9208	2.1985	61.656	0.67029	61.656	3.8147e-06		0	0	0	0.021833	1
5204	122;334	2293	2403	14053;14054				FAIQDISVEETSAK	14	1	0	Unmodified	_FAIQDISVEETSAK_					0	0	0	O43707;P35609;Q08043;P12814	O43707;P12814	O43707	ACTN4;ACTN2;ACTN3;ACTN1	Alpha-actinin-4;F-actin cross-linking protein;Non-muscle alpha-actinin 4;Alpha-actinin skeletal muscle isoform 2;Alpha-actinin-2;Alpha-actinin skeletal muscle isoform 3;Alpha-actinin-3;Alpha-actinin cytoskeletal isoform;Alpha-actinin-1;Non-muscle alpha-actinin-1	>sp|O43707|ACTN4_HUMAN Alpha-actinin-4 OS=Homo sapiens GN=ACTN4 PE=1 SV=2;>sp|P35609|ACTN2_HUMAN Alpha-actinin-2 OS=Homo sapiens GN=ACTN2 PE=1 SV=1;>sp|Q08043|ACTN3_HUMAN Alpha-actinin-3 OS=Homo sapiens GN=ACTN3 PE=1 SV=2;>sp|P12814|ACTN1_HUMAN Alpha-actin		MULTI-MSMS		013011_G1S_5	2	0.49634	0.38305	769.391	1536.77	46864.1	-1.7305	0.25702	-1.4735	53.539	1.3419	53.539	-3.8147e-06		0	0	0	2.593e-12	2
9420	122;334	3973	4177	25288;25289;25290;25291				IEDFRDYRR	9	0	3	Unmodified	_IEDFRDYRR_					0	0	0	O43707;P35609;Q08043;P12814	O43707;P12814	O43707	ACTN4;ACTN2;ACTN3;ACTN1	Alpha-actinin-4;F-actin cross-linking protein;Non-muscle alpha-actinin 4;Alpha-actinin skeletal muscle isoform 2;Alpha-actinin-2;Alpha-actinin skeletal muscle isoform 3;Alpha-actinin-3;Alpha-actinin cytoskeletal isoform;Alpha-actinin-1;Non-muscle alpha-actinin-1	>sp|O43707|ACTN4_HUMAN Alpha-actinin-4 OS=Homo sapiens GN=ACTN4 PE=1 SV=2;>sp|P35609|ACTN2_HUMAN Alpha-actinin-2 OS=Homo sapiens GN=ACTN2 PE=1 SV=1;>sp|Q08043|ACTN3_HUMAN Alpha-actinin-3 OS=Homo sapiens GN=ACTN3 PE=1 SV=2;>sp|P12814|ACTN1_HUMAN Alpha-actin		MULTI-MSMS		013011_G1S_5	3	0.57379	0.4037	423.883	1268.63	63872.1	-1.3343	0.19723	-1.1371	32.429	2.5952	32.429	0		0	0	0	0.33854	4
15160	122;334	6343	6668	40590;40591				KTFTAWCNSHIRK	13	2	1	Carbamidomethyl (C)	_KTFTAWC(ca)NSHIRK_	KTFTAWC(1)NSHIRK		KTFTAWC(28.81)NSHIRK		0	1	0	O43707;P35609;Q08043;P12814	O43707;P12814	O43707	ACTN4;ACTN2;ACTN3;ACTN1	Alpha-actinin-4;F-actin cross-linking protein;Non-muscle alpha-actinin 4;Alpha-actinin skeletal muscle isoform 2;Alpha-actinin-2;Alpha-actinin skeletal muscle isoform 3;Alpha-actinin-3;Alpha-actinin cytoskeletal isoform;Alpha-actinin-1;Non-muscle alpha-actinin-1	>sp|O43707|ACTN4_HUMAN Alpha-actinin-4 OS=Homo sapiens GN=ACTN4 PE=1 SV=2;>sp|P35609|ACTN2_HUMAN Alpha-actinin-2 OS=Homo sapiens GN=ACTN2 PE=1 SV=1;>sp|Q08043|ACTN3_HUMAN Alpha-actinin-3 OS=Homo sapiens GN=ACTN3 PE=1 SV=2;>sp|P12814|ACTN1_HUMAN Alpha-actin		MULTI-MSMS		013011_G1S_5	4	0.46581	0.37398	412.965	1647.83	63149	-1.2665	0.057701	-1.2088	31.135	2.1405	31.135	1.9073e-06		0	0	0	0.48234	2
1229	123	551	576	3335;3336;3337		92		AICIDPAYSKAYGR	14	1	1	Carbamidomethyl (C)	_AIC(ca)IDPAYSKAYGR_	AIC(1)IDPAYSKAYGR		AIC(57.02)IDPAYSKAYGR		0	1	0	O43765	O43765	O43765	SGT;SGT1;SGTA	Alpha-SGT;Small glutamine-rich tetratricopeptide repeat-containing protein alpha;Vpu-binding protein	>sp|O43765|SGTA_HUMAN Small glutamine-rich tetratricopeptide repeat-containing protein alpha OS=Homo sapiens GN=SGTA PE=1 SV=1		MULTI-MSMS		020510_G1S_21	3	0.44507	0.32114	528.933	1583.78	56443.8	-1.8706	0.35069	-1.5199	48.357	0.73738	48.357	0		0	0	0	0.037939	3
1310	123	593	621	3546				AIEIDPDNETYKSNIK	16	2	0	Unmodified	_AIEIDPDNETYKSNIK_					0	0	0	O43765	O43765	O43765	SGT;SGT1;SGTA	Alpha-SGT;Small glutamine-rich tetratricopeptide repeat-containing protein alpha;Vpu-binding protein	>sp|O43765|SGTA_HUMAN Small glutamine-rich tetratricopeptide repeat-containing protein alpha OS=Homo sapiens GN=SGTA PE=1 SV=1		MULTI-MSMS		020510_G1S_21	3	0.36627	0.35696	617.311	1848.91	52637.4	-1.8007	0.048478	-1.7522	47.972	0.60373	47.972	0		0	0	0	0.067241	1
1334	123	609	637	3606;3607;3608;3609		93		AIEINPANAVYFCNR	15	0	1	Carbamidomethyl (C)	_AIEINPANAVYFC(ca)NR_	AIEINPANAVYFC(1)NR		AIEINPANAVYFC(249.33)NR		0	1	0	O43765	O43765	O43765	SGT;SGT1;SGTA	Alpha-SGT;Small glutamine-rich tetratricopeptide repeat-containing protein alpha;Vpu-binding protein	>sp|O43765|SGTA_HUMAN Small glutamine-rich tetratricopeptide repeat-containing protein alpha OS=Homo sapiens GN=SGTA PE=1 SV=1		MULTI-MSMS		020510_G1S_21	2	0.49444	0.38666	876.43	1750.85	45060.5	-1.71	-0.24927	-1.9593	65.508	0.60657	65.508	0		0	0	0	1.1587e-60	4
10224	123	4289	4506	27402;27403;27404;27405		94		IGNYAGAVQDCER	13	0	1	Carbamidomethyl (C)	_IGNYAGAVQDC(ca)ER_	IGNYAGAVQDC(1)ER		IGNYAGAVQDC(136.7)ER		0	1	0	O43765	O43765	O43765	SGT;SGT1;SGTA	Alpha-SGT;Small glutamine-rich tetratricopeptide repeat-containing protein alpha;Vpu-binding protein	>sp|O43765|SGTA_HUMAN Small glutamine-rich tetratricopeptide repeat-containing protein alpha OS=Homo sapiens GN=SGTA PE=1 SV=1		MULTI-MSMS		020510_G1S_21	2	0.45161	0.36916	726.83	1451.65	48934.3	-1.6572	0.22816	-1.4291	36.606	0.6794	36.606	0		0	0	0	1.8143e-07	4
9555	124	4036	4242	25574				IFDSEEIIAGYKR	13	1	1	Unmodified	_IFDSEEIIAGYKR_					0	0	0	O43776	O43776	O43776	ASNS;NARS	Asparagine--tRNA ligase;Asparaginyl-tRNA synthetase, cytoplasmic	>sp|O43776|SYNC_HUMAN Asparaginyl-tRNA synthetase, cytoplasmic OS=Homo sapiens GN=NARS PE=1 SV=1		MULTI-MSMS		020510_G1S_7	3	0.6175	0.61962	514.272	1539.79	56966.5	-1.7697	0.56276	-1.207	58.244	0.92403	58.244	-3.8147e-06		0	0	0	0.29344	1
9556	124	4036	4242	25575;25576;25577				IFDSEEIIAGYKR	13	1	1	Unmodified	_IFDSEEIIAGYKR_					0	0	0	O43776	O43776	O43776	ASNS;NARS	Asparagine--tRNA ligase;Asparaginyl-tRNA synthetase, cytoplasmic	>sp|O43776|SYNC_HUMAN Asparaginyl-tRNA synthetase, cytoplasmic OS=Homo sapiens GN=NARS PE=1 SV=1		MULTI-MSMS		020510_G1S_10	3	0.84036	0.76912	514.272	1539.79	57799.5	-1.9217	0.36182	-1.5599	57.792	0.68492	57.792	0		0	0	0	0.0055482	3
9557	124	4036	4242	25578;25579;25580				IFDSEEIIAGYKR	13	1	1	Unmodified	_IFDSEEIIAGYKR_					0	0	0	O43776	O43776	O43776	ASNS;NARS	Asparagine--tRNA ligase;Asparaginyl-tRNA synthetase, cytoplasmic	>sp|O43776|SYNC_HUMAN Asparaginyl-tRNA synthetase, cytoplasmic OS=Homo sapiens GN=NARS PE=1 SV=1		MULTI-MSMS		020510_G1S_10	2	0.77072	0.9202	770.904	1539.79	46374.6	-2.3516	1.4183	-0.93335	57.789	0.5454	57.789	0		0	0	0	5.8056e-19	3
9779	124	4146	4358	26199				IGAIEGYRGQR	11	0	2	Unmodified	_IGAIEGYRGQR_					0	0	0	O43776	O43776	O43776	ASNS;NARS	Asparagine--tRNA ligase;Asparaginyl-tRNA synthetase, cytoplasmic	>sp|O43776|SYNC_HUMAN Asparaginyl-tRNA synthetase, cytoplasmic OS=Homo sapiens GN=NARS PE=1 SV=1		MULTI-MSMS		020510_G1S_9	3	0.92462	0.79403	407.223	1218.65	65988.4	-1.136	0.13723	-0.99881	28.981	1.3895	28.981	-1.9073e-06		0	0	0	0.25781	1
9780	124	4146	4358	26200				IGAIEGYRGQR	11	0	2	Unmodified	_IGAIEGYRGQR_					0	0	0	O43776	O43776	O43776	ASNS;NARS	Asparagine--tRNA ligase;Asparaginyl-tRNA synthetase, cytoplasmic	>sp|O43776|SYNC_HUMAN Asparaginyl-tRNA synthetase, cytoplasmic OS=Homo sapiens GN=NARS PE=1 SV=1		MULTI-MSMS		020510_G1S_10	3	1.0162	0.73898	407.223	1218.65	66297.7	-1.3389	-0.053444	-1.3924	30.237	1.7659	30.237	0		0	0	0	0.10643	1
9781	124	4146	4358	26201;26202;26203				IGAIEGYRGQR	11	0	2	Unmodified	_IGAIEGYRGQR_					0	0	0	O43776	O43776	O43776	ASNS;NARS	Asparagine--tRNA ligase;Asparaginyl-tRNA synthetase, cytoplasmic	>sp|O43776|SYNC_HUMAN Asparaginyl-tRNA synthetase, cytoplasmic OS=Homo sapiens GN=NARS PE=1 SV=1		MULTI-MSMS		020510_G1S_11	3	0.97721	0.77203	407.223	1218.65	64986.6	-1.4073	0.16065	-1.2467	31.56	1.0651	31.56	0		0	0	0	0.10643	3
13722	124	5658	5958	36761				ITIKNDPSIPEPK	13	2	0	Unmodified	_ITIKNDPSIPEPK_					0	0	0	O43776	O43776	O43776	ASNS;NARS	Asparagine--tRNA ligase;Asparaginyl-tRNA synthetase, cytoplasmic	>sp|O43776|SYNC_HUMAN Asparaginyl-tRNA synthetase, cytoplasmic OS=Homo sapiens GN=NARS PE=1 SV=1		MULTI-MSMS		020510_G1S_10	3	0.78905	1.0097	484.608	1450.8	59870.2	-1.6337	0.42627	-1.2075	39.328	0.97386	39.328	0		0	0	0	0.11505	1
14949	124	6225	6545	40055;40056				KITIKNDPSIPEPK	14	3	0	Unmodified	_KITIKNDPSIPEPK_					0	0	0	O43776	O43776	O43776	ASNS;NARS	Asparagine--tRNA ligase;Asparaginyl-tRNA synthetase, cytoplasmic	>sp|O43776|SYNC_HUMAN Asparaginyl-tRNA synthetase, cytoplasmic OS=Homo sapiens GN=NARS PE=1 SV=1		MULTI-MSMS		020510_G1S_10	3	0.67063	0.75611	527.307	1578.9	57428.4	-2.5166	0.48951	-2.0271	35.277	0.59962	35.277	0		0	0	0	0.00013931	2
813	125	385	401	2166;2167;2168;2169				AFPNPYADYNK	11	1	0	Unmodified	_AFPNPYADYNK_					0	0	0	O43813	O43813	O43813	GPR69A;LANCL1	40 kDa erythrocyte membrane protein;LanC-like protein 1	>sp|O43813|LANC1_HUMAN LanC-like protein 1 OS=Homo sapiens GN=LANCL1 PE=1 SV=1		MULTI-MSMS		020510_G1S_21	2	0.74631	0.74313	650.304	1298.59	51553.4	-1.889	0.22796	-1.6611	49.808	0.88117	49.808	0		0	0	0	0.019667	4
814	125	386	402	2170				AFPNPYADYNKSIAEGYFDAAGR	23	1	1	Unmodified	_AFPNPYADYNKSIAEGYFDAAGR_					0	0	0	O43813	O43813	O43813	GPR69A;LANCL1	40 kDa erythrocyte membrane protein;LanC-like protein 1	>sp|O43813|LANC1_HUMAN LanC-like protein 1 OS=Homo sapiens GN=LANCL1 PE=1 SV=1		MULTI-MSMS		020510_G1S_21	3	0.74545	0.76755	846.396	2536.17	45488.6	-1.4044	0.051811	-1.3525	71.912	0.65554	71.912	0		0	0	0	0.14463	1
2568	125	1085	1147	6986;6987;6988;6989;6990				ARFPAFEI	8	0	1	Unmodified	_ARFPAFEI_					0	0	0	O43813	O43813	O43813	GPR69A;LANCL1	40 kDa erythrocyte membrane protein;LanC-like protein 1	>sp|O43813|LANC1_HUMAN LanC-like protein 1 OS=Homo sapiens GN=LANCL1 PE=1 SV=1		MULTI-MSMS		020510_G1S_21	2	0.89814	0.76286	475.758	949.502	59817	-1.0801	-0.27337	-1.3534	71.244	1.4369	71.244	0		0	0	0	0.10952	5
10313	125	4345	4562	27677				IGYIYAIIFVNKNFGVEK	18	2	0	Unmodified	_IGYIYAIIFVNKNFGVEK_					0	0	0	O43813	O43813	O43813	GPR69A;LANCL1	40 kDa erythrocyte membrane protein;LanC-like protein 1	>sp|O43813|LANC1_HUMAN LanC-like protein 1 OS=Homo sapiens GN=LANCL1 PE=1 SV=1		MULTI-MSMS		020510_G1S_21	3	0.63855	0.82859	696.722	2087.15	49602.4	-0.04768	-0.60098	-0.64866	90.9	0.31779	90.9	7.6294e-06		0	0	0	0.30985	1
13778	125	5678	5979	36905				ITPEFSQR	8	0	1	Unmodified	_ITPEFSQR_					0	0	0	O43813	O43813	O43813	GPR69A;LANCL1	40 kDa erythrocyte membrane protein;LanC-like protein 1	>sp|O43813|LANC1_HUMAN LanC-like protein 1 OS=Homo sapiens GN=LANCL1 PE=1 SV=1		MULTI-MSMS		020510_G1S_21	2	0.85247	0.79116	489.256	976.498	59215.8	-1.5265	0.059024	-1.4674	34.431	1.1145	34.431	3.8147e-06		0	0	0	0.37931	1
18918	125	8043	8554	50522				SIAEGYFDAAGR	12	0	1	Unmodified	_SIAEGYFDAAGR_					0	0	0	O43813	O43813	O43813	GPR69A;LANCL1	40 kDa erythrocyte membrane protein;LanC-like protein 1	>sp|O43813|LANC1_HUMAN LanC-like protein 1 OS=Homo sapiens GN=LANCL1 PE=1 SV=1		MULTI-MSMS		020510_G1S_20	2	0.53293	0.75182	628.799	1255.58	51098.3	-3.0768	0.27521	-2.8016	51.33	0.41538	51.33	3.8147e-06		0	0	0	0.0058942	1
18919	125	8043	8554	50523;50524				SIAEGYFDAAGR	12	0	1	Unmodified	_SIAEGYFDAAGR_					0	0	0	O43813	O43813	O43813	GPR69A;LANCL1	40 kDa erythrocyte membrane protein;LanC-like protein 1	>sp|O43813|LANC1_HUMAN LanC-like protein 1 OS=Homo sapiens GN=LANCL1 PE=1 SV=1		MULTI-MSMS		020510_G1S_21	2	0.77621	0.73677	628.799	1255.58	53532.4	-1.2646	0.12859	-1.136	51.956	0.83561	51.956	0		0	0	0	9.4696e-13	2
12481	126	5160	5431	33635				IPDKTVEFIQEYIVNR	16	1	1	Unmodified	_IPDKTVEFIQEYIVNR_					0	0	0	O43823	O43823	O43823	AKAP8;AKAP95	A-kinase anchor protein 8;A-kinase anchor protein 95 kDa	>sp|O43823|AKAP8_HUMAN A-kinase anchor protein 8 OS=Homo sapiens GN=AKAP8 PE=1 SV=1		MULTI-MSMS		020510_G1S_8	3	0.60016	0.50772	655.354	1963.04	52349.2	-0.37684	-0.18121	-0.55805	74.963	0.6438	74.963	0		0	0	0	0.00039941	1
5177	127	2282	2392	14002				FAFDYATK	8	1	0	Unmodified	_FAFDYATK_					0	0	0	O43837	O43837	O43837	IDH3B	Isocitrate dehydrogenase [NAD] subunit beta, mitochondrial;Isocitric dehydrogenase subunit beta;NAD(+)-specific ICDH subunit beta	>sp|O43837|IDH3B_HUMAN Isocitrate dehydrogenase [NAD] subunit beta, mitochondrial OS=Homo sapiens GN=IDH3B PE=1 SV=2		MULTI-MSMS		020510_G1S_19	2	0.69532	0.68889	481.735	961.455	59070.8	-2.293	0.53835	-1.7547	50.165	0.5955	50.166	3.8147e-06		0	0	0	0.20909	1
5178	127	2282	2392	14003				FAFDYATK	8	1	0	Unmodified	_FAFDYATK_					0	0	0	O43837	O43837	O43837	IDH3B	Isocitrate dehydrogenase [NAD] subunit beta, mitochondrial;Isocitric dehydrogenase subunit beta;NAD(+)-specific ICDH subunit beta	>sp|O43837|IDH3B_HUMAN Isocitrate dehydrogenase [NAD] subunit beta, mitochondrial OS=Homo sapiens GN=IDH3B PE=1 SV=2		MULTI-MSMS		020510_G1S_20	2	0.66206	0.65789	481.735	961.455	59693.5	-2.3061	0.35162	-1.9544	49.853	0.61269	49.853	0		0	0	0	0.21886	1
5179	127	2283	2393	14004				FAFDYATKK	9	2	0	Unmodified	_FAFDYATKK_					0	0	0	O43837	O43837	O43837	IDH3B	Isocitrate dehydrogenase [NAD] subunit beta, mitochondrial;Isocitric dehydrogenase subunit beta;NAD(+)-specific ICDH subunit beta	>sp|O43837|IDH3B_HUMAN Isocitrate dehydrogenase [NAD] subunit beta, mitochondrial OS=Homo sapiens GN=IDH3B PE=1 SV=2		MULTI-MSMS		020510_G1S_20	2	0.98517	0.59784	545.782	1089.55	57405	-3.1494	-1.785	-4.9345	43.445	1.419	43.445	0		0	0	0	0.065215	1
8398	127	3569	3750	22582;22583				HPFAQAVGR	9	0	1	Unmodified	_HPFAQAVGR_					0	0	0	O43837	O43837	O43837	IDH3B	Isocitrate dehydrogenase [NAD] subunit beta, mitochondrial;Isocitric dehydrogenase subunit beta;NAD(+)-specific ICDH subunit beta	>sp|O43837|IDH3B_HUMAN Isocitrate dehydrogenase [NAD] subunit beta, mitochondrial OS=Homo sapiens GN=IDH3B PE=1 SV=2		MULTI-MSMS		020510_G1S_19	2	0.77793	0.61806	491.764	981.514	58433.1	-1.6838	0.18396	-1.4998	25.424	1.2982	25.424	0		0	0	0	0.20331	2
18011	127	7625	8109	48153;48154				RKIDIFANVVHVK	13	2	1	Unmodified	_RKIDIFANVVHVK_					0	0	0	O43837	O43837	O43837	IDH3B	Isocitrate dehydrogenase [NAD] subunit beta, mitochondrial;Isocitric dehydrogenase subunit beta;NAD(+)-specific ICDH subunit beta	>sp|O43837|IDH3B_HUMAN Isocitrate dehydrogenase [NAD] subunit beta, mitochondrial OS=Homo sapiens GN=IDH3B PE=1 SV=2		MULTI-MSMS		020510_G1S_19	4	0.68842	0.64402	385.485	1537.91	66513.5	-1.6813	-0.1991	-1.8804	53.361	0.96703	53.361	3.8147e-06		0	0	0	0.0026025	2
18012	127	7625	8109	48155;48156;48157				RKIDIFANVVHVK	13	2	1	Unmodified	_RKIDIFANVVHVK_					0	0	0	O43837	O43837	O43837	IDH3B	Isocitrate dehydrogenase [NAD] subunit beta, mitochondrial;Isocitric dehydrogenase subunit beta;NAD(+)-specific ICDH subunit beta	>sp|O43837|IDH3B_HUMAN Isocitrate dehydrogenase [NAD] subunit beta, mitochondrial OS=Homo sapiens GN=IDH3B PE=1 SV=2		MULTI-MSMS		020510_G1S_19	3	0.69174	0.60829	513.644	1537.91	57547.1	-2.4177	-0.10948	-2.5271	53.36	0.65994	53.36	-3.8147e-06		0	0	0	0.02027	3
18013	127	7625	8109	48158				RKIDIFANVVHVK	13	2	1	Unmodified	_RKIDIFANVVHVK_					0	0	0	O43837	O43837	O43837	IDH3B	Isocitrate dehydrogenase [NAD] subunit beta, mitochondrial;Isocitric dehydrogenase subunit beta;NAD(+)-specific ICDH subunit beta	>sp|O43837|IDH3B_HUMAN Isocitrate dehydrogenase [NAD] subunit beta, mitochondrial OS=Homo sapiens GN=IDH3B PE=1 SV=2		MULTI-MSMS		020510_G1S_20	3	0.59176	0.60295	513.644	1537.91	55258.6	-3.2627	-0.16334	-3.426	53.489	0.45724	53.489	3.8147e-06		0	0	0	0.01853	1
20397	127	8625	9164	54276;54277				SVIGHIQTK	9	1	0	Unmodified	_SVIGHIQTK_					0	0	0	O43837	O43837	O43837	IDH3B	Isocitrate dehydrogenase [NAD] subunit beta, mitochondrial;Isocitric dehydrogenase subunit beta;NAD(+)-specific ICDH subunit beta	>sp|O43837|IDH3B_HUMAN Isocitrate dehydrogenase [NAD] subunit beta, mitochondrial OS=Homo sapiens GN=IDH3B PE=1 SV=2		MULTI-MSMS		020510_G1S_20	2	0.61001	0.53542	491.788	981.561	58779.9	-2.5535	0.13081	-2.4226	28.045	0.89812	28.045	0		0	0	0	0.067227	2
22088	127	9274	9863	58726				TRDMGGYSTTTDFIK	15	1	1	Oxidation (M)	_TRDM(ox)GGYSTTTDFIK_		TRDM(1)GGYSTTTDFIK		TRDM(38.19)GGYSTTTDFIK	0	0	1	O43837	O43837	O43837	IDH3B	Isocitrate dehydrogenase [NAD] subunit beta, mitochondrial;Isocitric dehydrogenase subunit beta;NAD(+)-specific ICDH subunit beta	>sp|O43837|IDH3B_HUMAN Isocitrate dehydrogenase [NAD] subunit beta, mitochondrial OS=Homo sapiens GN=IDH3B PE=1 SV=2		MULTI-MSMS		020510_G1S_20	3	0.49986	0.63985	570.266	1707.78	54594.1	-3.1856	-0.062682	-3.2482	42.929	0.71943	42.929	0		0	0	0	0.23202	1
4870	128	2127	2229	13188				EQFVEFRDKNR	11	1	2	Unmodified	_EQFVEFRDKNR_					0	0	0	O43852	O43852	O43852	CALU	Calumenin;Crocalbin;IEF SSP 9302	>sp|O43852|CALU_HUMAN Calumenin OS=Homo sapiens GN=CALU PE=1 SV=2		MULTI-MSMS		020510_G1S_17	3	0.681	0.54866	489.916	1466.73	58417.5	-1.5824	0.38596	-1.1965	33.749	1.0954	33.749	0		0	0	0	0.065152	1
8375	128	3551	3732	22517;22518				HIVYESDQNKDGKITK	16	3	0	Unmodified	_HIVYESDQNKDGKITK_					0	0	0	O43852	O43852	O43852	CALU	Calumenin;Crocalbin;IEF SSP 9302	>sp|O43852|CALU_HUMAN Calumenin OS=Homo sapiens GN=CALU PE=1 SV=2		MULTI-MSMS		020510_G1S_16	4	0.60948	0.66742	469.496	1873.95	60464.1	-0.64884	-0.08799	-0.73683	24.381	1.2607	24.381	0		0	0	0	0.0045757	2
8376	128	3551	3732	22519;22520;22521				HIVYESDQNKDGKITK	16	3	0	Unmodified	_HIVYESDQNKDGKITK_					0	0	0	O43852	O43852	O43852	CALU	Calumenin;Crocalbin;IEF SSP 9302	>sp|O43852|CALU_HUMAN Calumenin OS=Homo sapiens GN=CALU PE=1 SV=2		MULTI-MSMS		020510_G1S_17	4	0.50482	0.56023	469.496	1873.95	59178	-1.5181	0.1251	-1.393	25.108	1.119	25.108	0		0	0	0	0.00033437	3
25055	128	10541	11183	66744;66745				WIYEDVER	8	0	1	Unmodified	_WIYEDVER_					0	0	0	O43852	O43852	O43852	CALU	Calumenin;Crocalbin;IEF SSP 9302	>sp|O43852|CALU_HUMAN Calumenin OS=Homo sapiens GN=CALU PE=1 SV=2		MULTI-MSMS		020510_G1S_16	2	0.80913	0.71443	555.267	1108.52	55883.3	-1.2738	0.18859	-1.0852	47.534	0.9635	47.534	0		0	0	0	0.10235	2
12993	129	5376	5658	34969				IRGIVEESVTGVHR	14	0	2	Unmodified	_IRGIVEESVTGVHR_					0	0	0	O43865	O43865	O43865	AHCYL1;DCAL;XPVKONA	DC-expressed AHCY-like molecule;Putative adenosylhomocysteinase 2;S-adenosylhomocysteine hydrolase-like protein 1;S-adenosyl-L-homocysteine hydrolase 2	>sp|O43865|SAHH2_HUMAN Putative adenosylhomocysteinase 2 OS=Homo sapiens GN=AHCYL1 PE=1 SV=2		MULTI-MSMS		020510_G1S_11	3	0.96702	0.5874	517.958	1550.85	55335.3	-2.7524	-0.304	-3.0564	37.048	0.93982	37.048	3.8147e-06		0	0	0	2.9837e-07	1
7263	129	3111	3266	19447				GIVEESVTGVHR	12	0	1	Unmodified	_GIVEESVTGVHR_					0	0	0	O43865;Q96HN2	O43865	O43865	AHCYL1;DCAL;XPVKONA;AHCYL2;KIAA0828	DC-expressed AHCY-like molecule;Putative adenosylhomocysteinase 2;S-adenosylhomocysteine hydrolase-like protein 1;S-adenosyl-L-homocysteine hydrolase 2;Putative adenosylhomocysteinase 3;S-adenosylhomocysteine hydrolase-like protein 2;S-adenosyl-L-homocysteine hydrolase 3	>sp|O43865|SAHH2_HUMAN Putative adenosylhomocysteinase 2 OS=Homo sapiens GN=AHCYL1 PE=1 SV=2;>sp|Q96HN2|SAHH3_HUMAN Putative adenosylhomocysteinase 3 OS=Homo sapiens GN=AHCYL2 PE=1 SV=1		MULTI-MSMS		020510_G1S_11	2	0.80513	0.77192	641.841	1281.67	51797.2	-2.5437	0.29141	-2.2523	35.235	0.45002	35.235	0		0	0	0	0.077884	1
7264	129	3111	3266	19448;19449;19450;19451				GIVEESVTGVHR	12	0	1	Unmodified	_GIVEESVTGVHR_					0	0	0	O43865;Q96HN2	O43865	O43865	AHCYL1;DCAL;XPVKONA;AHCYL2;KIAA0828	DC-expressed AHCY-like molecule;Putative adenosylhomocysteinase 2;S-adenosylhomocysteine hydrolase-like protein 1;S-adenosyl-L-homocysteine hydrolase 2;Putative adenosylhomocysteinase 3;S-adenosylhomocysteine hydrolase-like protein 2;S-adenosyl-L-homocysteine hydrolase 3	>sp|O43865|SAHH2_HUMAN Putative adenosylhomocysteinase 2 OS=Homo sapiens GN=AHCYL1 PE=1 SV=2;>sp|Q96HN2|SAHH3_HUMAN Putative adenosylhomocysteinase 3 OS=Homo sapiens GN=AHCYL2 PE=1 SV=1		MULTI-MSMS		020510_G1S_12	2	1.4892	0.99602	641.841	1281.67	51699.8	-2.3553	-0.11528	-2.4706	34.428	0.48419	34.428	-3.8147e-06		0	0	0	7.3971e-22	4
7265	129	3112	3267	19452				GIVEESVTGVHRIYQISK	18	1	1	Unmodified	_GIVEESVTGVHRIYQISK_					0	0	0	O43865;Q96HN2	O43865	O43865	AHCYL1;DCAL;XPVKONA;AHCYL2;KIAA0828	DC-expressed AHCY-like molecule;Putative adenosylhomocysteinase 2;S-adenosylhomocysteine hydrolase-like protein 1;S-adenosyl-L-homocysteine hydrolase 2;Putative adenosylhomocysteinase 3;S-adenosylhomocysteine hydrolase-like protein 2;S-adenosyl-L-homocysteine hydrolase 3	>sp|O43865|SAHH2_HUMAN Putative adenosylhomocysteinase 2 OS=Homo sapiens GN=AHCYL1 PE=1 SV=2;>sp|Q96HN2|SAHH3_HUMAN Putative adenosylhomocysteinase 3 OS=Homo sapiens GN=AHCYL2 PE=1 SV=1		MULTI-MSMS		020510_G1S_11	3	0.66243	0.67008	672.369	2014.08	55481.2	-2.5573	0.27656	-2.2808	62.233	0.76832	62.233	0		0	0	0	0.75726	1
25597	129	10795	11441	68059;68060;68061;68062;68063;68064				YKQDVYIIPK	10	2	0	Unmodified	_YKQDVYIIPK_					0	0	0	O43865;Q96HN2	O43865	O43865	AHCYL1;DCAL;XPVKONA;AHCYL2;KIAA0828	DC-expressed AHCY-like molecule;Putative adenosylhomocysteinase 2;S-adenosylhomocysteine hydrolase-like protein 1;S-adenosyl-L-homocysteine hydrolase 2;Putative adenosylhomocysteinase 3;S-adenosylhomocysteine hydrolase-like protein 2;S-adenosyl-L-homocysteine hydrolase 3	>sp|O43865|SAHH2_HUMAN Putative adenosylhomocysteinase 2 OS=Homo sapiens GN=AHCYL1 PE=1 SV=2;>sp|Q96HN2|SAHH3_HUMAN Putative adenosylhomocysteinase 3 OS=Homo sapiens GN=AHCYL2 PE=1 SV=1		MULTI-MSMS		020510_G1S_11	2	0.69842	0.72464	633.858	1265.7	52875.6	-2.7785	0.47512	-2.3034	44.638	0.47129	44.638	0		0	0	0	0.01126	6
4921	419;129	2155	2258	13311				ESIIDGIKR	9	1	1	Unmodified	_ESIIDGIKR_					0	0	0	O43865;Q96HN2;P23526	O43865;P23526	P23526	AHCYL1;DCAL;XPVKONA;AHCYL2;KIAA0828;AHCY;SAHH	DC-expressed AHCY-like molecule;Putative adenosylhomocysteinase 2;S-adenosylhomocysteine hydrolase-like protein 1;S-adenosyl-L-homocysteine hydrolase 2;Putative adenosylhomocysteinase 3;S-adenosylhomocysteine hydrolase-like protein 2;S-adenosyl-L-homocysteine hydrolase 3;Adenosylhomocysteinase;S-adenosyl-L-homocysteine hydrolase	>sp|O43865|SAHH2_HUMAN Putative adenosylhomocysteinase 2 OS=Homo sapiens GN=AHCYL1 PE=1 SV=2;>sp|Q96HN2|SAHH3_HUMAN Putative adenosylhomocysteinase 3 OS=Homo sapiens GN=AHCYL2 PE=1 SV=1;>sp|P23526|SAHH_HUMAN Adenosylhomocysteinase OS=Homo sapiens GN=AHCY P		MULTI-SECPEP		020510_G1S_12	2	1.1553	1.2995	515.798	1029.58	57304.5	-2.1572	-0.25374	-2.4109	45.13	0.48078	45.13	0		0	0	0	0.28198	1
4922	419;129	2155	2258	13312;13313;13314;13315				ESIIDGIKR	9	1	1	Unmodified	_ESIIDGIKR_					0	0	0	O43865;Q96HN2;P23526	O43865;P23526	P23526	AHCYL1;DCAL;XPVKONA;AHCYL2;KIAA0828;AHCY;SAHH	DC-expressed AHCY-like molecule;Putative adenosylhomocysteinase 2;S-adenosylhomocysteine hydrolase-like protein 1;S-adenosyl-L-homocysteine hydrolase 2;Putative adenosylhomocysteinase 3;S-adenosylhomocysteine hydrolase-like protein 2;S-adenosyl-L-homocysteine hydrolase 3;Adenosylhomocysteinase;S-adenosyl-L-homocysteine hydrolase	>sp|O43865|SAHH2_HUMAN Putative adenosylhomocysteinase 2 OS=Homo sapiens GN=AHCYL1 PE=1 SV=2;>sp|Q96HN2|SAHH3_HUMAN Putative adenosylhomocysteinase 3 OS=Homo sapiens GN=AHCYL2 PE=1 SV=1;>sp|P23526|SAHH_HUMAN Adenosylhomocysteinase OS=Homo sapiens GN=AHCY P		MULTI-MSMS		020510_G1S_18	2	0.84828	0.73076	515.798	1029.58	57765.8	-2.0095	-0.0022059	-2.0117	38.305	1.111	38.305	3.8147e-06		0	0	0	0.023045	4
19222	130	8140	8657	51284;51285				SIIGVIPYFPYSK	13	1	0	Unmodified	_SIIGVIPYFPYSK_					0	0	0	O60256	O60256	O60256	PRPSAP2	41 kDa phosphoribosypyrophosphate synthetase-associated protein;Phosphoribosyl pyrophosphate synthase-associated protein 2	>sp|O60256|KPRB_HUMAN Phosphoribosyl pyrophosphate synthase-associated protein 2 OS=Homo sapiens GN=PRPSAP2 PE=1 SV=1		MULTI-MSMS		020510_G1S_21	2	0.82083	0.77465	742.413	1482.81	47335	-0.61498	0.95239	0.33741	80.341	0.63828	80.341	0		0	0	0	0.0011185	2
20308	130	8594	9128	54032			77	SVAAIHPSIEIPMIIPK	17	1	0	Oxidation (M)	_SVAAIHPSIEIPM(ox)IIPK_		SVAAIHPSIEIPM(1)IIPK		SVAAIHPSIEIPM(44.81)IIPK	0	0	1	O60256	O60256	O60256	PRPSAP2	41 kDa phosphoribosypyrophosphate synthetase-associated protein;Phosphoribosyl pyrophosphate synthase-associated protein 2	>sp|O60256|KPRB_HUMAN Phosphoribosyl pyrophosphate synthase-associated protein 2 OS=Homo sapiens GN=PRPSAP2 PE=1 SV=1		MULTI-MSMS		020510_G1S_21	3	0.5529	0.3845	611.35	1831.03	53659.3	-1.4704	-0.32641	-1.7968	73.266	0.85295	73.266	0		0	0	0	0.10501	1
24369	130	10244	10873	64853				VQIQESVR	8	0	1	Unmodified	_VQIQESVR_					0	0	0	O60256	O60256	O60256	PRPSAP2	41 kDa phosphoribosypyrophosphate synthetase-associated protein;Phosphoribosyl pyrophosphate synthase-associated protein 2	>sp|O60256|KPRB_HUMAN Phosphoribosyl pyrophosphate synthase-associated protein 2 OS=Homo sapiens GN=PRPSAP2 PE=1 SV=1		ISO-MSMS	1	020510_G1S_20	2	1.0244	0.79639	479.769	957.524	NaN	NaN	0.05499	NaN	29.193	0.51162	29.193	0		0	0	0	0.49811	1
2036	131	879	923	5490;5491;5492;5493				AKPTSDKPGSPYR	13	2	1	Unmodified	_AKPTSDKPGSPYR_					0	0	0	O60488	O60488	O60488	ACS4;ACSL4;FACL4;LACS4	Long-chain acyl-CoA synthetase 4;Long-chain-fatty-acid--CoA ligase 4	>sp|O60488|ACSL4_HUMAN Long-chain-fatty-acid--CoA ligase 4 OS=Homo sapiens GN=ACSL4 PE=1 SV=2		MULTI-MSMS		020510_G1S_7	3	0.71341	0.87367	468.581	1402.72	59916.7	0.4132	0.28372	0.69692	19.547	1.1996	19.547	1.9073e-06		0	0	0	0.0081629	4
2037	131	879	923	5494;5495;5496				AKPTSDKPGSPYR	13	2	1	Unmodified	_AKPTSDKPGSPYR_					0	0	0	O60488	O60488	O60488	ACS4;ACSL4;FACL4;LACS4	Long-chain acyl-CoA synthetase 4;Long-chain-fatty-acid--CoA ligase 4	>sp|O60488|ACSL4_HUMAN Long-chain-fatty-acid--CoA ligase 4 OS=Homo sapiens GN=ACSL4 PE=1 SV=2		MULTI-MSMS		020510_G1S_8	3	0.74803	0.96934	468.581	1402.72	59634.9	0.089335	0.18831	0.27765	16.546	0.83041	16.546	0		0	0	0	0.046759	3
10332	131	4349	4566	27749				IGYSSPITISDQSSK	15	1	0	Unmodified	_IGYSSPITISDQSSK_					0	0	0	O60488	O60488	O60488	ACS4;ACSL4;FACL4;LACS4	Long-chain acyl-CoA synthetase 4;Long-chain-fatty-acid--CoA ligase 4	>sp|O60488|ACSL4_HUMAN Long-chain-fatty-acid--CoA ligase 4 OS=Homo sapiens GN=ACSL4 PE=1 SV=2		MULTI-MSMS		020510_G1S_8	2	0.62823	0.99146	791.902	1581.79	48702.1	-1.4955	0.097613	-1.3979	48.632	0.49705	48.632	0		0	0	0	4.7031e-05	1
13406	201;131	5534	5826	35964;35965				ISPEPWTPETGIVTDAFK	18	1	0	Unmodified	_ISPEPWTPETGIVTDAFK_					0	0	0	O60488;O95573	O60488;O95573	O95573	ACS4;ACSL4;FACL4;LACS4;ACS3;ACSL3;FACL3;LACS3	Long-chain acyl-CoA synthetase 4;Long-chain-fatty-acid--CoA ligase 4;Long-chain acyl-CoA synthetase 3;Long-chain-fatty-acid--CoA ligase 3	>sp|O60488|ACSL4_HUMAN Long-chain-fatty-acid--CoA ligase 4 OS=Homo sapiens GN=ACSL4 PE=1 SV=2;>sp|O95573|ACSL3_HUMAN Long-chain-fatty-acid--CoA ligase 3 OS=Homo sapiens GN=ACSL3 PE=1 SV=3		MULTI-MSMS		020510_G1S_8	2	0.89269	0.88983	994.504	1986.99	42806.1	-0.7501	0.22849	-0.52161	75.824	0.71795	75.824	0		0	0	0	0.00011804	2
[truncated: 21,755 more rows]
[truncated: 14 more columns]

## Sheet: 2. PD Peptide List G1S
Sequence	# PSMs	# Proteins	# Protein Groups	Protein Group Accessions	Modifications	ΔCn	Area	Heavy/Light	Heavy/Light Count	Heavy/Light Variability [%]	Heavy/Medium	Heavy/Medium Count	Heavy/Medium Variability [%]	Medium/Light	Medium/Light Count	Medium/Light Variability [%]	XCorr	Probability	Charge	MH+ [Da]	ΔM [ppm]	RT [min]	# Missed Cleavages
[truncated: 17,946 more rows]

[truncated: 2 more sheets: 3. MaxQuant Peptide List SG2, 4. PD Peptide List SG2]
