# Supplementary material for: Cell Cycle-Regulated Protein Abundance Changes in Synchronously Proliferating HeLa Cells Include Regulation of Pre-mRNA Splicing Proteins
Source: PLoS One. 2013 Mar 8;8(3):e58456. doi: 10.1371/journal.pone.0058456 (PMC3592840; doi:10.1371/journal.pone.0058456)
Supplement: Table S7 — Splicing proteins down-regulated in S phase. (XLS) [file pone.0058456.s011.xls]

## Sheet: Spliceosome
Supplementary Table 7. Spliceosome proteins decrease as cells move into S phase.
Note: Proteins are grouped according to their subcomplexes as defined by Hegele et al., 2012. Proteins in bold were identified by mass spectrometry to decrease in S phase.
							G1 to S dataset			S to G2 dataset
Uniprot ID	Symbol	Category	Group	Identified?	# Total Peptides	# UniquePeptides	M/L	H/L	H/M	M/L	H/L	H/M
O60231	DHX16	core	1st step
Q92917	GPKOW	core	1st step	yes	18	12	1.08	0.977	0.804
Q14562	DHX8	core	2nd step
Q99633	PRPF18	core	2nd step
Q92620	DHX38	core	2nd step
O95391	SLU7	core	2nd step	yes	2	2	0.666	0.493	0.515
O75400	PRPF40A	core	A
P49756	RBM25	core	A
O43684	BUB3	core	A	yes	15	11	0.739	0.617	0.791
Q9BQ61	C19orf43	core	A
Q8IX12	CCAR1	core	A	yes	12	2				1.572	1.694	0.775
P98175	RBM10	core	A
Q15637	SF1	core	A	yes	34	8	0.667	0.611	0.768	1.146	1.34	0.949
Q9UG88	CDK11A	core	A
P52756	RBM5	core	A
O43719	HTATSF1	core	A	yes	1	1				0.761	0.391	0.298
Q8IWZ8	SUGP1	core	A
Q86U06	RBM23	non-core	A
Q14498	RBM39	non-core	A	yes	16	7	0.64	0.497	0.622	1.632	2.049	1.266
O14776	TCERG1	core	A	yes	15	7				1.031	1.105	0.985
P35637	FUS	core	A	yes	26	5	0.383	0.411	0.789	1.277	1.336	0.944
Q92841	DDX17	non-core	A	yes	45	11	0.614	0.521	0.894	1.522	1.31	0.754
P17844	DDX5	core	A	yes	184	46	0.635	0.504	0.806	1.667	1.61	0.811
Q9NQ29	LUC7L	non-core	A
Q96NC0	ZMAT2	core	B
Q8NAV1	PRPF38A	core	B
P55081	MFAP1	core	B	yes	1	1	0.37	0.312	0.701
Q13123	IK	core	B	yes	6	5	0.543	0.593	0.932
Q2TAY7	SMU1	core	B	yes	8	4	0.624	0.584	0.792	0.776	0.917	1.181
P04792	HSPB1	core	B	yes	35	7	0.473	0.447	0.78	1.02	0.98	0.622
Q9BZL1	UBL5	core	B
Q13523	PRPF4B	core	B
O60870	KIN	core	B
Q9Y2W1	THRAP3	core	B	yes	6	1				1.09	1.12	1.028
Q9UQ35	SRRM2	core	B act	yes	3	2	1.185	1.054	0.783
Q13356	PPIL2	core	B act
Q8WUD4	CCDC12	core	B act
Q9HCG8	CWC22	core	B act
O60508	CDC40	core	B act
Q6UX04	CWC27	core	B act
Q14331	FRG1	core	B act
Q96NB3	ZNF830	core	B act
O15541	RNF113A	core	B act
Q9UJV9	DDX41	core	C
Q96BP3	PPWD1	core	C
Q9H2H8	PPIL3	core	C	yes	2	2				0.523	0.692	1.099
Q9H5Z1	DHX35	core	C
Q8WUQ7	C19orf29	core	C
Q9BRR8	GPATCH1	core	C
Q9BRX9	WDR83	core	C
Q13427	PPIG	core	C
Q6IQ49	C1orf55	core	C	yes	3	1				0.696	1.241	1.295
Q9Y421	FAM32A	core	C
Q14320	FAM50A	core	C	yes	9	3	0.808	0.758	0.809	0.761	1.109	1.206
Q9Y314	NOSIP	core	C	yes	15	8	0.913	0.758	0.701
Q9NZ63	C9orf78	core	C	yes	6	1	0.771	0.702	0.794
Q9H5V9	CXorf56	core	C
Q9Y247	FAM50B	core	C
Q9UBB9	TFIP11	non-core	C2
Q70Z53	FRA10AC1	non-core	C2
Q96DF8	DGCR14	non-core	C2
Q6P158	DHX57	non-core	C2
Q9BWF3	RBM4	non-core	C2	yes	13	5	0.748	0.704	0.91	1.57	1.367	0.724
P43243	MATR3	non-core	C2	yes	35	12	0.329	0.267	0.664	1.396	1.349	0.864
P08107	HSPA1A	non-core	C2	yes	484	46	0.495	0.525	0.935	1.146	0.983	0.753
P13994	CCDC130	non-core	C2
Q15131	CDK10	non-core	C2
P14923	JUP	non-core	C2	yes	8	6	0.557	0.844	1.252
Q8N5F7	NKAP	non-core	C2
Q96GM8	TOE1	non-core	C2	yes	4	4	0.927	0.702	0.725
Q96N46	TTC14	non-core	C2
Q8TBK6	ZCCHC10	non-core	C2
P16989	CSDA	non-core	C2	yes	38	13	0.535	0.561	0.987	1.651	2.021	1.285
P63244	GNB2L1	non-core	C2	yes	53	19	0.738	0.718	0.92	1.199	1.905	1.502
P38919	EIF4A3	core	EJC/TREX	yes	94	17	0.742	0.641	0.788	0.917	0.987	0.973
P61326	MAGOH	core	EJC/TREX
Q9Y5S9	RBM8A	core	EJC/TREX
Q9H307	PNN	non-core	EJC/TREX
Q15287	RNPS1	non-core	EJC/TREX	yes	8	4	0.288	0.191	0.651
Q9UKV3	ACIN1	non-core	EJC/TREX
O00422	SAP18	core	EJC/TREX
Q86V81	THOC4	non-core	EJC/TREX	yes	16	5	0.413	0.206	0.456	1.355	1.052	0.724
Q53F19	C17orf85	non-core	EJC/TREX
Q96FV9	THOC1	non-core	EJC/TREX
Q8NI27	THOC2	non-core	EJC/TREX
Q96J01	THOC3	non-core	EJC/TREX
Q13838	DDX39B	non-core	EJC/TREX	yes	15	9	0.641	0.488	0.776
Q6I9Y2	THOC7	non-core	EJC/TREX
Q13769	THOC5	non-core	EJC/TREX
Q13151	HNRNPA0	non-core	hnRNP	yes	29	9	0.413	0.377	0.852	1.611	1.308	0.822
P09651	HNRNPA1	non-core	hnRNP	yes	180	23	0.327	0.269	0.756	1.469	1.257	0.889
P51991	HNRNPA3	non-core	hnRNP	yes	28	9	0.156	0.168	0.916	1.465	1.23	0.927
P07910	HNRNPC	non-core	hnRNP	yes	99	17	0.095	0.082	0.77	1.776	1.437	0.747
Q9UKM9	RALY	non-core	hnRNP	yes	15	10	0.067	0.05	0.817
Q15365	PCBP1	non-core	hnRNP	yes	173	15	0.966	0.865	0.816	1.14	1.119	1.095
Q00839	HNRNPU	non-core	hnRNP	yes	100	20	0.31	0.299	0.841	1.246	1.282	0.984
O43390	HNRNPR	non-core	hnRNP	yes	60	20	0.418	0.417	0.909	1.462	1.169	0.919
O60506	SYNCRIP	non-core	hnRNP	yes	68	22	0.63	0.594	0.825	1.613	1.573	0.975
P61978	HNRNPK	non-core	hnRNP	yes	386	37	0.761	0.737	0.888	1.041	1.121	0.993
P38159	RBMX	non-core	hnRNP	yes	20	10	0.077	0.078	0.905
Q99729	HNRNPAB	non-core	hnRNP	yes	105	19	0.255	0.26	0.862	1.229	1.234	0.922
P22626	HNRNPA2B1	non-core	hnRNP	yes	178	25	0.197	0.165	0.717	1.396	1.02	0.761
Q9BUJ2	HNRNPUL1	non-core	hnRNP	yes	1	1	1.362	1.849	1.059
P52272	HNRNPM	non-core	hnRNP	yes	171	47	0.728	0.298	0.39	1.246	0.926	0.636
Q14103	HNRNPD	non-core	hnRNP	yes	64	13	0.58	0.528	0.895	1.207	1.232	0.788
P52597	HNRNPF	non-core	hnRNP	yes	68	16	0.572	0.505	0.822	0.988	1.081	0.96
P31943	HNRNPH1	non-core	hnRNP	yes	135	19	0.463	0.484	0.936	1.323	1.33	0.963
P55795	HNRNPH2	non-core	hnRNP	yes	15	7	0.399	0.367	0.918	1.203	1.208	1.004
P31942	HNRNPH3	non-core	hnRNP	yes	32	14	0.176	0.163	0.74	1.398	1.491	1.247
Q15366	PCBP2	non-core	hnRNP	yes	107	9	0.899	0.881	0.892	1.066	1.193	1.043
P26599	PTBP1	non-core	hnRNP	yes	140	25	0.837	0.723	0.812	1.054	1.096	0.832
Q9UKA9	PTBP2	non-core	hnRNP
Q9Y333	LSM2	core	LSm
P62310	LSM3	core	LSm	yes	2	2				1.024	0.966	0.879
Q9Y4Z0	LSM4	core	LSm	yes	1	1				0.672	0.741	1.046
Q9Y4Y9	LSM5	core	LSm	yes	2	2				1.003	1.008	0.9
P62312	LSM6	core	LSm
Q9UK45	LSM7	core	LSm
O95777	NAA38	core	LSm	yes	2	2				1.127	0.718	0.563
Q12906	ILF3	non-core	MISC	yes	13	5	0.679	0.602	0.763
O43670	ZNF207	non-core	MISC	yes	10	5	0.977	0.849	0.852	0.878	1.352	1.54
Q9Y6A4	C16orf80	non-core	MISC
Q9NQW1	SEC31B	non-core	MISC
P62136	PPP1CA	non-core	MISC	yes	22	8	0.79	0.738	0.834	0.768	0.945	1.128
Q8N163	KIAA1967	non-core	MISC	yes	17	9	0.783	0.782	0.821	1.184	1.117	0.884
Q9BQI9	NRIP2	non-core	MISC
Q12972	PPP1R8	non-core	MISC
Q9UHR5	SAP30BP	non-core	MISC
Q08211	DHX9	non-core	MISC	yes	30	12	0.456	0.396	0.783	1.333	1.309	0.898
Q14011	CIRBP	non-core	MISC	yes	2	2				0.877	0.819	0.703
Q8N302	AGGF1	non-core	MISC
O14744	PRMT5	non-core	MISC	yes	7	3	0.917	0.799	0.782
Q8WUA2	PPIL4	non-core	MISC
Q9BQA1	WDR77	non-core	MISC	yes	5	2	1.039	0.848	0.414	1.034	1.035	0.936
Q9H0G5	CCDC55	non-core	MISC
O75061	DNAJC6	non-core	MISC
Q16637	SMN1	non-core	MISC	yes	3	1				0.902	1.112	1.289
P54105	CLNS1A	non-core	MISC	yes	9	3	0.773	0.69	0.859	1.148	1.083	0.873
O95816	BAG2	non-core	MISC	yes	31	8				1.171	1.091	0.874
Q7Z6E9	RBBP6	non-core	MISC
Q9BTD8	RBM42	non-core	MISC
Q9Y5B6	GCFC1	non-core	MISC
Q96PU8	QKI	non-core	MISC	yes	10	3	0.87	0.764	0.869	1.141	1.055	0.804
O75525	KHDRBS3	non-core	MISC
Q07666	KHDRBS1	non-core	MISC	yes	57	15	0.864	0.921	0.879	1.128	0.948	0.801
Q92879	CELF1	non-core	MISC	yes	4	3	1.22	1.018	0.811
O43251	RBFOX2	non-core	MISC
Q15717	ELAVL1	non-core	mRNA	yes	34	17	0.308	0.253	0.714
Q12905	ILF2	non-core	mRNA	yes	49	18	0.597	0.541	0.813	0.828	1.22	0.984
Q86VM9	ZC3H18	non-core	mRNA	yes	5	3				0.954	0.782	0.677
P67809	YBX1	non-core	mRNA	yes	65	13	0.744	0.629	0.759	1.119	1.536	1.214
Q9BXP5	SRRT	non-core	mRNA	yes	20	6	0.961	0.738		1.183	1.289	1.062
P52298	NCBP2	core	mRNA
Q09161	NCBP1	core	mRNA	yes	3	3	0.845	0.847	0.94
Q9Y580	RBM7	non-core	mRNA	yes	2	1	0.759	0.941	0.771
O00571	DDX3X	non-core	mRNA	yes	84	32	0.508	0.396	0.737
P11940	PABPC1	non-core	mRNA	yes	116	30	0.695	0.64	0.876	1.174	2.068	1.852
Q9UMS4	PRPF19	core	Prp19	yes	28	15	0.74	0.656	0.816	1.438	1.29	0.897
Q99459	CDC5L	core	Prp19	yes	12	3				0.88	0.83	0.665
O75934	BCAS2	core	Prp19
O43660	PLRG1	core	Prp19
P11142	HSPA8	core	Prp19	yes	811	60	0.856	0.635	0.863	0.998	0.991	0.84
Q9P013	CWC15	core	Prp19	yes	11	3	0.946	0.701	0.715	0.806	1.117	1.261
Q8WYA6	CTNNBL1	core	Prp19
Q9Y2W2	WBP11	core	Prp19	yes	22	9				1.032	0.966	0.849
O60828	PQBP1	core	Prp19	yes	10	5	1.004	0.851	0.791	1.131	1.219	0.884
Q92733	PRCC	core	Prp19 rel	yes	6	3	0.822	0.78	0.783
Q9NW64	RBM22	core	Prp19 rel	yes	2	2	0.586	0.462	0.72
Q9HCS7	XAB2	core	Prp19 rel
Q9BZJ0	CRNKL1	core	Prp19 rel
Q9ULR0	ISY1	core	Prp19 rel	yes	14	7	0.833	0.618	0.752	0.647	1.16	1.254
Q13573	SNW1	core	Prp19 rel	yes	17	11	0.57	0.456	0.804
Q9UNP9	PPIE	core	Prp19 rel	yes	3	3	0.714	0.66	0.764
Q9Y3C6	PPIL1	core	Prp19 rel	yes	2	2				0.784	0.704	0.722
O60306	AQR	core	Prp19 rel
P41223	BUD31	core	Prp19 rel	yes	1	1				1.127	0.893	0.698
O95926	SYF2	core	Prp19 rel
Q8TAD8	SNIP1	core	RES
Q9BRD0	BUD13	core	RES
Q9Y388	RBMX2	core	RES
P14678	SNRPB	core	Sm	yes	3	3	0.633	0.529	0.852	0.803	0.641	0.698
P62314	SNRPD1	core	Sm	yes	2	2				1.31	1.109	0.805
P62316	SNRPD2	core	Sm	yes	4	4				1.085	1.07	0.859
P62318	SNRPD3	core	Sm	yes	1	1				1.112	0.895	0.708
P62304	SNRPE	core	Sm	yes	1	1				1.145	0.848	0.65
P62306	SNRPF	core	Sm	yes	3	3				1.032	0.93	0.736
P62308	SNRPG	core	Sm
Q07955	SRSF1	non-core	SR	yes	24	10	0.258	0.225	0.755	1.721	1.656	0.848
Q16629	SRSF7	non-core	SR	yes	27	10	0.178	0.167	0.757
P84103	SRSF3	non-core	SR
Q13242	SRSF9	non-core	SR
Q13243	SRSF5	non-core	SR	yes	9	5	0.493	0.441	0.814
Q13247	SRSF6	non-core	SR	yes	25	7	0.327	0.344	0.897	1.346	1.799	1.355
Q08170	SRSF4	non-core	SR	yes	7	3	0.342	0.343	0.808	0.746	0.805	0.857
Q8IYB3	SRRM1	non-core	SR
Q01130	SRSF2	non-core	SR	yes	17	7	0.57	0.493	0.807	1.584	1.848	1.167
P62995	TRA2B	non-core	SR	yes	5	3	0.101	0.08	0.751
Q9NWB6	ARGLU1	non-core	SR
Q13595	TRA2A	non-core	SR	yes	8	3	0.103	0.099	0.93
O75494	SRSF10	non-core	SR	yes	5	2	0.095	0.099	0.823
P08621	SNRNP70	core	U1	yes	9	6	0.477	0.438	0.803
P09012	SNRPA	core	U1	yes	15	6	0.51	0.479	0.871
P09234	SNRPC	core	U1
Q96SB4	SRPK1	core	U1
P09661	SNRPA1	core	U2	yes	3	1				1.087	0.718	0.585
P08579	SNRPB2	core	U2
Q15459	SF3A1	core	U2	yes	56	14	0.491	0.531	0.906	1.076	0.902	0.787
Q15428	SF3A2	core	U2	yes	9	4	0.518	0.524	0.906
Q12874	SF3A3	core	U2	yes	27	14	0.587	0.58	0.9	0.297	0.76	0.674
O75533	SF3B1	core	U2	yes	13	10	0.514	0.65	0.95	0.806	0.771	0.809
Q13435	SF3B2	core	U2	yes	18	10	0.497	0.582	0.905	1.171	0.983	0.69
Q15393	SF3B3	core	U2	yes	6	2	0.639	0.534	0.795
Q15427	SF3B4	core	U2	yes	1	1				1.205	1.272	1.056
Q9Y3B4	SF3B14	core	U2
Q7RTV0	PHF5A	core	U2	yes	2	2				1.136	0.769	0.666
Q9BWJ5	SF3B5	core	U2	yes	1	1				0.76	1.011	0.84
O43143	DHX15	core	U2 rel	yes	8	5	0.718	0.49	0.659
Q96I25	RBM17	core	U2 rel
O75940	SMNDC1	core	U2 rel
P26368	U2AF2	core	U2 rel	yes	7	5	0.669	0.586	0.791
Q01081	U2AF1	core	U2 rel	yes	16	3				1.341	1.317	0.863
O75937	DNAJC8	core	U2 rel	yes	39	13	0.765	0.761	0.863	0.862	0.908	1.049
Q7L014	DDX46	core	U2 rel
O15042	U2SURP	core	U2 rel
Q8IWX8	CHERP	core	U2 rel
Q9UHX1	PUF60	core	U2 rel	yes	12	2	0.705	0.608	0.732
Q86XP3	DDX42	core	U2 rel	yes	11	5	0.578	0.585	0.648	1.347	1.323	0.801
O43395	PRPF3	core	U4/U6
O43172	PRPF4	core	U4/U6	yes	27	13	0.755	0.695	0.845
O43447	PPIH	core	U4/U6	yes	2	2				0.812	1.009	1.012
Q8WWY3	PRPF31	core	U4/U6	yes	4	3	0.672	0.633	0.753
P55769	NHP2L1	core	U4/U6	yes	2	2				1.013	0.766	0.686
Q6P2Q9	PRPF8	core	U5
O75643	SNRNP200	core	U5	yes	2	2	0.791	0.532	0.573
Q15029	EFTUD2	core	U5	yes	11	4	0.51	0.513	0.758	1.457	1.126	0.616
Q96DI7	SNRNP40	core	U5	yes	2	2	0.544	0.488	0.757
O94906	PRPF6	core	U5
P83876	TXNL4A	core	U5
Q9BUQ8	DDX23	core	U5	yes	1	1				1.263	1.141	0.865
O95400	CD2BP2	core	U5	yes	29	4	0.882	0.632	0.773	1.394	1.188	0.784
O43290	SART1	core	U5°U4/U6
Q53GS9	USP39	core	U5°U4/U6
Q8WVK2	SNRNP27	core	U5°U4/U6
P78362	SRPK2	core	U5°U4/U6
